# Supplementary material for: Tissue Sampling and Homogenization with NIRL Enables Spatially Resolved Cell Layer Specific Proteomic Analysis of the Murine Intestine
Source: Int J Mol Sci. 2022 May 30;23(11):6132. doi: 10.3390/ijms23116132 (PMC9181169; doi:10.3390/ijms23116132)
Supplement: Supplementary file 1 [file ijms-23-06132-s001.zip]

Archive with 5 entries (5 files):
- Supplementary Figures.pdf
- Supplementary Table S4.xlsx
- SupplementaryTableS1.xlsx
- SupplementaryTableS2.xlsx
- SupplementaryTableS3.xlsx
