# Supplementary material for: Tissue Sampling and Homogenization with NIRL Enables Spatially Resolved Cell Layer Specific Proteomic Analysis of the Murine Intestine
Source: Int J Mol Sci. 2022 May 30;23(11):6132. doi: 10.3390/ijms23116132 (PMC9181169; doi:10.3390/ijms23116132)
Supplement: Supplementary file 1 [file ijms-23-06132-s001.zip › Supplementary Table S4.xlsx]

## Sheet: Info
	Supplementary Tabe 4a	T-test comparing every cluster to all remaining clusters. Values were log2 transformed, median normalized across columns and centered across rows. Proteins were considered statistically significant differential abundant with a p-value < 0.05 and a mean difference >1.5 between compared groups
	Supplementary Tabe 4b	Statistically significant higher abundant proteins in C1 (Layer 1-2) (p-value < 0.05, mean difference < 1.5)
	Supplementary Tabe 4c	Statistically significant higher abundant proteins in C2 (Layer 3;4) (p-value < 0.05, mean difference < 1.5)
	Supplementary Tabe 4d	Statistically significant higher abundant proteins in C3 (Layer 5) (p-value < 0.05, mean difference < 1.5)
	Supplementary Tabe 4e	Statistically significant higher abundant proteins in C1 (Layer 6-8) (p-value < 0.05, mean difference < 1.5)

## Sheet: a
		Majority protein IDs	Protein names		Gene names	p Value (Student`s T-test C1 vs C2-C4)	log 2 mean difference (Student`s T-test C1 vs C2-C4)		p Value (Student`s T-test C2 vs C1;C3-C4)	log 2 mean difference (Student`s T-test C2 vs C1;C3-C4)		p Value (Student`s T-test C3 vs C1-C2;C4)	log 2 mean difference (Student`s T-test C3 vs C1-C2;-C4)		p Value (Student`s T-test C4 vs C1-C3)	log 2 mean difference (Student`s T-test C4 vs C1-C3)
						p-value significant (p-value <0.05)	> 1.5 times higher abundant in C1		p-value significant (p-value <0.05)	> 1.5 times higher abundant in C2		p-value significant (p-value <0.05)	> 1.5 times higher abundant in C3		p-value significant (p-value <0.05)	> 1.5 times higher abundant in C4
							> 1.5 times higher abundant in C2-C4			> 1.5 times higher abundant in C1;C3-C4			> 1.5 times higher abundant in C1-C2;C4			> 1.5 times higher abundant in C2-C4
Muscular Marker		P58774	Tropomyosin beta chain		Tpm2	0.00675313	-1.59354		0.407042	0.721986		0.665026	0.38116		2.42724e-05	1.87953
Epithelial Marker		P68033;P68134	Actin, alpha cardiac muscle 1;Actin, alpha skeletal muscle		Actc1;Acta1	0.00166181	-2.58315		0.695	0.506355		0.752234	0.408191		0.00017275	2.60989
		Q08091	Calponin-1		Cnn1	0.00289054	-4.13464		0.40288	1.62415		0.90227	0.242343		0.000245333	3.931
		Q921U8	Smoothelin		Smtn	0.0882685	-3.29795		0.11677	3.06887		0.47058	1.48416		4.0377e-05	4.36165
		Q9CQ19	Myosin regulatory light polypeptide 9		Myl9	0.000941134	-2.12094		0.770337	0.300564		0.853185	0.190739		0.000401007	2.0131
		O70456	14-3-3 protein sigma		Sfn	0.000905149	0.9288		0.799475	-0.114359		0.857762	0.0807405		0.00296432	-0.790809
		P05784	Keratin, type I cytoskeletal 18		Krt18	0.0193745	0.312903		0.284488	-0.202292		0.798014	-0.0495159		0.000225152	-0.386657
		P09803	Cadherin-1;E-Cad/CTF1;E-Cad/CTF2;E-Cad/CTF3		Cdh1	0.0011854	0.542139		0.445606	-0.200981		0.520444	0.169958		0.00303956	-0.467294
		Q62468	Villin-1		Vil1	0.000662089	0.86708		0.576804	-0.229781		0.575844	0.230352		0.00326824	-0.722281
		Q9D312	Keratin, type I cytoskeletal 20		Krt20	0.000308758	1.45732		0.608589	-0.343468		0.826805	0.147442		0.000432176	-1.31245
		A2A7S8	Uncharacterized protein KIAA1522		Kiaa1522	0.486811	0.298016		0.857145	0.0997529		0.591963	-0.295217		0.351013	-0.37572
		A2A863	Integrin beta-4		Itgb4	0.50385	-0.0701772		0.0942065	-0.215719		0.504592	-0.0904438		0.317832	-0.0946005
		A2ACP1	Tetratricopeptide repeat protein 39A		Ttc39a	0.0170438	0.550549		0.433037	-0.259748		1	0.441976		0.0266631	-0.481679
		A2ADY9	Protein DDI1 homolog 2		Ddi2	0.303569	0.289365		0.823307	-0.082287		0.531452	0.228738		0.506456	-0.17988
		A2AN08	E3 ubiquitin-protein ligase UBR4		Ubr4	0.973781	-0.00745974		0.555191	0.171578		0.199938	-0.362484		0.665423	-0.0892367
		A2AQ25	Sickle tail protein		Skt	0.903061	0.0294349		0.494281	0.16233		1	-0.0317326		0.689499	0.0803339
		A2ARZ3	Fibrous sheath-interacting protein 2		Fsip2	0.524022	0.27872		0.29323	-0.578505		0.70702	-0.211657		0.0787079	-0.685437
		A2ASS6	Titin		Ttn	0.447221	-0.324334		1	-0.356205		0.981669	-0.0099957		0.833747	0.0729427
		A2ASZ8;Q6GQS1	Calcium-binding mitochondrial carrier protein SCaMC-2;Calcium-binding mitochondrial carrier protein SCaMC-3		Slc25a25;Slc25a23	0.446363	0.324593		1	-0.356581		1	0.449652		0.570431	-0.223959
		A2AWP8	Rho guanine nucleotide exchange factor 10-like protein		Arhgef10l	1	n. def.		1	0.175389		1	-0.906861		0.204289	-0.438884
		A2AX52	Collagen alpha-4(VI) chain		Col6a4	0.792666	0.126041		0.208133	-0.674088		1	0.180026		0.306372	-0.414016
		A2BDX3	Adenylyltransferase and sulfurtransferase MOCS3;Molybdopterin-synthase adenylyltransferase;Molybdopterin-synthase sulfurtransferase		Mocs3	1	n. def.		0.167226	0.198988		0.00177608	-0.31879		0.481541	-0.0998349
		A2BIM8;P02762;P04938	Major urinary protein 6;Major urinary proteins 11 and 8		Mup9;Mup6;Mup8	0.110965	1.41737		0.784519	0.330957		0.465249	0.875072		0.495718	-0.578125
		A3KMP2	Tetratricopeptide repeat protein 38		Ttc38	0.148838	0.257212		0.216079	-0.287907		0.457728	-0.176514		0.00116629	-0.446554
		A6H8H2	DENN domain-containing protein 4C		Dennd4c	0.537929	1.0637		0.956575	0.109097		1	2.36623		0.985698	0.0293268
		B1AR13	CDGSH iron-sulfur domain-containing protein 3, mitochondrial		Cisd3	0.915274	0.0481023		0.536089	0.32187		0.701611	-0.200559		0.935357	0.032213
		B1AVH7	TBC1 domain family member 2A		Tbc1d2	0.201281	0.498306		1	0.366112		1	n. def.		0.542278	-0.232199
		B2RX12	Canalicular multispecific organic anion transporter 2		Abcc3	0.31309	0.331179		1	-0.681137		0.73739	0.140989		0.125858	-0.483806
		B2RXS4	Plexin-B2		Plxnb2	0.0321901	0.856907		0.763408	-0.17094		0.305948	0.569437		0.183744	-0.514841
		B2RY56	RNA-binding protein 25		Rbm25	0.506708	-0.297514		1	0.0734034		0.689747	-0.180823		0.770155	0.111045
		B9EKI3	TATA element modulatory factor		Tmf1	0.0696483	0.213082		0.578536	0.0879724		1	0.36651		0.889339	-0.0194204
		C0HKE9;C0HKE8;C0HKE7;C0HKE6;C0HKE5;C0HKE4;C0HKE3;C0HKE2;C0HKE1;Q8CGP6;Q8R1M2;Q8CGP7;Q8CGP5;Q8BFU2;P27661	Histone H2A type 1-H;Histone H2A.J;Histone H2A type 1-K;Histone H2A type 1-F;Histone H2A type 3;Histone H2AX		Hist1h2ah;H2afj;Hist1h2ak;Hist1h2af;Hist3h2a;H2afx	0.0207299	-0.46356		0.0543247	-0.514904		0.693708	-0.113633		0.724226	0.0720313
		C0HKG6;C0HKG5				0.269521	0.187087		0.673523	-0.0927937		0.302233	-0.221999		0.00948029	-0.383832
		D3YXK2	Scaffold attachment factor B1		Safb	0.0227968	-0.924254		0.738101	0.178052		0.543401	-0.321606		0.107711	0.584987
		D3YYU8	Obscurin-like protein 1		Obsl1	0.586034	-0.177518		0.113144	-0.604296		0.497875	-0.274256		0.180139	-0.45181
		D3YZP9	Coiled-coil domain-containing protein 6		Ccdc6	0.216653	-0.192593		0.200272	-0.25472		0.735676	0.069604		0.639131	0.0715199
		D3Z7P3	Glutaminase kidney isoform, mitochondrial		Gls	0.236774	-0.234547		0.729517	0.0909799		0.614551	0.132119		0.0787244	0.307005
		E9PV24	Fibrinogen alpha chain;Fibrinopeptide A;Fibrinogen alpha chain		Fga	0.591273	0.107892		0.313474	0.257362		0.207615	-0.317831		0.511121	-0.120145
		E9PVA8			Gcn1l1	0.0565574	-0.919513		0.4703	-0.476826		0.225017	-0.781714		0.801401	0.132926
		E9PYK3			Parp4	0.138471	0.374545		0.198985	-0.424101		0.790984	0.0905455		0.0285184	-0.478899
		E9Q394			Akap13	0.923831	0.0466884		0.45593	-0.464459		0.570514	0.355205		0.833681	-0.0935342
		E9Q555	E3 ubiquitin-protein ligase RNF213		Rnf213	0.899233	0.0557799		0.208377	-0.691599		0.776809	-0.160981		0.224999	-0.472773
		E9Q557	Desmoplakin		Dsp	0.12291	0.243094		0.202366	-0.263533		0.351717	-0.195667		0.000161882	-0.432178
		E9Q5C9			Nolc1	0.00350355	-0.987054		0.428702	-0.372257		0.898072	0.0611359		0.0938812	0.54207
		E9Q634	Unconventional myosin-Ie		Myo1e	0.0737328	0.336629		0.670176	-0.11038		0.601898	-0.134932		0.0125848	-0.403181
		E9Q6B2	Coiled-coil domain-containing protein 85C		Ccdc85c	0.363217	0.298097		0.54873	-0.23014		0.911817	-0.042941		0.139813	-0.431064
		E9Q7G0			Numa1	0.0414048	-0.711285		0.963933	-0.0222352		0.677697	-0.203603		0.148961	0.479818
		E9Q7P9			Cdhr2	0.00862189	1.70945		0.569023	0.555915		0.485135	0.677737		0.14882	-1.33052
		F6ZDS4	Nucleoprotein TPR		Tpr	0.0951194	-0.787939		1	-0.398569		1	-0.609259		0.725889	0.147357
		G5E829	Plasma membrane calcium-transporting ATPase 1		Atp2b1	0.745056	-0.106102		0.698048	-0.163268		0.84701	0.0813959		0.87357	0.0474822
		G5E8P0			Tubgcp6	5.11949e-05	1.8393		0.974277	0.0240626		0.753893	0.233414		0.0116631	-1.17892
		O08528	Hexokinase-2		Hk2	0.0273708	0.71771		0.422121	-0.368363		0.981106	0.0110207		0.00572127	-0.776763
		O08529	Calpain-2 catalytic subunit		Capn2	0.158923	-0.323943		0.823617	0.0689885		0.785024	-0.0843817		0.21598	0.262256
		O08547	Vesicle-trafficking protein SEC22b		Sec22b	0.890817	0.0403666		0.684539	-0.153746		0.520828	-0.241672		0.381057	-0.231348
		O08553	Dihydropyrimidinase-related protein 2		Dpysl2	0.0185287	-0.445333		0.910518	0.0308129		0.783217	-0.0753288		0.0511272	0.348853
		O08573	Galectin-9		Lgals9	0.71428	0.0451982		0.945464	0.0109329		0.106309	-0.244107		0.15392	-0.154252
		O08579	Emerin		Emd	0.0493489	-0.661617		0.97988	-0.0108429		0.615609	-0.21457		0.239067	0.35451
		O08583	THO complex subunit 4		Alyref	0.0504637	-0.471718		0.317992	-0.330011		0.642512	-0.156025		0.526068	0.15008
		O08585	Clathrin light chain A		Clta	0.212295	-0.413843		0.704017	-0.167767		0.765277	0.132004		0.28457	0.326987
		O08600	Endonuclease G, mitochondrial		Endog	0.80481	-0.0785746		0.0785857	-0.676718		0.929167	-0.0365307		0.305436	-0.291145
		O08638	Myosin-11		Myh11	0.000404455	-3.22458		0.900228	0.189099		0.903015	-0.183792		0.00232347	2.6898
		O08663	Methionine aminopeptidase 2		Metap2	0.150667	0.768542		0.787048	-0.194673		0.99568	-0.00390752		0.127614	-0.739742
		O08677	Kininogen-1;Kininogen-1 heavy chain;Bradykinin;Kininogen-1 light chain		Kng1	0.0205948	1.01233		0.704491	0.218203		0.593901	0.305734		0.269008	-0.44865
		O08692	Neutrophilic granule protein		Ngp	0.766406	0.23021		0.629738	-0.480776		0.863234	-0.17255		0.459085	-0.518504
		O08709	Peroxiredoxin-6		Prdx6	0.000253804	1.437		0.507813	-0.433083		0.612107	0.332915		0.000823544	-1.24758
		O08715	A-kinase anchor protein 1, mitochondrial		Akap1	0.183126	-0.325143		0.0163195	-0.626137		0.89545	0.0390675		0.725813	-0.0752673
		O08734	Bcl-2 homologous antagonist/killer		Bak1	0.18707	0.343179		0.454608	-0.257568		0.996369	0.0015866		0.0719916	-0.413973
		O08749	Dihydrolipoyl dehydrogenase, mitochondrial		Dld	0.813555	0.0837041		0.356757	-0.415036		0.891063	-0.0628045		0.331419	-0.308673
		O08756	3-hydroxyacyl-CoA dehydrogenase type-2		Hsd17b10	0.12199	-0.378964		0.329573	-0.318068		0.152259	-0.456187		0.761522	-0.0713243
		O08784	Treacle protein		Tcof1	0.0794332	-0.59861		0.623928	-0.229494		0.693872	-0.184582		0.372212	0.291804
		O08788	Dynactin subunit 1		Dctn1	0.426792	0.479399		0.33272	-0.749393		0.8726	0.126543		0.18606	-0.710924
		O08795	Glucosidase 2 subunit beta		Prkcsh	0.687852	-0.0706992		0.55144	-0.134737		0.621356	-0.112006		0.688237	-0.0644557
		O08807	Peroxiredoxin-4		Prdx4	0.412746	-0.1286		0.711109	-0.0759479		0.0641581	-0.353909		0.453195	-0.107762
		O08808	Protein diaphanous homolog 1		Diaph1	0.965563	0.0174783		0.0882983	-0.83714		0.919019	-0.0531259		0.197278	-0.459698
		O08810	116 kDa U5 small nuclear ribonucleoprotein component		Eftud2	0.00254925	-0.808434		0.486204	-0.286963		0.278986	-0.439555		0.279598	0.310437
		O08917	Flotillin-1		Flot1	1	-0.0971372		1	0.816986		0.40702	-0.245076		0.397923	0.216122
		O08997	Copper transport protein ATOX1		Atox1	0.0215125	0.499212		0.467037	-0.225234		0.7899	0.0833387		0.0122181	-0.486957
		O09044	Synaptosomal-associated protein 23		Snap23	0.314207	-0.257168		0.684764	-0.136407		0.404104	-0.277113		0.974751	0.00754666
		O09049	Regenerating islet-derived protein 3-gamma;Regenerating islet-derived protein 3-gamma 16.5 kDa form;Regenerating islet-derived protein 3-gamma 15 kDa form		Reg3g	0.0596907	0.869527		1	-0.410213		0.375756	0.513037		0.185032	-0.652815
		O09061	Proteasome subunit beta type-1		Psmb1	0.152431	0.186533		0.637894	-0.0823739		0.313026	0.173559		0.368656	-0.109852
		O09106	Histone deacetylase 1		Hdac1	0.0577721	-0.559004		0.289638	-0.42438		0.760159	0.1251		0.263176	0.316197
		O09111	NADH dehydrogenase [ubiquinone] 1 beta subcomplex subunit 11, mitochondrial		Ndufb11	0.422265	0.368304		0.376057	-0.522888		0.0463629	1.10027		0.965776	-0.0182291
		O09117	Synaptophysin-like protein 1		Sypl1	0.0606028	-0.52023		0.374373	0.336883		0.465155	-0.278529		0.0687089	0.462702
		O09131	Glutathione S-transferase omega-1		Gsto1	0.00752778	0.481274		0.60481	-0.138677		0.785137	0.0733681		0.0086531	-0.433717
		O09159	Lysosomal alpha-mannosidase		Man2b1	0.74099	0.061723		0.382688	-0.202682		0.306994	0.235449		0.825469	-0.0412438
		O09167	60S ribosomal protein L21		Rpl21	0.331009	-0.289448		0.0941512	-0.618548		0.943033	0.0280356		0.845419	-0.0540492
		O09172	Glutamate--cysteine ligase regulatory subunit		Gclm	0.0923365	-0.433643		1	-0.682335		0.18819	-0.44485		0.825052	-0.0562751
		O35071;P33173;Q60575	Kinesin-like protein KIF1C;Kinesin-like protein KIF1A;Kinesin-like protein KIF1B		Kif1c;Kif1a;Kif1b	0.0958546	0.881311		1	2.15674		0.720476	-0.236417		0.824457	-0.11998
		O35083	1-acyl-sn-glycerol-3-phosphate acyltransferase alpha		Agpat1	0.461426	0.177686		0.834255	0.0594316		0.831272	-0.060515		0.517178	-0.137691
		O35127	Protein C10		Grcc10	0.0873679	-1.02031		0.257329	-0.725264		1	0.461892		0.444651	0.451584
		O35129	Prohibitin-2		Phb2	0.186694	-0.256341		0.378812	-0.22521		0.441256	-0.197834		0.990913	0.0020957
		O35143	ATPase inhibitor, mitochondrial		Atpif1	0.498474	-0.215017		0.641166	-0.192135		0.289458	-0.428222		0.653261	-0.130997
		O35188	Fractalkine;Processed fractalkine		Cx3cl1	0.350426	0.218905		0.786171	-0.0659374		0.961055	-0.0119073		0.18871	-0.29675
		O35206	Collagen alpha-1(XV) chain;Restin		Col15a1	0.306342	-0.590827		0.970595	0.0281172		0.949102	-0.0486881		0.362823	0.48207
		O35215	D-dopachrome decarboxylase		Ddt	0.0371703	0.503348		0.604015	-0.176257		0.313881	0.336783		0.141554	-0.339194
		O35226	26S proteasome non-ATPase regulatory subunit 4		Psmd4	0.873275	-0.0395679		0.201424	-0.395182		0.992341	0.00307608		0.466562	-0.16308
		O35250	Exocyst complex component 7		Exoc7	0.085254	0.882958		0.646189	0.265538		0.278985	0.599752		0.975866	-0.0176678
		O35286	Pre-mRNA-splicing factor ATP-dependent RNA helicase DHX15		Dhx15	0.000429586	-0.774038		0.995478	-0.00205787		0.145987	-0.504389		0.106579	0.391808
		O35295	Transcriptional activator protein Pur-beta		Purb	0.826357	-0.038308		0.995476	0.00127951		0.494847	-0.152492		0.783934	-0.0436831
		O35309	N-myc-interactor		Nmi	0.889935	0.0426163		0.588634	-0.213731		0.378407	-0.344474		0.249627	-0.314616
		O35326	Serine/arginine-rich splicing factor 5		Srsf5	0.536715	-0.146151		0.0433881	-0.570509		0.667587	-0.131728		0.28011	-0.229326
		O35344	Importin subunit alpha-4		Kpna3	0.167548	-0.369346		0.41459	-0.262481		0.694965	-0.127706		0.801339	0.0594354
		O35350	Calpain-1 catalytic subunit		Capn1	0.227099	0.213329		0.273285	-0.251182		0.824787	-0.052043		0.0285043	-0.329386
		O35381	Acidic leucine-rich nuclear phosphoprotein 32 family member A		Anp32a	0.00605131	-0.419031		0.329757	-0.21982		0.470144	-0.164417		0.324467	0.157074
		O35382	Exocyst complex component 4		Exoc4	0.0235447	-0.546701		1	-0.110461		0.283202	-0.332487		0.41268	0.191558
		O35459	Delta(3,5)-Delta(2,4)-dienoyl-CoA isomerase, mitochondrial		Ech1	0.493002	0.140377		0.0463786	-0.489029		0.729658	-0.0920563		0.0144816	-0.407524
		O35465	Peptidyl-prolyl cis-trans isomerase FKBP8		Fkbp8	0.159643	0.4565		0.699515	0.152751		0.235104	-0.456071		0.068299	-0.484953
		O35566	CD151 antigen		Cd151	0.532295	-0.261588		1	-1.07193		0.698762	-0.185515		0.38462	-0.359115
		O35593	26S proteasome non-ATPase regulatory subunit 14		Psmd14	0.0205113	-0.272861		0.270824	-0.182539		0.183891	-0.217693		0.820542	0.0272677
		O35598	Disintegrin and metalloproteinase domain-containing protein 10		Adam10	0.196681	0.344574		1	0.137374		0.45565	0.259222		0.640565	-0.123737
		O35639	Annexin A3		Anxa3	0.00210754	0.508635		0.763264	-0.0778097		0.840232	0.0521366		0.00501835	-0.436699
		O35640	Annexin A8		Anxa8	0.0137518	1.22425		0.684457	-0.294874		0.735744	0.245158		0.0238375	-1.04506
		O35643	AP-1 complex subunit beta-1		Ap1b1	0.653295	0.0561198		0.984829	0.00308053		0.972007	-0.00568469		0.673576	-0.0480686
		O35657	Sialidase-1		Neu1	1.62294e-05	1.29919		0.838767	0.112411		0.163296	0.73925		0.0718397	-0.656827
		O35658	Complement component 1 Q subcomponent-binding protein, mitochondrial		C1qbp	0.822288	0.0807824		0.406531	-0.380083		0.796034	-0.119978		0.324087	-0.31735
		O35682	Myeloid-associated differentiation marker		Myadm	0.000946407	-0.951389		0.641625	-0.214394		0.512377	-0.300389		0.0807607	0.535433
		O35683	NADH dehydrogenase [ubiquinone] 1 alpha subcomplex subunit 1		Ndufa1	0.510877	0.425024		1	-0.908305		1	n. def.		0.130637	-0.80834
		O35685	Nuclear migration protein nudC		Nudc	0.149493	-0.446678		0.3403	0.391166		0.076202	-0.693693		0.449497	0.220968
		O35691	Pinin		Pnn	0.0313567	-0.460704		1	-0.371305		1	-0.121824		0.342364	0.209465
		O35704	Serine palmitoyltransferase 1		Sptlc1	0.511624	-0.217284		0.766103	-0.115467		0.658354	0.171152		0.492329	0.199439
		O35737	Heterogeneous nuclear ribonucleoprotein H;Heterogeneous nuclear ribonucleoprotein H, N-terminally processed		Hnrnph1	0.0538494	-0.421457		0.295241	-0.31217		0.786113	-0.0827454		0.471496	0.153757
		O35744	Chitinase-like protein 3		Chil3	0.975981	0.0210969		0.41299	-0.712917		0.395617	0.738772		0.994378	-0.00493765
		O35841	Apoptosis inhibitor 5		Api5	0.0562623	-0.414738		0.726071	0.0964613		0.60105	0.143447		0.0159262	0.421907
		O35855	Branched-chain-amino-acid aminotransferase, mitochondrial		Bcat2	0.006988	-0.827085		0.634072	-0.217955		0.256719	-0.507557		0.304608	0.326482
		O35857	Mitochondrial import inner membrane translocase subunit TIM44		Timm44	0.933979	0.0239302		0.285502	0.388635		0.566159	-0.21246		0.795823	0.0681457
		O35864	COP9 signalosome complex subunit 5		Cops5	0.819342	-0.0400738		0.300016	0.207261		0.984498	0.00398619		0.337671	0.139278
		O35887	Calumenin		Calu	0.181131	-0.278084		0.609172	-0.14184		0.621477	-0.137038		0.638307	0.0922973
		O35943	Frataxin, mitochondrial;Frataxin intermediate form;Frataxin mature form		Fxn	0.380027	-0.263637		0.141294	-0.49517		1	-0.248078		0.560377	-0.153168
		O35955	Proteasome subunit beta type-10		Psmb10	0.39582	0.233531		0.223938	-0.424816		0.727475	0.125358		0.158781	-0.344339
		O35988	Syndecan-4		Sdc4	0.831828	-0.0685752		0.108146	0.471791		0.711799	-0.118879		0.224155	0.327823
		O54724	Polymerase I and transcript release factor		Ptrf	0.000183704	-1.7704		0.858479	-0.14328		0.672554	-0.338526		0.0137121	1.23443
		O54734	Dolichyl-diphosphooligosaccharide--protein glycosyltransferase 48 kDa subunit		Ddost	0.403982	-0.141824		0.0327142	-0.431993		0.815133	-0.0520183		0.42541	-0.123819
		O54774	AP-3 complex subunit delta-1		Ap3d1	0.356286	-0.480913		1	0.253532		1	0.421059		0.0975792	0.795722
		O54782	Epididymis-specific alpha-mannosidase		Man2b2	0.078555	0.595217		0.799935	0.108827		1	0.543974		0.470031	-0.268807
		O54879	High mobility group protein B3		Hmgb3	0.0195589	-0.976314		0.957058	-0.0267329		1	0.172136		0.0584675	0.669701
		O54941	SWI/SNF-related matrix-associated actin-dependent regulator of chromatin subfamily E member 1		Smarce1	0.00243632	-0.924085		0.862807	0.0658159		0.311564	-0.375495		0.21071	0.341337
		O54950	5-AMP-activated protein kinase subunit gamma-1		Prkag1	0.869181	0.018554		0.601089	-0.0749023		0.265171	0.156013		0.793761	0.0279122
		O54962	Barrier-to-autointegration factor;Barrier-to-autointegration factor, N-terminally processed		Banf1	0.941521	0.023622		0.0692926	-0.703897		0.459119	0.304136		0.449523	-0.219566
		O54984	ATPase Asna1		Asna1	0.400279	-0.204386		0.700478	-0.12215		0.883135	0.0468062		0.552904	0.13265
		O54988	STE20-like serine/threonine-protein kinase		Slk	0.563924	-0.189073		0.904162	-0.0508543		0.750885	0.13381		0.485983	0.215792
		O55013	Trafficking protein particle complex subunit 3		Trappc3	0.171341	0.199693		0.813958	-0.0461206		0.61302	-0.0986919		0.0640753	-0.238817
		O55022	Membrane-associated progesterone receptor component 1		Pgrmc1	0.683574	0.0791968		1	0.28262		1	-0.0366139		0.792318	0.0429648
		O55023	Inositol monophosphatase 1		Impa1	0.841363	0.0351006		0.113921	0.339505		0.982385	-0.00500313		0.381169	0.138001
		O55029	Coatomer subunit beta		Copb2	0.583865	-0.0865252		0.398911	-0.170501		0.343223	-0.190799		0.448919	-0.108546
		O55111	Desmoglein-2		Dsg2	0.00187726	0.485345		0.354646	-0.222813		0.762297	0.0740294		0.000396683	-0.478846
		O55125	Protein NipSnap homolog 1		Nipsnap1	0.04311	-0.860476		1	-1.14931		0.983091	-0.0126598		0.342886	0.418275
		O55126	Protein NipSnap homolog 2		Gbas	0.0252137	0.567371		0.552385	0.21427		0.530018	0.226209		0.296268	-0.292072
		O55128	Histone deacetylase complex subunit SAP18		Sap18	0.138598	-0.488958		0.35887	-0.365083		0.52517	-0.255466		0.934329	0.0242057
		O55131	Septin-7		2022-09-07	0.000524674	-0.624991		0.701224	-0.113084		0.602553	-0.153068		0.0431185	0.38775
		O55135	Eukaryotic translation initiation factor 6		Eif6	0.020929	0.528201		0.206137	-0.403393		0.665523	0.142203		0.00366417	-0.570762
		O55142	60S ribosomal protein L35a		Rpl35a	0.00331926	-0.595016		0.754203	-0.0975099		0.360677	-0.280148		0.145347	0.307018
		O55143	Sarcoplasmic/endoplasmic reticulum calcium ATPase 2		Atp2a2	0.183553	0.153589		0.282874	-0.162234		0.437376	0.118729		0.153122	-0.149743
		O55222	Integrin-linked protein kinase		Ilk	0.00402359	-0.89476		0.932931	0.0400486		0.906367	0.0559646		0.00579008	0.79364
		O70133	ATP-dependent RNA helicase A		Dhx9	0.00174694	-0.86171		0.654809	-0.19299		0.377436	-0.376232		0.138215	0.433481
		O70194	Eukaryotic translation initiation factor 3 subunit D		Eif3d	0.529228	-0.261514		0.127139	-0.785371		0.66882	-0.230602		0.442673	-0.290058
		O70200	Allograft inflammatory factor 1		Aif1	6.87683e-05	-0.959347		0.225103	-0.496683		0.740032	-0.139915		0.0864727	0.481157
		O70209	PDZ and LIM domain protein 3		Pdlim3	0.000270386	-2.8516		0.780074	0.366078		0.825104	-0.28991		0.00139058	2.41442
		O70251	Elongation factor 1-beta		Eef1b	0.692835	-0.0915133		0.612442	-0.151183		0.866364	-0.0504708		0.907814	-0.0245659
		O70252	Heme oxygenase 2		Hmox2	0.475618	-0.376581		0.356396	-0.610339		1	0.58154		0.726586	0.178307
		O70274	Protein tyrosine phosphatase type IVA 2		Ptp4a2	0.00353491	0.875572		0.624438	0.224674		0.483151	-0.320055		0.00509689	-0.777334
		O70310	Glycylpeptide N-tetradecanoyltransferase 1		Nmt1	0.563964	-0.0820654		0.0848401	-0.299128		0.782939	0.0508718		0.668731	-0.0557404
		O70318	Band 4.1-like protein 2		Epb41l2	0.080235	-0.66706		0.308127	-0.475578		0.587911	0.25736		0.282222	0.362167
		O70325	Phospholipid hydroperoxide glutathione peroxidase, mitochondrial		Gpx4	0.682839	0.0546171		0.905786	-0.0203121		1	-0.069253		0.530313	-0.0772409
		O70370	Cathepsin S		Ctss	0.00189387	0.782113		0.293997	-0.405146		0.555942	0.231095		0.00102995	-0.738787
		O70378	ER membrane protein complex subunit 8		Emc8	0.833264	0.0645814		1	-1.02641		0.255383	0.433311		0.667387	-0.121644
		O70400	PDZ and LIM domain protein 1		Pdlim1	0.0326848	0.429825		0.303294	-0.287798		0.865723	0.0483445		0.0056646	-0.477914
		O70404	Vesicle-associated membrane protein 8		Vamp8	0.0297812	1.21812		0.714241	0.291647		1	0.821392		0.23695	-0.688906
		O70423	Membrane primary amine oxidase		Aoc3	1	n. def.		0.0475421	1.08288		1	0.867298		0.000670852	1.27105
		O70435	Proteasome subunit alpha type-3		Psma3	0.894949	0.0201576		0.295642	-0.201355		0.856587	-0.0356046		0.321546	-0.135278
		O70439	Syntaxin-7		Stx7	0.665935	0.0755385		0.337814	-0.213092		0.601772	-0.117656		0.135257	-0.228323
		O70475	UDP-glucose 6-dehydrogenase		Ugdh	0.155467	0.453208		0.657271	-0.190052		0.819676	-0.0979568		0.0652022	-0.521678
		O70492	Sorting nexin-3		Snx3	0.0868253	-0.182186		0.969123	-0.00566069		0.699316	-0.0563027		0.227861	0.12084
		O70493	Sorting nexin-12		Snx12	0.358562	-0.0666896		0.618205	0.047344		0.763121	-0.028728		0.326587	0.0648827
		O70503	Very-long-chain 3-oxoacyl-CoA reductase		Hsd17b12	0.792147	0.0660489		0.284804	-0.33812		0.749988	0.103035		0.445607	-0.172583
		O70570	Polymeric immunoglobulin receptor;Secretory component		Pigr	0.95281	0.0173461		0.5303	-0.23546		0.859368	-0.0670058		0.53233	-0.165688
		O70591	Prefoldin subunit 2		Pfdn2	0.00788698	-0.616093		0.390448	-0.292861		0.616819	-0.172444		0.237632	0.280758
		O88271	Craniofacial development protein 1		Cfdp1	0.0405413	-0.762688		0.882122	-0.0614128		0.258849	-0.452543		0.652876	0.138184
		O88312	Anterior gradient protein 2 homolog		Agr2	0.193159	0.325939		0.237245	-0.384609		0.790997	0.0887516		0.0558655	-0.419545
		O88322	Nidogen-2		Nid2	0.000605644	-1.14187		0.346564	-0.502021		0.572911	-0.304408		0.134478	0.548346
		O88329	Unconventional myosin-Ia		Myo1a	0.0100328	0.535254		0.281701	-0.32339		0.861819	0.0535836		0.000856961	-0.580948
		O88342	WD repeat-containing protein 1		Wdr1	0.0510099	0.262079		0.752281	0.0592098		0.777763	0.052968		0.206282	-0.162311
		O88343	Electrogenic sodium bicarbonate cotransporter 1		Slc4a4	0.0755924	0.7197		0.31372	-0.540843		1	0.490098		0.0188746	-0.89235
		O88384	Vesicle transport through interaction with t-SNAREs homolog 1B		Vti1b	0.144786	0.395813		1	-0.10047		0.79952	0.0919973		0.194038	-0.340893
		O88428	Bifunctional 3-phosphoadenosine 5-phosphosulfate synthase 2;Sulfate adenylyltransferase;Adenylyl-sulfate kinase		Papss2	0.00227316	0.446864		0.917173	0.0237575		0.856312	-0.0413453		0.00576182	-0.381181
		O88441	Metaxin-2		Mtx2	0.497621	-0.180913		0.284133	-0.280032		0.586764	0.145685		0.89382	0.0279395
		O88455	7-dehydrocholesterol reductase		Dhcr7	0.501361	-0.136706		0.675326	-0.110609		0.408945	-0.215676		0.792566	-0.0492206
		O88456	Calpain small subunit 1		Capns1	0.153405	0.184402		0.884475	-0.0253051		0.974322	-0.0056084		0.151302	-0.169125
		O88487	Cytoplasmic dynein 1 intermediate chain 2		Dync1i2	0.875735	-0.0289466		0.740868	-0.0788825		0.354265	-0.217397		0.45785	-0.124018
		O88531	Palmitoyl-protein thioesterase 1		Ppt1	0.632592	-0.0927607		0.0540569	-0.3973		0.365611	-0.200825		0.0895281	-0.270227
		O88533	Aromatic-L-amino-acid decarboxylase		Ddc	0.037351	0.378598		0.43918	-0.196485		0.289885	0.26581		0.102179	-0.280836
		O88543	COP9 signalosome complex subunit 3		Cops3	0.233512	-0.172805		0.817234	-0.0445736		0.423045	-0.152553		0.738676	0.0454403
		O88544	COP9 signalosome complex subunit 4		Cops4	0.656662	-0.113793		0.260715	-0.363203		0.852168	0.0618046		0.811602	-0.055872
		O88545	COP9 signalosome complex subunit 6		Cops6	0.100239	-0.288987		0.974152	0.00709763		0.605012	-0.1125		0.312888	0.162703
		O88569	Heterogeneous nuclear ribonucleoproteins A2/B1		Hnrnpa2b1	0.319836	-0.251587		0.565303	-0.190429		0.688143	-0.133424		0.839506	0.0477293
		O88587	Catechol O-methyltransferase		Comt	0.331783	0.269146		0.239768	-0.412736		0.888493	0.0508423		0.0777769	-0.441273
		O88593	Peptidoglycan recognition protein 1		Pglyrp1	0.133451	0.425425		0.421052	-0.304765		0.899408	-0.0485439		0.0309766	-0.531175
		O88643	Serine/threonine-protein kinase PAK 1		Pak1	0.430276	-0.123975		0.352815	-0.187565		0.523497	-0.130064		0.70185	-0.0555023
		O88653	Ragulator complex protein LAMTOR3		Lamtor3	0.315766	-0.406709		0.29639	-0.483657		1	-0.668039		0.575862	-0.217082
		O88685	26S protease regulatory subunit 6A		Psmc3	0.187538	0.356081		0.16271	-0.484756		0.460733	0.263982		0.0910044	-0.407121
		O88696	ATP-dependent Clp protease proteolytic subunit, mitochondrial		Clpp	0.323041	0.31391		1	-0.25692		1	0.292381		0.407804	-0.243861
		O88712	C-terminal-binding protein 1		Ctbp1	0.136743	-0.390244		0.76121	0.107691		0.787641	-0.0955003		0.169341	0.331299
		O88735	Ensconsin		Map7	0.0873031	-0.436339		0.615798	-0.175035		0.450161	-0.261581		0.55493	0.145308
		O88746	Target of Myb protein 1		Tom1	0.262466	0.247598		0.22954	-0.341364		0.664975	0.126418		0.109723	-0.313805
		O88792	Junctional adhesion molecule A		F11r	0.0246099	0.479596		0.308428	-0.305123		0.877134	0.0473448		0.00375228	-0.528552
		O88811	Signal transducing adapter molecule 2		Stam2	0.665593	0.142405		0.621436	-0.162347		1	0.0892255		0.515517	-0.177636
		O88844	Isocitrate dehydrogenase [NADP] cytoplasmic		Idh1	0.387128	0.19614		0.348967	-0.27346		0.902813	0.0363267		0.162159	-0.282016
		O88952	Protein lin-7 homolog C		Lin7c	0.550245	0.149678		0.748225	0.104401		0.956301	-0.0178617		0.72306	-0.0814621
		O88974	Histone-lysine N-methyltransferase SETDB1		Setdb1	0.24777	1.89184		0.254396	-2.38851		1	-3.44871		0.00253089	-3.85804
		O88983	Syntaxin-8		Stx8	0.449441	-0.400282		0.871367	0.0883324		1	-0.813838		0.999545	0.000311852
		O89001	Carboxypeptidase D		Cpd	0.041573	-0.440749		0.254382	-0.33507		1	-0.707081		0.9628	-0.0107229
		O89017	Legumain		Lgmn	0.335543	-0.247782		1	-0.585928		1	0.0206564		0.848216	0.0475289
		O89023	Tripeptidyl-peptidase 1		Tpp1	0.604016	-0.140031		0.294455	-0.35893		0.610064	-0.177798		0.537329	-0.151671
		O89051	Integral membrane protein 2B;BRI2, membrane form;BRI2 intracellular domain;BRI2C, soluble form;Bri23 peptide		Itm2b	0.0363022	0.653402		0.850454	0.0832845		0.649731	0.199862		0.180281	-0.402928
		O89053	Coronin-1A		Coro1a	0.0567117	-0.740884		0.914818	-0.057989		0.529267	-0.338226		0.261083	0.419296
		O89079	Coatomer subunit epsilon		Cope	0.465351	0.178656		0.270435	-0.343082		0.984602	-0.00616852		0.132928	-0.323506
		O89086	RNA-binding protein 3		Rbm3	0.185806	-0.439148		0.259718	-0.487924		0.721516	0.158173		0.519018	0.201081
		O89094	Caspase-14;Caspase-14 subunit p17, mature form;Caspase-14 subunit p10, mature form;Caspase-14 subunit p20, intermediate form;Caspase-14 subunit p8, intermediate form		Casp14	0.288813	0.467617		0.69008	-0.228052		0.490311	0.39124		0.412429	-0.365624
		O89110	Caspase-8;Caspase-8 subunit p18;Caspase-8 subunit p10		Casp8	0.00424368	0.843535		0.939613	-0.0341244		0.411107	0.364886		0.0703486	-0.537565
		P00329	Alcohol dehydrogenase 1		Adh1	0.484716	-0.13451		0.458513	-0.183983		0.725855	-0.0878386		0.893273	-0.0238197
		P00375	Dihydrofolate reductase		Dhfr	0.452827	-0.12725		0.48413	0.153358		0.503522	0.146759		0.0810199	0.2561
		P00405	Cytochrome c oxidase subunit 2		Mtco2	0.132219	0.924992		0.492368	-0.565955		0.458522	0.610039		0.186767	-0.748784
		P00416	Cytochrome c oxidase subunit 3		mt-Co3	0.929334	0.0318566		0.985631	0.00741339		0.703217	-0.156067		0.684659	-0.145116
		P00493	Hypoxanthine-guanine phosphoribosyltransferase		Hprt1	0.0733827	0.476554		0.318515	-0.3592		0.30816	0.366626		0.11024	-0.393415
		P00920	Carbonic anhydrase 2		Ca2	0.00964469	0.797839		0.382997	-0.392474		0.82406	0.101581		0.00255911	-0.810312
		P01027	Complement C3;Complement C3 beta chain;C3-beta-c;Complement C3 alpha chain;C3a anaphylatoxin;Acylation stimulating protein;Complement C3b alpha chain;Complement C3c alpha chain fragment 1;Complement C3dg fragment;Complement C3g fragment;Complement C3d fragment;Complement C3f fragment;Complement C3c alpha chain fragment 2		C3	0.16494	0.51447		0.653381	0.22292		0.677254	0.206738		0.540759	-0.213896
		P01831	Thy-1 membrane glycoprotein		Thy1	1	n. def.		1	0.122826		0.155351	0.614578		0.163907	0.532594
		P01887	Beta-2-microglobulin		B2m	0.0295319	0.396305		0.776946	0.0734722		0.18783	0.329584		0.47868	-0.128726
		P01899;P01897	H-2 class I histocompatibility antigen, D-B alpha chain;H-2 class I histocompatibility antigen, L-D alpha chain		H2-D1;H2-L	0.302585	0.200915		0.285706	-0.268166		0.599095	0.134541		0.181149	-0.234242
		P01901;P04223	H-2 class I histocompatibility antigen, K-B alpha chain;H-2 class I histocompatibility antigen, K-K alpha chain		H2-K1	0.11131	0.314384		0.389229	-0.228028		0.555497	0.157472		0.0976045	-0.297265
		P01942	Hemoglobin subunit alpha		Hba	0.000367621	1.38807		0.999144	-0.000693798		0.511935	0.420335		0.020513	-0.946906
		P02088	Hemoglobin subunit beta-1		Hbb-b1	1.79044e-05	1.74234		0.966221	0.0314674		0.407328	0.606604		0.0145907	-1.13291
		P02089	Hemoglobin subunit beta-2		Hbb-b2	0.141828	1.30502		1	0.138001		1	0.316492		0.23343	-1.09292
		P84244;P84228;P68433;P02301	Histone H3.3;Histone H3.2;Histone H3.1;Histone H3.3C		H3f3a;Hist1h3b;Hist1h3a;H3f3c	0.00207315	-0.459466		0.518077	-0.1496		0.949286	-0.0148554		0.0479282	0.30066
		P02463	Collagen alpha-1(IV) chain;Arresten		Col4a1	8.16139e-06	-2.14148		0.624308	-0.408016		0.558863	-0.485794		0.0568645	1.06144
		P02468	Laminin subunit gamma-1		Lamc1	0.00132756	-2.56372		0.714712	-0.462777		0.604799	-0.653268		0.0576756	1.57841
		P02469	Laminin subunit beta-1		Lamb1	0.00194104	-1.10246		0.212782	-0.672537		0.772942	-0.160765		0.186566	0.502063
		P02535	Keratin, type I cytoskeletal 10		Krt10	0.540576	-0.48798		0.596753	-0.545792		0.192358	-1.30431		0.475079	-0.518399
		P02798	Metallothionein-2		Mt2	0.0451105	0.439157		0.865016	0.0523451		0.522801	0.195154		0.252765	-0.242214
		P02802	Metallothionein-1		Mt1	0.326169	0.219899		0.103357	-0.454311		0.877194	0.0456004		0.0428384	-0.387605
		P03899	NADH-ubiquinone oxidoreductase chain 3		Mtnd3	0.941731	-0.0147653		0.93322	0.0195445		0.523762	-0.146963		0.710063	-0.0692558
		P03930	ATP synthase protein 8		Mtatp8	0.631747	0.0964725		0.966889	-0.0108411		0.593992	-0.13836		0.393852	-0.154994
		P03958	Adenosine deaminase		Ada	0.348911	-0.29134		0.507501	-0.268648		0.0911781	0.650366		0.113865	0.433643
		P04104	Keratin, type II cytoskeletal 1		Krt1	0.62626	-0.32584		0.563041	-0.498492		0.251039	-0.96858		0.446011	-0.462002
		P04117	Fatty acid-binding protein, adipocyte		Fabp4	0.153956	0.214758		0.629966	0.0973879		0.886062	-0.0290991		0.302259	-0.14482
		P04230;P04231;P20040;P18468	H-2 class II histocompatibility antigen, E-B beta chain;H-2 class II histocompatibility antigen, E-S beta chain;H-2 class II histocompatibility antigen, E-Q beta chain;H-2 class II histocompatibility antigen, I-A beta chain		H2-Eb1	0.197698	-0.451421		0.228993	-0.492504		1	0.569146		0.444037	0.238858
		P04441	H-2 class II histocompatibility antigen gamma chain		Cd74	0.418399	0.232436		0.292642	-0.386442		0.922526	-0.0365739		0.107261	-0.405204
		P05063	Fructose-bisphosphate aldolase C		Aldoc	0.00843428	0.761675		0.705051	-0.163863		0.193983	0.540129		0.100301	-0.526509
		P05064	Fructose-bisphosphate aldolase A		Aldoa	0.000516472	0.494407		0.823894	-0.0519622		0.698057	0.0903842		0.00527193	-0.392795
		P05132	cAMP-dependent protein kinase catalytic subunit alpha		Prkaca	0.581263	0.271259		0.218581	-0.752246		0.811089	0.151269		0.203977	-0.574671
		P05201	Aspartate aminotransferase, cytoplasmic		Got1	0.00222845	0.552148		0.311534	-0.279092		0.745661	0.0912547		0.000339492	-0.554042
		P05202	Aspartate aminotransferase, mitochondrial		Got2	0.333111	-0.143095		0.718016	-0.0701412		0.883436	-0.0285459		0.609775	0.0699022
		P05213	Tubulin alpha-1B chain		Tuba1b	0.616554	-0.109161		0.21344	-0.340486		0.923684	0.0271026		0.741975	-0.0657241
		P05366	Serum amyloid A-1 protein		Saa1	0.00405578	1.36023		0.907861	-0.0837658		0.61289	0.364254		0.0326153	-0.993279
		P05480	Neuronal proto-oncogene tyrosine-protein kinase Src		Src	0.903733	0.0354609		0.254598	-0.419398		0.223781	-0.446106		0.0630782	-0.462303
		P05533	Lymphocyte antigen 6A-2/6E-1		Ly6a	0.0387229	1.25838		0.732606	-0.292441		1	0.607541		0.0567528	-1.12668
		P05977;P09542	Myosin light chain 1/3, skeletal muscle isoform;Myosin light chain 3		Myl1;Myl3	0.361267	0.416904		0.967865	0.0217687		0.290136	0.553181		0.977417	0.0122642
		P06151	L-lactate dehydrogenase A chain		Ldha	0.0008025	0.77198		0.534248	-0.229566		0.712719	0.136744		0.00122008	-0.689728
		P06728	Apolipoprotein A-IV		Apoa4	0.81075	0.0502479		0.763053	-0.0816099		0.891624	-0.0369415		0.595677	-0.101149
		P06745	Glucose-6-phosphate isomerase		Gpi	0.0370716	0.534094		0.523407	-0.229315		0.839002	0.0735981		0.022964	-0.522937
		P06797	Cathepsin L1;Cathepsin L1 heavy chain;Cathepsin L1 light chain		Ctsl	0.0188941	0.629436		0.741829	0.128121		0.840548	0.0784042		0.0572551	-0.579449
		P07091	Protein S100-A4		S100a4	0.318596	-0.57782		0.90992	-0.0864456		0.601253	-0.397036		0.65588	0.239776
		P07146	Anionic trypsin-2		Prss2	0.001536	2.26324		1	0.728079		0.198495	1.43657		0.229415	-1.18
		P07309	Transthyretin		Ttr	0.204745	0.39901		0.377971	0.364571		0.550811	0.248945		0.930987	-0.02575
		P07356	Annexin A2		Anxa2	0.0578443	0.417778		0.32108	-0.298145		0.965299	0.0133543		0.0092978	-0.490544
		P07724	Serum albumin		Alb	0.0278152	0.627333		0.84962	0.07724		0.427217	0.319284		0.246499	-0.324516
		Q00896;P07758	Alpha-1-antitrypsin 1-3;Alpha-1-antitrypsin 1-1		Serpina1c;Serpina1a	0.068153	0.496939		0.549757	0.224092		0.633119	0.179347		0.419752	-0.212397
		P07759;Q03734	Serine protease inhibitor A3K;Serine protease inhibitor A3M		Serpina3k;Serpina3m	0.00410078	0.736014		0.826413	-0.0858909		0.143101	0.548219		0.149395	-0.382181
		P07901	Heat shock protein HSP 90-alpha		Hsp90aa1	0.789219	-0.0794545		0.732143	-0.131204		0.876453	0.0597161		0.910705	0.0304681
		P08003	Protein disulfide-isomerase A4		Pdia4	0.769968	-0.0516597		0.416888	-0.182862		0.574965	-0.127256		0.483493	-0.112009
		P08030	Adenine phosphoribosyltransferase		Aprt	0.00932671	0.44434		0.633226	-0.12056		0.967613	-0.0103087		0.00402672	-0.435718
		P08074	Carbonyl reductase [NADPH] 2		Cbr2	0.226784	-0.292275		0.961487	0.0154618		0.425708	-0.251241		0.571448	0.133369
		P08113	Endoplasmin		Hsp90b1	0.707656	0.0860751		0.594682	-0.157173		0.922439	0.0289334		0.514153	-0.135849
		P08121	Collagen alpha-1(III) chain		Col3a1	0.18728	-1.26436		0.968918	-0.0454565		0.900292	-0.146114		0.330854	0.80277
		P08122	Collagen alpha-2(IV) chain;Canstatin		Col4a2	0.000119591	-1.58537		0.754369	-0.221672		0.94706	0.0471385		0.00338762	1.23388
		P08207	Protein S100-A10		S100a10	0.0108093	0.609718		0.629437	-0.169727		0.475535	0.249472		0.0406757	-0.468226
		P08226	Apolipoprotein E		Apoe	0.851178	0.0413978		0.522104	0.180858		0.63349	-0.135259		0.953718	-0.0116986
		P08228	Superoxide dismutase [Cu-Zn]		Sod1	0.264748	0.154263		0.890001	-0.0253614		0.989554	0.00240183		0.267589	-0.140032
		P08249	Malate dehydrogenase, mitochondrial		Mdh2	0.716827	0.0756333		0.556979	-0.157381		0.91581	-0.0285338		0.406878	-0.155985
		P32883;P08556;Q61411	GTPase KRas;GTPase KRas, N-terminally processed;GTPase NRas;GTPase HRas;GTPase HRas, N-terminally processed		Kras;Nras;Hras	0.30745	-0.108824		0.216921	-0.16822		0.415537	-0.112999		0.614113	-0.0499233
		P08730	Keratin, type I cytoskeletal 13		Krt13	0.737856	-0.303994		0.51999	-0.749445		0.334493	-1.11171		0.408217	-0.67725
		P08752	Guanine nucleotide-binding protein G(i) subunit alpha-2		Gnai2	0.0635896	-0.182227		0.34832	-0.125565		0.695137	-0.0533021		0.513807	0.0624228
		P08905	Lysozyme C-2		Lyz2	0.455374	-0.311711		0.960915	0.0238819		1	n. def.		0.469506	0.277121
		P09036	Serine protease inhibitor Kazal-type 3		Spink3	0.000154428	1.1703		0.897172	-0.0682673		0.673876	0.221527		0.00453724	-0.898623
		P09055	Integrin beta-1		Itgb1	0.000517434	-0.665082		0.899639	-0.0396463		0.830424	-0.0672782		0.00963808	0.500772
		P09103	Protein disulfide-isomerase		P4hb	0.0698481	0.284643		0.455183	-0.160412		0.828294	0.0471085		0.0359186	-0.293854
		P09405	Nucleolin		Ncl	4.5389e-07	-1.21684		0.553089	-0.289121		0.618522	-0.24327		0.0147699	0.74784
		P09411	Phosphoglycerate kinase 1		Pgk1	0.0257378	0.621683		0.28493	-0.416858		0.554066	0.234652		0.0146099	-0.609173
		P09528	Ferritin heavy chain;Ferritin heavy chain, N-terminally processed		Fth1	0.449229	0.192587		0.611676	-0.167955		0.858563	-0.0592461		0.229321	-0.274089
		P09602	Non-histone chromosomal protein HMG-17		Hmgn2	0.00978305	-0.730161		0.51382	-0.256385		0.852908	-0.0737684		0.139184	0.478616
		P09671	Superoxide dismutase [Mn], mitochondrial		Sod2	0.648878	0.0647051		0.283764	-0.192684		0.526545	0.115695		0.473276	-0.0924153
		P09813	Apolipoprotein A-II;Proapolipoprotein A-II		Apoa2	0.0117788	0.888028		0.919581	-0.0527449		1	0.866306		0.125257	-0.569784
		P0C0A3	Charged multivesicular body protein 6		Chmp6	0.253226	0.274039		0.984317	0.00489818		1	-0.100755		0.296759	-0.195069
		Q3THW5;P0C0S6	Histone H2A.V;Histone H2A.Z		H2afv;H2afz	0.297396	-0.37343		0.249379	-0.530156		0.831617	0.100618		0.773039	0.0964225
		P0CW02;P0CW03	Lymphocyte antigen 6C1;Lymphocyte antigen 6C2		Ly6c1;Ly6c2	0.121308	0.962578		0.175794	-1.09902		0.903995	0.101833		0.0133098	-1.30074
		P0DN34				0.764979	-0.0927943		0.371337	-0.352755		0.861346	0.0700816		0.821432	-0.0640082
		P0DN91;P0DN90;P0DN89				0.533569	0.148612		0.389105	0.234939		1	0.150619		0.737017	0.0722804
		P0DOV1;Q8CGE8	Interferon-activable protein 205-A		Ifi205a	0.0792474	-0.458789		0.717353	0.10209		0.790381	-0.0750849		0.179958	0.269886
		P0DP28;P0DP27;P0DP26;Q9D6P8	Calmodulin-like protein 3		Calml3	0.288942	0.31108		0.825517	-0.0854594		0.779433	-0.108494		0.176948	-0.35621
		P10107	Annexin A1		Anxa1	0.175459	0.252489		0.0458931	-0.459174		0.995685	-0.00135374		0.0028106	-0.440671
		P10126	Elongation factor 1-alpha 1		Eef1a1	0.407856	-0.142871		0.185086	-0.288614		0.621101	-0.111211		0.611191	-0.0808539
		P10404;P11370	MLV-related proviral Env polyprotein;Surface protein;Transmembrane protein;Retrovirus-related Env polyprotein from Fv-4 locus		Fv4	0.0165808	-0.480034		0.40816	-0.237706		0.324039	-0.281656		0.491776	0.140347
		P10493	Nidogen-1		Nid1	0.002487	-1.85781		0.612526	-0.481235		0.646769	-0.435864		0.0858327	1.08963
		P10518	Delta-aminolevulinic acid dehydratase		Alad	0.0821649	0.237061		0.625123	-0.0912889		0.338447	0.176238		0.228213	-0.155076
		P10605	Cathepsin B;Cathepsin B light chain;Cathepsin B heavy chain		Ctsb	0.0352001	0.278164		0.127861	-0.271293		0.798427	0.0477608		0.00144472	-0.343569
		P10639	Thioredoxin		Txn	0.0157279	0.523977		0.469651	-0.226209		0.429981	0.246378		0.0365111	-0.426563
		P10649	Glutathione S-transferase Mu 1		Gstm1	0.928303	-0.0332102		0.831783	-0.101131		0.791003	0.126101		0.905107	0.0401603
		P10711	Transcription elongation factor A protein 1		Tcea1	0.00257749	-1.23447		0.168697	-0.840883		0.914319	0.0684549		0.134023	0.642512
		P10833	Ras-related protein R-Ras		Rras	0.00427141	-1.05969		0.854749	0.0950916		0.682557	0.211764		0.00301237	0.917654
		P10852	4F2 cell-surface antigen heavy chain		Slc3a2	0.000229674	-0.711764		0.460666	-0.237551		0.746417	-0.105124		0.0464237	0.421799
		P10922	Histone H1.0;Histone H1.0, N-terminally processed		H1f0	0.000468061	-0.83817		0.443083	-0.298801		0.778215	-0.110944		0.055854	0.493603
		P11031	Activated RNA polymerase II transcriptional coactivator p15		Sub1	0.0222392	-0.813666		0.961331	0.0248617		0.816844	-0.118633		0.0606427	0.63117
		P11087	Collagen alpha-1(I) chain		Col1a1	0.000949752	-1.48059		0.76223	-0.217522		0.95996	-0.0361646		0.0135929	1.10699
		P11103	Poly [ADP-ribose] polymerase 1		Parp1	1	-0.467418		1	-0.733334		0.57519	0.168578		0.963557	0.0116384
		P11276	Fibronectin;Anastellin		Fn1	8.00668e-05	-2.10022		0.556611	-0.542234		0.717596	-0.335155		0.0269193	1.31149
		P11352	Glutathione peroxidase 1		Gpx1	0.197719	0.239319		0.382051	-0.213738		0.154836	0.338602		0.429544	-0.137001
		P11438	Lysosome-associated membrane glycoprotein 1		Lamp1	0.137359	0.696699		0.537618	0.388096		0.934505	0.0521622		0.415267	-0.360454
		P11499	Heat shock protein HSP 90-beta		Hsp90ab1	0.664502	-0.0919974		0.780965	-0.0763302		0.833881	-0.0576137		0.96024	0.00969259
		P11589	Major urinary protein 2		Mup2	0.0542632	1.42443		0.79141	0.271726		0.440296	0.781933		0.33479	-0.765898
		P11627	Neural cell adhesion molecule L1		L1cam	0.746321	-0.0797228		0.803622	0.070307		1	0.336728		0.274672	0.242902
		P11679	Keratin, type II cytoskeletal 8		Krt8	0.0218376	0.752979		0.352251	-0.432205		0.586239	0.25603		0.0157414	-0.71557
		P11688	Integrin alpha-5;Integrin alpha-5 heavy chain;Integrin alpha-5 light chain		Itga5	0.477661	-0.219734		1	n. def.		0.429173	0.281507		0.197847	0.344692
		P11835	Integrin beta-2		Itgb2	0.154962	-0.566102		1	0.386106		0.392798	-0.407669		0.360312	0.336982
		P11928	2-5-oligoadenylate synthase 1A		Oas1a	0.569359	0.242169		0.274112	-0.589681		0.581043	-0.303352		0.0764176	-0.648324
		P11930	Nucleoside diphosphate-linked moiety X motif 19, mitochondrial		Nudt19	0.66091	0.224513		0.664745	0.221841		1	0.0615205		0.960443	0.0204376
		P11983	T-complex protein 1 subunit alpha		Tcp1	0.409732	-0.135959		0.197937	-0.26842		0.717489	-0.0779616		0.694104	-0.0598919
		P12265	Beta-glucuronidase		Gusb	0.189054	-0.358301		0.776491	0.103598		0.632103	0.174144		0.0694202	0.437455
		P12367	cAMP-dependent protein kinase type II-alpha regulatory subunit		Prkar2a	0.783551	0.124117		0.4418	-0.443651		0.96459	-0.025938		0.405946	-0.338226
		P12382	ATP-dependent 6-phosphofructokinase, liver type		Pfkl	0.00504232	1.00251		0.603443	-0.280231		0.677487	0.224837		0.00975579	-0.863123
		P12787	Cytochrome c oxidase subunit 5A, mitochondrial		Cox5a	0.279997	0.303993		0.423157	-0.294284		0.793962	0.0971624		0.163713	-0.351888
		P12815	Programmed cell death protein 6		Pdcd6	0.888917	0.0365314		0.0773848	-0.558119		0.915166	0.035975		0.206492	-0.291515
		P12970	60S ribosomal protein L7a		Rpl7a	0.0396435	-0.448896		0.605134	-0.158368		0.50947	-0.20132		0.36404	0.194236
		P13020	Gelsolin		Gsn	0.000534505	0.570216		0.9311	-0.0233405		0.933168	0.0226385		0.00279404	-0.475531
		P13439	Uridine 5-monophosphate synthase;Orotate phosphoribosyltransferase;Orotidine 5-phosphate decarboxylase		Umps	0.260726	-0.350519		0.628221	-0.15695		1	-0.711439		0.58149	-0.149078
		P13634	Carbonic anhydrase 1		Ca1	0.000183551	1.68057		0.791695	-0.201283		0.692353	0.300971		0.00260496	-1.35063
		P13707	Glycerol-3-phosphate dehydrogenase [NAD(+)], cytoplasmic		Gpd1	0.399407	0.19393		0.141813	0.423144		0.932512	-0.0255477		0.86153	0.03719
		P13745;P10648	Glutathione S-transferase A1;Glutathione S-transferase A1, N-terminally processed;Glutathione S-transferase A2		Gsta1;Gsta2	0.0919434	1.00145		0.984698	-0.0156363		0.938966	-0.0624164		0.109374	-0.873568
		P14069	Protein S100-A6		S100a6	0.0319889	0.650578		0.761414	-0.13078		0.518222	0.276323		0.10354	-0.469377
		P14094	Sodium/potassium-transporting ATPase subunit beta-1		Atp1b1	0.0388152	0.373998		0.499562	-0.171001		0.785525	-0.0694965		0.00496594	-0.431914
		P14115	60S ribosomal protein L27a		Rpl27a	0.0512457	-0.468614		0.829932	-0.0721916		0.561736	-0.193798		0.266204	0.257517
		P14131	40S ribosomal protein S16		Rps16	0.000244091	-0.555779		0.556611	-0.148779		0.500859	-0.169958		0.070873	0.30378
		P14148	60S ribosomal protein L7		Rpl7	0.0532198	-0.385301		0.479271	-0.194961		0.3699	-0.245476		0.606558	0.100866
		P14152	Malate dehydrogenase, cytoplasmic		Mdh1	0.116822	0.313868		0.547411	-0.162592		0.993989	0.00205215		0.054933	-0.341827
		P14206	40S ribosomal protein SA		Rpsa	0.277601	-0.244604		0.356714	-0.269969		0.92183	-0.0292734		0.796919	0.0542157
		P14211	Calreticulin		Calr	0.131978	0.306091		0.640134	-0.128162		0.91896	-0.0280188		0.0660096	-0.333167
		P14438;P14434;P14437;P14436;P14435;P23150;P04228;P01910	H-2 class II histocompatibility antigen, A-U alpha chain;H-2 class II histocompatibility antigen, A-B alpha chain;H-2 class II histocompatibility antigen, A-S alpha chain;H-2 class II histocompatibility antigen, A-R alpha chain;H-2 class II histocompatibility antigen, A-F alpha chain;H-2 class II histocompatibility antigen, I-E alpha chain;H-2 class II histocompatibility antigen, A-D alpha chain;…		H2-Aa	0.308131	0.333768		0.399242	-0.35894		0.784696	0.11795		0.174952	-0.398635
		P14483;P06346;P06344;P06345;P06343	H-2 class II histocompatibility antigen, A beta chain;H-2 class II histocompatibility antigen, A-F beta chain;H-2 class II histocompatibility antigen, A-U beta chain;H-2 class II histocompatibility antigen, A-S beta chain;H-2 class II histocompatibility antigen, A-K beta chain		H2-Ab1	0.493316	0.191799		0.53921	-0.222381		0.767489	-0.10776		0.191742	-0.324904
		P14576	Signal recognition particle 54 kDa protein		Srp54	0.971844	-0.0121844		0.629788	-0.190831		1	-0.33104		0.479587	-0.215098
		P14602	Heat shock protein beta-1		Hspb1	0.0285964	-1.87495		0.406839	0.911366		0.634296	0.528429		0.00105749	2.09343
		P14685	26S proteasome non-ATPase regulatory subunit 3		Psmd3	0.298967	0.214735		0.267003	-0.295288		0.935845	-0.0219897		0.0594836	-0.337585
		P14733	Lamin-B1		Lmnb1	0.000326256	-0.532774		0.85213	-0.0460326		0.368841	-0.218228		0.0533767	0.311848
		P14824	Annexin A6		Anxa6	0.000530902	-1.57919		0.598722	-0.391007		0.612493	-0.37652		0.0567414	0.932231
		P14869	60S acidic ribosomal protein P0		Rplp0	0.0575361	-0.387396		0.309066	-0.28281		0.426422	-0.223057		0.727419	0.0698971
		P15105	Glutamine synthetase		Glul	0.0190287	-0.405176		0.911585	0.0277901		0.222253	-0.295863		0.235709	0.20361
		P15379	CD44 antigen		Cd44	0.294336	0.34728		0.949541	0.024899		0.515482	0.25231		0.690425	-0.136074
		P15501	Prostatic spermine-binding protein		Sbp	0.0227404	3.16114		1	-0.692562		1	-0.32729		0.0201095	-2.86886
		P15532	Nucleoside diphosphate kinase A		Nme1	0.52249	0.10038		0.605506	-0.104988		0.831946	-0.043344		0.261953	-0.157816
		P15626	Glutathione S-transferase Mu 2		Gstm2	0.978869	0.00451488		0.780442	-0.0612359		0.947374	0.0145235		0.861556	-0.0271186
		P15864	Histone H1.2		Hist1h1c	0.00929033	-0.63571		0.765219	-0.108229		0.821531	0.0818205		0.0254229	0.516554
		P15947	Kallikrein-1		Klk1	0.00069579	0.75998		0.559682	-0.210869		0.786936	0.0982822		0.000789083	-0.68961
		P16014	Secretogranin-1;CCB peptide;PE-11		Chgb	0.0150812	-0.816905		0.258709	-0.431154		0.561287	-0.227914		0.757007	0.0947022
		P16045	Galectin-1		Lgals1	8.69091e-05	-1.36259		0.748277	-0.193513		0.80048	-0.152526		0.00963289	0.96247
		P16110	Galectin-3		Lgals3	0.0119145	0.757724		0.180886	-0.571326		0.99736	0.0014685		7.77247e-05	-0.916366
		P16254	Signal recognition particle 14 kDa protein;Signal recognition particle 14 kDa protein, N-terminally processed		Srp14	0.912684	-0.0346587		0.464778	-0.288259		0.798371	0.101989		0.795594	-0.0817604
		P16330	2,3-cyclic-nucleotide 3-phosphodiesterase		Cnp	0.0257214	-0.459272		0.276067	-0.312737		0.936802	-0.0234129		0.283737	0.228462
		P16332	Methylmalonyl-CoA mutase, mitochondrial		Mut	0.80622	0.105515		0.151216	-0.753392		1	-0.723082		0.0596137	-0.69167
		P16460	Argininosuccinate synthase		Ass1	0.0761674	-0.403091		0.336528	0.29562		0.823923	-0.0697535		0.0244486	0.448843
		P16546	Spectrin alpha chain, non-erythrocytic 1		Sptan1	0.973863	-0.00474834		0.329116	-0.178855		0.692104	-0.0738397		0.34561	-0.122391
		P16627	Heat shock 70 kDa protein 1-like		Hspa1l	1	0.585072		1	0.0522466		0.229365	0.304199		0.999319	-0.00019083
		P16675	Lysosomal protective protein;Lysosomal protective protein 32 kDa chain;Lysosomal protective protein 20 kDa chain		Ctsa	0.029749	0.851504		0.489528	-0.382169		0.283525	0.584521		0.103099	-0.608411
		P16858	Glyceraldehyde-3-phosphate dehydrogenase		Gapdh	0.00524652	0.408386		0.408784	-0.180487		0.38494	0.18954		0.0154943	-0.335795
		P17047	Lysosome-associated membrane glycoprotein 2		Lamp2	0.538719	0.153234		0.055438	-0.574815		0.918084	0.0333622		0.0613388	-0.398421
		P17095	High mobility group protein HMG-I/HMG-Y		Hmga1	0.610623	0.375145		0.952672	-0.0441626		1	-0.654401		0.356862	-0.555276
		P17182	Alpha-enolase		Eno1	7.57285e-06	0.677722		0.782583	-0.0783207		0.468598	0.203698		0.0026822	-0.502079
		P17225	Polypyrimidine tract-binding protein 1		Ptbp1	0.380253	-0.263817		0.186067	-0.502601		0.7411	-0.130102		0.728838	-0.0965046
		P17426	AP-2 complex subunit alpha-1		Ap2a1	0.804672	-0.0386692		0.0805365	-0.33092		0.811394	-0.0481747		0.257772	-0.157323
		P17427	AP-2 complex subunit alpha-2		Ap2a2	0.247013	-0.334433		0.151478	0.475859		0.694114	-0.136451		0.0750582	0.416667
		P17439	Glucosylceramidase		Gba	1	-0.0855105		0.171844	-0.639135		0.435367	0.380196		0.733539	-0.134937
		P17563;Q63836	Selenium-binding protein 1;Selenium-binding protein 2		Selenbp1;Selenbp2	0.0142271	0.770171		0.551658	-0.271631		0.97601	0.0138283		0.00544474	-0.770711
		P17665	Cytochrome c oxidase subunit 7C, mitochondrial		Cox7c	0.995692	-0.00169287		0.720907	-0.144184		0.322638	-0.391881		0.342063	-0.266622
		P17710	Hexokinase-1		Hk1	0.0769008	0.330386		0.189961	-0.325575		0.940374	0.0192801		0.00601806	-0.428469
		P17742	Peptidyl-prolyl cis-trans isomerase A;Peptidyl-prolyl cis-trans isomerase A, N-terminally processed		Ppia	0.450303	0.193046		0.294874	-0.341894		0.634777	0.157996		0.272211	-0.25282
		P17751	Triosephosphate isomerase		Tpi1	6.9892e-05	0.568441		0.822616	-0.056111		0.466749	0.180265		0.00689347	-0.411624
		P17809	Solute carrier family 2, facilitated glucose transporter member 1		Slc2a1	0.19288	0.648374		0.18913	-0.754407		0.678111	0.249446		0.0406382	-0.880367
		P17879	Heat shock 70 kDa protein 1B		Hspa1b	0.101006	-0.727179		0.511478	0.394401		0.904475	0.0727518		0.0307105	0.839559
		P17918	Proliferating cell nuclear antigen		Pcna	0.00411456	-2.22016		0.738422	-0.394075		0.790726	-0.313432		0.0526761	1.49638
		P18242	Cathepsin D		Ctsd	0.308156	0.192462		0.283188	-0.261017		0.600117	0.129945		0.183126	-0.225921
		P18572	Basigin		Bsg	0.239678	0.254054		0.675075	-0.120023		0.577053	-0.159209		0.0627352	-0.351327
		P18608	Non-histone chromosomal protein HMG-14		Hmgn1	0.101393	-1.39459		1	-1.12414		1	-0.885374		0.609664	0.451331
		P18653	Ribosomal protein S6 kinase alpha-1		Rps6ka1	0.267626	0.370998		0.460665	-0.323497		0.524814	-0.279703		0.0319235	-0.610765
		P18654	Ribosomal protein S6 kinase alpha-3		Rps6ka3	0.278022	0.224658		0.791396	-0.0724346		0.77686	-0.0775971		0.158123	-0.262231
		P18760	Cofilin-1		Cfl1	0.271969	0.181607		0.421026	-0.173814		0.815949	0.0509326		0.151027	-0.21278
		P19001	Keratin, type I cytoskeletal 19		Krt19	0.00372114	0.547665		0.334024	-0.274185		0.965472	-0.0125373		7.02055e-05	-0.599749
		P19096	Fatty acid synthase;[Acyl-carrier-protein] S-acetyltransferase;[Acyl-carrier-protein] S-malonyltransferase;3-oxoacyl-[acyl-carrier-protein] synthase;3-oxoacyl-[acyl-carrier-protein] reductase;3-hydroxyacyl-[acyl-carrier-protein] dehydratase;Enoyl-[acyl-carrier-protein] reductase;Oleoyl-[acyl-carrier-protein] hydrolase		Fasn	0.674406	-0.0676667		0.228338	-0.24369		0.559917	-0.120791		0.38612	-0.125851
		P19157	Glutathione S-transferase P 1		Gstp1	0.317359	0.685374		0.388961	-0.766597		0.591815	0.48187		0.250915	-0.713508
		P19253	60S ribosomal protein L13a		Rpl13a	0.00816871	-0.576219		0.475731	-0.229336		0.811023	-0.0776482		0.136103	0.32669
		P19324	Serpin H1		Serpinh1	0.0198999	-0.766889		0.501628	-0.317026		0.975552	0.0146015		0.12803	0.487862
		P19467	Mucin-13		Muc13	0.00231463	0.923815		0.44928	-0.353394		0.953502	-0.0275744		0.000134954	-0.96033
		P19536	Cytochrome c oxidase subunit 5B, mitochondrial		Cox5b	0.500193	0.152784		0.314148	-0.290945		0.807143	-0.0720361		0.119465	-0.308811
		P19639	Glutathione S-transferase Mu 3		Gstm3	0.256211	0.255322		0.738636	-0.0993671		0.483519	0.206944		0.44563	-0.15898
		P19783	Cytochrome c oxidase subunit 4 isoform 1, mitochondrial		Cox4i1	0.260762	0.274632		0.340456	-0.302845		0.958331	0.0169287		0.0836188	-0.371818
		P19973	Lymphocyte-specific protein 1		Lsp1	0.0331558	-0.85652		0.646286	-0.208487		0.640893	-0.211861		0.452358	0.261704
		P20029	78 kDa glucose-regulated protein		Hspa5	0.663971	0.134425		0.404998	-0.329017		0.875457	0.0628335		0.379491	-0.245113
		P20060	Beta-hexosaminidase subunit beta		Hexb	0.307298	-0.250975		0.162298	-0.434939		0.758974	0.099402		0.856853	0.0413771
		P20065	Thymosin beta-4;Hematopoietic system regulatory peptide		Tmsb4x	0.552636	0.107489		0.358908	0.212135		0.775054	-0.067177		0.918213	-0.0170949
		P20108	Thioredoxin-dependent peroxide reductase, mitochondrial		Prdx3	0.936073	0.0192697		0.228569	-0.361969		0.750295	0.0985045		0.49612	-0.14779
		P20152	Vimentin		Vim	0.00016317	-1.16606		0.419788	-0.419586		0.625994	-0.255755		0.0679908	0.634049
		P20918	Plasminogen;Plasmin heavy chain A;Activation peptide;Angiostatin;Plasmin heavy chain A, short form;Plasmin light chain B		Plg	0.329347	-0.428613		1	0.595896		1	n. def.		0.106646	0.666972
		P21107	Tropomyosin alpha-3 chain		Tpm3	0.356175	0.243324		0.346707	-0.320131		0.844483	0.0679747		0.161899	-0.328848
		P21278	Guanine nucleotide-binding protein subunit alpha-11		Gna11	0.0226129	0.402045		0.624076	-0.123805		0.722994	0.0897681		0.0304384	-0.352056
		P21279	Guanine nucleotide-binding protein G(q) subunit alpha		Gnaq	0.252696	-0.278187		0.370679	-0.221924		1	-0.221266		0.817993	-0.049122
		P21300	Aldose reductase-related protein 1		Akr1b7	0.846771	-0.157301		0.312031	-1.03996		0.897416	0.135549		0.664605	-0.321121
		P21460	Cystatin-C		Cst3	0.331974	-0.415275		0.998254	0.000986671		1	-0.27109		0.566713	0.253608
		P21550	Beta-enolase		Eno3	0.000183961	1.21975		0.625856	-0.268728		0.772766	0.15969		0.000502845	-1.07098
		P21614	Vitamin D-binding protein		Gc	0.349764	0.318894		0.956668	-0.0243808		0.635109	0.211902		0.585374	-0.171985
		P21619	Lamin-B2		Lmnb2	0.0737051	-0.334915		0.442421	-0.196285		0.163601	-0.345817		0.964941	0.00804472
		P21958	Antigen peptide transporter 1		Tap1	0.531905	-0.231035		0.271458	-0.515522		0.589935	-0.257711		0.565632	-0.194088
		P21981	Protein-glutamine gamma-glutamyltransferase 2		Tgm2	0.000152353	-1.66525		0.786779	-0.202976		0.695128	-0.293565		0.0153305	1.13943
		P22315	Ferrochelatase, mitochondrial		Fech	0.925374	0.0252249		0.831214	-0.0733629		0.562881	0.197767		0.857895	0.04572
		P22599	Alpha-1-antitrypsin 1-2		Serpina1b	0.0321943	0.668629		0.691504	0.175582		0.75781	0.136628		0.184504	-0.401086
		P22892	AP-1 complex subunit gamma-1		Ap1g1	0.864773	0.0760621		0.239036	-0.659237		0.44324	-0.436752		0.113836	-0.61138
		P23116	Eukaryotic translation initiation factor 3 subunit A		Eif3a	0.301747	-0.325219		0.220475	-0.493523		0.943366	-0.029555		0.974303	0.0094769
		P23198	Chromobox protein homolog 3		Cbx3	0.0159521	-1.00117		0.743476	-0.197728		0.817945	-0.139245		0.0993596	0.66582
		P23492	Purine nucleoside phosphorylase		Pnp	0.0368731	0.460606		0.182793	-0.400562		0.779416	0.087352		0.0036118	-0.540444
		P23506	Protein-L-isoaspartate(D-aspartate) O-methyltransferase		Pcmt1	0.620544	-0.180432		1	-0.0906042		1	0.0233553		0.709241	0.121929
		P23591	GDP-L-fucose synthase		Tsta3	0.0310313	0.412144		0.348613	-0.250277		0.586433	0.147111		0.0218881	-0.395036
		P23780	Beta-galactosidase		Glb1	0.627617	0.249372		0.515834	-0.420454		0.757281	0.201711		0.448601	-0.386086
		P23819	Glutamate receptor 2		Gria2	0.627467	-0.106794		1	0.514466		0.126919	-0.409071		0.905741	0.024253
		P23953	Carboxylesterase 1C		Ces1c	0.0336484	0.881924		1	0.609387		0.176393	0.754152		0.702354	-0.179473
		P24270	Catalase		Cat	0.282681	-0.317777		0.526087	-0.246071		0.67811	-0.161899		0.825919	0.0608291
		P24369	Peptidyl-prolyl cis-trans isomerase B		Ppib	0.589589	-0.141825		0.264665	-0.37088		0.690382	-0.135595		0.57343	-0.13505
		P24452	Macrophage-capping protein		Capg	0.00481043	0.706426		0.743233	-0.124501		0.47625	0.268391		0.0351061	-0.516743
		P24472	Glutathione S-transferase A4		Gsta4	0.543828	0.310332		0.90216	0.0740115		0.91329	0.0655618		0.732525	-0.148556
		P24527	Leukotriene A-4 hydrolase		Lta4h	0.883203	-0.019717		0.733363	-0.0589024		0.297127	0.176522		0.535928	0.0752409
		P24547	Inosine-5-monophosphate dehydrogenase 2		Impdh2	0.00938521	-1.53753		0.652631	0.313447		0.829366	-0.150701		0.0448509	0.944597
		P24549;O35945	Retinal dehydrogenase 1;Aldehyde dehydrogenase, cytosolic 1		Aldh1a1;Aldh1a7	0.195499	0.408578		0.691697	-0.166968		0.0851467	0.682679		0.781752	-0.082626
		P24668	Cation-dependent mannose-6-phosphate receptor		M6pr	0.846999	-0.0644338		0.330413	-0.411389		0.976048	-0.0129539		0.601295	-0.158477
		P25085	Interleukin-1 receptor antagonist protein		Il1rn	0.00600381	0.781906		0.566891	-0.244112		0.773032	-0.123606		0.000431071	-0.835448
		P25206	DNA replication licensing factor MCM3		Mcm3	1	-1.24647		0.280499	0.407215		0.687217	-0.156446		0.0334414	0.565953
		P25444	40S ribosomal protein S2		Rps2	0.0946123	-0.511523		0.40133	-0.346651		0.50064	-0.279699		0.702056	0.113094
		P25911;P08103;P39688;Q04736	Tyrosine-protein kinase Lyn;Tyrosine-protein kinase HCK;Tyrosine-protein kinase Fyn;Tyrosine-protein kinase Yes		Lyn;Hck;Fyn;Yes1	0.0721266	-0.699855		1	-0.773103		0.913247	-0.0582638		0.357935	0.363598
		P25976	Nucleolar transcription factor 1		Ubtf	0.0143095	-0.8191		0.995827	-0.00238673		0.35452	-0.41199		0.212762	0.435701
		P26039	Talin-1		Tln1	0.000584285	-0.964463		0.948967	0.0293425		0.88274	-0.0675934		0.00417952	0.784593
		P26040	Ezrin		Ezr	0.000779323	0.544886		0.46159	-0.191016		0.629726	0.12593		0.00119815	-0.486615
		P26041	Moesin		Msn	0.143138	-0.216939		0.780967	0.0556035		0.547584	0.119516		0.0379471	0.268342
		P26043	Radixin		Rdx	1	-0.821792		1	0.71599		0.702229	-0.226333		0.306949	0.50303
		P26231	Catenin alpha-1		Ctnna1	0.631852	0.0826264		0.532732	-0.138408		0.345579	-0.207006		0.106408	-0.241562
		P26339	Chromogranin-A;Pancreastatin;Beta-granin;WE-14;Catestatin;GE-25;Serpinin-RRG;Serpinin;p-Glu serpinin precursor		Chga	0.0101027	-0.978706		0.912858	-0.056476		0.509003	-0.337373		0.167734	0.492774
		P26350	Prothymosin alpha;Prothymosin alpha, N-terminally processed;Thymosin alpha		Ptma	0.00140327	-0.687228		0.736502	0.114598		0.674513	-0.14283		0.00721908	0.558574
		P26369	Splicing factor U2AF 65 kDa subunit		U2af2	0.170907	-0.45854		0.39832	-0.374361		0.994313	-0.00320848		0.540302	0.193332
		P26443	Glutamate dehydrogenase 1, mitochondrial		Glud1	0.00229605	-0.334285		0.611643	-0.0863565		0.450653	-0.127433		0.136551	0.171676
		P26516	26S proteasome non-ATPase regulatory subunit 7		Psmd7	0.324228	-0.18292		0.572241	-0.137214		0.444924	-0.184536		0.961084	-0.00844081
		P26638	Serine--tRNA ligase, cytoplasmic		Sars	0.319001	0.163813		0.301096	-0.219095		0.772785	-0.0624973		0.0496745	-0.277307
		P26645	Myristoylated alanine-rich C-kinase substrate		Marcks	0.00317489	-0.552598		0.490933	-0.196984		0.0965545	-0.452582		0.50235	0.135715
		P26883	Peptidyl-prolyl cis-trans isomerase FKBP1A		Fkbp1a	0.881468	-0.0298985		0.704637	0.0978672		0.166664	0.343713		0.161655	0.245705
		P27005	Protein S100-A8		S100a8	0.272464	0.625529		0.271293	-0.802026		0.481718	0.521664		0.178581	-0.717175
		P27046	Alpha-mannosidase 2		Man2a1	0.173302	-0.460147		0.124522	-0.656291		0.4793	-0.315695		0.718266	-0.120459
		P27048;P63163	Small nuclear ribonucleoprotein-associated protein B;Small nuclear ribonucleoprotein-associated protein N		Snrpb;Snrpn	6.49815e-06	-0.695416		0.24283	-0.329908		0.521086	-0.185017		0.0967658	0.32205
		P27546	Microtubule-associated protein 4		Map4	0.0183074	-0.507165		0.64268	-0.144013		0.730091	-0.107316		0.159955	0.296973
		P27601	Guanine nucleotide-binding protein subunit alpha-13		Gna13	0.652775	0.119171		0.442753	0.257687		1	0.0420206		0.855501	0.0448384
		P27612	Phospholipase A-2-activating protein		Plaa	0.207425	-0.330024		1	0.604896		1	-0.201424		0.0353341	0.424037
		P27659	60S ribosomal protein L3		Rpl3	0.0820293	-0.393168		0.496399	-0.209658		0.411998	-0.251727		0.658336	0.0969473
		P27664	Rod cGMP-specific 3,5-cyclic phosphodiesterase subunit alpha		Pde6a	0.493697	0.490087		0.255778	-1.03202		0.892	-0.126746		0.114574	-0.987788
		P27773	Protein disulfide-isomerase A3		Pdia3	0.510273	0.142245		0.294017	-0.288478		0.983491	-0.00582616		0.164109	-0.26569
		P27784	C-C motif chemokine 6;CCL6(22-95);CCL6(23-95)		Ccl6	0.615988	0.222826		0.421465	0.457139		0.377057	0.500864		0.46686	0.293314
		P28063	Proteasome subunit beta type-8		Psmb8	0.72334	-0.0628215		0.684632	-0.0929697		0.266881	-0.24834		0.461159	-0.118304
		P28076	Proteasome subunit beta type-9		Psmb9	0.0261657	0.472086		0.241255	-0.345993		0.369615	0.268158		0.0255761	-0.432323
		P28271	Cytoplasmic aconitate hydratase		Aco1	0.218699	0.28397		0.469389	-0.220279		0.75907	0.0942599		0.150219	-0.299651
		P28352	DNA-(apurinic or apyrimidinic site) lyase;DNA-(apurinic or apyrimidinic site) lyase, mitochondrial		Apex1	0.57484	-0.242571		0.158427	-0.759542		0.557826	0.326985		0.97163	-0.0141357
		P28474	Alcohol dehydrogenase class-3		Adh5	0.639634	0.306465		0.530032	-0.528613		0.601688	0.440564		0.616056	-0.299412
		P28653	Biglycan		Bgn	0.00304155	-0.886478		0.250659	-0.515928		0.641927	-0.213887		0.238444	0.373824
		P28654	Decorin		Dcn	0.0104903	-1.40772		0.493073	-0.552117		0.763277	-0.244615		0.160072	0.774735
		P28656	Nucleosome assembly protein 1-like 1		Nap1l1	0.025552	-0.590689		0.0759018	-0.57129		0.964412	-0.0154563		0.646021	0.114578
		P28660	Nck-associated protein 1		Nckap1	0.587201	0.34207		0.818636	-0.187509		0.83621	0.169099		0.609193	-0.294263
		P28665	Murinoglobulin-1		Mug1	0.0416197	1.29759		0.673174	0.377248		0.372908	0.786343		0.425004	-0.499526
		P28667	MARCKS-related protein		Marcksl1	0.169479	-0.573193		0.991769	0.00578705		0.699232	-0.216037		0.338038	0.372536
		P28798	Granulins;Acrogranin;Granulin-1;Granulin-2;Granulin-3;Granulin-4;Granulin-5;Granulin-6;Granulin-7		Grn	0.672366	-0.0980009		0.376738	-0.261003		0.8201	0.0682247		0.944729	-0.0147216
		P28867	Protein kinase C delta type;Protein kinase C delta type regulatory subunit;Protein kinase C delta type catalytic subunit		Prkcd	0.176837	0.567332		0.326483	-0.542034		0.665422	-0.242935		0.013812	-0.865261
		P29341	Polyadenylate-binding protein 1		Pabpc1	0.160128	-0.276434		0.640326	-0.123279		0.567884	-0.150346		0.615813	0.0935492
		P29351	Tyrosine-protein phosphatase non-receptor type 6		Ptpn6	0.126807	-0.529117		0.780188	-0.105256		1	-0.845358		0.895763	-0.0414405
		P29391;P49945	Ferritin light chain 1;Ferritin light chain 2		Ftl1;Ftl2	0.447521	-0.217624		0.423724	-0.295499		0.818124	-0.0860353		0.971646	-0.0094138
		P29416	Beta-hexosaminidase subunit alpha		Hexa	0.740902	0.118473		0.793879	-0.120964		0.458078	-0.339943		0.304283	-0.329181
		P29452	Caspase-1;Caspase-1 subunit p20;Caspase-1 subunit p10		Casp1	0.00116241	0.610047		0.639547	-0.139811		0.969491	0.0114722		0.000666798	-0.572542
		P29595	NEDD8		Nedd8	0.779192	-0.0501907		0.0547975	-0.411052		0.711551	0.0853491		0.454221	-0.121026
		P29699	Alpha-2-HS-glycoprotein		Ahsg	0.0177491	0.764362		0.855545	-0.0851838		0.237696	0.536465		0.197894	-0.411328
		P29758	Ornithine aminotransferase, mitochondrial		Oat	0.70161	0.147962		0.158147	-0.676221		0.766591	-0.148177		0.109682	-0.535501
		P30115	Glutathione S-transferase A3		Gsta3	0.146689	-0.171114		0.998437	-0.00031201		0.57845	-0.0879052		0.373646	0.0984865
		P30275	Creatine kinase U-type, mitochondrial		Ckmt1	0.258717	0.41211		0.374203	-0.423004		0.835428	-0.100509		0.0561349	-0.605181
		P30416	Peptidyl-prolyl cis-trans isomerase FKBP4;Peptidyl-prolyl cis-trans isomerase FKBP4, N-terminally processed		Fkbp4	0.13791	-0.7008		0.652917	-0.286273		0.750292	-0.203037		0.447207	0.339345
		P30677	Guanine nucleotide-binding protein subunit alpha-14		Gna14	0.511759	0.154384		0.533559	-0.189303		0.797306	0.078643		0.388492	-0.183983
		P30681	High mobility group protein B2		Hmgb2	0.54205	-0.253021		0.61087	-0.273272		0.781714	-0.149404		0.998982	-0.000487169
		P30999	Catenin delta-1		Ctnnd1	0.603237	0.152843		0.253148	-0.424225		0.808642	-0.0923664		0.133897	-0.385665
		P31001	Desmin		Des	0.000586646	-5.39241		0.628851	1.23295		0.913848	-0.277312		0.000468261	4.9715
		P31230	Aminoacyl tRNA synthase complex-interacting multifunctional protein 1;Endothelial monocyte-activating polypeptide 2		Aimp1	0.374822	-0.137883		0.24183	-0.231834		0.58917	-0.10949		0.698203	-0.05576
		P31428	Dipeptidase 1		Dpep1	0.00113665	1.28764		1	0.743944		0.564908	0.337077		0.423674	-0.413273
		P31725	Protein S100-A9		S100a9	0.380852	0.560911		0.42421	-0.662201		0.673634	0.352514		0.282884	-0.62227
		P31786	Acyl-CoA-binding protein		Dbi	0.00273893	0.47564		0.829242	-0.0530446		0.614692	0.12325		0.0201041	-0.361264
		P31809	Carcinoembryonic antigen-related cell adhesion molecule 1		Ceacam1	0.00115443	1.4121		0.794956	-0.180112		0.700913	0.26573		0.00733479	-1.13394
		P31938	Dual specificity mitogen-activated protein kinase kinase 1		Map2k1	0.000854	0.577373		0.63271	0.132881		0.575563	0.155382		0.0669206	-0.337013
		P32020	Non-specific lipid-transfer protein		Scp2	0.409925	0.143353		0.232395	-0.263929		0.898849	-0.0289639		0.0778806	-0.265908
		P32067	Lupus La protein homolog		Ssb	0.0167584	-1.27129		0.477071	-0.543933		0.669334	-0.329009		0.240625	0.622934
		P32233	Developmentally-regulated GTP-binding protein 1		Drg1	0.627456	-0.11745		0.626239	-0.150769		0.804646	-0.0768914		0.932656	-0.0195076
		P32261	Antithrombin-III		Serpinc1	0.00459867	-0.631534		0.618243	-0.168209		0.537026	-0.207766		0.139541	0.338291
		P32507	Nectin-2		Pvrl2	0.395381	-0.783011		0.514826	0.69899		0.519233	-0.691857		0.429553	0.675738
		P32648	VIP peptides;Intestinal peptide PHI-42;Intestinal peptide PHI-27;Vasoactive intestinal peptide		Vip	0.000112789	-1.41847		0.607303	-0.324005		0.184543	-0.81		0.151612	0.615056
		P32921	Tryptophan--tRNA ligase, cytoplasmic;T1-TrpRS;T2-TrpRS		Wars	0.253789	0.177836		0.826756	-0.0452434		0.790142	0.0549858		0.316809	-0.143325
		P34022	Ran-specific GTPase-activating protein		Ranbp1	0.0115771	-0.268449		0.298668	-0.159149		0.982279	-0.00348202		0.181897	0.142392
		P34884	Macrophage migration inhibitory factor		Mif	0.460979	0.18698		0.265375	-0.359235		0.798871	0.0843053		0.194206	-0.293282
		P35230	Regenerating islet-derived protein 3-beta;Regenerating islet-derived protein 3-beta 16.5 kDa form;Regenerating islet-derived protein 3-beta 15 kDa form		Reg3b	0.319214	0.364469		0.877877	0.0735989		1	-0.774719		0.132083	-0.495199
		P35276	Ras-related protein Rab-3D		Rab3d	0.437241	-0.0829002		0.0434922	-0.25848		0.71863	-0.0501493		0.379882	-0.0852309
		P35278	Ras-related protein Rab-5C		Rab5c	0.777035	0.0241179		0.236506	0.126488		0.206665	-0.134375		0.757063	-0.0240419
		P35279;P61294	Ras-related protein Rab-6A;Ras-related protein Rab-6B		Rab6a;Rab6b	0.27011	0.0975319		0.502562	-0.0778286		0.560392	0.0677522		0.285808	-0.0863148
		P35282	Ras-related protein Rab-21		Rab21	0.0105164	0.75859		0.0823028	0.653788		0.881517	0.0611255		0.558372	-0.190633
		P35293	Ras-related protein Rab-18		Rab18	0.128943	0.257913		0.6311	0.110099		0.95504	0.0129914		0.336885	-0.153382
		P35461	Lymphocyte antigen 6G		Ly6g	0.000924032	1.71976		0.680174	-0.346471		0.465785	0.607749		0.00877989	-1.40408
		P35486	Pyruvate dehydrogenase E1 component subunit alpha, somatic form, mitochondrial		Pdha1	0.207419	-0.252082		0.964126	-0.0120157		0.59218	-0.14222		0.476728	0.13295
		P35550	rRNA 2-O-methyltransferase fibrillarin		Fbl	0.00912592	-0.856895		0.900413	-0.0611251		0.836273	-0.100886		0.0461985	0.633074
		P35564	Calnexin		Canx	0.320536	-0.197878		0.583945	-0.142944		0.504434	-0.173689		0.97174	0.00658131
		P35700	Peroxiredoxin-1		Prdx1	0.560216	0.1343		0.323002	-0.290126		0.966607	0.0125524		0.222019	-0.250704
		P35822	Receptor-type tyrosine-protein phosphatase kappa		Ptprk	0.757693	-0.0705289		0.808899	0.0643019		0.408733	0.21607		0.271077	0.21462
		P35917	Vascular endothelial growth factor receptor 3		Flt4	0.811393	0.115019		0.764776	0.166371		1	-0.420913		0.758325	-0.132497
		P35922	Fragile X mental retardation protein 1 homolog		Fmr1	0.869624	0.0701603		0.0443113	-0.865922		1	0.145491		0.113166	-0.584112
		P35951	Low-density lipoprotein receptor		Ldlr	0.310521	0.246006		0.396717	-0.237947		0.290259	0.293038		0.40551	-0.204032
		P35979	60S ribosomal protein L12		Rpl12	0.0286258	-0.586144		0.261379	-0.418024		0.423476	-0.30192		0.633082	0.128481
		P35980	60S ribosomal protein L18		Rpl18	0.000329736	-0.557896		0.586477	-0.139924		0.485632	-0.178624		0.073881	0.30564
		P36371	Antigen peptide transporter 2		Tap2	0.539317	0.113762		0.128774	-0.348689		0.225071	0.28348		0.449481	-0.127406
		P36552	Oxygen-dependent coproporphyrinogen-III oxidase, mitochondrial		Cpox	0.135615	-0.485029		0.0831678	-0.641612		0.644746	0.183449		0.709262	0.112358
		P37040	NADPH--cytochrome P450 reductase		Por	0.0752785	0.399238		0.0356554	-0.593241		0.808144	0.0751815		0.000666909	-0.591728
		P37804	Transgelin		Tagln	0.00112846	-3.06529		0.542698	0.908677		0.849518	0.285294		4.59877e-05	3.15139
		P38060	Hydroxymethylglutaryl-CoA lyase, mitochondrial		Hmgcl	0.778034	0.0784599		0.706033	0.135353		0.339451	-0.337107		0.509627	-0.16626
		P38647	Stress-70 protein, mitochondrial		Hspa9	0.0926777	-0.29766		0.325218	-0.2339		0.634797	-0.114762		0.666376	0.0737196
		P39054	Dynamin-2		Dnm2	0.0675442	0.225216		0.44623	-0.128469		0.873144	-0.027256		0.0121992	-0.265543
		P39061	Collagen alpha-1(XVIII) chain;Endostatin		Col18a1	0.00581279	-1.76552		0.82202	0.217249		0.915827	-0.102163		0.0103503	1.52881
		P39447	Tight junction protein ZO-1		Tjp1	0.168085	0.651294		0.534442	-0.391497		0.989411	0.00843445		0.0812067	-0.734276
		P40124	Adenylyl cyclase-associated protein 1		Cap1	0.0122682	0.301853		0.65774	-0.0782347		0.830465	0.0379329		0.0139705	-0.271695
		P40142	Transketolase		Tkt	0.604765	0.102014		0.537305	-0.156592		0.872959	-0.0409047		0.298618	-0.18376
		P40237	CD82 antigen		Cd82	0.0492124	0.450956		0.583895	0.174863		0.827663	-0.0698881		0.135535	-0.323309
		P40240	CD9 antigen		Cd9	0.457988	0.369389		0.414566	0.518047		0.597633	-0.338231		0.623433	-0.233551
		P40336	Vacuolar protein sorting-associated protein 26A		Vps26a	0.803419	-0.0936624		0.94161	0.0276206		1	-0.702408		0.528079	-0.196065
		P41105	60S ribosomal protein L28		Rpl28	0.00315278	-0.734612		0.490531	-0.261977		0.346364	-0.354632		0.249337	0.303872
		P41241	Tyrosine-protein kinase CSK		Csk	0.452749	-0.157614		0.583546	0.149419		0.167262	-0.363627		0.900522	0.0242414
		P42125	Enoyl-CoA delta isomerase 1, mitochondrial		Eci1	0.67814	-0.113108		0.548215	-0.210403		0.783497	-0.0968822		0.811813	-0.059386
		P42208	Septin-2		2022-09-02	0.00127272	-0.745336		0.598047	-0.192989		0.613808	-0.184823		0.0758585	0.432208
		P42225	Signal transducer and activator of transcription 1		Stat1	0.196162	0.164294		0.22173	-0.201276		0.875155	-0.0267146		0.0193062	-0.250907
		P42227	Signal transducer and activator of transcription 3		Stat3	0.340234	-0.235577		0.406149	-0.240858		0.197615	-0.365145		0.479187	-0.149161
		P42669	Transcriptional activator protein Pur-alpha		Pura	0.295875	-0.206645		0.697071	0.101395		0.263347	-0.284487		0.661157	0.0806576
		P42932	T-complex protein 1 subunit theta		Cct8	0.00874703	-0.288883		0.530907	-0.101928		0.921038	-0.0162592		0.0966918	0.181642
		P43024	Cytochrome c oxidase subunit 6A1, mitochondrial		Cox6a1	0.499705	0.327919		0.996739	-0.00226688		1	n. def.		0.497234	-0.329733
		P43247	DNA mismatch repair protein Msh2		Msh2	1	-0.983226		0.58154	-0.194628		1	-0.411567		0.756318	0.0924239
		P43274	Histone H1.4		Hist1h1e	1.49946e-05	-0.512465		0.95512	-0.0122547		0.312691	-0.215044		0.0233384	0.313405
		P43275	Histone H1.1		Hist1h1a	0.00460221	-0.413003		0.918953	0.022579		0.593872	-0.11762		0.0384895	0.296649
		P43276	Histone H1.5		Hist1h1b	7.45335e-06	-0.516863		0.738623	-0.0721498		0.5261	-0.136216		0.0161901	0.326536
		P43277	Histone H1.3		Hist1h1d	6.61126e-06	-0.656144		0.564619	-0.15702		0.371704	-0.241066		0.0523548	0.347743
		P43406	Integrin alpha-V;Integrin alpha-V heavy chain;Integrin alpha-V light chain		Itgav	1	-0.514487		1	0.871516		1	0.635453		0.425026	1.01073
		P45376	Aldose reductase		Akr1b1	0.50011	0.0636602		0.423688	0.0971168		0.676143	-0.0512244		0.728761	-0.030104
		P45377	Aldose reductase-related protein 2		Akr1b8	0.186928	0.447388		0.198389	-0.563936		0.799026	0.115535		0.042645	-0.597024
		P45591	Cofilin-2		Cfl2	0.0203896	-1.16579		0.771957	0.192051		0.767367	0.196014		0.0131538	1.03598
		P45878	Peptidyl-prolyl cis-trans isomerase FKBP2		Fkbp2	0.130101	0.235599		0.629233	-0.101395		0.408103	0.172034		0.267932	-0.161013
		P45952	Medium-chain specific acyl-CoA dehydrogenase, mitochondrial		Acadm	0.0937691	0.249836		0.218243	-0.243536		0.890931	0.0280161		0.0128689	-0.315957
		P46061	Ran GTPase-activating protein 1		Rangap1	0.0112689	-0.51423		0.835367	0.062174		0.05531	-0.530745		0.349827	0.194239
		P46412	Glutathione peroxidase 3		Gpx3	0.000882251	-1.48379		0.586052	-0.358614		0.769865	-0.193628		0.0853547	0.770578
		P46460	Vesicle-fusing ATPase		Nsf	0.884809	-0.0263563		0.321289	-0.228121		0.909256	-0.0267736		0.521794	-0.105484
		P46467	Vacuolar protein sorting-associated protein 4B		Vps4b	0.565075	0.121934		0.375821	-0.239948		0.814617	0.0645429		0.320977	-0.189314
		P46471	26S protease regulatory subunit 7		Psmc2	0.641364	-0.0369644		0.74196	-0.0338128		0.192013	-0.12945		0.480234	-0.0508279
		P46638	Ras-related protein Rab-11B		Rab11b	0.103109	0.269149		0.694523	-0.0883284		0.823493	-0.0502823		0.0451302	-0.293596
		P46656	Adrenodoxin, mitochondrial		Fdx1	0.18796	0.398659		1	-0.587185		0.885911	0.0578684		0.0776535	-0.479163
		P46664	Adenylosuccinate synthetase isozyme 2		Adss	0.130015	-0.414462		0.803462	-0.0922693		0.581614	-0.203222		0.445789	0.19764
		P46735	Unconventional myosin-Ib		Myo1b	1	-0.21438		1	-1.25733		1	0.0257155		0.192186	-0.508618
		P46935	E3 ubiquitin-protein ligase NEDD4		Nedd4	0.0288206	-0.738563		0.875473	-0.0755637		0.399621	-0.400139		0.254936	0.377618
		P46978	Dolichyl-diphosphooligosaccharide--protein glycosyltransferase subunit STT3A		Stt3a	0.161332	-0.352231		0.809724	-0.0814466		0.808975	-0.0817726		0.367793	0.211916
		P47199	Quinone oxidoreductase		Cryz	0.850044	0.0700405		0.482733	0.329028		0.382828	-0.406483		0.76344	-0.105637
		P47226	Testin		Tes	0.879889	-0.0407906		0.368074	0.308349		0.87547	0.0546112		0.373934	0.215472
		P47713	Cytosolic phospholipase A2;Phospholipase A2;Lysophospholipase		Pla2g4a	0.0018721	-0.943455		1	-0.412286		0.181638	-0.596044		0.472366	0.296627
		P47738	Aldehyde dehydrogenase, mitochondrial		Aldh2	0.56351	0.0999561		0.22739	-0.263206		0.799202	-0.0571624		0.105533	-0.243481
		P47740	Fatty aldehyde dehydrogenase		Aldh3a2	0.731784	-0.158909		0.521835	-0.380936		0.625997	0.290944		0.836606	0.0874283
		P47753	F-actin-capping protein subunit alpha-1		Capza1	0.54688	0.0964383		0.11581	-0.31064		0.862605	0.0360254		0.119522	-0.217673
		P47754	F-actin-capping protein subunit alpha-2		Capza2	0.0462552	0.182913		0.578524	-0.0711309		0.828721	-0.0278589		0.0113504	-0.201923
		P47757	F-actin-capping protein subunit beta		Capzb	0.418939	0.237895		0.381142	-0.331963		0.732193	0.131557		0.260346	-0.298448
		P47791	Glutathione reductase, mitochondrial		Gsr	0.758303	0.0466932		0.276151	-0.208353		0.480604	-0.136968		0.107072	-0.211572
		P47802	Metaxin-1		Mtx1	0.39419	-0.270817		0.632881	-0.178729		0.768999	0.110299		0.546828	0.169813
		P47811	Mitogen-activated protein kinase 14		Mapk14	0.0773287	0.34684		0.552071	0.159894		0.978803	0.00719929		0.270887	-0.205486
		P47856	Glutamine--fructose-6-phosphate aminotransferase [isomerizing] 1		Gfpt1	0.0417656	0.553655		0.308405	-0.381757		0.922618	0.0372279		0.00641902	-0.633644
		P47911	60S ribosomal protein L6		Rpl6	0.104857	-0.422838		0.171686	-0.467538		0.597967	-0.18666		0.920063	0.0252658
		P47915	60S ribosomal protein L29		Rpl29	0.0219582	-0.540655		0.897307	-0.0438895		0.532717	-0.210435		0.160738	0.323384
		P47941	Crk-like protein		Crkl	0.10955	0.356705		0.178891	-0.393043		0.10103	0.470646		0.213848	-0.258453
		P47955	60S acidic ribosomal protein P1		Rplp1	0.790715	-0.0755801		0.0956126	-0.57823		0.952794	-0.0217977		0.353672	-0.23703
		P47962	60S ribosomal protein L5		Rpl5	0.00463022	-0.497284		0.232724	-0.30939		0.713417	-0.0979091		0.251398	0.210754
		P47963	60S ribosomal protein L13		Rpl13	0.00394513	-0.48432		0.822589	-0.0576146		0.323991	-0.248413		0.149705	0.250586
		P47964	60S ribosomal protein L36		Rpl36	0.276109	-0.677908		0.611256	0.416724		0.442776	-0.624755		0.422728	0.460908
		P47968	Ribose-5-phosphate isomerase		Rpia	0.48146	0.237822		0.55268	-0.230901		1	-0.503123		0.0532556	-0.5507
		P48024;Q9CXU9	Eukaryotic translation initiation factor 1;Eukaryotic translation initiation factor 1b		Eif1;Eif1b	0.262335	-0.323292		0.480389	-0.265069		0.639564	-0.17708		0.865316	0.0477807
		P48025	Tyrosine-protein kinase SYK		Syk	0.296098	0.231722		0.0976318	-0.457905		0.898785	0.0372777		0.0319925	-0.403416
		P48036	Annexin A5		Anxa5	0.000717199	-0.605375		0.370585	-0.255631		0.413356	-0.234211		0.189763	0.259557
		P48193	Protein 4.1		Epb41	0.960375	0.014418		0.0987127	0.425122		1	-0.409248		0.591248	0.13758
		P48428	Tubulin-specific chaperone A		Tbca	0.27952	0.530015		0.673741	0.272182		0.618252	0.321662		0.751905	-0.144757
		P48678	Prelamin-A/C;Lamin-A/C		Lmna	0.274943	-0.113733		0.116693	-0.205366		0.348353	-0.126974		0.45908	-0.0713925
		P48722	Heat shock 70 kDa protein 4L		Hspa4l	0.761858	0.0908124		0.446748	-0.291247		0.869512	0.0636447		0.484775	-0.189478
		P48758	Carbonyl reductase [NADPH] 1		Cbr1	0.110143	0.38611		0.624307	-0.160572		0.789915	-0.0876716		0.0356953	-0.44588
		P48771	Cytochrome c oxidase subunit 7A2, mitochondrial		Cox7a2	0.651982	0.178761		0.491332	-0.35008		0.674877	-0.214766		0.220115	-0.431391
		P48774	Glutathione S-transferase Mu 5		Gstm5	0.320592	-0.135751		0.32857	0.172507		0.420828	-0.14308		0.304846	0.12784
		P48962	ADP/ATP translocase 1		Slc25a4	3.19972e-06	-2.36913		0.544564	-0.589052		0.569143	-0.553978		0.0242924	1.40276
		P49312	Heterogeneous nuclear ribonucleoprotein A1;Heterogeneous nuclear ribonucleoprotein A1, N-terminally processed		Hnrnpa1	0.0734859	-0.386333		0.575597	-0.165908		0.292547	-0.306613		0.683588	0.0856837
		P49442	Inositol polyphosphate 1-phosphatase		Inpp1	0.0202942	0.400181		0.671001	0.105461		0.216471	0.298061		0.449204	-0.131723
		P49443;P36993	Protein phosphatase 1A;Protein phosphatase 1B		Ppm1a;Ppm1b	0.230375	0.441168		0.60311	0.227698		1	-0.0495116		0.476109	-0.25279
		P49615;P11440;Q80YP0;P30285;Q64261;P97377;Q99J95;Q3V3A1;Q04899;O35495;Q04735;Q8K0D0;Q14AX6;Q69ZA1	Cyclin-dependent-like kinase 5;Cyclin-dependent kinase 1;Cyclin-dependent kinase 3;Cyclin-dependent kinase 4;Cyclin-dependent kinase 6;Cyclin-dependent kinase 2;Cyclin-dependent kinase 9;Cyclin-dependent kinase 15;Cyclin-dependent kinase 18;Cyclin-dependent kinase 14;Cyclin-dependent kinase 16;Cyclin-dependent kinase 17;Cyclin-dependent kinase 12;Cyclin-dependent kinase 13		Cdk5;Cdk1;Cdk3;Cdk4;Cdk6;Cdk2;Cdk9;Cdk15;Cdk18;Cdk14;Cdk16;Cdk17;Cdk12;Cdk13	0.013463	-0.816808		0.85294	0.0897864		0.676679	-0.201365		0.0475188	0.624884
		P49710	Hematopoietic lineage cell-specific protein		Hcls1	1	-0.528267		0.623705	-0.223141		0.337429	0.427697		0.389386	0.298823
		P49717	DNA replication licensing factor MCM4		Mcm4	1	-0.945728		1	0.212197		1	-0.282545		0.184224	0.408511
		P49718	DNA replication licensing factor MCM5		Mcm5	0.0746462	-0.884784		0.584581	0.292161		0.927889	0.048737		0.0639866	0.680934
		P49722	Proteasome subunit alpha type-2		Psma2	0.397323	0.179379		0.0492379	-0.503393		0.509549	0.181554		0.0933908	-0.310402
		P49817	Caveolin-1		Cav1	8.81068e-06	-1.83223		0.672403	-0.324611		0.401071	-0.637289		0.0349896	1.04591
		P49935	Pro-cathepsin H;Cathepsin H mini chain;Cathepsin H;Cathepsin H heavy chain;Cathepsin H light chain		Ctsh	0.269974	-0.285385		0.0277535	-0.681415		0.545847	0.205478		0.999515	-0.000147343
		P50247	Adenosylhomocysteinase		Ahcy	0.13236	-0.203244		0.77385	0.0525063		0.306998	-0.182816		0.413998	0.104215
		P50295	Arylamine N-acetyltransferase 2		Nat2	0.230004	0.312302		0.938058	0.0265526		0.43	0.265307		0.628559	-0.12989
		P50396	Rab GDP dissociation inhibitor alpha		Gdi1	0.299468	-0.211073		0.464614	-0.194313		0.592316	0.143057		0.422772	0.150266
		P50431	Serine hydroxymethyltransferase, cytosolic		Shmt1	0.0667134	-0.339286		0.990529	0.00304651		0.985859	0.00454855		0.0935481	0.286536
		P50446;Q9Z331	Keratin, type II cytoskeletal 6A;Keratin, type II cytoskeletal 6B		Krt6a;Krt6b	0.0672867	-1.52885		0.893463	-0.155094		0.287882	-1.20146		0.461804	0.595764
		P50516	V-type proton ATPase catalytic subunit A		Atp6v1a	0.0190966	0.303439		0.809162	-0.0452401		0.847932	0.0359378		0.0324632	-0.257517
		P50518	V-type proton ATPase subunit E 1		Atp6v1e1	0.638112	0.1859		0.274345	-0.54614		0.537441	-0.313582		0.0857851	-0.584778
		P50543	Protein S100-A11		S100a11	0.900096	-0.032074		0.0564528	-0.582487		0.87954	-0.0499791		0.19844	-0.289505
		P50544	Very long-chain specific acyl-CoA dehydrogenase, mitochondrial		Acadvl	0.530895	0.1363		0.256798	-0.312343		0.924138	-0.0269636		0.138122	-0.283236
		P50580	Proliferation-associated protein 2G4		Pa2g4	0.110386	-0.255174		0.727057	-0.075871		0.369903	-0.192037		0.607564	0.0786905
		P51125	Calpastatin		Cast	0.425934	0.235246		0.154243	-0.527435		0.971308	0.0139103		0.076665	-0.452801
		P51150	Ras-related protein Rab-7a		Rab7a	0.223647	0.197938		0.153023	-0.296501		0.566109	0.123524		0.0799443	-0.251438
		P51162	Gastrotropin		Fabp6	0.319784	0.375478		0.437805	-0.29581		0.89886	-0.0492111		0.142624	-0.400277
		P51174	Long-chain specific acyl-CoA dehydrogenase, mitochondrial		Acadl	0.0314115	0.422641		0.679367	-0.115141		0.586344	0.151169		0.0698256	-0.334187
		P51410	60S ribosomal protein L9		Rpl9	0.467415	-0.182804		0.131525	-0.471795		0.766617	0.0973172		0.880511	-0.0349019
		P51432	1-phosphatidylinositol 4,5-bisphosphate phosphodiesterase beta-3		Plcb3	0.626848	0.0730683		0.425833	-0.153184		0.572431	-0.109329		0.144683	-0.192147
		P51437	Cathelin-related antimicrobial peptide		Camp	0.811448	-0.0685774		0.592726	0.190482		1	-0.141667		0.623289	0.140434
		P51658	Estradiol 17-beta-dehydrogenase 2		Hsd17b2	0.321913	0.515401		0.209914	-0.831617		0.787525	-0.184656		0.0334917	-0.937638
		P51660	Peroxisomal multifunctional enzyme type 2;(3R)-hydroxyacyl-CoA dehydrogenase;Enoyl-CoA hydratase 2		Hsd17b4	0.348316	-0.134684		0.402074	-0.155945		0.511557	-0.122885		0.838681	-0.0271788
		P51661	Corticosteroid 11-beta-dehydrogenase isozyme 2		Hsd11b2	0.594294	-0.120066		0.277818	-0.309775		0.577978	-0.161816		0.508068	-0.13574
		P51807	Dynein light chain Tctex-type 1		Dynlt1	0.833191	0.0701982		0.103445	-0.653132		1	-0.166851		0.123537	-0.449959
		P51855	Glutathione synthetase		Gss	0.0639051	0.241192		0.529945	-0.112593		0.681585	-0.0739147		0.00765859	-0.294247
		P51859	Hepatoma-derived growth factor		Hdgf	0.183529	-0.292513		0.643528	-0.135877		0.429846	-0.229744		0.769714	0.0609506
		P51863	V-type proton ATPase subunit d 1		Atp6v0d1	0.767654	-0.0458006		0.118177	0.297297		0.181696	-0.257685		0.681522	0.0579733
		P51881	ADP/ATP translocase 2;ADP/ATP translocase 2, N-terminally processed		Slc25a5	0.435186	0.156955		0.166894	-0.349031		0.921372	-0.0259666		0.0659803	-0.318295
		P51885	Lumican		Lum	9.07915e-05	-1.44304		0.706093	-0.240928		0.520362	-0.40825		0.0329377	0.877946
		P51912	Neutral amino acid transporter B(0)		Slc1a5	0.174431	-0.46044		0.0827373	-0.571106		0.608808	0.180796		0.883109	0.0389614
		P52196	Thiosulfate sulfurtransferase		Tst	0.823252	0.0533334		0.565177	-0.176216		0.695628	-0.120327		0.368744	-0.192716
		P52293	Importin subunit alpha-1		Kpna2	1	n. def.		0.842748	0.100307		0.344411	0.462658		0.33513	0.394075
		P52480	Pyruvate kinase PKM		Pkm	8.18678e-05	0.970168		0.623321	-0.209873		0.437939	0.328869		0.00323469	-0.748975
		P52503	NADH dehydrogenase [ubiquinone] iron-sulfur protein 6, mitochondrial		Ndufs6	0.687798	-0.123078		0.391925	-0.334345		0.665451	-0.17088		0.590469	-0.150047
		P52624	Uridine phosphorylase 1		Upp1	0.00131351	1.28865		0.702511	-0.24284		0.971633	0.0226819		0.00116693	-1.18395
		P52795	Ephrin-B1		Efnb1	0.216997	0.30743		0.115411	-0.495977		0.52416	0.209766		0.0680551	-0.399297
		P52825	Carnitine O-palmitoyltransferase 2, mitochondrial		Cpt2	0.248166	0.473282		0.510084	-0.355351		0.720631	-0.194212		0.0611371	-0.669183
		P52840	Sulfotransferase 1A1		Sult1a1	0.380018	0.226648		0.243031	-0.384192		0.338688	0.317903		0.344925	-0.222018
		P53026	60S ribosomal protein L10a		Rpl10a	0.922062	-0.0403378		0.392858	-0.447728		0.639911	0.247875		0.860084	-0.0663115
		P53395	Lipoamide acyltransferase component of branched-chain alpha-keto acid dehydrogenase complex, mitochondrial		Dbt	0.0679943	1.2759		0.444339	-0.731789		0.952677	-0.0575016		0.0163704	-1.4579
		P53657	Pyruvate kinase PKLR		Pklr	0.00090979	0.613408		0.36981	-0.262455		0.727048	0.103676		0.00026724	-0.590563
		P53810	Phosphatidylinositol transfer protein alpha isoform		Pitpna	0.0391872	0.569662		0.283089	-0.408543		0.230218	0.453842		0.0802909	-0.452069
		P53811	Phosphatidylinositol transfer protein beta isoform		Pitpnb	0.959766	-0.0231916		0.829732	0.127506		0.906933	0.0693676		0.778647	0.117763
		P53986	Monocarboxylate transporter 1		Slc16a1	0.00148247	0.404242		0.466884	0.144886		0.342205	0.187628		0.215686	-0.170611
		P53994	Ras-related protein Rab-2A		Rab2a	0.605365	0.0869831		0.448385	-0.163662		0.870633	0.0355795		0.368705	-0.136527
		P53996	Cellular nucleic acid-binding protein		Cnbp	0.00399905	-0.714684		0.403048	-0.312941		0.62684	-0.18379		0.179096	0.347204
		P54071	Isocitrate dehydrogenase [NADP], mitochondrial		Idh2	0.604847	-0.123416		0.264959	-0.336088		0.91942	-0.0313257		0.711144	-0.0808599
		P54116	Erythrocyte band 7 integral membrane protein		Stom	0.00110112	1.24545		0.794521	0.158801		0.875854	-0.0953468		0.00666099	-1.00615
		P54227	Stathmin		Stmn1	0.00070796	-1.14868		0.748704	-0.17609		0.52969	-0.34327		0.0524103	0.697552
		P54320	Elastin		Eln	0.00114735	-1.686		0.596692	0.350993		0.940794	-0.0496231		0.00844782	1.10409
		P54728	UV excision repair protein RAD23 homolog B		Rad23b	0.967104	0.0100274		0.282609	-0.328947		0.990691	-0.00366259		0.424951	-0.174661
		P54775	26S protease regulatory subunit 6B		Psmc4	0.569303	0.166484		0.0451308	-0.699815		0.903327	-0.0461837		0.0369542	-0.511736
		P54822	Adenylosuccinate lyase		Adsl	0.895469	0.0258951		0.522912	-0.161174		0.387896	0.216243		0.973604	0.0059553
		P54823	Probable ATP-dependent RNA helicase DDX6		Ddx6	0.1301	-0.38676		0.203696	-0.425335		0.927314	-0.0316048		0.700843	0.0938296
		P54923	[Protein ADP-ribosylarginine] hydrolase		Adprh	0.857584	-0.0904883		0.423244	-0.51445		0.301704	0.657411		0.749281	0.146887
		P55002	Microfibrillar-associated protein 2		Mfap2	1	-1.24398		0.559672	0.289865		0.84978	0.095229		0.0309757	0.767158
		P55012	Solute carrier family 12 member 2		Slc12a2	1.06675e-05	-2.19918		0.568148	-0.526108		0.469176	-0.664303		0.0391157	1.23744
		P55095	Glucagon;Glicentin;Glicentin-related polypeptide;Oxyntomodulin;Glucagon;Glucagon-like peptide 1;Glucagon-like peptide 1(7-37);Glucagon-like peptide 1(7-36);Glucagon-like peptide 2		Gcg	0.150322	-0.896217		0.631889	-0.363973		0.807435	-0.185934		0.520114	0.352108
		P55096	ATP-binding cassette sub-family D member 3		Abcd3	0.768732	0.0559171		0.0264442	-0.492141		0.970536	-0.00908502		0.0663353	-0.297211
		P55258	Ras-related protein Rab-8A		Rab8a	0.505861	0.194924		0.122393	-0.560496		0.667998	0.163145		0.16319	-0.361112
		P55264	Adenosine kinase		Adk	0.879546	-0.036509		0.961043	-0.0151982		0.811969	0.0739326		0.785484	0.0597914
		P55292	Desmocollin-2		Dsc2	0.0632941	0.510674		0.23971	-0.435966		0.445774	0.287658		0.0437782	-0.499716
		P55302	Alpha-2-macroglobulin receptor-associated protein		Lrpap1	0.507235	-0.190935		0.376938	-0.326002		0.750121	-0.119256		0.810597	-0.063517
		P55772	Ectonucleoside triphosphate diphosphohydrolase 1		Entpd1	0.0364429	-1.13396		0.23837	0.69466		1	-0.39445		0.0172993	0.965689
		P55821	Stathmin-2		Stmn2	0.00290532	-0.985006		0.962188	0.0223041		0.611167	-0.237729		0.0595346	0.590734
		P56135	ATP synthase subunit f, mitochondrial		Atp5j2	0.459589	0.0867257		0.543174	-0.0924082		0.589177	-0.0822144		0.120867	-0.159583
		P56212	cAMP-regulated phosphoprotein 19		Arpp19	0.352113	0.339845		0.820448	0.0849017		0.350869	0.340679		0.85917	0.0514416
		P56376	Acylphosphatase-1		Acyp1	0.0684778	-0.291982		0.890517	0.0305573		0.441488	-0.168743		0.253788	0.174225
		P56379	6.8 kDa mitochondrial proteolipid		Mp68	0.328242	0.379508		0.823717	-0.113855		0.525856	0.321726		0.554281	-0.212321
		P56380	Bis(5-nucleosyl)-tetraphosphatase [asymmetrical]		Nudt2	0.937032	-0.00882702		0.208673	-0.175282		0.340394	-0.134851		0.128033	-0.147711
		P56382	ATP synthase subunit epsilon, mitochondrial		Atp5e	0.567663	-0.164428		0.848003	0.0716441		0.409648	-0.303916		0.937055	0.0208873
		Q9CR84;P56384;P56383	ATP synthase F(0) complex subunit C1, mitochondrial;ATP synthase F(0) complex subunit C3, mitochondrial;ATP synthase F(0) complex subunit C2, mitochondrial		Atp5g1;Atp5g3;Atp5g2	0.609987	-1.04543		0.58875	1.26807		1	-0.805072		0.441851	1.45823
		P56391	Cytochrome c oxidase subunit 6B1		Cox6b1	0.644412	0.135895		0.438407	-0.292078		0.756396	-0.11822		0.223416	-0.318395
		P56392	Cytochrome c oxidase subunit 7A1, mitochondrial		Cox7a1	0.223054	0.519783		0.579762	-0.304892		1	0.0677502		0.0920748	-0.691589
		P56394	Cytochrome c oxidase copper chaperone		Cox17	0.0604287	0.337261		0.865886	-0.0421901		0.866128	0.0421131		0.0909092	-0.281089
		P56395	Cytochrome b5		Cyb5a	0.331288	-0.179498		0.492204	-0.165502		0.588603	-0.130842		0.993468	0.00140945
		P56399	Ubiquitin carboxyl-terminal hydrolase 5		Usp5	0.732143	-0.0518553		0.936578	0.0156008		0.742544	-0.0642608		0.891632	0.0188828
		P56480	ATP synthase subunit beta, mitochondrial		Atp5b	0.263809	0.388565		0.378986	-0.399002		0.85085	0.0866602		0.121239	-0.479975
		P56528	ADP-ribosyl cyclase/cyclic ADP-ribose hydrolase 1		Cd38	0.0656706	0.62571		0.324513	-0.455067		0.742225	0.15479		0.0252837	-0.671564
		P56546	C-terminal-binding protein 2		Ctbp2	0.848077	-0.0489151		0.988973	0.00446796		0.853692	-0.059564		0.954816	0.0144801
		P56565	Protein S100-A1		S100a1	0.220259	0.792713		0.310179	-0.76354		1	0.392615		0.0635381	-1.05542
		P56677	Suppressor of tumorigenicity 14 protein homolog		St14	0.0624795	0.971102		0.533098	-0.446449		1	-0.164745		0.0148497	-1.1133
		P56812	Programmed cell death protein 5		Pdcd5	0.860836	0.060051		0.278163	-0.467808		0.825875	-0.0972487		0.275447	-0.332571
		P56959	RNA-binding protein FUS		Fus	0.0444023	-0.657081		0.148606	-0.634918		0.931142	-0.0397196		0.513902	0.210249
		P57016	Ladinin-1		Lad1	0.485806	0.130585		0.490892	-0.166664		0.380907	-0.210644		0.0641059	-0.297475
		P57716	Nicastrin		Ncstn	0.481411	0.173876		0.097762	-0.503221		0.602595	-0.166823		0.0178569	-0.479919
		P57759	Endoplasmic reticulum resident protein 29		Erp29	0.80463	-0.0447552		0.366458	-0.207524		0.527264	0.146582		0.967082	0.00682505
		P57776	Elongation factor 1-delta		Eef1d	0.645618	-0.0594928		0.270062	-0.180245		0.973633	-0.00554578		0.714236	-0.043318
		P57780	Alpha-actinin-4		Actn4	0.0251371	0.589453		0.566698	-0.214833		0.624285	0.184013		0.0376378	-0.506621
		P57784	U2 small nuclear ribonucleoprotein A		Snrpa1	0.302667	-0.302411		0.271215	0.415425		0.171772	-0.508764		0.448062	0.205339
		P58021	Transmembrane 9 superfamily member 2		Tm9sf2	0.294497	0.37243		0.17062	-0.61807		0.977848	0.0130426		0.0443863	-0.612872
		P58044	Isopentenyl-diphosphate Delta-isomerase 1		Idi1	0.0484442	0.248588		0.489032	-0.120943		0.276156	0.187482		0.145045	-0.173887
		P58064	28S ribosomal protein S6, mitochondrial		Mrps6	0.716393	0.119234		0.91185	0.0364638		0.47703	0.230833		0.726839	0.0888376
		P58137	Acyl-coenzyme A thioesterase 8		Acot8	0.316768	0.366631		0.485109	-0.333755		0.655108	0.214891		0.272917	-0.364958
		P58252	Elongation factor 2		Eef2	0.61561	0.103135		0.166451	-0.354046		0.908249	0.0307223		0.171552	-0.247608
		P58281	Dynamin-like 120 kDa protein, mitochondrial;Dynamin-like 120 kDa protein, form S1		Opa1	0.0799504	0.773977		0.620938	-0.298638		0.775734	0.172712		0.0658405	-0.765839
		P58389	Serine/threonine-protein phosphatase 2A activator		Ppp2r4	0.975173	-0.00467291		0.671028	0.0820117		0.953698	-0.0112548		0.774094	0.0392725
		P58771	Tropomyosin alpha-1 chain		Tpm1	0.0404058	-1.16688		0.666833	0.344473		0.741752	0.264126		0.00984729	1.2767
		P58871	182 kDa tankyrase-1-binding protein		Tnks1bp1	0.705399	-0.148055		0.0887604	-0.811321		0.99264	-0.00467825		0.420876	-0.28462
		P59017	Bcl-2-like protein 13		Bcl2l13	0.176208	0.344318		0.91687	-0.0323188		0.0327243	0.572041		0.804176	0.0668989
		P59242	Cingulin		Cgn	0.521143	0.23622		0.767377	-0.1416		0.729532	0.165391		0.583023	-0.184955
		P59325	Eukaryotic translation initiation factor 5		Eif5	0.194665	-0.203628		0.185419	-0.268018		0.80266	-0.0524588		0.94929	0.00945203
		P59708	Splicing factor 3B subunit 6		Sf3b6	0.562988	-0.21652		0.0549711	-0.776254		0.867526	0.0734506		0.498562	-0.213478
		P59999	Actin-related protein 2/3 complex subunit 4		Arpc4	0.937984	0.00662451		0.532426	-0.0680513		0.318724	-0.107272		0.215275	-0.0931822
		P60060	Protein transport protein Sec61 subunit gamma		Sec61g	0.907436	-0.0526207		0.259728	-0.640785		0.54208	-0.353428		0.259559	-0.453256
		P60122	RuvB-like 1		Ruvbl1	0.130404	-0.538854		0.359514	-0.434677		0.749672	0.153809		0.357493	0.308611
		P60229	Eukaryotic translation initiation factor 3 subunit E		Eif3e	0.941619	0.022439		0.788775	-0.105816		0.340785	0.369498		0.684799	0.113142
		P60335	Poly(rC)-binding protein 1		Pcbp1	0.000951239	-0.541224		0.441841	-0.199953		0.285291	-0.274517		0.236672	0.213785
		P60521	Gamma-aminobutyric acid receptor-associated protein-like 2		Gabarapl2	0.56542	0.197238		0.975901	0.0122002		0.94248	-0.0291374		0.606133	-0.149756
		P60710	Actin, cytoplasmic 1;Actin, cytoplasmic 1, N-terminally processed		Actb	0.167878	0.229341		0.855943	-0.0405785		0.230379	0.26006		0.604799	-0.0813768
		P60766	Cell division control protein 42 homolog		Cdc42	0.0600941	0.266038		0.101269	-0.304711		0.386827	0.167693		0.019455	-0.290207
		P60843	Eukaryotic initiation factor 4A-I		Eif4a1	0.479036	-0.135969		0.0887993	-0.401		0.906358	0.0294824		0.681657	-0.0724518
		P60867	40S ribosomal protein S20		Rps20	0.0448101	-0.480677		0.494497	-0.227804		0.369342	-0.297148		0.55918	0.138089
		P61021	Ras-related protein Rab-5B		Rab5b	0.153316	-0.261537		0.719928	-0.0801503		1	-0.148637		0.515629	0.111594
		P61022	Calcineurin B homologous protein 1		Chp1	0.0297183	1.00584		0.656982	-0.233425		1	0.137643		0.0593278	-0.697676
		P61027	Ras-related protein Rab-10		Rab10	0.394752	0.175742		0.690979	0.107291		0.563658	-0.155248		0.364952	-0.17043
		P61028	Ras-related protein Rab-8B		Rab8b	0.0401065	-0.453235		1	0.129655		0.833141	-0.0556084		0.0629572	0.378607
		P61079;Q6ZWY6;P62838	Ubiquitin-conjugating enzyme E2 D3;Ubiquitin-conjugating enzyme E2 D2B;Ubiquitin-conjugating enzyme E2 D2		Ube2d3;Ube2d2b;Ube2d2	0.286654	-0.311553		0.212047	0.466849		0.48714	-0.26603		0.170556	0.360037
		P61082	NEDD8-conjugating enzyme Ubc12		Ube2m	0.815485	0.0436384		0.42229	0.19126		0.837036	-0.0496701		0.840211	0.0344296
		P61087	Ubiquitin-conjugating enzyme E2 K		Ube2k	0.772304	0.0604119		0.00257839	0.676178		0.643417	-0.124417		0.222513	0.225538
		P61089	Ubiquitin-conjugating enzyme E2 N		Ube2n	0.200261	-0.20391		0.716259	-0.0771753		0.150909	-0.29257		0.920907	-0.0149477
		P61161	Actin-related protein 2		Actr2	0.451238	0.211816		0.273911	-0.391778		0.997721	0.00104984		0.133036	-0.371878
		P61164	Alpha-centractin		Actr1a	0.774484	0.0764457		0.24624	-0.388639		0.908484	0.0396549		0.318509	-0.238197
		P61202	COP9 signalosome complex subunit 2		Cops2	0.729132	0.214209		0.467061	-0.575655		0.423133	0.632467		0.790609	-0.150102
		P84078;P61205;Q8BSL7	ADP-ribosylation factor 1;ADP-ribosylation factor 3;ADP-ribosylation factor 2		Arf1;Arf3;Arf2	0.113526	0.509777		0.452386	-0.325724		0.528716	0.274066		0.126782	-0.450643
		P61211	ADP-ribosylation factor-like protein 1		Arl1	0.632458	0.110658		0.103495	-0.461754		0.842839	-0.0594664		0.0753552	-0.352825
		P61222	ATP-binding cassette sub-family E member 1		Abce1	0.708382	-0.158314		0.850091	-0.103513		0.467523	0.393656		0.469746	0.277
		P61255	60S ribosomal protein L26		Rpl26	0.00755394	-0.64275		0.449032	-0.269224		0.674986	-0.150417		0.183758	0.325805
		P61290	Proteasome activator complex subunit 3		Psme3	0.0919514	-0.535999		0.359746	-0.392419		0.480782	0.304338		0.174518	0.402625
		P61327;Q9CQL1	Protein mago nashi homolog;Protein mago nashi homolog 2		Magoh;Magohb	0.658252	-0.111534		0.459312	-0.214797		1	-0.820518		0.170645	-0.286394
		P61358	60S ribosomal protein L27		Rpl27	0.00131586	-0.45926		0.707448	-0.0850571		0.420049	-0.18074		0.0995522	0.249818
		P61458	Pterin-4-alpha-carbinolamine dehydratase		Pcbd1	0.545138	-0.105177		0.463734	-0.163821		0.624888	0.110027		0.7032	0.060751
		P61514	60S ribosomal protein L37a		Rpl37a	0.353406	-0.435692		0.536394	-0.378656		0.947121	-0.0409543		0.724883	0.153272
		P61620;Q9JLR1	Protein transport protein Sec61 subunit alpha isoform 1;Protein transport protein Sec61 subunit alpha isoform 2		Sec61a1;Sec61a2	0.446024	-0.251532		0.917926	0.0444584		0.394653	0.361586		0.158075	0.412632
		P61750	ADP-ribosylation factor 4		Arf4	0.591362	0.0921843		0.0974719	-0.348561		0.398417	0.185476		0.304316	-0.158363
		P61759	Prefoldin subunit 3		Vbp1	0.028038	-0.529835		0.926585	0.0258954		1	-0.522237		0.447232	0.167662
		P61804	Dolichyl-diphosphooligosaccharide--protein glycosyltransferase subunit DAD1		Dad1	0.0895671	-0.51049		0.591483	-0.220209		0.589358	-0.221457		0.478703	0.204575
		P61922	4-aminobutyrate aminotransferase, mitochondrial		Abat	0.0908444	0.448883		0.480305	-0.254379		0.516119	-0.234416		0.00464239	-0.618467
		P61924	Coatomer subunit zeta-1		Copz1	0.500198	0.265523		0.418262	-0.409774		0.706932	-0.192476		0.130775	-0.522394
		P61957	Small ubiquitin-related modifier 2		Sumo2	0.177683	-0.288833		0.597894	0.15082		0.359732	0.258731		0.0126704	0.44547
		P61961	Ubiquitin-fold modifier 1		Ufm1	0.743126	0.0722458		0.091339	-0.453131		0.746637	-0.0919545		0.0779312	-0.332748
		P61965	WD repeat-containing protein 5		Wdr5	0.0631672	-0.350414		0.869902	0.0427938		0.709695	0.097007		0.0226562	0.392263
		P61967	AP-1 complex subunit sigma-1A		Ap1s1	0.419998	0.15665		0.253298	-0.282469		0.633791	0.120575		0.224757	-0.211489
		P61971	Nuclear transport factor 2		Nutf2	0.648995	-0.197486		0.593245	-0.295909		1	0.0557898		0.940332	0.0302136
		P61979	Heterogeneous nuclear ribonucleoprotein K		Hnrnpk	0.043578	-0.379579		0.353508	-0.24106		0.807536	-0.0644045		0.373975	0.163584
		P61982	14-3-3 protein gamma;14-3-3 protein gamma, N-terminally processed		Ywhag	0.374441	-0.121291		0.902608	0.0219394		0.970319	0.00667318		0.353944	0.115383
		P62071	Ras-related protein R-Ras2		Rras2	0.94708	0.0286932		1	0.94505		1	-0.0121705		0.230276	0.525296
		P62075	Mitochondrial import inner membrane translocase subunit Tim13		Timm13	0.0272553	-0.410143		0.317252	-0.260097		0.732507	-0.0906084		0.367382	0.166433
		P62077	Mitochondrial import inner membrane translocase subunit Tim8 B		Timm8b	0.163248	-0.284507		0.754438	-0.085745		0.258222	-0.302108		0.823973	0.0431622
		P62082	40S ribosomal protein S7		Rps7	0.0921574	-0.331196		0.740063	-0.0892895		0.161379	-0.362174		0.791859	0.0502652
		P62137	Serine/threonine-protein phosphatase PP1-alpha catalytic subunit		Ppp1ca	0.775351	-0.0804566		0.733704	-0.123729		0.528799	0.22767		0.642788	0.119018
		P62141	Serine/threonine-protein phosphatase PP1-beta catalytic subunit		Ppp1cb	0.861095	0.0343671		0.860093	0.0446908		0.975588	0.00776402		0.989274	-0.00241184
		P62192	26S protease regulatory subunit 4		Psmc1	0.530334	0.124549		0.113285	-0.38784		0.710716	-0.0955717		0.0384479	-0.345497
		P62196	26S protease regulatory subunit 8		Psmc5	0.347764	0.191583		0.565241	-0.153305		0.57082	0.151141		0.389625	-0.160734
		P62242	40S ribosomal protein S8		Rps8	0.00714097	-0.540976		0.497775	-0.202415		0.439118	-0.230287		0.258292	0.234463
		P62245	40S ribosomal protein S15a		Rps15a	0.00336339	-0.473872		0.712811	-0.0913046		0.835522	-0.0516063		0.045317	0.323438
		P62259	14-3-3 protein epsilon		Ywhae	0.31248	0.182342		0.606487	-0.12203		0.797551	0.0610363		0.266028	-0.182449
		P62264	40S ribosomal protein S14		Rps14	0.0435337	-0.453776		0.799225	-0.0803661		0.80229	-0.0791167		0.16438	0.298405
		P62267	40S ribosomal protein S23		Rps23	0.0166183	-0.696957		0.330407	-0.403913		0.737342	-0.141724		0.292253	0.307979
		P62270	40S ribosomal protein S18		Rps18	0.00448061	-0.424105		0.384215	-0.194681		0.613034	-0.11439		0.200094	0.198886
		P62274	40S ribosomal protein S29		Rps29	0.00194301	-0.803001		0.61288	-0.188143		0.988489	-0.00539788		0.0579696	0.472194
		P62281	40S ribosomal protein S11		Rps11	0.017821	-0.556817		0.543866	-0.205491		0.663626	-0.147815		0.218541	0.287361
		P62301	40S ribosomal protein S13		Rps13	0.0229257	-0.413869		0.976358	-0.007761		0.279141	-0.276327		0.260223	0.202847
		P62305	Small nuclear ribonucleoprotein E		Snrpe	0.805665	-0.159993		0.454177	-0.621583		0.908031	0.0970879		0.828131	-0.12892
		P62309	Small nuclear ribonucleoprotein G		Snrpg	0.23749	0.555503		0.301014	-0.632301		0.107294	0.953164		0.489678	-0.302488
		P62311	U6 snRNA-associated Sm-like protein LSm3		Lsm3	0.507722	-0.165018		0.580306	-0.178351		0.950849	0.0200138		0.799128	0.0583464
		P62313	U6 snRNA-associated Sm-like protein LSm6		Lsm6	0.31176	-0.290682		0.785116	0.0935822		0.989299	-0.00461154		0.294326	0.254234
		P62317	Small nuclear ribonucleoprotein Sm D2		Snrpd2	0.00601334	-0.447925		0.276698	-0.260808		0.762291	-0.0742583		0.221868	0.205738
		P62320	Small nuclear ribonucleoprotein Sm D3		Snrpd3	0.163234	-0.477299		0.539916	-0.280172		0.962965	-0.0213979		0.442702	0.246964
		P62322	U6 snRNA-associated Sm-like protein LSm5		Lsm5	0.00913457	-0.507612		0.105297	-0.443217		0.951548	0.0175881		0.292876	0.210196
		P62331	ADP-ribosylation factor 6		Arf6	0.0785663	0.719809		0.757387	-0.173983		0.91004	0.0637512		0.0796868	-0.654957
		P62334	26S protease regulatory subunit 10B		Psmc6	0.962655	0.00614128		0.413354	-0.136516		0.741221	0.0557882		0.70317	-0.0454816
		P62500	TSC22 domain family protein 1		Tsc22d1	0.809796	-0.0398457		0.980358	-0.00526857		0.78372	-0.0586387		0.993403	0.00125106
		P62627	Dynein light chain roadblock-type 1		Dynlrb1	0.600956	0.0601581		0.46292	-0.108371		0.869838	0.0244633		0.375163	-0.0920857
		P62702	40S ribosomal protein S4, X isoform		Rps4x	0.0290465	-0.419908		0.629493	-0.131809		0.554051	-0.161248		0.282817	0.203395
		P62717	60S ribosomal protein L18a		Rpl18a	0.0292212	-0.555127		0.654534	-0.16188		0.459885	-0.265354		0.322204	0.248988
		P62737;P63268	Actin, aortic smooth muscle;Actin, gamma-enteric smooth muscle		Acta2;Actg2	0.0699077	-2.67339		1	2.42066		0.191433	2.33001		4.62276e-06	4.03914
		P62746	Rho-related GTP-binding protein RhoB		Rhob	0.0138753	0.568783		0.913439	0.037077		1	0.482162		0.147634	-0.372747
		P62748	Hippocalcin-like protein 1		Hpcal1	0.261481	0.395947		0.299832	-0.473859		0.807454	0.113867		0.102648	-0.509951
		P62751	60S ribosomal protein L23a		Rpl23a	0.152273	-0.27569		0.935767	-0.0209379		0.554818	-0.152288		0.429739	0.143129
		P62754	40S ribosomal protein S6		Rps6	0.151391	-0.24978		0.885929	-0.0336916		0.444708	-0.177302		0.533203	0.102654
		P62774	Myotrophin		Mtpn	0.536106	0.145392		0.963243	-0.0140972		0.654639	0.136248		0.780832	-0.0600849
		P62806	Histone H4		Hist1h4a	0.0516666	-0.318973		0.285181	-0.239128		0.654175	-0.102295		0.554611	0.095099
		P62814	V-type proton ATPase subunit B, brain isoform		Atp6v1b2	0.0355899	0.268067		0.13539	-0.257324		0.848644	0.0344777		0.0012185	-0.334812
		P62821	Ras-related protein Rab-1A		Rab1A	0.0239169	0.372637		0.221696	-0.280584		0.436798	0.181992		0.0152152	-0.359827
		P62827;Q61820	GTP-binding nuclear protein Ran;GTP-binding nuclear protein Ran, testis-specific isoform		Ran;Rasl2-9	0.000199494	-0.536417		0.939185	0.0186389		0.605951	-0.125313		0.0085303	0.393677
		P62830	60S ribosomal protein L23		Rpl23	0.0201522	-0.543774		0.705343	-0.127553		0.439599	-0.258154		0.263711	0.260292
		P62835	Ras-related protein Rap-1A		Rap1a	0.626814	-0.131438		0.867003	0.0531295		0.206542	-0.386149		0.725113	-0.0805544
		P62843	40S ribosomal protein S15		Rps15	0.152672	0.738505		0.736139	0.212584		0.459425	0.461409		0.698467	-0.184565
		P62849	40S ribosomal protein S24		Rps24	0.89869	0.0623153		0.197934	-0.785184		0.273101	0.67495		0.810488	-0.107046
		P62852	40S ribosomal protein S25		Rps25	0.00226431	-0.405728		0.550229	-0.122952		0.543178	-0.125098		0.124652	0.214082
		P62855	40S ribosomal protein S26		Rps26	0.00124177	-0.455226		0.557902	0.130644		0.522193	-0.142481		0.00600461	0.373437
		P62858	40S ribosomal protein S28		Rps28	0.171934	-0.311224		0.119386	-0.452674		0.798889	0.0779076		0.738988	0.0719697
		P62862	40S ribosomal protein S30		Fau	0.00570761	-0.505126		0.915508	-0.0292961		0.559291	-0.160077		0.0736829	0.326252
		P62869	Transcription elongation factor B polypeptide 2		Tceb2	0.472495	-0.343236		0.325939	-0.600033		0.512833	-0.404417		0.622177	-0.216195
		P62874	Guanine nucleotide-binding protein G(I)/G(S)/G(T) subunit beta-1		Gnb1	0.464569	0.102953		0.352615	-0.16773		0.291336	0.189385		0.561328	-0.0749667
		P62876	DNA-directed RNA polymerases I, II, and III subunit RPABC5		Polr2l	0.0227133	-0.658686		0.545446	-0.197374		0.699639	0.126671		0.161789	0.326657
		P62878	E3 ubiquitin-protein ligase RBX1;E3 ubiquitin-protein ligase RBX1, N-terminally processed		Rbx1	1	-0.685129		0.472879	0.300847		0.590519	-0.228356		0.224277	0.483569
		P62880	Guanine nucleotide-binding protein G(I)/G(S)/G(T) subunit beta-2		Gnb2	0.736265	-0.0781843		0.229066	-0.350212		0.795123	-0.077896		0.478554	-0.1489
		P62889	60S ribosomal protein L30		Rpl30	0.0494668	-0.540702		0.790328	-0.102388		0.458958	-0.282229		0.333814	0.258276
		P62892	60S ribosomal protein L39		Rpl39	0.102185	-0.453588		0.559066	-0.220018		0.936475	-0.0302353		0.336227	0.252863
		P62897	Cytochrome c, somatic		Cycs	0.128868	0.501207		0.374136	-0.391161		0.528706	0.279642		0.114708	-0.473432
		P62900	60S ribosomal protein L31		Rpl31	0.155226	-0.30356		0.292806	-0.295776		0.510974	-0.187528		0.95569	0.0113141
		P62908	40S ribosomal protein S3		Rps3	0.028778	-0.43532		0.669624	-0.120819		0.480733	-0.198307		0.300874	0.203204
		P62911	60S ribosomal protein L32		Rpl32	0.526934	-0.167437		0.544261	0.207319		0.60957	0.175008		0.156498	0.330695
		P62918	60S ribosomal protein L8		Rpl8	0.106879	-0.348289		0.720798	-0.105086		0.621022	-0.145003		0.421665	0.165196
		P62960	Nuclease-sensitive element-binding protein 1		Ybx1	0.275777	-0.183955		0.37273	-0.195887		0.501688	-0.148744		0.904213	-0.0190201
		P62962	Profilin-1		Pfn1	0.067152	0.444873		0.302714	-0.33938		0.620958	0.165743		0.0348777	-0.457546
		P62983;P62984;P0CG49;P0CG50	Ubiquitin-40S ribosomal protein S27a;Ubiquitin;40S ribosomal protein S27a;Ubiquitin-60S ribosomal protein L40;Ubiquitin;60S ribosomal protein L40;Polyubiquitin-B;Ubiquitin;Polyubiquitin-C;Ubiquitin;Ubiquitin-related 1;Ubiquitin-related 2		Rps27a;Uba52;Ubb;Ubc	0.882104	0.0194657		0.469289	-0.121289		0.575343	-0.0943246		0.289077	-0.124028
		P62996	Transformer-2 protein homolog beta		Tra2b	0.0812582	-0.339054		0.771259	-0.0777488		0.48759	-0.184034		0.416751	0.151653
		P63001;P60764	Ras-related C3 botulinum toxin substrate 1;Ras-related C3 botulinum toxin substrate 3		Rac1;Rac3	0.724695	-0.0596268		0.187662	0.27813		0.185414	-0.279447		0.751183	0.0490302
		P63005	Platelet-activating factor acetylhydrolase IB subunit alpha		Pafah1b1	0.0655996	0.271208		0.64337	0.0942032		0.912116	0.022556		0.231643	-0.167627
		P63017	Heat shock cognate 71 kDa protein		Hspa8	0.761968	-0.0635945		0.542217	-0.164191		0.96427	-0.0121657		0.854535	-0.0351828
		P63024;P63044	Vesicle-associated membrane protein 3;Vesicle-associated membrane protein 2		Vamp3;Vamp2	0.991565	0.00198088		0.418744	-0.192827		0.566996	0.13749		0.863808	-0.0293195
		P63028	Translationally-controlled tumor protein		Tpt1	0.629224	0.151294		0.104969	-0.623069		0.279518	0.428693		0.431229	-0.223266
		P63030	Mitochondrial pyruvate carrier 1		Mpc1	0.928637	-0.0361334		0.499096	0.348628		0.859446	0.0921865		0.492013	0.250518
		P63037	DnaJ homolog subfamily A member 1		Dnaja1	0.0515574	-0.526956		0.681067	-0.155099		0.611145	-0.191492		0.310092	0.265835
		P63038	60 kDa heat shock protein, mitochondrial		Hspd1	0.546927	-0.193997		0.617469	-0.208167		0.949086	-0.0267574		0.881367	0.0442022
		P63073	Eukaryotic translation initiation factor 4E		Eif4e	0.0185217	-0.459222		0.713013	-0.103706		0.229402	-0.329423		0.398819	0.16612
		P63085	Mitogen-activated protein kinase 1		Mapk1	0.547653	-0.225302		0.827526	-0.10612		0.287607	-0.505915		0.730906	-0.118266
		P63087	Serine/threonine-protein phosphatase PP1-gamma catalytic subunit		Ppp1cc	0.77532	0.0429015		0.343564	-0.180565		0.999694	7.45455e-05		0.350214	-0.125996
		P63094;Q6R0H7	Guanine nucleotide-binding protein G(s) subunit alpha isoforms short;Guanine nucleotide-binding protein G(s) subunit alpha isoforms XLas		Gnas	0.876798	0.0217992		0.553963	-0.0964247		0.712223	0.060407		0.771666	-0.0344372
		P63101	14-3-3 protein zeta/delta		Ywhaz	0.00602409	0.351666		0.596952	-0.101519		0.373868	0.16884		0.0373824	-0.259395
		P63158	High mobility group protein B1		Hmgb1	0.396544	-0.327533		0.388851	-0.429552		0.820835	-0.114604		0.99807	0.000866652
		P63166	Small ubiquitin-related modifier 1		Sumo1	0.800048	-0.0543828		0.184581	-0.354554		0.164121	0.370422		0.785812	0.0532529
		P63168	Dynein light chain 1, cytoplasmic		Dynll1	0.433386	0.685038		0.909552	-0.115276		1	0.895733		0.671896	-0.376594
		P63242	Eukaryotic translation initiation factor 5A-1		Eif5a	0.277322	0.499708		0.271418	-0.652694		0.876914	0.0943093		0.0853852	-0.695616
		P63254	Cysteine-rich protein 1		Crip1	0.0653325	0.550122		0.283086	-0.433737		0.891684	-0.0563935		0.00462274	-0.7035
		P63260	Actin, cytoplasmic 2;Actin, cytoplasmic 2, N-terminally processed		Actg1	0.143218	0.811887		0.411035	-0.607381		0.365194	0.666945		0.20669	-0.64679
		P63276	40S ribosomal protein S17		Rps17	0.532818	-0.170974		0.498867	-0.238974		0.593448	-0.189353		0.775992	-0.0716846
		P63280	SUMO-conjugating enzyme UBC9		Ube2i	0.0136447	-0.618699		0.548858	-0.201551		0.562843	-0.194668		0.315387	0.250871
		P63321	Ras-related protein Ral-A		Rala	0.581522	-0.111501		0.859964	0.0459534		0.576296	-0.144581		0.811243	0.046106
		P63323	40S ribosomal protein S12		Rps12	0.307954	-0.188277		0.445456	-0.183715		0.6204	-0.120129		0.976982	0.00497492
		P63325	40S ribosomal protein S10		Rps10	0.563766	-0.18996		0.278317	-0.452253		0.696405	-0.166416		0.61575	-0.151034
		P63328;P48453	Serine/threonine-protein phosphatase 2B catalytic subunit alpha isoform;Serine/threonine-protein phosphatase 2B catalytic subunit beta isoform		Ppp3ca;Ppp3cb	0.259876	-0.295881		0.323218	0.337038		0.00283151	-0.867213		0.94008	-0.0185205
		P63330;P62715	Serine/threonine-protein phosphatase 2A catalytic subunit alpha isoform;Serine/threonine-protein phosphatase 2A catalytic subunit beta isoform		Ppp2ca;Ppp2cb	0.356651	0.100739		0.520393	-0.0915476		0.582675	0.078454		0.364657	-0.0904964
		P67778	Prohibitin		Phb	0.367048	-0.151526		0.517555	-0.141546		0.737779	-0.0737216		0.904924	0.0186377
		P67871	Casein kinase II subunit beta		Csnk2b	0.352078	0.282303		0.997108	0.00144641		0.542486	0.241107		0.685227	-0.113976
		P67984	60S ribosomal protein L22		Rpl22	0.00467286	-0.340062		0.914975	-0.01953		0.470093	-0.130671		0.0864651	0.208285
		P68037	Ubiquitin-conjugating enzyme E2 L3		Ube2l3	0.0551358	0.383469		0.414392	-0.224556		0.703851	0.105776		0.0349252	-0.378947
		P68040	Guanine nucleotide-binding protein subunit beta-2-like 1;Guanine nucleotide-binding protein subunit beta-2-like 1, N-terminally processed		Gnb2l1	0.100615	-0.350748		0.500686	-0.194831		0.719126	-0.104784		0.485834	0.142482
		P68181	cAMP-dependent protein kinase catalytic subunit beta		Prkacb	0.0018654	-0.511994		0.580341	-0.142031		0.642652	-0.119431		0.0846009	0.295931
		P68254	14-3-3 protein theta		Ywhaq	0.361675	-0.102875		0.772218	0.0428378		0.197981	-0.184141		0.885587	0.0150776
		P68368	Tubulin alpha-4A chain		Tuba4a	0.0285199	0.379695		0.266467	-0.26793		0.713552	0.0906423		0.00724165	-0.405056
		P68369;P05214	Tubulin alpha-1A chain;Tubulin alpha-3 chain		Tuba1a;Tuba3a	0.0143968	-0.504288		0.14224	-0.42241		0.425971	0.236736		0.104118	0.327403
		P68372	Tubulin beta-4B chain		Tubb4b	0.4316	0.270413		0.490114	-0.307289		0.60881	0.228939		0.398406	-0.264519
		P68510	14-3-3 protein eta		Ywhah	0.295288	0.178505		0.897018	-0.0291737		0.693138	-0.0886744		0.175362	-0.207678
		P70122	Ribosome maturation protein SBDS		Sbds	0.0498628	-0.501349		0.636469	0.168444		0.325182	-0.345024		0.175858	0.329501
		P70124	Serpin B5		Serpinb5	0.00206036	0.44549		0.495425	-0.152778		0.680821	0.0927817		0.00254321	-0.40124
		P70158	Acid sphingomyelinase-like phosphodiesterase 3a		Smpdl3a	0.00078362	1.2884		0.417875	-0.495892		0.577884	0.343209		0.00121592	-1.15001
		P70168	Importin subunit beta-1		Kpnb1	0.138062	-0.284977		0.176539	-0.337931		0.707071	-0.0974404		0.914265	0.0197953
		P70195	Proteasome subunit beta type-7		Psmb7	0.464565	0.38065		0.192472	-0.854078		0.611098	0.34374		0.218564	-0.572377
		P70202	Latexin		Lxn	0.116478	0.212378		0.606839	0.0942187		0.808214	-0.0446429		0.227765	-0.152194
		P70227	Inositol 1,4,5-trisphosphate receptor type 3		Itpr3	0.3177	-0.326252		0.0740943	-0.718702		0.382805	-0.36977		0.362602	-0.272359
		P70245	3-beta-hydroxysteroid-Delta(8),Delta(7)-isomerase		Ebp	0.94293	0.013701		0.202368	-0.304148		0.488619	-0.169343		0.1363	-0.248163
		P70268	Serine/threonine-protein kinase N1		Pkn1	0.650904	-0.0981915		0.349012	-0.258553		0.287595	0.291988		0.618525	0.0985436
		P70269	Cathepsin E		Ctse	0.680229	0.100861		1	-0.323597		0.267514	0.295503		0.951936	-0.0148458
		P70296	Phosphatidylethanolamine-binding protein 1;Hippocampal cholinergic neurostimulating peptide		Pebp1	0.274173	0.200407		0.326083	-0.23351		0.225219	0.285255		0.403972	-0.141133
		P70302	Stromal interaction molecule 1		Stim1	0.523842	0.182906		0.458835	-0.273561		0.993031	0.00326427		0.26355	-0.28757
		P70318;P52912	Nucleolysin TIAR;Nucleolysin TIA-1		Tial1;Tia1	0.757694	-0.202119		0.110268	-0.965808		1	0.437257		0.522919	-0.331348
		P70333	Heterogeneous nuclear ribonucleoprotein H2		Hnrnph2	0.321708	0.431911		0.607744	-0.264883		0.290688	0.533219		0.645209	-0.179853
		P70335	Rho-associated protein kinase 1		Rock1	0.667518	0.123174		0.880359	-0.0505949		0.0779089	0.551412		0.468258	0.174352
		P70336	Rho-associated protein kinase 2		Rock2	0.238928	-0.329412		0.881645	0.0499132		0.225436	-0.387413		0.804685	0.0722692
		P70349	Histidine triad nucleotide-binding protein 1		Hint1	0.00566984	0.598059		0.589942	-0.175025		0.899637	0.041206		0.00362001	-0.565292
		P70362	Ubiquitin fusion degradation protein 1 homolog		Ufd1l	0.845933	0.047636		1	-0.0204669		1	0.166847		0.976415	0.00725667
		P70372	ELAV-like protein 1		Elavl1	3.8461e-05	-0.79709		0.587834	-0.186277		0.660235	-0.151418		0.0242026	0.495395
		P70380	Interleukin-18		Il18	0.363416	0.352874		0.107066	-0.741807		0.0975045	0.759599		0.341043	-0.398343
		P70398	Probable ubiquitin carboxyl-terminal hydrolase FAF-X		Usp9x	0.817391	0.0560975		0.973022	-0.00960645		0.0966433	0.442386		0.3542	0.186624
		P70404	Isocitrate dehydrogenase [NAD] subunit gamma 1, mitochondrial		Idh3g	0.925043	0.0569208		0.28305	-0.817924		0.63911	0.364588		0.617845	-0.274102
		P70419	Polypeptide N-acetylgalactosaminyltransferase 3		Galnt3	0.535354	-0.249489		1	-0.997453		1	n. def.		0.535785	-0.249237
		P70441	Na(+)/H(+) exchange regulatory cofactor NHE-RF1		Slc9a3r1	0.000242397	1.1946		0.943352	0.0389312		0.775588	0.155927		0.00707581	-0.898068
		P70444	BH3-interacting domain death agonist;BH3-interacting domain death agonist p15;BH3-interacting domain death agonist p13;BH3-interacting domain death agonist p11		Bid	0.189014	0.292426		0.928817	-0.0253709		1	0.30572		0.32693	-0.268425
		P70452	Syntaxin-4		Stx4	0.53794	-0.26381		0.361728	0.44515		1	-0.956487		0.679386	0.15931
		P70460	Vasodilator-stimulated phosphoprotein		Vasp	0.0740352	0.180785		0.926123	0.0129662		0.567641	-0.079368		0.0425079	-0.183855
		Q60817;P70670	Nascent polypeptide-associated complex subunit alpha;Nascent polypeptide-associated complex subunit alpha, muscle-specific form		Naca	0.00508362	-0.535837		0.144706	-0.404362		0.957334	0.0155266		0.203311	0.252114
		P70671	Interferon regulatory factor 3		Irf3	0.488171	-0.260004		0.193478	-0.465972		1	0.905231		0.487382	0.217915
		P70677	Caspase-3;Caspase-3 subunit p17;Caspase-3 subunit p12		Casp3	0.000109967	0.579657		0.972482	-0.00893148		0.931855	-0.0221372		0.000549134	-0.498582
		P70695	Fructose-1,6-bisphosphatase isozyme 2		Fbp2	0.00342865	0.59699		0.437378	-0.24057		0.222725	0.37058		0.0316932	-0.432487
		P70698	CTP synthase 1		Ctps1	0.916041	-0.0323731		1	0.302983		1	0.131382		0.477845	0.202882
		P80313	T-complex protein 1 subunit eta		Cct7	0.575613	-0.107072		0.457037	-0.182692		0.847787	-0.0476823		0.882547	-0.0259604
		P80314	T-complex protein 1 subunit beta		Cct2	0.852912	0.0497358		0.428334	-0.270781		0.895541	0.0454869		0.52587	-0.154094
		P80315	T-complex protein 1 subunit delta		Cct4	0.249091	-0.225597		0.377392	-0.225709		0.392996	-0.218651		0.852429	-0.0341825
		P80316	T-complex protein 1 subunit epsilon		Cct5	0.452013	-0.124854		0.577434	-0.120073		0.663851	-0.0939128		0.984672	-0.00294757
		P80317	T-complex protein 1 subunit zeta		Cct6a	0.103947	-0.254285		0.344807	-0.197979		0.85392	-0.0393116		0.533619	0.0932589
		P80318	T-complex protein 1 subunit gamma		Cct3	0.134762	-0.257592		0.65646	-0.103332		0.633205	-0.11079		0.510282	0.107599
		P81117	Nucleobindin-2;Nesfatin-1		Nucb2	0.827763	-0.0681677		0.121053	-0.596158		0.986783	-0.00670751		0.385094	-0.244626
		P82198	Transforming growth factor-beta-induced protein ig-h3		Tgfbi	0.0114448	-0.605041		0.567062	-0.200554		0.377044	-0.306488		0.304004	0.25068
		P82347	Delta-sarcoglycan		Sgcd	1	0.521502		0.289989	0.404536		0.112249	0.58334		0.145494	0.418892
		P83882	60S ribosomal protein L36a		Rpl36a	0.0555491	-0.566101		0.605776	0.211757		0.347649	-0.380219		0.166369	0.38752
		P83917	Chromobox protein homolog 1		Cbx1	0.912644	0.0246457		0.166675	-0.34356		0.94702	0.0173487		0.283448	-0.205419
		P83940	Transcription elongation factor B polypeptide 1		Tceb1	0.919961	0.0255208		0.18859	-0.415394		0.0893904	0.52372		0.887147	0.032896
		P84084	ADP-ribosylation factor 5		Arf5	0.586558	0.109702		0.911687	0.0290627		0.930104	-0.0229867		0.631754	-0.0883804
		P84089	Enhancer of rudimentary homolog		Erh	0.00383379	-0.425249		0.613555	-0.113191		0.482269	-0.156677		0.14994	0.21944
		P84091	AP-2 complex subunit mu		Ap2m1	0.159802	-0.554807		1	-0.584816		0.777031	-0.136427		0.651577	0.161619
		P84096	Rho-related GTP-binding protein RhoG		Rhog	0.0302898	-0.356563		0.866026	-0.0395578		0.583948	-0.127646		0.180961	0.213534
		P84099	60S ribosomal protein L19		Rpl19	0.000137594	-0.455502		0.381477	-0.176364		0.11594	-0.305472		0.328512	0.138667
		P84104	Serine/arginine-rich splicing factor 3		Srsf3	0.0548328	-0.444157		0.211347	-0.390279		0.734067	-0.109447		0.596219	0.120268
		P97300	Neuroplastin		Nptn	0.0597571	0.583283		0.991315	-0.00469557		0.962091	0.0205008		0.0962219	-0.478167
		P97310	DNA replication licensing factor MCM2		Mcm2	0.00233367	-0.665947		0.724709	-0.111751		1	-0.28513		0.115519	0.350253
		P97311	DNA replication licensing factor MCM6		Mcm6	1	0.309679		1	0.387938		0.682456	-0.0912943		0.863299	-0.0315161
		P97315	Cysteine and glycine-rich protein 1		Csrp1	0.00159056	-2.34576		0.528589	0.733259		0.9556	0.0653443		0.000195174	2.3541
		P97351	40S ribosomal protein S3a		Rps3a	0.00254056	-0.419771		0.829423	-0.0465307		0.247166	-0.243045		0.161849	0.205021
		P97352	Protein S100-A13		S100a13	0.3285	0.323868		0.179577	-0.56394		0.977311	-0.0124242		0.0499613	-0.558072
		P97363	Serine palmitoyltransferase 2		Sptlc2	0.252112	0.436912		0.508908	0.317662		1	0.151875		0.649547	-0.192211
		P97371	Proteasome activator complex subunit 1		Psme1	0.216559	0.215083		0.233162	-0.268507		0.708019	0.0867139		0.0789002	-0.270132
		P97372	Proteasome activator complex subunit 2		Psme2	0.193115	0.37015		0.118564	-0.564163		0.424215	0.300159		0.0808853	-0.440461
		P97379	Ras GTPase-activating protein-binding protein 2		G3bp2	0.31402	-0.324274		0.0325102	-0.825124		0.950011	-0.0266455		0.602386	-0.155656
		P97384	Annexin A11		Anxa11	0.337451	-0.198977		0.620543	-0.134538		0.580843	-0.149852		0.902661	0.0236193
		P97429	Annexin A4		Anxa4	0.441058	0.173335		0.432413	-0.227921		0.999521	-0.000176589		0.197845	-0.258495
		P97430	Antileukoproteinase		Slpi	0.0963959	1.8362		1	-0.807137		0.724782	0.523243		0.107082	-1.78809
		P97447	Four and a half LIM domains protein 1		Fhl1	0.149993	-0.505601		0.364184	0.422591		0.616992	0.235823		0.0102335	0.750541
		P97450	ATP synthase-coupling factor 6, mitochondrial		Atp5j	0.617267	0.15604		0.180086	-0.522659		0.978833	0.0107536		0.159926	-0.385986
		P97461	40S ribosomal protein S5;40S ribosomal protein S5, N-terminally processed		Rps5	0.00525036	-0.408467		0.870964	0.0360111		0.21669	-0.26514		0.13046	0.225825
		P97478	5-demethoxyubiquinone hydroxylase, mitochondrial		Coq7	0.487544	0.172514		0.260415	0.324467		1	-0.098258		0.942368	0.021871
		P97494	Glutamate--cysteine ligase catalytic subunit		Gclc	0.95398	-0.0142521		0.0797918	-0.523131		0.871305	-0.0516249		0.205896	-0.275501
		P97499	Telomerase protein component 1		Tep1	0.344919	-0.177148		0.630624	0.118112		0.945071	0.0170075		0.201652	0.215183
		P97742	Carnitine O-palmitoyltransferase 1, liver isoform		Cpt1a	0.653616	-0.249537		0.162539	-0.965558		0.0591538	-1.26132		0.054737	-0.905491
		P97792	Coxsackievirus and adenovirus receptor homolog		Cxadr	0.110776	0.424319		0.550992	-0.213611		0.883052	-0.0531201		0.0273385	-0.528589
		P97805	Protein FAM3D		Fam3d	0.299522	-0.225008		0.356731	-0.259313		0.327573	-0.274816		0.693661	-0.079558
		P97807	Fumarate hydratase, mitochondrial		Fh	0.924767	-0.0259147		0.443065	-0.268343		0.719613	-0.126849		0.477603	-0.176
		P97816	Protein S100-G		S100g	0.0216628	1.05625		0.654805	-0.295327		0.929146	-0.0589816		0.00955572	-1.05737
		P97821	Dipeptidyl peptidase 1;Dipeptidyl peptidase 1 exclusion domain chain;Dipeptidyl peptidase 1 heavy chain;Dipeptidyl peptidase 1 light chain		Ctsc	0.799797	0.029953		0.132532	-0.218767		0.98577	0.00272338		0.202035	-0.132983
		P97822	Acidic leucine-rich nuclear phosphoprotein 32 family member E		Anp32e	0.167912	-0.531235		0.462161	-0.37413		0.42723	-0.403111		0.894585	0.0506286
		P97823	Acyl-protein thioesterase 1		Lypla1	0.0286069	0.49313		0.477681	-0.225977		0.668246	0.137348		0.0264359	-0.455257
		P97825	Hematological and neurological expressed 1 protein;Hematological and neurological expressed 1 protein, N-terminally processed		Hn1	0.271138	0.63421		0.461563	-0.501705		0.653174	-0.308951		0.0430005	-0.95248
		P97855	Ras GTPase-activating protein-binding protein 1		G3bp1	0.23634	-0.418043		0.21309	-0.565666		0.997583	-0.00142336		0.845156	0.0648245
		P97864	Caspase-7;Caspase-7 subunit p20;Caspase-7 subunit p11		Casp7	0.00165208	0.661728		0.513442	-0.21484		0.646793	0.151358		0.00288446	-0.583181
		P97927	Laminin subunit alpha-4		Lama4	1	-0.749356		0.829175	0.0749634		0.449498	-0.258717		0.601712	0.139533
		P98191	Phosphatidate cytidylyltransferase 1		Cds1	0.148157	0.632312		0.562261	-0.278336		1	0.115055		0.0278142	-0.841615
		P99024	Tubulin beta-5 chain		Tubb5	0.51099	-0.220361		0.410552	-0.35428		0.598249	0.228824		0.694557	0.120906
		P99026	Proteasome subunit beta type-4		Psmb4	0.341749	0.544831		0.295065	-0.771458		0.30521	0.756167		0.378842	-0.461672
		P99027	60S acidic ribosomal protein P2		Rplp2	0.106149	-0.365169		0.285385	-0.321592		0.510516	-0.201146		0.843862	0.0429386
		P99028	Cytochrome b-c1 complex subunit 6, mitochondrial		Uqcrh	0.362955	0.21676		0.821282	-0.0706674		0.770155	0.0913323		0.43583	-0.170301
		P99029	Peroxiredoxin-5, mitochondrial		Prdx5	0.00731779	0.520195		0.340751	-0.271449		0.546157	0.174001		0.00613673	-0.48222
		Q00519	Xanthine dehydrogenase/oxidase;Xanthine dehydrogenase;Xanthine oxidase		Xdh	0.00365334	0.790345		0.188387	-0.528926		0.737098	0.139782		0.000109466	-0.853193
		Q00612	Glucose-6-phosphate 1-dehydrogenase X		G6pdx	0.0821873	0.184807		0.454409	-0.10821		0.937994	-0.0113889		0.020894	-0.213805
		Q00623	Apolipoprotein A-I;Proapolipoprotein A-I;Truncated apolipoprotein A-I		Apoa1	0.0120385	0.873132		0.687712	0.205065		0.584177	0.278369		0.161476	-0.485893
		Q00897	Alpha-1-antitrypsin 1-4		Serpina1d	0.166256	0.404221		0.316649	0.368897		1	-0.19246		0.418074	-0.263385
		Q00898	Alpha-1-antitrypsin 1-5		Serpina1e	0.0148696	0.636372		0.624316	0.186035		0.152933	0.522274		0.510156	-0.176156
		Q00PI9	Heterogeneous nuclear ribonucleoprotein U-like protein 2		Hnrnpul2	0.13007	-0.320829		0.375568	-0.250371		0.175025	-0.374646		0.824005	-0.0451508
		Q01149	Collagen alpha-2(I) chain		Col1a2	0.000100562	-2.09857		0.954737	-0.053057		0.63961	-0.435644		0.00863769	1.50446
		Q01405	Protein transport protein Sec23A		Sec23a	0.139671	0.674292		0.369893	-0.544271		0.860678	0.108339		0.0532096	-0.779876
		Q01514	Interferon-induced guanylate-binding protein 1		Gbp1	0.0426506	-0.464102		0.0283269	-0.63892		0.85558	-0.0586495		0.867681	0.037967
		Q01730	Ras suppressor protein 1		Rsu1	0.000718925	-1.01917		0.8687	0.0808148		0.725921	0.171018		0.000231036	0.975226
		Q01768	Nucleoside diphosphate kinase B		Nme2	0.50247	0.121956		0.703055	0.0900931		0.885588	0.0340994		0.813355	-0.0395339
		Q01853	Transitional endoplasmic reticulum ATPase		Vcp	0.859327	0.0256226		0.783797	-0.0511603		0.989671	0.00241788		0.728494	-0.0457234
		Q02053	Ubiquitin-like modifier-activating enzyme 1		Uba1	0.165973	0.184507		0.378893	-0.155065		0.783434	0.0491754		0.0818234	-0.206701
		Q02248	Catenin beta-1		Ctnnb1	0.233907	0.325616		0.173559	-0.47614		0.586822	0.196621		0.089458	-0.411106
		Q02257	Junction plakoglobin		Jup	0.214069	0.156448		0.249709	-0.187994		0.464045	-0.121638		0.00466784	-0.285189
		Q02788	Collagen alpha-2(VI) chain		Col6a2	0.000993089	-1.15622		0.831868	-0.119591		0.702526	-0.214657		0.0267566	0.796397
		Q02819	Nucleobindin-1		Nucb1	0.669445	0.0884805		0.138006	-0.380035		0.667857	-0.114807		0.0697376	-0.321155
		Q03265	ATP synthase subunit alpha, mitochondrial		Atp5a1	0.475939	0.187591		0.160512	-0.462041		0.932738	0.0289885		0.104305	-0.372852
		Q03517	Secretogranin-2;Secretoneurin;Manserin		Scg2	0.112363	-0.674605		0.828732	0.0987231		0.736217	-0.153429		0.276697	0.371939
		Q03958	Prefoldin subunit 6		Pfdn6	0.0353814	-0.493024		0.718676	-0.119334		0.815175	-0.0775638		0.165705	0.312404
		Q03963	Interferon-induced, double-stranded RNA-activated protein kinase		Eif2ak2	0.78603	0.0667226		0.187762	-0.39216		0.866911	-0.0521639		0.138725	-0.344425
		Q04447	Creatine kinase B-type		Ckb	0.00856671	-1.16751		0.698836	0.255188		0.654158	0.29516		0.000855139	1.2481
		Q04750	DNA topoisomerase 1		Top1	0.185353	-0.671912		0.361041	0.610132		0.747084	-0.218863		0.0954686	0.755562
		Q04857	Collagen alpha-1(VI) chain		Col6a1	0.000269836	-1.22656		0.666464	-0.242466		0.686239	-0.227365		0.0293639	0.787216
		Q05117	Tartrate-resistant acid phosphatase type 5		Acp5	0.903197	0.0169852		0.14236	-0.225187		1	0.171087		0.473455	-0.0855662
		Q05144	Ras-related C3 botulinum toxin substrate 2		Rac2	0.798179	0.0761983		0.574252	0.19433		0.960245	-0.0173715		0.879358	0.0382654
		Q05512	Serine/threonine-protein kinase MARK2		Mark2	0.30003	0.15927		0.888938	-0.0283475		0.364397	-0.180931		0.0772298	-0.237364
		Q05793	Basement membrane-specific heparan sulfate proteoglycan core protein;Endorepellin;LG3 peptide		Hspg2	0.000207579	-2.19915		0.718305	-0.360817		0.497799	-0.673281		0.0430846	1.31558
		Q05816	Fatty acid-binding protein, epidermal		Fabp5	0.476746	0.191933		0.776448	-0.0998023		0.254993	0.389702		0.951971	-0.0149949
		Q05920	Pyruvate carboxylase, mitochondrial		Pc	0.0488535	0.381327		0.557709	-0.157908		0.622618	-0.132854		0.00433019	-0.463153
		Q05921	2-5A-dependent ribonuclease		Rnasel	0.00364915	0.931348		0.936439	0.0392178		0.611756	-0.248247		0.00217075	-0.880637
		Q05D44	Eukaryotic translation initiation factor 5B		Eif5b	0.335016	0.550434		0.903832	-0.0814722		1	n. def.		0.324866	-0.514507
		Q06138	Calcium-binding protein 39		Cab39	0.134359	0.314832		0.47839	-0.199758		0.802641	-0.071106		0.0289902	-0.397792
		Q06185	ATP synthase subunit e, mitochondrial		Atp5i	0.86173	0.0310537		0.21738	-0.274919		0.771087	0.066891		0.418527	-0.129892
		Q06890	Clusterin;Clusterin beta chain;Clusterin alpha chain		Clu	0.509188	0.195236		0.545819	0.230996		0.850513	-0.0725921		0.758881	-0.0834944
		Q07076	Annexin A7		Anxa7	0.127496	0.219596		0.345365	-0.180978		0.604047	0.100811		0.0856798	-0.223081
		Q07417	Short-chain specific acyl-CoA dehydrogenase, mitochondrial		Acads	0.438656	0.165303		0.297662	-0.283987		0.76121	-0.0846678		0.0817266	-0.32208
		Q07797	Galectin-3-binding protein		Lgals3bp	0.00370407	0.901747		0.415728	-0.382439		0.387797	0.405091		0.0123618	-0.740129
		Q07813	Apoptosis regulator BAX		Bax	0.130888	0.373821		0.708442	0.125092		0.797989	0.0857588		0.376969	-0.206092
		Q08093	Calponin-2		Cnn2	0.00352411	-0.623422		0.617705	0.1516		1	0.10397		0.000829301	0.583557
		Q08189	Protein-glutamine gamma-glutamyltransferase E;Protein-glutamine gamma-glutamyltransferase E 50 kDa catalytic chain;Protein-glutamine gamma-glutamyltransferase E 27 kDa non-catalytic chain		Tgm3	0.00177449	1.07019		0.525458	-0.339205		0.883151	0.0791732		0.000767695	-1.02184
		Q08331	Calretinin		Calb2	0.0106699	-0.713244		0.857694	-0.0740086		0.462789	-0.299731		0.144051	0.4075
		Q08509	Epidermal growth factor receptor kinase substrate 8		Eps8	0.011479	1.95654		0.993661	0.00918984		1	2.64227		0.257067	-1.09664
		Q08652	Retinol-binding protein 2		Rbp2	0.0109846	1.25108		1	-0.514124		0.136693	1.02741		0.172542	-0.718331
		Q08879	Fibulin-1		Fbln1	1	-0.302611		1	1.21901		1	0.502523		0.00328996	0.944599
		Q08943	FACT complex subunit SSRP1		Ssrp1	0.0016038	-0.628701		0.96833	-0.012495		0.149907	-0.433377		0.15801	0.300981
		Q09199	Beta-1,4 N-acetylgalactosaminyltransferase 2		B4galnt2	0.74111	0.234105		0.600173	-0.477755		0.842867	-0.181611		0.411469	-0.52477
		Q11011	Puromycin-sensitive aminopeptidase		Npepps	0.025158	0.28517		0.451148	-0.135999		0.838402	0.0372327		0.0110548	-0.287025
		Q11127	Alpha-(1,3)-fucosyltransferase 4		Fut4	0.416557	-0.358589		0.543537	-0.303748		1	-0.677822		0.617732	-0.250908
		Q11136	Xaa-Pro dipeptidase		Pepd	0.340769	-0.172027		0.967622	-0.00965087		0.717381	-0.0858164		0.566755	0.0956219
		Q148V8	Protein FAM83H		Fam83h	0.0777038	0.72502		0.153975	-0.77376		0.697236	-0.219881		0.00045345	-1.101
		Q14C51	Pentatricopeptide repeat domain-containing protein 3, mitochondrial		Ptcd3	0.0380201	-0.713446		1	-0.890627		0.155905	-0.600369		0.831586	-0.0705897
		Q2KHK6	Gasdermin-C2		Gsdmc2	0.0607887	0.356052		0.17583	-0.3438		0.569715	0.149141		0.0176261	-0.39404
		Q3B7Z2	Oxysterol-binding protein 1		Osbp	1	0.029677		1	0.750958		0.0522497	-0.555622		0.727282	-0.101156
		Q62293;Q3T9E4			Tgtp1	0.105331	0.369727		0.537406	0.190696		0.665457	-0.13426		0.187472	-0.279888
		Q3TCN2	Putative phospholipase B-like 2;Putative phospholipase B-like 2 28 kDa form;Putative phospholipase B-like 2 40 kDa form;Putative phospholipase B-like 2 15 kDa form		Plbd2	0.289273	-0.235506		0.380585	-0.253492		0.100204	-0.456066		0.439775	-0.158524
		Q3TDN2	FAS-associated factor 2		Faf2	0.616322	-0.11206		0.0464333	-0.499907		1	-0.17941		0.203375	-0.273384
		Q3TDQ1	Dolichyl-diphosphooligosaccharide--protein glycosyltransferase subunit STT3B		Stt3b	0.810262	-0.0636575		0.710958	-0.126624		0.362559	-0.30648		0.495529	-0.163504
		Q3TEA8	Heterochromatin protein 1-binding protein 3		Hp1bp3	0.0398449	-0.711061		0.446843	-0.366897		0.294214	-0.50025		0.643757	0.158977
		Q3THE2	Myosin regulatory light chain 12B		Myl12b	0.297228	0.364987		0.591509	-0.246813		0.303835	0.465092		0.548097	-0.195016
		Q3THS6	S-adenosylmethionine synthase isoform type-2		Mat2a	0.448203	-0.264692		0.713388	-0.167091		0.44738	-0.34232		0.91573	-0.0341287
		Q3TJ91	Lethal(2) giant larvae protein homolog 2		Llgl2	0.941867	0.0201375		0.709883	-0.129488		1	0.120375		0.836101	-0.0545728
		Q3TJD7	PDZ and LIM domain protein 7		Pdlim7	1	-3.26027		1	1.99892		0.225087	2.03929		0.00217103	3.33172
		Q3TKT4	Transcription activator BRG1		Smarca4	0.0396018	-0.927918		1	-0.334388		0.17442	-0.654489		0.893712	0.0525946
		Q3TLH4	Protein PRRC2C		Prrc2c	0.987118	0.00356272		0.572674	-0.143418		1	0.0482249		0.722588	-0.0676133
		Q3TTY5	Keratin, type II cytoskeletal 2 epidermal		Krt2	0.739477	-0.2721		0.416267	-0.848492		0.455903	-0.780013		0.426302	-0.587503
		Q3TW96	UDP-N-acetylhexosamine pyrophosphorylase-like protein 1		Uap1l1	0.255137	0.355817		0.546317	-0.224568		0.71302	0.13774		0.236663	-0.324103
		Q3TWW8	Serine/arginine-rich splicing factor 6		Srsf6	1.59312e-05	-0.916402		0.966447	-0.0164002		0.514578	-0.251763		0.00833311	0.629587
		Q3TXS7	26S proteasome non-ATPase regulatory subunit 1		Psmd1	0.21573	0.27515		0.740448	-0.0980183		0.781244	0.0822283		0.244177	-0.237187
		Q3TZ89	Protein transport protein Sec31B		Sec31b	0.13415	-0.394303		0.0656105	-0.61081		0.782909	-0.0980999		0.918274	-0.0258693
		Q3TZZ7	Extended synaptotagmin-2		Esyt2	0.644774	0.139807		0.593268	0.187826		0.667235	-0.151598		0.744205	-0.0871491
		Q3U0B3	Dehydrogenase/reductase SDR family member 11		Dhrs11	0.000132904	1.05802		0.950642	-0.0294255		0.727149	0.165439		0.00417093	-0.813673
		Q3U0V1	Far upstream element-binding protein 2		Khsrp	0.00109161	-0.489214		0.446072	-0.180388		0.610317	-0.12149		0.109611	0.256739
		Q3U0V2	Tumor necrosis factor receptor type 1-associated DEATH domain protein		Tradd	0.0632387	1.08156		0.398873	-0.672059		0.940311	-0.0605737		0.0113271	-1.26762
		Q3U1J4	DNA damage-binding protein 1		Ddb1	0.0163679	-0.639538		0.501624	-0.258177		0.769315	-0.113584		0.189219	0.347068
		Q3U487	E3 ubiquitin-protein ligase HECTD3		Hectd3	0.527442	-0.22108		0.722082	-0.158537		0.957202	-0.0239985		0.761619	0.106995
		Q3U7R1	Extended synaptotagmin-1		Esyt1	0.0172451	-0.498914		0.263336	-0.331578		0.820118	0.0691822		0.168714	0.284564
		Q3U9G9	Lamin-B receptor		Lbr	0.00892312	-0.602984		0.8571	-0.0617361		0.343876	-0.318491		0.18079	0.312373
		Q3UBX0	Transmembrane protein 109		Tmem109	0.14884	-0.754483		1	-0.0298693		0.249977	-0.709517		0.734383	0.16792
		Q3UDE2	Tubulin--tyrosine ligase-like protein 12		Ttll12	0.197815	0.443281		0.798738	-0.115731		1	-0.565754		0.0342636	-0.649226
		Q3UEB3	Poly(U)-binding-splicing factor PUF60		Puf60	0.629401	-0.128987		0.376641	-0.272378		0.637569	0.147083		0.907093	0.0265028
		Q3UGC7;Q66JS6	Eukaryotic translation initiation factor 3 subunit J-A;Eukaryotic translation initiation factor 3 subunit J-B		Eif3j1;Eif3j2	0.163814	-0.729969		0.596129	-0.371724		0.49472	-0.477003		0.711593	0.183944
		Q3UGR5	Haloacid dehalogenase-like hydrolase domain-containing protein 2		Hdhd2	0.5771	0.287718		0.66861	-0.255995		1	-1.20612		0.062427	-0.785809
		Q3UHJ0	AP2-associated protein kinase 1		Aak1	0.825569	-0.0394249		0.00162118	-0.457997		1	0.127135		0.109982	-0.26029
		Q3UHX2	28 kDa heat- and acid-stable phosphoprotein		Pdap1	0.00548749	-0.513361		0.979828	-0.0070742		0.246145	-0.315179		0.15954	0.266674
		Q3UIA2	Rho GTPase-activating protein 17		Arhgap17	0.191549	0.649077		0.95721	0.0352631		0.825138	-0.145029		0.144331	-0.717681
		Q3UIR3	E3 ubiquitin-protein ligase DTX3L		Dtx3l	0.0844517	0.612329		0.0696153	-0.82584		0.323457	0.472016		0.0274422	-0.687186
		Q3UIU2	NADH dehydrogenase [ubiquinone] 1 beta subcomplex subunit 6		Ndufb6	0.969398	-0.0137661		0.474274	-0.327812		0.755249	0.144107		0.805915	-0.0803805
		Q3UJU9	Regulator of microtubule dynamics protein 3		Rmdn3	0.094423	0.648106		0.879561	0.0804429		0.666954	-0.227649		0.0812097	-0.613692
		Q3UKC1	Tax1-binding protein 1 homolog		Tax1bp1	0.00806123	-1.00332		0.19329	-0.561075		0.536871	-0.275585		0.782445	0.09259
		Q3UL36	Arginine and glutamate-rich protein 1		Arglu1	0.805618	-0.0766424		0.619721	0.179683		0.578847	0.200686		0.324114	0.253985
		Q3ULJ0	Glycerol-3-phosphate dehydrogenase 1-like protein		Gpd1l	0.143728	0.179375		0.736523	0.0556633		0.774005	-0.0475356		0.198784	-0.145416
		Q3ULW8			Parp3	0.381461	0.309192		0.0623367	-0.777365		0.505188	0.300293		0.0661198	-0.607363
		Q3UM45	Protein phosphatase 1 regulatory subunit 7		Ppp1r7	0.368542	0.121851		0.755729	-0.0552715		0.624345	0.0867333		0.49102	-0.0858116
		Q9D3R6;Q3UMC0	Katanin p60 ATPase-containing subunit A-like 2;Spermatogenesis-associated protein 5		Katnal2;Spata5	0.16085	-0.229721		0.460841	-0.160808		0.809972	-0.0529922		0.585534	0.084534
		Q3UMR5	Calcium uniporter protein, mitochondrial		Mcu	0.869191	0.0583074		0.747738	-0.146762		0.570321	0.257763		0.98295	0.00691112
		Q3UMW7;P49138	MAP kinase-activated protein kinase 3;MAP kinase-activated protein kinase 2		Mapkapk3;Mapkapk2	0.66532	0.381561		0.515415	0.569215		0.38194	-0.756543		0.597343	-0.379259
		Q3UMY5	Echinoderm microtubule-associated protein-like 4		Eml4	0.62148	0.0625362		0.0170236	0.348152		0.604631	-0.0846132		0.488629	0.0796556
		Q3UN02	Lysocardiolipin acyltransferase 1		Lclat1	0.41696	-0.217647		0.688787	-0.12412		1	-0.248715		0.969344	0.0105686
		Q3UNX5	Acyl-coenzyme A synthetase ACSM3, mitochondrial		Acsm3	0.0491228	-0.283955		0.62193	0.0992227		0.77569	0.0575372		0.0120104	0.31501
		Q3UPF5	Zinc finger CCCH-type antiviral protein 1		Zc3hav1	0.72391	0.108456		0.190506	-0.452077		0.640728	-0.166952		0.100075	-0.401721
		Q3UPH1	Protein PRRC1		Prrc1	0.914277	0.0228945		0.0498962	-0.496289		0.865455	0.0465047		0.192502	-0.243971
		Q3UPL0	Protein transport protein Sec31A		Sec31a	0.479164	-0.106983		0.823826	-0.0438803		0.604082	-0.101718		0.906664	0.0163539
		Q3UQ44	Ras GTPase-activating-like protein IQGAP2		Iqgap2	0.0211504	0.599032		0.341638	-0.349744		0.733391	0.127438		0.00766699	-0.610346
		Q3URD3	Sarcolemmal membrane-associated protein		Slmap	1	-1.32354		0.0513332	1.5167		0.693604	0.340112		0.00356314	1.55527
		Q3US41	Epithelial splicing regulatory protein 1		Esrp1	0.011867	-0.645352		0.425677	-0.296857		0.604935	-0.194321		0.260986	0.292204
		Q3UTQ7	PR domain zinc finger protein 10		Prdm10	0.448091	-0.171243		1	n. def.		1	-0.0109961		0.477567	0.155729
		Q3UV17	Keratin, type II cytoskeletal 2 oral		Krt76	0.682416	-0.289538		0.91131	-0.102101		0.1798	-1.18304		0.532471	-0.401292
		Q3UVK0	Endoplasmic reticulum metallopeptidase 1		Ermp1	0.970812	-0.00590663		0.95945	-0.0104988		0.551282	-0.122003		0.657603	-0.0675601
		Q3UW53	Protein Niban		Fam129a	0.951396	-0.0202442		0.472761	-0.304442		0.103182	0.660117		0.516949	0.194708
		Q3UW68	Calpain-13		Capn13	0.00458375	1.22007		0.837177	0.134579		0.347916	0.603587		0.143408	-0.647643
		Q3UYV9	Nuclear cap-binding protein subunit 1		Ncbp1	1	-0.241417		0.622744	-0.285609		0.0440715	-1.03486		0.0722009	-0.758192
		Q3UZ39	Leucine-rich repeat flightless-interacting protein 1		Lrrfip1	0.0116624	0.653713		0.299194	-0.387445		0.804058	0.0946542		0.00183388	-0.691156
		Q3UZZ6	Sulfotransferase 1 family member D1		Sult1d1	0.111006	1.11959		0.289346	-0.990377		0.881694	0.142465		0.0261716	-1.35695
		Q3V0K9	Plastin-1		Pls1	0.00164187	1.11862		0.860474	-0.0984968		0.757018	0.173133		0.00942972	-0.894867
		Q3V3R1	Monofunctional C1-tetrahydrofolate synthase, mitochondrial		Mthfd1l	0.139177	-0.383225		0.204436	0.389186		0.89666	-0.0413622		0.0268854	0.455925
		Q3V3R4	Integrin alpha-1		Itga1	1	n. def.		1	0.86573		1	0.744617		0.10556	0.939369
		Q9CQK8;Q4KL71	Small proline-rich protein 2A;Small proline-rich protein 2A3		Sprr2a;Sprr2a3	0.00297761	1.21792		0.791698	-0.167189		0.608308	0.323063		0.018986	-0.936997
		Q4KML4	Costars family protein ABRACL		Abracl	0.0252612	1.15115		0.862512	0.127733		0.85373	0.135969		0.0920247	-0.827442
		Q4QQM4	Tumor protein p53-inducible protein 11		Trp53i11	0.971483	-0.0113065		0.377581	-0.354242		0.508875	-0.267181		0.284745	-0.301289
		Q4VAA2	Protein CDV3		Cdv3	0.546747	-0.137756		0.9846	-0.0057416		0.862468	-0.0514948		0.680892	0.0861787
		Q501J6	Probable ATP-dependent RNA helicase DDX17		Ddx17	0.00296146	-0.739834		0.888932	0.0537426		0.50358	-0.255005		0.0378774	0.515897
		Q505B7	Protein archease		Zbtb8os	0.816369	0.073916		1	-0.177654		1	0.489407		0.875111	0.0447851
		Q505D7	Optic atrophy 3 protein homolog		Opa3	1	-0.76001		0.294702	0.472954		0.651202	0.210181		0.0265036	0.71081
		Q505F5	Leucine-rich repeat-containing protein 47		Lrrc47	0.730421	-0.0912833		0.498656	-0.229706		0.682637	-0.13969		0.652713	-0.108629
		Q52KI8	Serine/arginine repetitive matrix protein 1		Srrm1	0.762829	-0.102249		0.948264	0.0256044		0.9243	0.0374891		0.698911	0.114932
		Q569Z5	Probable ATP-dependent RNA helicase DDX46		Ddx46	0.456607	-0.214429		0.580717	-0.206505		0.418685	-0.300072		0.778876	-0.0745981
		Q569Z6	Thyroid hormone receptor-associated protein 3		Thrap3	0.0344621	-1.0128		0.774176	-0.194648		0.26018	-0.74451		0.429669	0.374419
		Q571E4	N-acetylgalactosamine-6-sulfatase		Galns	0.493134	0.265659		0.551193	-0.263106		1	0.781116		0.754175	-0.123134
		Q571I9	Aldehyde dehydrogenase family 16 member A1		Aldh16a1	0.770787	-0.140919		0.0739042	-1.04435		0.749656	-0.199178		0.24013	-0.504332
		Q59J78	Mimitin, mitochondrial		Ndufaf2	0.231245	0.486398		0.854857	0.0897134		0.628901	0.235885		0.616439	-0.176876
		Q5DU37	Zinc finger FYVE domain-containing protein 26		Zfyve26	0.0481288	1.06388		0.578347	-0.416859		0.23774	0.864999		0.198471	-0.662493
		Q5EBH1	Ras association domain-containing protein 5		Rassf5	0.189357	-0.595128		1	0.0635216		0.935778	-0.0389936		0.284713	0.414703
		Q5EG47	5-AMP-activated protein kinase catalytic subunit alpha-1		Prkaa1	0.323904	-0.248932		0.57367	-0.180519		1	-0.605998		0.746891	-0.0835442
		Q5FW60	Major urinary protein 20		Mup20	0.18323	1.61499		0.385283	1.36823		0.727235	0.558905		0.745986	-0.410533
		Q5FWK3	Rho GTPase-activating protein 1		Arhgap1	0.978194	0.00433922		0.49615	-0.138084		0.93634	0.0163678		0.655005	-0.0644741
		Q5JCS9	N-acetyllactosaminide beta-1,3-N-acetylglucosaminyltransferase 3		B3gnt3	0.567261	0.0785024		0.559632	-0.103318		0.403253	-0.146879		0.110756	-0.190517
		Q5SUF2	Luc7-like protein 3		Luc7l3	0.487132	-0.15319		1	-0.482365		1	0.0201593		0.651543	-0.0873227
		Q5SUR0	Phosphoribosylformylglycinamidine synthase		Pfas	0.852077	-0.0494035		0.764231	0.101516		0.188448	-0.428242		0.588246	-0.135236
		Q5SW19	Clustered mitochondria protein homolog		Cluh	0.480719	-0.175153		0.434167	-0.19368		0.746757	0.0810455		0.852976	0.0347322
		Q5SWT3	Solute carrier family 25 member 35		Slc25a35	0.382587	-0.326616		0.368585	-0.390319		0.29484	-0.451347		0.489058	-0.22899
		Q5SX39	Myosin-4		Myh4	0.966835	-0.0339041		1	n. def.		1	-0.754197		0.779797	-0.219755
		Q5SXY1	Cytospin-B		Specc1	0.541896	0.356319		0.548414	-0.409515		0.516938	-0.441594		0.138781	-0.700333
		Q5SYD0	Unconventional myosin-Id		Myo1d	0.0357852	0.421116		0.409449	-0.231037		0.455606	-0.209538		0.00018492	-0.571218
		Q5U458	DnaJ homolog subfamily C member 11		Dnajc11	1	-0.399369		0.972971	0.00768971		0.51226	-0.146611		0.761818	0.054863
		Q5XJY5	Coatomer subunit delta		Arcn1	0.853216	0.0334659		0.279226	-0.246529		0.797451	-0.05989		0.259959	-0.181098
		Q60597	2-oxoglutarate dehydrogenase, mitochondrial		Ogdh	0.675064	0.0803844		0.335648	-0.23449		0.739022	-0.0825882		0.18231	-0.225526
		Q60598	Src substrate cortactin		Cttn	0.225681	0.291578		0.762677	-0.0966539		0.998842	0.000465552		0.182291	-0.291075
		Q60604	Adseverin		Scin	0.00895651	1.00519		0.568733	-0.323776		0.506954	-0.376044		6.44208e-05	-1.18756
		Q60605	Myosin light polypeptide 6		Myl6	0.172981	-0.295781		0.773283	-0.0838736		0.563673	0.167189		0.143477	0.288142
		Q60631	Growth factor receptor-bound protein 2		Grb2	0.70168	0.0520299		0.469241	-0.12587		0.428409	0.137423		0.762099	-0.0375815
		Q60648	Ganglioside GM2 activator		Gm2a	0.562484	0.121249		0.0591472	-0.476268		0.21493	0.326595		0.35189	-0.175877
		Q60668	Heterogeneous nuclear ribonucleoprotein D0		Hnrnpd	0.21663	-0.256363		0.155955	-0.376139		0.647059	0.126182		0.649168	0.0886577
		Q60675	Laminin subunit alpha-2		Lama2	6.44342e-05	-2.24515		0.958355	0.0478344		0.664066	-0.39608		0.013869	1.42127
		Q60676	Serine/threonine-protein phosphatase 5		Ppp5c	0.50215	-0.142482		0.274317	-0.291708		1	-0.219917		0.636105	-0.0935057
		Q60692	Proteasome subunit beta type-6		Psmb6	0.139328	-0.197356		0.684593	0.073116		0.183107	-0.231463		0.500091	0.0852899
		Q60710	Deoxynucleoside triphosphate triphosphohydrolase SAMHD1		Samhd1	0.185757	-0.202026		0.634426	-0.096855		0.702568	-0.077916		0.573237	0.0809692
		Q60715	Prolyl 4-hydroxylase subunit alpha-1		P4ha1	0.0703529	-1.43868		1	-0.652736		0.43016	-0.781026		0.547551	0.464751
		Q60737	Casein kinase II subunit alpha		Csnk2a1	0.0070978	2.10866		0.849491	0.191411		1	-0.729694		0.0181257	-1.63395
		Q60739	BAG family molecular chaperone regulator 1		Bag1	0.950991	-0.0170847		0.580694	-0.196921		0.665328	0.154609		0.978248	-0.00691907
		Q60749	KH domain-containing, RNA-binding, signal transduction-associated protein 1		Khdrbs1	0.184769	-0.550909		0.907115	-0.064974		0.109409	-0.844021		0.990694	0.00459393
		Q60759	Glutaryl-CoA dehydrogenase, mitochondrial		Gcdh	0.150231	-0.333434		1	-0.302299		0.506407	0.186628		0.19748	0.261389
		Q60766	Immunity-related GTPase family M protein 1		Irgm1	0.128208	0.286632		0.856508	-0.0461958		0.654679	0.113851		0.24274	-0.205032
		Q60770	Syntaxin-binding protein 3		Stxbp3	0.445387	0.267654		0.138616	-0.647829		0.852541	0.0851744		0.0991976	-0.504372
		Q60829	Protein phosphatase 1 regulatory subunit 1B		Ppp1r1b	0.0405462	-0.435634		0.343018	-0.279071		0.742741	-0.0982742		0.404202	0.174356
		Q60847	Collagen alpha-1(XII) chain		Col12a1	0.00422409	-0.823098		0.779416	0.098308		0.97407	0.0114325		0.0247197	0.518243
		Q60854	Serpin B6		Serpinb6	0.0938309	0.475745		0.51683	-0.250043		0.396717	0.324796		0.174653	-0.359078
		Q60864	Stress-induced-phosphoprotein 1		Stip1	0.801827	-0.0777699		0.750253	-0.127224		0.890122	-0.0553169		0.925553	-0.0264625
		Q60865	Caprin-1		Caprin1	0.000148031	-0.778103		0.944238	-0.0245377		0.278816	-0.370429		0.0483232	0.450936
		Q60870	Receptor expression-enhancing protein 5		Reep5	7.08711e-06	-0.690861		0.315969	-0.271295		0.695436	-0.108309		0.107534	0.316033
		Q60902	Epidermal growth factor receptor substrate 15-like 1		Eps15l1	0.931294	-0.0261188		1	0.597287		0.907266	-0.0352828		0.399657	0.193597
		Q60930	Voltage-dependent anion-selective channel protein 2		Vdac2	0.76369	0.0704651		0.141287	-0.425701		0.911488	-0.0336936		0.160414	-0.288418
		Q60931	Voltage-dependent anion-selective channel protein 3		Vdac3	0.909609	-0.033441		0.21134	-0.459635		0.896727	0.0493533		0.505736	-0.177273
		Q60932	Voltage-dependent anion-selective channel protein 1		Vdac1	0.741726	-0.0814599		0.1381	-0.452397		0.878262	-0.048968		0.41213	-0.182799
		Q60967	Bifunctional 3-phosphoadenosine 5-phosphosulfate synthase 1;Sulfate adenylyltransferase;Adenylyl-sulfate kinase		Papss1	0.113919	0.213293		0.859434	-0.0325255		0.881076	-0.027482		0.089006	-0.207748
		Q60972	Histone-binding protein RBBP4		Rbbp4	0.000692959	-0.51733		0.706713	0.0929777		0.959678	-0.012531		0.000722323	0.471332
		Q60973	Histone-binding protein RBBP7		Rbbp7	0.00554525	-0.645688		0.599746	-0.183724		0.743401	-0.11503		0.0979204	0.388697
		Q60996	Serine/threonine-protein phosphatase 2A 56 kDa regulatory subunit gamma isoform		Ppp2r5c	0.647473	-0.138324		0.738649	0.118132		0.79188	-0.0935208		0.662328	0.111694
		Q60997	Deleted in malignant brain tumors 1 protein		Dmbt1	0.00490758	0.539811		0.838805	-0.059258		0.858744	-0.0518557		0.00351216	-0.5054
		Q61001	Laminin subunit alpha-5		Lama5	0.0636061	-0.779318		0.832233	-0.12352		0.592191	-0.310692		0.282791	0.432326
		Q61024	Asparagine synthetase [glutamine-hydrolyzing]		Asns	0.485163	0.129589		0.410685	-0.19637		0.579625	0.133286		0.408333	-0.139533
		Q61029;Q61033	Lamina-associated polypeptide 2, isoforms beta/delta/epsilon/gamma;Lamina-associated polypeptide 2, isoforms alpha/zeta		Tmpo	0.00182872	-0.577946		0.62602	-0.141359		0.310671	-0.28908		0.179128	0.266402
		Q61035	Histidine--tRNA ligase, cytoplasmic		Hars	0.0889431	-0.191318		0.923989	-0.0147359		0.874007	-0.0244824		0.183568	0.139823
		Q61074	Protein phosphatase 1G		Ppm1g	0.297226	-0.29544		0.237033	-0.386255		0.275257	-0.35832		0.433093	-0.19756
		Q61081	Hsp90 co-chaperone Cdc37;Hsp90 co-chaperone Cdc37, N-terminally processed		Cdc37	0.221462	-0.387578		0.132297	-0.605947		0.862856	0.0729678		0.849971	0.0564922
		Q61093;Q8CIZ9	Cytochrome b-245 heavy chain;NADPH oxidase 1		Cybb;Nox1	1	0.774025		1	0.364853		1	n. def.		0.765684	-0.255733
		Q61112	45 kDa calcium-binding protein		Sdf4	0.357543	0.482885		0.442421	0.406169		0.362848	-0.477839		0.415605	-0.332733
		Q61133	Glutathione S-transferase theta-2		Gstt2	0.670016	0.141401		0.336273	-0.405334		0.814237	0.100934		0.366087	-0.270034
		Q61147	Ceruloplasmin		Cp	0.393968	0.393161		1	0.787611		1	n. def.		0.95851	-0.0240083
		Q61160	FAS-associated death domain protein		Fadd	0.610506	0.117888		0.484748	-0.196548		1	0.0297366		0.255831	-0.271735
		Q61166	Microtubule-associated protein RP/EB family member 1		Mapre1	0.318052	-0.134887		0.974018	-0.00580438		0.616646	0.0887327		0.206277	0.15387
		Q61171	Peroxiredoxin-2		Prdx2	0.000222435	0.401747		0.893135	0.0246685		0.642893	0.0847756		0.0145908	-0.280067
		Q61187	Tumor susceptibility gene 101 protein		Tsg101	0.680285	-0.176299		0.921658	-0.0480059		0.289929	-0.49511		0.509904	-0.316446
		Q61191	Host cell factor 1;HCF N-terminal chain 1;HCF N-terminal chain 2;HCF N-terminal chain 3;HCF N-terminal chain 4;HCF N-terminal chain 5;HCF N-terminal chain 6;HCF C-terminal chain 1;HCF C-terminal chain 2;HCF C-terminal chain 3;HCF C-terminal chain 4;HCF C-terminal chain 5;HCF C-terminal chain 6		Hcfc1	0.00717526	-0.723104		0.207296	-0.491332		0.746759	-0.129919		0.294345	0.291961
		Q61205	Platelet-activating factor acetylhydrolase IB subunit gamma		Pafah1b3	0.245028	0.20611		0.365597	0.209477		0.916004	-0.0248516		0.631867	-0.0794458
		Q61206	Platelet-activating factor acetylhydrolase IB subunit beta		Pafah1b2	0.111679	0.301944		0.207992	-0.314795		0.639325	0.120672		0.0365692	-0.348682
		Q61207	Prosaposin		Psap	0.287067	0.211599		0.875865	0.0410601		0.924559	-0.0248982		0.356722	-0.168252
		Q61233	Plastin-2		Lcp1	0.0620925	-0.303433		0.337471	-0.21261		0.645935	-0.103412		0.549959	0.0948499
		Q61249	Immunoglobulin-binding protein 1		Igbp1	0.214493	-0.408879		0.228564	-0.513022		0.10608	-0.671803		0.411332	-0.251681
		Q61292	Laminin subunit beta-2		Lamb2	1	-1.76527		1	n. def.		1	2.14107		0.0158029	2.2787
		Q61301	Catenin alpha-2		Ctnna2	0.630569	0.137168		0.129909	-0.533501		0.854007	0.068047		0.167002	-0.347034
		Q61316	Heat shock 70 kDa protein 4		Hspa4	0.452704	-0.10357		0.584507	-0.097928		0.51809	-0.115445		0.87291	-0.0203781
		Q61335	B-cell receptor-associated protein 31		Bcap31	0.234813	0.596735		0.53863	-0.40771		0.312545	0.660389		0.426297	-0.37094
		Q61414	Keratin, type I cytoskeletal 15		Krt15	0.684589	0.149022		1	-0.839714		0.993642	0.0033919		0.207145	-0.397087
		Q61425	Hydroxyacyl-coenzyme A dehydrogenase, mitochondrial		Hadh	0.786617	0.0749857		0.510669	-0.233397		0.53346	-0.221171		0.238369	-0.289772
		Q61490	CD166 antigen		Alcam	0.950299	-0.0193601		0.158783	-0.477134		0.855934	0.0650581		0.376988	-0.248312
		Q61510	E3 ubiquitin/ISG15 ligase TRIM25		Trim25	0.319849	-0.392943		0.65535	-0.231548		0.533668	-0.321569		0.890085	0.0508939
		Q61543	Golgi apparatus protein 1		Glg1	0.00546699	-0.996188		0.575462	-0.301896		0.336453	-0.51135		0.256486	0.423533
		Q61545	RNA-binding protein EWS		Ewsr1	0.179206	-0.260951		0.284278	-0.27236		0.870874	0.0423625		0.57583	0.102461
		Q61554	Fibrillin-1		Fbn1	0.000352308	-4.07966		0.578908	-1.04642		0.530215	-1.18128		0.0674088	2.28586
		Q61555	Fibrillin-2		Fbn2	1	-0.202271		1	-2.04231		1	0.645149		0.383998	-0.531062
		Q61595	Kinectin		Ktn1	0.73255	0.135309		0.0727846	0.750566		0.971442	-0.0164238		0.319092	0.35597
		Q61598	Rab GDP dissociation inhibitor beta		Gdi2	0.00740522	0.35369		0.480985	-0.137892		0.860309	0.0347853		0.0030495	-0.346295
		Q61599	Rho GDP-dissociation inhibitor 2		Arhgdib	0.272332	-0.370288		0.804189	0.110679		0.492429	-0.303717		0.498011	0.212054
		Q61646	Haptoglobin;Haptoglobin alpha chain;Haptoglobin beta chain		Hp	0.0078965	1.13448		0.70123	-0.244054		0.198464	0.791844		0.116682	-0.671505
		Q61655	ATP-dependent RNA helicase DDX19A		Ddx19a	0.213751	-0.381879		0.802289	-0.102517		0.260297	-0.449033		0.883513	0.0424574
		Q61656	Probable ATP-dependent RNA helicase DDX5		Ddx5	0.000343914	-0.771077		0.935667	-0.0289272		0.453325	-0.265509		0.0310858	0.495346
		Q61699	Heat shock protein 105 kDa		Hsph1	0.434556	-0.698485		0.98172	-0.0267946		0.919089	-0.118765		0.534532	0.509291
		Q61733	28S ribosomal protein S31, mitochondrial		Mrps31	0.30647	0.461263		1	0.725759		0.970717	-0.0175373		0.927678	-0.0433453
		Q61735	Leukocyte surface antigen CD47		Cd47	0.513163	0.142107		0.155752	-0.367489		1	-0.134821		0.0258284	-0.4265
		Q61739	Integrin alpha-6;Integrin alpha-6 heavy chain;Integrin alpha-6 light chain		Itga6	0.478671	-0.108342		0.095726	-0.313333		0.622715	-0.097688		0.407283	-0.115226
		Q61753	D-3-phosphoglycerate dehydrogenase		Phgdh	0.0309309	-0.60154		0.740815	0.131021		0.720512	-0.141658		0.0562681	0.495964
		Q61768	Kinesin-1 heavy chain		Kif5b	0.774388	-0.0336649		0.584676	-0.0824814		0.263158	-0.165415		0.36335	-0.0958941
		Q61781	Keratin, type I cytoskeletal 14		Krt14	0.723121	-0.435165		0.290923	-1.63911		0.987063	-0.0257813		0.674877	-0.469807
		Q61792	LIM and SH3 domain protein 1		Lasp1	0.488479	0.165863		0.636666	-0.146829		0.846488	-0.0604234		0.260406	-0.241845
		Q61823	Programmed cell death protein 4		Pdcd4	0.00339979	-1.08864		0.961553	-0.0220974		0.753103	0.143825		0.0255868	0.672427
		Q61838	Alpha-2-macroglobulin;Alpha-2-macroglobulin 165 kDa subunit;Alpha-2-macroglobulin 35 kDa subunit		A2m	0.00092959	1.75137		0.289715	0.879575		0.958874	0.0438914		0.0762698	-0.997746
		Q61881	DNA replication licensing factor MCM7		Mcm7	1	-0.365938		0.442348	-0.255496		1	-0.111875		0.785571	-0.0772221
		Q61937	Nucleophosmin		Npm1	0.152388	-0.458891		0.443323	-0.327429		0.814965	-0.101124		0.580058	0.168133
		Q61941	NAD(P) transhydrogenase, mitochondrial		Nnt	1	n. def.		0.443205	0.262896		0.328785	0.330193		0.121561	0.415162
		Q61990;P57722	Poly(rC)-binding protein 2;Poly(rC)-binding protein 3		Pcbp2;Pcbp3	0.0105384	-0.535758		0.638564	-0.144845		0.281193	-0.325617		0.324828	0.211234
		Q62000	Mimecan		Ogn	0.000129887	-2.3078		0.610314	-0.5251		0.743164	-0.338739		0.0233464	1.49124
		Q62009	Periostin		Postn	7.056e-05	-1.69027		0.317012	-0.72969		0.537748	-0.45546		0.100934	0.815985
		Q62048	Astrocytic phosphoprotein PEA-15		Pea15	0.511013	-0.301049		0.651689	0.242768		0.709242	0.200838		0.237046	0.4474
		Q62086	Serum paraoxonase/arylesterase 2		Pon2	0.386412	0.318876		0.530365	0.270919		0.399657	-0.360659		0.356676	-0.29727
		Q62087	Serum paraoxonase/lactonase 3		Pon3	0.167234	0.390304		0.655372	-0.168927		0.688433	-0.151897		0.0499375	-0.485665
		Q62093	Serine/arginine-rich splicing factor 2		Srsf2	0.10129	-0.300607		0.39996	-0.207921		0.775441	-0.0714356		0.528556	0.110828
		Q62095	ATP-dependent RNA helicase DDX3Y		Ddx3y	0.163538	-0.300893		0.816582	-0.0669922		0.0186778	-0.599304		0.654039	-0.0956593
		Q62159	Rho-related GTP-binding protein RhoC		Rhoc	0.601043	0.43694		0.164303	-1.4296		0.583231	0.586094		0.268778	-0.857173
		Q62165	Dystroglycan;Alpha-dystroglycan;Beta-dystroglycan		Dag1	0.0310872	-0.988792		1	0.689434		0.124148	-0.756751		0.336187	0.396703
		Q62167;P16381	ATP-dependent RNA helicase DDX3X;Putative ATP-dependent RNA helicase Pl10		Ddx3x;D1Pas1	0.0442049	-0.261259		0.70068	-0.0699875		0.293421	-0.187367		0.485985	0.0890385
		Q62179	Semaphorin-4B		Sema4b	0.753252	0.155835		0.843491	-0.113897		0.991261	0.00632515		0.67586	-0.181685
		Q62186	Translocon-associated protein subunit delta		Ssr4	0.483114	0.174296		0.102334	-0.500347		0.974586	0.0103313		0.06764	-0.390255
		Q62188	Dihydropyrimidinase-related protein 3		Dpysl3	0.0758255	-0.333513		0.865066	-0.0400947		0.216876	0.281235		0.0145039	0.364535
		Q62189	U1 small nuclear ribonucleoprotein A		Snrpa	0.0704729	-0.669481		0.642845	-0.236484		0.40675	-0.418754		0.521302	0.230282
		Q62219	Transforming growth factor beta-1-induced transcript 1 protein		Tgfb1i1	1	-2.24048		0.574854	0.679713		0.297101	1.22685		0.00359433	2.23079
		Q62241	U1 small nuclear ribonucleoprotein C		Snrpc	0.012019	-0.8944		0.682809	0.195348		0.381374	-0.412548		0.108304	0.525086
		Q62261	Spectrin beta chain, non-erythrocytic 1		Sptbn1	0.778665	0.0426726		0.217247	-0.234423		0.787035	-0.0529613		0.179508	-0.179253
		Q62273	Sulfate transporter		Slc26a2	0.112856	0.863821		0.568596	-0.420246		0.912209	-0.0818257		0.0437921	-0.970887
		Q62313;Q62314	Trans-Golgi network integral membrane protein 1;Trans-Golgi network integral membrane protein 2		Tgoln1;Tgoln2	0.334494	0.28226		0.719256	-0.138103		0.673421	-0.161754		0.138314	-0.385146
		Q62318	Transcription intermediary factor 1-beta		Trim28	8.32604e-05	-1.33372		0.591989	-0.314678		0.496254	-0.39796		0.0498334	0.755116
		Q62348	Translin		Tsn	0.280738	-0.480972		0.175596	-0.768577		0.287975	-0.612124		0.483261	-0.28954
		Q62351	Transferrin receptor protein 1		Tfrc	0.125553	-1.19905		0.227446	-1.1189		1	-1.41061		0.807443	-0.182299
		Q62376	U1 small nuclear ribonucleoprotein 70 kDa		Snrnp70	4.38278e-06	-1.16239		0.972592	-0.0165993		0.137654	-0.684062		0.0494683	0.61833
		Q62393	Tumor protein D52		Tpd52	0.608168	0.0901662		0.739862	-0.0756386		0.488296	-0.156605		0.221149	-0.19126
		Q62395	Trefoil factor 3		Tff3	0.0375358	0.895621		0.178424	0.784898		0.961708	-0.0292261		0.378357	-0.390439
		Q62417	Sorbin and SH3 domain-containing protein 1		Sorbs1	1	n. def.		0.0507283	1.9046		0.338111	1.02392		0.00638566	1.95235
		Q62418	Drebrin-like protein		Dbnl	0.239427	0.176941		0.0972395	-0.312822		0.527331	0.12537		0.0670921	-0.241177
		Q62422	Osteoclast-stimulating factor 1		Ostf1	0.0267339	0.864161		0.484693	-0.386102		0.849859	0.105632		0.013275	-0.860369
		Q62425	Cytochrome c oxidase subunit NDUFA4		Ndufa4	0.101601	-0.524645		0.394799	-0.367043		0.431883	-0.339799		0.786513	0.0837835
		Q62426	Cystatin-B		Cstb	0.328877	0.265088		0.236168	-0.411221		0.599095	-0.186986		0.0216848	-0.520011
		Q62433	Protein NDRG1		Ndrg1	0.240877	-0.370958		0.709551	0.14138		0.591464	-0.202928		0.373527	0.250997
		Q62446	Peptidyl-prolyl cis-trans isomerase FKBP3		Fkbp3	0.0133332	-0.777012		0.265197	-0.4996		0.409362	-0.374435		0.514221	0.210493
		Q62448	Eukaryotic translation initiation factor 4 gamma 2		Eif4g2	0.74476	0.0716589		0.790271	0.0586018		0.117281	-0.32217		0.219068	-0.201136
		Q62465	Synaptic vesicle membrane protein VAT-1 homolog		Vat1	0.155683	-0.530348		0.753658	-0.157718		0.992826	-0.00452868		0.299688	0.360833
		Q62470	Integrin alpha-3;Integrin alpha-3 heavy chain;Integrin alpha-3 light chain		Itga3	0.0470115	0.500969		0.231929	-0.410365		0.122004	0.520116		0.127944	-0.362599
		Q62523	Zyxin		Zyx	0.0387305	-0.786802		0.271628	0.524148		0.780256	0.136633		0.00135322	0.908125
		Q63739	Protein tyrosine phosphatase type IVA 1		Ptp4a1	0.152005	0.721707		1	-0.0279778		0.561058	-0.315887		0.0410923	-0.843132
		Q63844	Mitogen-activated protein kinase 3		Mapk3	0.00864288	0.303592		0.63994	-0.0801773		0.790857	0.0456022		0.0111456	-0.270281
		Q63918	Serum deprivation-response protein		Sdpr	0.154882	-0.947764		1	1.78012		0.582091	0.38539		0.000459717	1.39327
		Q64010	Adapter molecule crk		Crk	0.00433753	0.650728		0.530725	-0.216369		0.138496	0.491916		0.0792409	-0.4045
		Q64012	RNA-binding protein Raly		Raly	8.36919e-05	-0.750936		0.906608	0.0390209		0.392492	-0.280011		0.0150963	0.505285
		Q64105	Sepiapterin reductase		Spr	0.411568	0.115338		0.556731	-0.107335		0.40313	0.151523		0.56667	-0.074021
		Q64133	Amine oxidase [flavin-containing] A		Maoa	0.104	0.50017		0.446764	-0.315795		0.853836	-0.0773799		0.0209932	-0.613396
		Q64152	Transcription factor BTF3		Btf3	0.464378	-0.227935		0.245306	-0.459136		0.86576	-0.0687431		0.796763	-0.0739934
		Q64213	Splicing factor 1		Sf1	0.191438	-0.371493		0.442556	-0.288765		0.836769	-0.0784062		0.638331	0.125992
		Q64282	Interferon-induced protein with tetratricopeptide repeats 1		Ifit1	0.0022964	0.764992		0.623332	-0.195898		0.336363	0.375869		0.00835555	-0.757513
		Q64310	Surfeit locus protein 4		Surf4	0.289753	0.494314		0.226871	-0.723165		0.690826	0.244805		0.115922	-0.651109
		Q64331	Unconventional myosin-VI		Myo6	0.472981	0.170947		0.154928	-0.423477		0.749913	-0.0989113		0.0457393	-0.40365
		Q64337	Sequestosome-1		Sqstm1	0.458962	0.275305		0.223497	0.438874		1	-0.931572		0.437111	-0.230682
		Q64339	Ubiquitin-like protein ISG15		Isg15	0.096804	1.65016		1	0.381699		1	0.494431		0.153332	-1.68914
		Q64378	Peptidyl-prolyl cis-trans isomerase FKBP5;Peptidyl-prolyl cis-trans isomerase FKBP5, N-terminally processed		Fkbp5	0.644303	0.167135		0.352921	0.428061		0.939889	-0.0354023		0.863481	0.0570499
		Q64433	10 kDa heat shock protein, mitochondrial		Hspe1	0.418836	-0.23055		0.526615	-0.234396		0.657881	-0.164667		0.977624	-0.00740623
		Q64434;P24788	Protein-tyrosine kinase 6;Cyclin-dependent kinase 11B		Ptk6;Cdk11b	0.112382	0.845616		0.334802	-0.620804		0.940771	-0.0491407		0.0082957	-1.15549
		Q64442	Sorbitol dehydrogenase		Sord	0.828424	-0.124886		0.770746	-0.216601		0.977167	-0.021313		0.977448	-0.0148851
		Q64444	Carbonic anhydrase 4		Ca4	0.0016026	2.02356		0.805758	-0.248758		0.601408	0.526001		0.0143115	-1.54768
		Q64464	Cytochrome P450 3A13		Cyp3a13	0.0103034	0.944179		0.547094	-0.325476		0.910335	-0.0613406		0.00200952	-0.980224
		Q64471	Glutathione S-transferase theta-1		Gstt1	0.182569	-0.355193		0.958378	-0.0186553		0.789734	0.0951757		0.168334	0.334254
		Q64511	DNA topoisomerase 2-beta		Top2b	0.0340994	-0.925224		0.544894	-0.372284		0.813278	0.146229		0.113114	0.657992
		Q64514	Tripeptidyl-peptidase 2		Tpp2	0.546016	0.117333		0.672453	0.106505		0.764439	0.0756346		0.970078	-0.00670775
		Q64516	Glycerol kinase		Gk	0.107783	0.401907		0.213074	-0.41064		0.627299	-0.164732		0.00157211	-0.622608
		Q64518	Sarcoplasmic/endoplasmic reticulum calcium ATPase 3		Atp2a3	0.153232	0.322616		0.373647	-0.266472		0.8068	0.0744238		0.0692257	-0.364871
		Q64520	Guanylate kinase		Guk1	0.0176031	0.511859		0.835273	0.0650784		0.899777	-0.0394389		0.041348	-0.413729
		Q64521	Glycerol-3-phosphate dehydrogenase, mitochondrial		Gpd2	0.25968	0.368105		0.10065	-0.671551		0.573658	-0.242173		0.00277635	-0.763616
		Q64523;Q6GSS7	Histone H2A type 2-C;Histone H2A type 2-A		Hist2h2ac;Hist2h2aa1	0.0148995	-0.772274		0.241899	-0.526577		0.970195	0.0173181		0.220247	0.388932
		Q64525;Q8CGP2;Q6ZWY9;Q64478;Q64475;P10854;P10853;Q8CGP1;P70696;Q9D2U9;Q8CGP0	Histone H2B type 2-B;Histone H2B type 1-P;Histone H2B type 1-C/E/G;Histone H2B type 1-H;Histone H2B type 1-B;Histone H2B type 1-M;Histone H2B type 1-F/J/L;Histone H2B type 1-K;Histone H2B type 1-A;Histone H2B type 3-A;Histone H2B type 3-B		Hist2h2bb;Hist1h2bp;Hist1h2bc;Hist1h2bh;Hist1h2bb;Hist1h2bm;Hist1h2bf;Hist1h2bk;Hist1h2ba;Hist3h2ba;Hist3h2bb	0.00222412	-0.454092		0.748588	-0.0741496		0.704988	-0.0875122		0.0487165	0.297579
		Q64669	NAD(P)H dehydrogenase [quinone] 1		Nqo1	0.0957027	-0.189115		0.906476	0.0182656		0.319453	-0.151536		0.400937	0.0909611
		Q64674	Spermidine synthase		Srm	0.636681	-0.119752		0.69982	0.1264		0.420946	-0.260986		0.888815	0.0324999
		Q64727	Vinculin		Vcl	0.00157408	-0.702673		0.52245	0.222736		0.95656	0.0191388		0.000181659	0.706498
		Q64735	Complement component receptor 1-like protein		Cr1l	0.644045	0.111603		0.378317	-0.271382		0.193992	0.39235		0.883239	-0.0325188
		Q64737	Trifunctional purine biosynthetic protein adenosine-3;Phosphoribosylamine--glycine ligase;Phosphoribosylformylglycinamidine cyclo-ligase;Phosphoribosylglycinamide formyltransferase		Gart	0.438465	-0.314117		0.436774	-0.406983		0.839003	0.10764		0.764539	0.112093
		Q68FD5	Clathrin heavy chain 1		Cltc	0.946901	0.0154854		0.141557	-0.421253		0.897838	-0.0385303		0.238521	-0.242796
		Q68FH4	N-acetylgalactosamine kinase		Galk2	0.880254	-0.0562918		0.259645	0.523099		0.447182	-0.358556		0.689514	0.141161
		Q68FL4	Putative adenosylhomocysteinase 3		Ahcyl2	0.250585	0.406255		0.274567	-0.500114		0.736194	-0.157858		0.0256089	-0.667532
		Q68FL6	Methionine--tRNA ligase, cytoplasmic		Mars	0.915214	-0.026604		0.891691	-0.0439202		0.422753	-0.255085		0.574171	-0.127333
		Q69Z37	Sterile alpha motif domain-containing protein 9-like		Samd9l	0.617483	-0.172305		0.94435	0.0278177		0.305583	-0.394364		0.757741	-0.106969
		Q69ZF7	Metal transporter CNNM4		Cnnm4	0.0210998	0.673276		0.289076	-0.436036		0.93972	0.0318664		0.00180659	-0.763148
		Q69ZN7	Myoferlin		Myof	0.407002	0.210042		0.917394	0.0344211		0.237253	-0.380645		0.118029	-0.348147
		Q6A068	Cell division cycle 5-like protein		Cdc5l	0.00577243	-0.674026		0.873691	-0.0586123		0.0682865	-0.626515		0.393408	0.219125
		Q6A0A9	Constitutive coactivator of PPAR-gamma-like protein 1		FAM120A	0.047346	-0.453043		0.776062	-0.0910355		0.438179	-0.245321		0.346468	0.209358
		Q6A4J8	Ubiquitin carboxyl-terminal hydrolase 7		Usp7	0.706746	0.209666		1	0.196786		0.849679	0.112883		1	#VALUE!
		Q6DFW4	Nucleolar protein 58		Nop58	0.0092757	-0.878597		0.548451	-0.237551		0.957074	0.0215097		0.196842	0.368086
		Q6GQT9	Nodal modulator 1		Nomo1	0.476023	0.260608		0.442887	0.354154		0.42483	0.367879		0.604355	0.190662
		Q6IFX2	Keratin, type I cytoskeletal 42		Krt42	0.566595	0.128016		0.501567	-0.193286		0.834334	-0.060691		0.241183	-0.233669
		Q6IME9	Keratin, type II cytoskeletal 72		Krt72	0.622204	-0.382941		1	0.192848		1	-2.56502		0.404366	-0.604223
		Q6IRU2	Tropomyosin alpha-4 chain		Tpm4	0.176277	-0.222536		0.772799	0.0636889		0.635087	-0.104366		0.278441	0.165108
		Q6IRU5	Clathrin light chain B		Cltb	0.624939	0.141197		0.960801	-0.0184213		0.77125	-0.108776		0.489529	-0.181263
		Q6NV83	U2 snRNP-associated SURP motif-containing protein		U2surp	0.570891	0.31775		0.166072	0.723473		1	0.0403028		0.490469	0.343386
		Q6NVF9	Cleavage and polyadenylation specificity factor subunit 6		Cpsf6	0.665716	-0.143983		0.672558	0.14089		0.475059	-0.235489		0.904251	0.0329227
		Q6NY15	Testis-specific gene 10 protein		Tsga10	0.227542	1.00705		0.307102	0.996006		0.764731	-0.300125		0.603107	-0.415837
		Q6NZB0	DnaJ homolog subfamily C member 8		Dnajc8	0.113673	-0.512567		0.681565	-0.180451		0.593342	-0.234241		0.476442	0.219793
		Q6NZC7	SEC23-interacting protein		Sec23ip	0.153831	-0.871964		0.0403701	-1.1714		0.95898	-0.0336158		0.675592	-0.222034
		Q6NZF1	Zinc finger CCCH domain-containing protein 11A		Zc3h11a	0.217826	0.519881		0.072442	-0.943705		0.443955	0.425388		0.0607776	-0.692393
		Q6NZJ6	Eukaryotic translation initiation factor 4 gamma 1		Eif4g1	0.00615439	-0.469582		0.229312	-0.301063		0.90171	-0.0319015		0.202487	0.224836
		Q6P069	Sorcin		Sri	0.43967	0.162529		0.648443	-0.124849		0.954607	0.0156573		0.318104	-0.190036
		Q6P1B1	Xaa-Pro aminopeptidase 1		Xpnpep1	0.0300827	0.458051		0.104938	-0.461425		0.375494	0.26232		0.00927658	-0.481262
		Q6P1F6	Serine/threonine-protein phosphatase 2A 55 kDa regulatory subunit B alpha isoform		Ppp2r2a	0.185166	0.353312		0.678827	0.146614		1	0.151928		0.472421	-0.182633
		Q6P4T2	U5 small nuclear ribonucleoprotein 200 kDa helicase		Snrnp200	0.0808278	-1.21216		0.231083	-1.11067		0.444347	-0.722463		0.889947	0.0935644
		Q6P542	ATP-binding cassette sub-family F member 1		Abcf1	0.167676	-0.536895		0.297905	-0.53219		0.495485	-0.353175		0.989805	0.00472951
		Q6P5E4	UDP-glucose:glycoprotein glucosyltransferase 1		Uggt1	0.452725	-0.109204		0.479081	-0.133071		0.677327	-0.0787945		0.91153	-0.0149294
		Q6P5F9	Exportin-1		Xpo1	0.38939	-0.357948		0.425467	-0.428861		0.865661	-0.0922434		0.922062	0.0377374
		Q6P5G6	UBX domain-containing protein 7		Ubxn7	1	-0.450965		0.957764	0.0294333		0.767798	-0.163459		0.835187	0.103229
		Q6P6M7	O-phosphoseryl-tRNA(Sec) selenium transferase		Sepsecs	0.467172	0.215366		0.661545	-0.131672		0.471149	-0.213538		0.0206862	-0.560575
		Q6P8I4	PEST proteolytic signal-containing nuclear protein		Pcnp	0.0687671	-0.32196		0.915668	0.0236255		0.669836	-0.0947404		0.216011	0.192721
		Q6P8X1	Sorting nexin-6;Sorting nexin-6, N-terminally processed		Snx6	0.910943	-0.0348875		0.234237	-0.464673		0.879065	0.0612555		0.541139	-0.172636
		Q6P9R2	Serine/threonine-protein kinase OSR1		Oxsr1	0.741057	-0.0571704		0.732533	-0.0763189		0.824461	0.0496063		0.828367	0.0342857
		Q6PB66	Leucine-rich PPR motif-containing protein, mitochondrial		Lrpprc	0.138302	-0.435673		0.220285	-0.472082		0.517977	0.254865		0.35688	0.254453
		Q6PD03	Serine/threonine-protein phosphatase 2A 56 kDa regulatory subunit alpha isoform		Ppp2r5a	0.0967876	0.361285		0.306059	0.270301		0.349334	0.248263		0.931571	0.0176166
		Q6PDG5;P97496	SWI/SNF complex subunit SMARCC2;SWI/SNF complex subunit SMARCC1		Smarcc2;Smarcc1	0.0102658	-0.439061		0.095477	-0.397841		0.490946	-0.172658		0.651078	0.0806344
		Q6PDI5	Proteasome-associated protein ECM29 homolog		Ecm29	0.878119	0.109438		0.116784	-1.37133		0.715253	0.335293		0.340424	-0.609218
		Q6PDL0	Cytoplasmic dynein 1 light intermediate chain 2		Dync1li2	0.157348	0.398839		0.696712	-0.147682		0.12316	0.556899		0.63291	-0.127758
		Q6PDM2	Serine/arginine-rich splicing factor 1		Srsf1	0.00309645	-0.656665		0.352253	-0.312905		0.828851	-0.0740209		0.124676	0.353758
		Q6PDN3	Myosin light chain kinase, smooth muscle;Myosin light chain kinase, smooth muscle, deglutamylated form		Mylk	0.0935101	-0.816829		0.0984811	1.04067		0.917934	0.0687908		0.00124098	1.23542
		Q6PDQ2	Chromodomain-helicase-DNA-binding protein 4		Chd4	0.435812	-0.279108		0.0658115	0.71315		0.525183	-0.265825		0.116304	0.470926
		Q6PE01	U5 small nuclear ribonucleoprotein 40 kDa protein		Snrnp40	0.591327	-0.152824		0.655008	-0.127615		0.413237	0.229512		0.42374	0.198117
		Q6PFR5	Transformer-2 protein homolog alpha		Tra2a	0.601341	-0.117874		1	0.320884		0.498259	0.176659		0.124148	0.284598
		Q6PGB6	N-alpha-acetyltransferase 50		Naa50	0.0455689	-0.490287		0.926814	-0.0289783		0.456425	-0.231594		0.324002	0.229323
		Q6PGH1	Protein BUD31 homolog		Bud31	0.168136	-0.483549		1	-0.780462		1	-0.24586		0.791127	0.098678
		Q6PGH2	Hematological and neurological expressed 1-like protein		Hn1l	0.171996	-0.148507		0.692987	0.0574985		0.285882	-0.152149		0.454014	0.0764302
		Q6PHN9	Ras-related protein Rab-35		Rab35	0.405007	-0.27747		0.306004	-0.375364		1	n. def.		0.947078	-0.0228205
		Q6PHU5	Sortilin		Sort1	0.0298341	0.681928		0.341194	0.332391		0.359663	-0.320512		0.120778	-0.402029
		Q6PHZ2	Calcium/calmodulin-dependent protein kinase type II subunit delta		Camk2d	0.482391	0.120488		0.754094	-0.0699631		0.649077	0.101393		0.590228	-0.0846919
		Q6Q473	Calcium-activated chloride channel regulator 4A;Calcium-activated chloride channel regulator 4A, 110 kDa form;Calcium-activated chloride channel regulator 4A, 30 kDa form		Clca4a	0.00052778	2.59539		0.715545	-0.446296		0.657126	0.542854		0.00385574	-2.11455
		Q6TDU8	Protein CASC1		Casc1	0.60486	-0.137037		0.497909	-0.230779		0.337305	-0.323456		0.498623	-0.16292
		Q6URW6	Myosin-14		Myh14	0.00225929	0.896491		0.547019	-0.27379		0.780497	0.12748		0.00218019	-0.820231
		Q6WVG3	BTB/POZ domain-containing protein KCTD12		Kctd12	0.220209	-0.380109		0.686548	-0.150809		0.824317	-0.0831885		0.580586	0.148936
		Q6X893	Choline transporter-like protein 1		Slc44a1	0.108742	0.547316		0.344025	-0.432029		0.919369	-0.0471156		0.0173397	-0.695669
		Q6ZPZ3	Zinc finger CCCH domain-containing protein 4		Zc3h4	0.00816956	-0.481971		0.340751	-0.236659		0.391645	-0.213881		0.541628	0.123485
		Q6ZQ08	CCR4-NOT transcription complex subunit 1		Cnot1	0.147135	-0.276787		0.105123	-0.391025		0.561577	-0.147776		0.803714	-0.0472325
		Q6ZQ38	Cullin-associated NEDD8-dissociated protein 1		Cand1	0.025167	-0.335888		0.180848	-0.277111		0.747017	-0.0692751		0.478417	0.106713
		Q6ZQ58	La-related protein 1		Larp1	0.46561	-0.623476		0.788461	0.296521		0.171867	-1.4473		0.930298	-0.0718005
		Q6ZQI3	Malectin		Mlec	0.875099	-0.0301818		0.286439	-0.257949		0.657847	-0.109377		0.357246	-0.158511
		Q6ZQK5	Arf-GAP with coiled-coil, ANK repeat and PH domain-containing protein 2		Acap2	0.797201	0.0883269		0.312534	0.428235		0.11703	-0.640545		0.516289	-0.22102
		Q6ZQM8	UDP-glucuronosyltransferase 1-7C		Ugt1a7c	0.950744	-0.0132382		0.453538	-0.204867		0.653905	-0.12351		0.427421	-0.153157
		Q6ZWM4	U6 snRNA-associated Sm-like protein LSm8		Lsm8	0.419553	-0.245775		0.284728	-0.416054		0.892231	0.0539943		0.93276	0.0237828
		Q6ZWN5	40S ribosomal protein S9		Rps9	0.000423574	-0.485368		0.561763	-0.131059		0.460157	-0.166074		0.0908567	0.255907
		Q6ZWQ7			Spcs3	0.0236828	-0.489487		0.858212	-0.055538		0.52888	-0.194213		0.181132	0.283031
		Q6ZWR6	Nesprin-1		Syne1	0.679587	-0.434317		1	2.74265		1	0.902132		0.0837476	1.62029
		Q6ZWU9	40S ribosomal protein S27		Rps27	0.0339363	-0.456982		0.909079	-0.0349266		0.967624	0.0124165		0.066405	0.369563
		Q6ZWV3;P86048	60S ribosomal protein L10;60S ribosomal protein L10-like		Rpl10;Rpl10l	0.519687	-0.377472		0.27954	-0.805232		0.714311	0.278779		0.92426	0.0513338
		Q6ZWV7	60S ribosomal protein L35		Rpl35	0.071228	-0.369417		0.176199	-0.36845		0.571869	-0.15908		0.825691	0.0440828
		Q6ZWX6	Eukaryotic translation initiation factor 2 subunit 1		Eif2s1	0.160774	-0.209928		0.341421	-0.188069		0.449361	-0.150624		0.968702	0.00559338
		Q6ZWY3	40S ribosomal protein S27-like		Rps27l	0.101522	-0.504836		0.629204	-0.202512		0.647655	-0.191782		0.447589	0.22355
		Q6ZWY8	Thymosin beta-10		Tmsb10	0.0150839	0.507212		0.547276	-0.182028		0.30176	0.307606		0.0738719	-0.359888
		Q70IV5	Synemin		Synm	0.0995551	-4.25999		0.127925	3.97706		0.73791	0.925628		0.0018617	5.09038
		Q71FD7	Filamin-binding LIM protein 1		Fblim1	0.890402	-0.0414804		1	-0.557045		1	0.0474782		0.554872	-0.166494
		Q71LX4	Talin-2		Tln2	1	-1.04501		0.597563	0.3232		1	-1.20631		0.753883	0.161718
		Q76LS9	Protein FAM63A		Fam63a	0.447451	0.204531		0.59255	-0.187186		0.783544	-0.0965309		0.193071	-0.312301
		Q76MZ3	Serine/threonine-protein phosphatase 2A 65 kDa regulatory subunit A alpha isoform		Ppp2r1a	0.526475	0.164152		0.214213	-0.405464		0.840631	0.0678102		0.183374	-0.30562
		Q78IK2	Up-regulated during skeletal muscle growth protein 5		Usmg5	0.704784	-0.0764372		0.347288	-0.240895		0.773883	-0.0749292		0.608026	-0.0942147
		Q78IK4	MICOS complex subunit Mic27		Apool	0.476364	-0.152746		0.650266	0.126369		0.767527	0.0826049		0.226919	0.231775
		Q78IS1	Transmembrane emp24 domain-containing protein 3		Tmed3	0.800524	-0.0834702		0.722459	0.149869		0.8291	0.0912561		0.503519	0.207742
		Q78KK3	Solute carrier family 22 member 18		Slc22a18	0.134658	0.433265		0.11779	0.582249		0.34446	-0.363775		0.355105	-0.251817
		Q78PY7	Staphylococcal nuclease domain-containing protein 1		Snd1	0.116958	-0.221289		0.308019	-0.191466		0.340604	-0.179498		0.99369	-0.00107423
		Q78XF5	Oligosaccharyltransferase complex subunit OSTC		Ostc	0.840058	0.0793775		0.295197	-0.46888		0.823814	0.102235		0.4485	-0.248751
		Q78ZA7	Nucleosome assembly protein 1-like 4		Nap1l4	0.791538	-0.0541674		0.4111	-0.214619		0.805434	0.0651822		0.874492	-0.0295792
		Q791V5	Mitochondrial carrier homolog 2		Mtch2	0.608274	-0.120121		0.325086	-0.293221		0.816939	-0.0703588		0.703318	-0.0816891
		Q7M6Y3	Phosphatidylinositol-binding clathrin assembly protein		Picalm	0.781161	0.0637182		0.648274	-0.134686		0.53584	-0.182103		0.302082	-0.211493
		Q7SIG6	Arf-GAP with SH3 domain, ANK repeat and PH domain-containing protein 2		Asap2	0.518894	-0.433984		0.829928	-0.188074		0.247438	-0.984794		0.716057	-0.22478
		Q7TMB8	Cytoplasmic FMR1-interacting protein 1		Cyfip1	0.0271642	0.545327		0.975175	-0.0109909		0.90632	0.0415537		0.0576213	-0.439158
		Q7TMF3	NADH dehydrogenase [ubiquinone] 1 alpha subcomplex subunit 12		Ndufa12	0.755854	0.117955		0.306312	-0.490798		0.645677	-0.224614		0.17128	-0.456002
		Q7TMK9	Heterogeneous nuclear ribonucleoprotein Q		Syncrip	0.0183106	-0.592707		0.4887	-0.249732		0.604918	-0.18746		0.272854	0.275326
		Q7TMM9	Tubulin beta-2A chain		Tubb2a	0.0622676	-0.768851		0.73797	0.153757		0.334422	-0.431712		0.372305	0.327264
		Q7TMY8	E3 ubiquitin-protein ligase HUWE1		Huwe1	0.415322	0.421293		0.301523	-0.526235		1	-0.25259		0.0463535	-0.764306
		Q7TNC4	Putative RNA-binding protein Luc7-like 2		Luc7l2	0.00966877	-0.59491		0.206283	-0.41652		0.426426	-0.267605		0.520274	0.153696
		Q7TNG5	Echinoderm microtubule-associated protein-like 2		Eml2	0.168446	-0.45476		0.34261	0.373593		0.758952	0.123384		0.0159273	0.634802
		Q7TNV0	Protein DEK		Dek	0.127645	-0.49635		1	-1.10534		0.0775825	0.722304		0.103025	0.487981
		Q7TPR4	Alpha-actinin-1		Actn1	0.0260324	-0.698245		0.881845	-0.0667855		0.766077	0.133488		0.0331586	0.615222
		Q7TPV4	Myb-binding protein 1A		Mybbp1a	1.66637e-05	-2.12744		0.74663	-0.292045		0.429046	-0.706788		0.0276858	1.27345
		Q7TQ95	Protein lunapark		Lnp	0.674722	-0.228338		0.515924	0.410336		0.871001	0.103544		0.338709	0.432274
		Q7TQD2	Tubulin polymerization-promoting protein		Tppp	0.147832	0.483732		0.752552	0.140387		1	0.785971		0.732431	-0.115028
		Q7TQG1	Pleckstrin homology domain-containing family A member 6		Plekha6	0.389825	-0.164234		0.250498	-0.279808		0.554082	-0.147116		0.664189	-0.0766005
		Q7TQH0	Ataxin-2-like protein		Atxn2l	0.634758	-0.120459		0.934559	-0.0243326		0.45011	0.220505		0.34906	0.205024
		Q7TQI3	Ubiquitin thioesterase OTUB1		Otub1	0.00055681	0.492049		0.968208	-0.00930246		0.238555	0.266947		0.067242	-0.281219
		Q7TSV4	Phosphoglucomutase-2		Pgm2	0.0885641	0.318328		0.861505	-0.044765		0.958925	-0.0132233		0.0840593	-0.294267
		Q7TT50	Serine/threonine-protein kinase MRCK beta		Cdc42bpb	0.299654	-0.494864		0.226914	-0.570824		0.210139	0.590323		0.427049	0.285757
		Q80SU7	Interferon-induced very large GTPase 1		Gvin1	0.0757908	-0.195931		0.00300839	-0.370592		0.696015	0.0591452		0.964306	0.00504217
		Q80TE0	RNA polymerase II-associated protein 1		Rpap1	0.950619	0.0508053		0.35275	0.740842		1	-2.50427		0.476047	-0.459913
		Q80TY0	Formin-binding protein 1		Fnbp1	1	-0.658685		1	n. def.		1	-0.149865		0.248435	0.318012
		Q80U93	Nuclear pore complex protein Nup214		Nup214	0.344089	-0.436967		0.784219	0.148891		0.54439	0.326402		0.0597361	0.799094
		Q80UG5	Septin-9		2022-09-09	0.0325959	-0.42223		0.988538	0.00403563		0.782835	-0.077298		0.0916751	0.315227
		Q80UM3	N-alpha-acetyltransferase 15, NatA auxiliary subunit		Naa15	0.814806	0.0716368		0.20006	0.482859		1	-0.793656		0.901059	-0.0352357
		Q80UM7	Mannosyl-oligosaccharide glucosidase		Mogs	0.855392	0.0785508		0.819446	-0.126961		0.927956	0.0503397		0.791825	-0.10377
		Q80UP8	Sodium-dependent phosphate transporter 2		Slc20a2	7.38163e-05	-1.86826		0.533038	-0.50981		0.986951	-0.0134894		0.0110773	1.29523
		Q80US4	Actin-related protein 5		Actr5	0.393583	-1.06475		0.775919	0.408995		1	-4.32923		0.580774	-0.785451
		Q80UU9	Membrane-associated progesterone receptor component 2		Pgrmc2	0.283544	-0.321979		0.568347	-0.179167		1	n. def.		0.680692	0.11901
		Q80VA0	N-acetylgalactosaminyltransferase 7		Galnt7	0.806921	0.220111		0.370145	-1.02531		0.681023	0.476806		0.575636	-0.457676
		Q80VJ2	Steroid receptor RNA activator 1		Sra1	0.177993	-0.955087		0.416765	-0.742514		0.986018	-0.016338		0.493616	0.545129
		Q80VP1;Q91W69	Epsin-1;Epsin-3		Epn1;Epn3	0.736175	0.194556		1	0.589484		1	0.60675		0.431078	0.484273
		Q80VQ1	Leucine-rich repeat-containing protein 1		Lrrc1	0.633254	-0.100786		0.903784	0.0257835		1	-0.355415		0.733691	-0.0646052
		Q80WJ7	Protein LYRIC		Mtdh	0.100701	-0.307748		0.832285	0.0542514		0.0566485	-0.452397		0.751115	0.0573839
		Q80X50	Ubiquitin-associated protein 2-like		Ubap2l	0.034036	-0.693175		0.464188	-0.335875		0.654763	-0.206688		0.341197	0.306364
		Q80X85	28S ribosomal protein S7, mitochondrial		Mrps7	0.810252	0.0934948		0.927654	0.0354023		0.218157	-0.461588		0.307367	-0.288712
		Q80X90	Filamin-B		Flnb	0.0212666	0.408596		0.407822	-0.208785		0.814122	-0.060122		0.00117965	-0.47495
		Q80XL6	Acyl-CoA dehydrogenase family member 11		Acad11	0.00706405	1.38194		0.909101	-0.0805305		0.989026	-0.00970433		0.0224355	-1.03437
		Q80XN0	D-beta-hydroxybutyrate dehydrogenase, mitochondrial		Bdh1	0.660898	0.154524		0.249027	-0.51148		0.623989	0.222691		0.389987	-0.273164
		Q80XU3	Nuclear ubiquitous casein and cyclin-dependent kinase substrate 1		Nucks1	0.00539721	-1.3284		0.869223	-0.11957		0.107593	-1.10042		0.318967	0.52456
		Q80Y14	Glutaredoxin-related protein 5, mitochondrial		Glrx5	0.797374	-0.0449377		0.313945	0.222903		0.965633	0.00974941		0.326417	0.153774
		Q80Y55	BSD domain-containing protein 1		Bsdc1	0.0721638	-0.226557		0.0591867	-0.288232		1	0.0439334		0.695953	0.0581458
		Q80YN3	Breast carcinoma-amplified sequence 1 homolog		Bcas1	0.000345162	0.546794		0.981619	-0.00585667		0.435114	0.19579		0.0258994	-0.360695
		Q80YW5	B box and SPRY domain-containing protein		Bspry	0.992938	-0.00324035		0.265897	0.498782		1	-0.0209794		0.413301	0.281388
		Q80YX1	Tenascin		Tnc	0.538397	-0.20392		0.240035	-0.491982		0.704266	-0.163249		0.603123	-0.157682
		Q80Z19	Mucin-2		Muc2	0.0065496	0.700958		0.638129	-0.1815		0.983513	0.00801325		0.00360704	-0.670876
		Q80ZS3	28S ribosomal protein S26, mitochondrial		Mrps26	0.729579	-0.11677		0.223468	-0.461084		1	0.382607		0.860119	-0.0516726
		Q810A7	ATP-dependent RNA helicase DDX42		Ddx42	0.159769	-0.546169		1	n. def.		1	-0.314075		0.431174	0.290367
		Q810B6	Rabankyrin-5		Ankfy1	0.392115	0.214044		0.442618	-0.246482		0.330472	-0.309784		0.0192356	-0.498586
		Q810Q5	Normal mucosa of esophagus-specific gene 1 protein		Nmes1	0.237905	0.526601		0.220205	-0.704527		0.804861	0.146472		0.0660902	-0.717862
		Q811D0	Disks large homolog 1		Dlg1	0.952302	0.020726		0.218714	-0.464502		1	0.365554		0.551586	-0.19072
		Q812G0	Alpha-1,3-mannosyl-glycoprotein 4-beta-N-acetylglucosaminyltransferase A;Alpha-1,3-mannosyl-glycoprotein 4-beta-N-acetylglucosaminyltransferase A soluble form		Mgat4a	0.203816	0.452954		1	0.758858		1	-0.361706		0.600429	-0.204734
		Q8BFQ8	Parkinson disease 7 domain-containing protein 1		Pddc1	0.252849	0.325685		0.203777	-0.464241		0.673614	0.158708		0.0919431	-0.424171
		Q8BFR4	N-acetylglucosamine-6-sulfatase		Gns	0.607136	0.133087		0.690649	-0.132108		0.37604	0.289511		0.893057	-0.0332071
		Q8BFR5	Elongation factor Tu, mitochondrial		Tufm	0.753432	0.0904581		0.524101	-0.235254		0.801167	-0.0936988		0.353599	-0.239858
		Q8BFS6	Serine/threonine-protein phosphatase CPPED1		Cpped1	0.00130527	0.7501		0.33437	0.351112		0.591674	0.197844		0.163624	-0.350605
		Q8BFW7	Lipoma-preferred partner homolog		Lpp	0.0124069	-1.62245		0.56121	0.550464		0.756993	-0.294696		0.0124986	1.47993
		Q8BFY6	Peflin		Pef1	0.149164	0.634249		0.147308	-0.822233		0.338935	0.556524		0.0943426	-0.661395
		Q8BFY9	Transportin-1		Tnpo1	0.00398287	-0.780225		0.447958	-0.310767		0.230113	-0.482405		0.379133	0.253602
		Q8BFZ9	Erlin-2		Erlin2	0.582567	0.13893		0.872625	-0.0526336		0.461462	-0.239063		0.246185	-0.261623
		Q8BG05	Heterogeneous nuclear ribonucleoprotein A3		Hnrnpa3	0.473352	-0.177862		0.299043	-0.328527		0.759028	-0.0991367		0.774074	-0.0656134
		Q8BG32	26S proteasome non-ATPase regulatory subunit 11		Psmd11	0.367543	-0.183113		0.300479	-0.270117		0.433978	-0.206151		0.649039	-0.0855401
		Q8BG51	Mitochondrial Rho GTPase 1		Rhot1	0.0848731	0.223257		0.452552	0.120196		0.682372	0.0661036		0.595572	-0.0618835
		Q8BG73	SH3 domain-binding glutamic acid-rich-like protein 2		Sh3bgrl2	0.217513	0.26332		0.204702	-0.348967		0.613535	-0.143077		0.00732953	-0.465456
		Q8BG81	Polymerase delta-interacting protein 3		Poldip3	0.538485	0.249081		1	0.554843		0.755046	0.127532		0.70881	0.121952
		Q8BG95	Protein phosphatase 1 regulatory subunit 12B		Ppp1r12b	1	n. def.		1	0.732894		0.0357286	1.25044		0.00628359	1.2983
		Q8BGC4	Zinc-binding alcohol dehydrogenase domain-containing protein 2		Zadh2	0.00914313	-0.287444		0.329232	-0.156674		0.376211	-0.142618		0.431897	0.0898907
		Q8BGD8	Cytochrome c oxidase assembly factor 6 homolog		Coa6	0.505081	0.148176		0.793008	0.0684559		0.331293	-0.247687		0.256538	-0.216725
		Q8BGD9	Eukaryotic translation initiation factor 4B		Eif4b	0.0667363	-0.390297		0.461327	-0.21494		0.287351	-0.306508		0.75678	0.0645231
		Q8BGH2	Sorting and assembly machinery component 50 homolog		Samm50	0.881377	0.04765		0.103192	-0.634902		0.522484	-0.261421		0.0732119	-0.48787
		Q8BGQ7	Alanine--tRNA ligase, cytoplasmic		Aars	0.0715306	0.317866		0.494956	-0.164875		0.585144	0.132364		0.0822529	-0.281143
		Q8BGX0	E3 ubiquitin-protein ligase TRIM23		Trim23	0.190812	0.443365		0.28486	-0.473654		0.835249	0.0943338		0.0604588	-0.559131
		Q8BH04	Phosphoenolpyruvate carboxykinase [GTP], mitochondrial		Pck2	0.00637503	-1.01526		0.747236	-0.180183		0.775244	-0.159707		0.0667839	0.676103
		Q8BH24	Transmembrane 9 superfamily member 4		Tm9sf4	0.134952	0.828709		0.492642	-0.509964		0.649945	0.339272		0.124185	-0.775937
		Q8BH43	Wiskott-Aldrich syndrome protein family member 2		Wasf2	0.726833	-0.0785902		0.809869	-0.0699741		0.243541	-0.329745		0.510058	-0.134368
		Q8BH59	Calcium-binding mitochondrial carrier protein Aralar1		Slc25a12	0.153681	-0.239435		0.115653	-0.337726		0.443949	-0.171105		0.731022	-0.0548862
		Q8BH64	EH domain-containing protein 2		Ehd2	0.00456961	-1.96948		0.801334	-0.265805		0.776123	-0.30029		0.0485975	1.35819
		Q8BH69	Selenide, water dikinase 1		Sephs1	0.266982	0.567257		0.754183	-0.167089		0.156415	0.703661		0.959703	-0.023866
		Q8BH86	UPF0317 protein C14orf159 homolog, mitochondrial			0.450131	-0.203967		0.314245	0.306873		1	0.154749		0.053444	0.441083
		Q8BH93	MAPK-interacting and spindle-stabilizing protein-like		Mapk1ip1l	0.949644	-0.0175929		0.639017	0.129837		1	-0.338817		0.909646	-0.0244812
		Q8BH95	Enoyl-CoA hydratase, mitochondrial		Echs1	0.74064	-0.0875016		0.234446	-0.394488		0.763238	-0.102845		0.462249	-0.175748
		Q8BHB9	Chloride intracellular channel protein 6		Clic6	0.602983	0.172962		0.594124	-0.228701		0.55926	0.250309		0.661053	-0.133331
		Q8BHD7	Polypyrimidine tract-binding protein 3		Ptbp3	0.818748	-0.0899344		0.137814	-0.71791		0.947894	-0.0331462		0.394573	-0.300583
		Q8BHG1	Nardilysin		Nrd1	0.946669	-0.0124761		0.278477	0.254418		0.596814	0.126612		0.223077	0.200912
		Q8BHG2	UPF0587 protein C1orf123 homolog		Czib	0.0750975	0.7247		0.0471384	0.783201		1	0.487141		0.503399	0.274133
		Q8BHG3	Cell cycle control protein 50B		Tmem30b	0.315798	-0.207284		0.76693	-0.0806594		0.127492	-0.395314		0.734395	-0.0652496
		Q8BHI4	Kelch repeat and BTB domain-containing protein 3		Kbtbd3	1	n. def.		0.0693558	1.77281		0.160664	1.42814		0.000840256	2.13397
		Q8BHL4	Retinoic acid-induced protein 3		Gprc5a	0.0332361	0.940628		1	0.0923515		0.326143	0.594454		0.266046	-0.582508
		Q8BHN3	Neutral alpha-glucosidase AB		Ganab	0.88826	-0.0274109		0.278142	-0.266376		0.825321	0.0555512		0.64147	-0.0825702
		Q8BI08	Protein MAL2		Mal2	0.0592917	0.485273		0.729263	-0.123689		0.340215	-0.335046		0.00262169	-0.633762
		Q8BI84	Melanoma inhibitory activity protein 3		Mia3	0.0175246	-0.498721		0.157769	-0.411776		0.826408	0.0669313		0.23707	0.259185
		Q8BIG7	Catechol O-methyltransferase domain-containing protein 1		Comtd1	0.98333	0.00776235		0.764852	-0.127975		0.273555	-0.453492		0.250253	-0.380454
		Q8BIJ6	Isoleucine--tRNA ligase, mitochondrial		Iars2	0.622007	-0.150126		0.434799	-0.304591		0.38259	-0.339399		0.476231	-0.19689
		Q8BIL5	Protein Hook homolog 1		Hook1	0.0389203	0.437097		0.0257826	0.565828		1	0.074894		0.888495	-0.0363352
		Q8BIQ5	Cleavage stimulation factor subunit 2		Cstf2	0.0905733	-0.43823		0.415986	-0.284975		0.804934	0.0876627		0.276558	0.266535
		Q8BJ64	Choline dehydrogenase, mitochondrial		Chdh	0.264149	0.280816		0.335429	-0.314882		0.500571	0.222469		0.219661	-0.28022
		Q8BJ71	Nuclear pore complex protein Nup93		Nup93	0.384785	-0.36864		0.243589	0.569396		0.556389	-0.294193		0.249286	0.407468
		Q8BJF9	Charged multivesicular body protein 2b		Chmp2b	0.714407	0.0959273		0.794414	0.0795059		0.930446	-0.0266735		0.84947	-0.0438111
		Q8BJS4	SUN domain-containing protein 2		Sun2	0.0516906	-0.60828		0.83775	0.0722003		0.210652	-0.419703		0.541456	0.173852
		Q8BJU0	Small glutamine-rich tetratricopeptide repeat-containing protein alpha		Sgta	0.874764	0.0378952		0.196587	-0.38686		0.664788	-0.134023		0.165754	-0.292021
		Q8BJW6	Eukaryotic translation initiation factor 2A;Eukaryotic translation initiation factor 2A, N-terminally processed		Eif2a	0.0395584	-0.468936		0.272249	-0.344122		0.40087	-0.26616		0.705722	0.0856388
		Q8BJY1	26S proteasome non-ATPase regulatory subunit 5		Psmd5	0.0401175	-0.348607		0.650141	-0.108249		0.0634759	-0.413425		0.860972	0.029669
		Q8BJZ4	28S ribosomal protein S35, mitochondrial		Mrps35	0.00719684	0.51849		0.802412	0.0725698		0.725085	0.101841		0.06198	-0.370716
		Q8BK30	NADH dehydrogenase [ubiquinone] flavoprotein 3, mitochondrial		Ndufv3	0.918185	-0.0443027		0.49374	-0.373474		0.854156	-0.101359		0.586073	-0.221286
		Q8BK48	Pyrethroid hydrolase Ces2e		Ces2e	0.031231	1.25005		0.292015	-0.849956		0.972438	-0.0285486		0.00213598	-1.48096
		Q8BK63	Casein kinase I isoform alpha		Csnk1a1	0.595006	0.238225		0.103017	-0.896504		0.658062	0.256538		0.191209	-0.518503
		Q8BK64	Activator of 90 kDa heat shock protein ATPase homolog 1		Ahsa1	0.674306	-0.1809		0.447715	0.418269		0.386397	0.475391		0.109497	0.597579
		Q8BK67	Protein RCC2		Rcc2	0.000604417	-1.16118		0.735171	0.172125		0.98271	-0.0110579		0.00240468	0.913782
		Q8BK72	28S ribosomal protein S27, mitochondrial		Mrps27	0.949052	-0.0111504		0.937538	-0.0176535		0.336231	-0.212352		0.502817	-0.105711
		Q8BKC5	Importin-5		Ipo5	0.117603	-1.03802		0.504124	-0.597088		0.439338	-0.688932		0.727254	0.222004
		Q8BKZ9	Pyruvate dehydrogenase protein X component, mitochondrial		Pdhx	0.171526	-0.401341		0.362794	-0.350148		0.437403	-0.300393		0.990653	0.00340919
		Q8BL66	Early endosome antigen 1		Eea1	0.778842	0.0623943		0.314263	-0.282855		0.44205	0.218054		0.676698	-0.0843956
		Q8BL97	Serine/arginine-rich splicing factor 7		Srsf7	0.280577	-0.263657		0.0272447	-0.644563		0.962147	-0.0153532		0.628106	-0.110244
		Q8BLX4	GDP-fucose transporter 1		Slc35c1	0.769609	0.129382		0.225782	-0.575693		0.028054	0.926474		0.712187	0.184432
		Q8BMA6	Signal recognition particle subunit SRP68		Srp68	0.587625	-0.289005		0.443795	0.504673		1	-0.179143		0.290959	0.549458
		Q8BMD8	Calcium-binding mitochondrial carrier protein SCaMC-1		Slc25a24	0.0456118	0.621563		0.307492	-0.435941		0.558492	0.253749		0.0293328	-0.609065
		Q8BMF4	Dihydrolipoyllysine-residue acetyltransferase component of pyruvate dehydrogenase complex, mitochondrial		Dlat	0.924538	-0.0283586		0.385818	-0.329824		0.974107	0.0125477		0.619516	-0.135006
		Q8BMJ2	Leucine--tRNA ligase, cytoplasmic		Lars	0.432638	-0.475117		0.0709408	-1.33447		0.809293	-0.190952		0.508606	-0.366782
		Q8BMJ3;Q60872	Eukaryotic translation initiation factor 1A, X-chromosomal;Eukaryotic translation initiation factor 1A		Eif1ax;Eif1a	0.0903634	-0.32302		0.939417	-0.0198979		0.715207	-0.0952601		0.238903	0.211605
		Q8BMK4	Cytoskeleton-associated protein 4		Ckap4	0.799517	-0.0291533		0.00222059	-0.375229		0.346586	0.137017		0.357411	-0.0948117
		Q8BML9			Qars	0.822942	-0.039875		0.203361	-0.282896		0.941017	-0.017039		0.468399	-0.116738
		Q8BMP6	Golgi resident protein GCP60		Acbd3	0.0345412	0.624688		0.777256	-0.118424		0.992026	0.00419076		0.0317498	-0.577691
		Q8BMS1	Trifunctional enzyme subunit alpha, mitochondrial;Long-chain enoyl-CoA hydratase;Long chain 3-hydroxyacyl-CoA dehydrogenase		Hadha	0.777651	-0.0474349		0.301759	-0.219207		0.703648	-0.0823779		0.46366	-0.111263
		Q8BP40	Lysophosphatidic acid phosphatase type 6		Acp6	0.140566	-0.544837		0.230266	-0.577117		0.567597	-0.282293		0.961803	0.0176773
		Q8BP47	Asparagine--tRNA ligase, cytoplasmic		Nars	0.424513	0.0985799		0.606993	-0.0826367		0.685427	0.0652194		0.419932	-0.0908585
		Q8BP48	Methionine aminopeptidase 1		Metap1	0.922384	-0.0503907		0.703756	0.247877		0.391662	0.549812		0.273511	0.548946
		Q8BP67	60S ribosomal protein L24		Rpl24	0.191829	-0.414935		0.832589	0.0899191		0.501863	-0.283155		0.400712	0.249161
		Q8BP92	Reticulocalbin-2		Rcn2	0.930556	0.031147		0.723749	-0.125937		0.570098	0.201296		0.926537	0.0245622
		Q8BPB0;Q921Y0	MOB kinase activator 1B;MOB kinase activator 1A		Mob1b;Mob1a	0.596968	0.142624		0.276478	-0.371611		0.909833	-0.0396662		0.172752	-0.324492
		Q8BRF7	Sec1 family domain-containing protein 1		Scfd1	0.748434	0.110393		0.701354	-0.170254		0.921626	0.0438104		0.620247	-0.155216
		Q8BSY0	Aspartyl/asparaginyl beta-hydroxylase		Asph	0.0118635	-0.434361		0.691482	0.10057		0.690058	-0.101056		0.0254347	0.361724
		Q8BT60	Copine-3		Cpne3	0.25225	-0.316557		0.240226	-0.418596		0.337932	-0.344951		0.648101	-0.117976
		Q8BTI8	Serine/arginine repetitive matrix protein 2		Srrm2	0.00397369	-1.03797		0.574012	0.307957		0.0838731	-0.894506		0.122923	0.571703
		Q8BTM8	Filamin-A		Flna	0.000366774	-2.36097		0.740325	0.363796		0.936503	-0.0876455		0.000630952	2.10555
		Q8BTY1	Kynurenine--oxoglutarate transaminase 1		Ccbl1	0.0262765	0.835413		0.452324	0.395228		0.348104	0.487532		1	-0.543701
		Q8BTZ7	Mannose-1-phosphate guanyltransferase beta		Gmppb	0.0155099	0.375104		0.757292	-0.0697492		0.77731	-0.0638545		0.00538701	-0.379388
		Q8BU30	Isoleucine--tRNA ligase, cytoplasmic		Iars	0.948243	-0.0145234		0.129972	-0.416371		0.398061	-0.240357		0.100959	-0.316261
		Q8BU31;Q80ZJ1;P61226	Ras-related protein Rap-2c;Ras-related protein Rap-2a;Ras-related protein Rap-2b		Rap2c;Rap2a;Rap2b	0.645499	-0.124221		0.0773054	0.514315		0.345755	-0.290606		0.336648	0.223661
		Q8BU88	39S ribosomal protein L22, mitochondrial		Mrpl22	1	-0.134548		1	0.645388		1	-0.839769		0.930394	-0.0299164
		Q8BUV3	Gephyrin;Molybdopterin adenylyltransferase;Molybdopterin molybdenumtransferase		Gphn	0.224452	0.350671		0.401106	0.248581		1	0.205661		0.971374	0.00870094
		Q8BVA4	Leiomodin-1		Lmod1	1	-2.57022		1	0.884414		0.316922	1.00769		0.00212387	1.96728
		Q8BVE3	V-type proton ATPase subunit H		Atp6v1h	0.657346	-0.178463		1	0.530647		0.654225	0.180162		0.0376586	0.677013
		Q8BVF2	Phosducin-like protein 3		Pdcl3	0.567808	-0.166442		0.045038	0.525968		0.468407	-0.210014		0.180839	0.289437
		Q8BVI4	Dihydropteridine reductase		Qdpr	0.200542	0.488881		0.939592	-0.0387085		0.299308	0.517965		0.640734	-0.167772
		Q8BVQ5	Protein phosphatase methylesterase 1		Ppme1	0.397972	-0.137089		0.794167	-0.0497994		0.952888	-0.0112984		0.607155	0.0782281
		Q8BW75	Amine oxidase [flavin-containing] B		Maob	0.848823	-0.0688951		0.608371	-0.237908		0.494779	-0.31559		0.502344	-0.219336
		Q8BW96	Calcium/calmodulin-dependent protein kinase type 1D		Camk1d	0.0937541	-0.584409		0.197035	-0.594979		0.654849	-0.212793		0.805525	0.0831214
		Q8BWM0	Prostaglandin E synthase 2;Prostaglandin E synthase 2 truncated form		Ptges2	0.506268	0.245069		0.445488	-0.358659		0.555181	0.278908		0.448243	-0.264425
		Q8BWT1	3-ketoacyl-CoA thiolase, mitochondrial		Acaa2	0.077244	-0.190991		0.849415	-0.0283003		0.170792	-0.196215		0.655175	0.0469015
		Q8BWY3	Eukaryotic peptide chain release factor subunit 1		Etf1	0.00486452	-0.402477		0.59336	-0.11528		0.424322	-0.171167		0.194506	0.192174
		Q8BX02	KN motif and ankyrin repeat domain-containing protein 2		Kank2	0.181023	-0.541871		1	-0.305259		1	0.906619		0.0611007	0.586758
		Q8BXA1	Golgi integral membrane protein 4		Golim4	0.716896	-0.101042		1	-0.807843		0.669621	0.151903		0.802481	-0.064637
		Q8BXK9	Chloride intracellular channel protein 5		Clic5	0.00799806	1.32418		0.821782	-0.16844		0.923403	-0.0719692		0.00416972	-1.32399
		Q8BYC6	Serine/threonine-protein kinase TAO3		Taok3	0.834108	0.0360888		0.954668	-0.012657		0.80601	-0.0546106		0.684685	-0.0637077
		Q8BYK6;P59326	YTH domain-containing family protein 3;YTH domain-containing family protein 1		Ythdf3;Ythdf1	0.728513	-0.284501		0.490928	-0.653763		0.461642	0.697547		0.744155	0.22615
		Q8BYU6	Torsin-1A-interacting protein 2		Tor1aip2	0.662586	-0.0989852		0.941509	-0.0208737		1	-0.46322		0.725301	-0.0798694
		Q8BZF8	Phosphoglucomutase-like protein 5		Pgm5	0.917562	-0.132903		0.0260644	2.52135		0.326154	1.22958		0.00694268	2.15769
		Q8BZT5	Leucine-rich repeat-containing protein 19		Lrrc19	0.597245	-0.171837		0.597926	-0.171523		0.48683	-0.224933		0.606836	-0.124789
		Q8C0C7	Phenylalanine--tRNA ligase alpha subunit		Farsa	0.0823675	-0.383098		0.441103	-0.230936		0.139025	-0.428617		0.960895	-0.0105281
		Q8C0D5	Elongation factor Tu GTP-binding domain-containing protein 1		Eftud1	0.165446	0.722304		1	n. def.		1	0.211289		0.314742	-0.524665
		Q8C0E2	Vacuolar protein sorting-associated protein 26B		Vps26b	1	-0.742697		0.700931	-0.114829		1	0.345316		0.123009	0.354825
		Q8C0P5	Coronin-2A		Coro2a	0.00439368	1.04742		0.420115	-0.44584		0.612249	0.282701		0.00449872	-0.954421
		Q8C0Z1	Protein ITFG3		Itfg3	0.0599569	0.673538		0.408249	-0.406097		0.635065	0.235396		0.045854	-0.646632
		Q8C1A5	Thimet oligopeptidase		Thop1	0.768056	0.0483146		0.586382	0.114548		0.837506	-0.043417		0.974994	-0.00469645
		Q8C1B7	Septin-11		2022-09-11	0.0955141	-0.239509		0.471097	-0.140281		0.737388	-0.0658485		0.483372	0.0965264
		Q8C2Q3	RNA-binding protein 14		Rbm14	0.0254	-0.963168		0.687968	-0.247327		0.483206	-0.428701		0.275264	0.464626
		Q8C3K6	Sodium/glucose cotransporter 1		Slc5a1	0.168016	0.398355		0.82863	-0.0823264		1	0.590431		0.422351	-0.240411
		Q8C407	Protein YIPF4		Yipf4	0.506573	0.289128		1	n. def.		1	-0.397158		0.282715	-0.401392
		Q8C522	Endonuclease domain-containing 1 protein		Endod1	0.213407	0.232545		0.410972	-0.202135		0.831042	-0.0531805		0.0476736	-0.321446
		Q8C878	NEDD8-activating enzyme E1 catalytic subunit		Uba3	0.679047	0.0991816		0.894106	0.0367432		1	-0.554841		0.206342	-0.270354
		Q8CAQ8	MICOS complex subunit Mic60		Immt	0.726011	0.0692665		0.392355	-0.215396		0.772108	-0.0739663		0.2496	-0.202403
		Q8CAS9	Poly [ADP-ribose] polymerase 9		Parp9	0.0538424	0.395056		0.244788	-0.323358		0.866181	0.0482111		0.0074962	-0.466787
		Q8CAY6	Acetyl-CoA acetyltransferase, cytosolic		Acat2	0.313562	0.327853		0.119111	-0.635142		0.652681	0.192374		0.082253	-0.494595
		Q8CBW3	Abl interactor 1		Abi1	0.896272	0.0585477		0.669271	-0.246752		0.235886	0.666876		0.69315	0.161272
		Q8CC86	Nicotinate phosphoribosyltransferase		Naprt	0.167538	0.546532		0.565518	0.299861		1	-1.30659		0.0382871	-0.73898
		Q8CC88	von Willebrand factor A domain-containing protein 8		Vwa8	0.138172	0.55996		0.782408	-0.14026		1	-0.0238872		0.105701	-0.56026
		Q8CCH2	NHL repeat-containing protein 3		Nhlrc3	0.0969799	0.476555		0.979988	0.00978279		0.423622	-0.306839		0.0118756	-0.662215
		Q8CCJ3	E3 UFM1-protein ligase 1		Ufl1	0.87519	-0.0359538		1	0.38123		1	0.185918		0.123783	0.275093
		Q8CCS6	Polyadenylate-binding protein 2		Pabpn1	0.000103096	-0.643044		0.831657	0.0608791		0.455569	-0.211323		0.00877621	0.460648
		Q8CD10	Calcium uptake protein 2, mitochondrial		Micu2	0.400785	0.372425		0.21025	-0.630934		0.58361	0.285307		0.202171	-0.4848
		Q8CDN6	Thioredoxin-like protein 1		Txnl1	0.17738	-0.136622		0.338155	-0.127689		0.53872	-0.0829172		0.929151	0.00854874
		Q8CFV9	Riboflavin kinase		Rfk	0.00238206	0.888035		0.712701	-0.167217		0.584698	0.247305		0.013573	-0.699985
		Q8CG72	Poly(ADP-ribose) glycohydrolase ARH3		Adprhl2	0.210985	-0.29581		0.466226	-0.227459		0.875579	-0.049421		0.626648	0.108068
		Q8CG76	Aflatoxin B1 aldehyde reductase member 2		Akr7a2	0.763474	0.0853619		0.744807	-0.11916		0.8636	0.062997		0.70126	-0.0992164
		Q8CGC7	Bifunctional glutamate/proline--tRNA ligase;Glutamate--tRNA ligase;Proline--tRNA ligase		Eprs	0.0293042	-0.323546		0.237513	-0.24281		0.774196	-0.0606718		0.424953	0.117881
		Q8CGF7	Transcription elongation regulator 1		Tcerg1	0.0438271	-0.85153		0.318868	-0.579898		0.563258	0.341105		0.141275	0.590212
		Q8CGK3	Lon protease homolog, mitochondrial		Lonp1	0.556386	-0.188681		0.396048	-0.348611		0.715737	0.151506		0.842211	0.0586813
		Q8CH18	Cell division cycle and apoptosis regulator protein 1		Ccar1	0.00731017	-0.763459		0.620057	-0.210297		0.901292	-0.0528766		0.0731016	0.50463
		Q8CHG3	GRIP and coiled-coil domain-containing protein 2		Gcc2	0.040785	-1.58088		0.600562	-0.519291		0.883898	0.145801		0.160835	1.00611
		Q8CHH9	Septin-8		2022-09-08	0.995985	0.00113614		0.418806	0.201829		1	0.337153		0.141913	0.305688
		Q8CHP8	Phosphoglycolate phosphatase		Pgp	0.0364435	0.295799		0.925642	0.0186861		0.975379	0.00618029		0.0772283	-0.234066
		Q8CHT0	Delta-1-pyrroline-5-carboxylate dehydrogenase, mitochondrial		Aldh4a1	0.828028	-0.0704762		0.936593	-0.0333492		0.660296	-0.183494		0.866807	-0.0496914
		Q8CI51	PDZ and LIM domain protein 5		Pdlim5	0.549069	-0.0462977		0.378484	-0.0870651		0.295434	-0.102725		0.421794	-0.0563137
		Q8CI59	Metalloreductase STEAP3		Steap3	1	0.583998		1	-0.4398		1	0.607616		0.49466	-0.194218
		Q8CI94	Glycogen phosphorylase, brain form		Pygb	0.628532	-0.0954348		0.406938	-0.209121		0.974298	0.00824674		0.908009	-0.0209084
		Q8CIB5	Fermitin family homolog 2		Fermt2	0.0291117	-1.47567		1	0.171798		0.516601	0.50314		0.00921027	1.32829
		Q8CIE6	Coatomer subunit alpha;Xenin;Proxenin		Copa	0.994263	-0.00112591		0.224342	-0.237901		0.926275	-0.0187017		0.36435	-0.127363
		Q8CIN4	Serine/threonine-protein kinase PAK 2;PAK-2p27;PAK-2p34		Pak2	0.568396	-0.118669		0.426659	0.212083		0.19903	-0.335237		0.845196	0.0373142
		Q8CJ40	Rootletin		Crocc	0.00207167	0.636449		0.746433	0.104379		0.882823	0.0476654		0.0278668	-0.454352
		Q8CJ53	Cdc42-interacting protein 4		Trip10	0.377735	0.325572		0.711971	0.178399		0.327361	0.464884		0.883177	0.0503318
		Q8JZK9	Hydroxymethylglutaryl-CoA synthase, cytoplasmic		Hmgcs1	0.747007	-0.0455441		0.2015	-0.225255		0.546551	-0.109276		0.305787	-0.129312
		Q8JZM2	Proline-rich protein 15-like protein		Prr15l	0.190292	0.565916		0.88318	-0.0839386		0.682058	0.233112		0.280829	-0.472683
		Q8JZN5	Acyl-CoA dehydrogenase family member 9, mitochondrial		Acad9	0.168531	-0.29824		0.0332889	-0.494887		1	0.0124147		0.790752	-0.0542025
		Q8JZQ2	AFG3-like protein 2		Afg3l2	0.91596	-0.0308854		0.727	-0.131597		0.318593	-0.368892		0.393389	-0.224507
		Q8JZQ9	Eukaryotic translation initiation factor 3 subunit B		Eif3b	0.00673807	-0.527882		0.813187	0.069098		0.617992	-0.145205		0.0325118	0.401849
		Q8JZR0	Long-chain-fatty-acid--CoA ligase 5		Acsl5	0.634209	-0.144492		0.953808	-0.020304		1	-0.231969		0.927863	0.0259061
		Q8JZS9	39S ribosomal protein L48, mitochondrial		Mrpl48	0.00361729	-1.36955		0.506526	0.441764		0.635032	-0.317472		0.00844437	1.12753
		Q8JZU2	Tricarboxylate transport protein, mitochondrial		Slc25a1	0.902579	0.0374185		0.392529	-0.332228		0.869491	0.0648265		0.551685	-0.164883
		Q8JZV7	Putative N-acetylglucosamine-6-phosphate deacetylase		Amdhd2	0.0385402	0.782584		0.748226	-0.170795		0.414422	0.427882		0.115992	-0.621905
		Q8K019	Bcl-2-associated transcription factor 1		Bclaf1	0.051849	-0.505794		0.621718	-0.16269		0.888859	-0.0463253		0.280856	0.251797
		Q8K021	Secretory carrier-associated membrane protein 1		Scamp1	0.707428	-0.169866		0.786863	-0.158222		0.643268	0.270177		0.631923	0.197533
		Q8K023;Q91WR5;P70694	Aldo-keto reductase family 1 member C18;Aldo-keto reductase family 1 member C21;Estradiol 17 beta-dehydrogenase 5		Akr1c18;Akr1c21;Akr1c6	0.0127851	0.792816		0.656843	0.207406		0.930456	-0.0409272		0.0507361	-0.621971
		Q8K0B2	Probable lysosomal cobalamin transporter		Lmbrd1	0.762322	-0.117082		0.528444	0.240663		1	-0.496695		0.87553	0.0544047
		Q8K0C4	Lanosterol 14-alpha demethylase		Cyp51a1	0.310771	-0.450549		0.409046	-0.430244		0.355294	0.47956		0.337164	0.375747
		Q8K0C5	Zymogen granule membrane protein 16		Zg16	0.0355572	1.00991		0.449764	-0.508367		0.694046	0.266994		0.0266848	-0.962274
		Q8K0C9	GDP-mannose 4,6 dehydratase		Gmds	0.117191	0.438121		0.334761	-0.359737		0.725529	0.133249		0.0544757	-0.478345
		Q8K0E8	Fibrinogen beta chain;Fibrinopeptide B;Fibrinogen beta chain		Fgb	0.57407	0.113737		0.813159	0.062096		0.8875	-0.0371965		0.656644	-0.0823315
		Q8K0J2	UDP-GlcNAc:betaGal beta-1,3-N-acetylglucosaminyltransferase 7		B3gnt7	0.315602	-0.200052		0.735274	-0.0887181		0.558025	-0.152936		0.8049	0.0458828
		Q8K0U4	Heat shock 70 kDa protein 12A		Hspa12a	0.532835	0.130791		1	0.667673		1	-0.0765465		0.713404	0.0749708
		Q8K157	Aldose 1-epimerase		Galm	0.030589	0.463744		0.384698	0.261312		0.809714	0.0734916		0.299414	-0.219052
		Q8K183	Pyridoxal kinase		Pdxk	0.682289	-0.119905		0.996239	0.00178909		0.226483	0.444751		0.213027	0.323191
		Q8K1B8	Fermitin family homolog 3		Fermt3	0.0953358	-0.281242		0.582936	-0.114572		0.703447	0.079726		0.212905	0.182634
		Q8K1M6	Dynamin-1-like protein		Dnm1l	0.695573	-0.229455		0.262922	-0.82755		0.719027	-0.272486		0.499853	-0.358806
		Q8K1Z0	Ubiquinone biosynthesis protein COQ9, mitochondrial		Coq9	0.328181	0.439927		0.504487	-0.354942		0.781662	-0.148691		0.115231	-0.578041
		Q8K215	LYR motif-containing protein 4		Lyrm4	0.14913	-0.498217		0.727143	-0.129737		1	0.163331		0.279448	0.323268
		Q8K2B3	Succinate dehydrogenase [ubiquinone] flavoprotein subunit, mitochondrial		Sdha	0.644569	0.147144		0.517222	-0.265485		0.970815	-0.0151353		0.360014	-0.26293
		Q8K2C9	Very-long-chain (3R)-3-hydroxyacyl-CoA dehydratase 3		Hacd3	0.950192	-0.0200863		0.915386	-0.0398886		0.0842015	-0.604801		0.217462	-0.323347
		Q8K2I3	Dimethylaniline monooxygenase [N-oxide-forming] 2		Fmo2	0.025826	-0.825262		0.78348	-0.115147		0.626306	-0.203175		0.357484	0.281633
		Q8K2Q0	COMM domain-containing protein 9		Commd9	0.867118	0.0615646		0.20089	-0.57955		0.878495	0.0719639		0.327089	-0.33458
		Q8K2Q7	BRO1 domain-containing protein BROX		Brox	0.41387	-0.188219		0.719945	-0.107878		0.516749	0.193848		0.339387	0.199835
		Q8K2Q9	Shootin-1		Kiaa1598	0.440595	-0.188989		0.929035	-0.0285382		0.913669	-0.0347366		0.576068	0.125853
		Q8K2T1	NmrA-like family domain-containing protein 1		Nmral1	1	-0.0568259		1	0.267954		1	-0.26885		0.905029	0.0248578
		Q8K310	Matrin-3		Matr3	0.0691237	-1.19575		0.568626	-0.515854		0.632342	-0.433835		0.411404	0.521614
		Q8K353	Cysteine-rich and transmembrane domain-containing protein 1		Cystm1	0.749188	0.116314		0.584695	-0.253161		0.849259	-0.0885934		0.389292	-0.292648
		Q8K354	Carbonyl reductase [NADPH] 3		Cbr3	0.666038	-0.0270823		0.941805	-0.00593726		0.125626	-0.118454		0.486245	-0.0396272
		Q8K3H0	DCC-interacting protein 13-alpha		Appl1	0.0498151	0.486362		0.89836	0.040587		0.663709	-0.137527		0.0475982	-0.430587
		Q8K3J1	NADH dehydrogenase [ubiquinone] iron-sulfur protein 8, mitochondrial		Ndufs8	0.840037	0.0655436		0.295099	-0.428983		0.752628	-0.131957		0.244836	-0.335089
		Q8K3X6	Ankyrin repeat and SAM domain-containing protein 4B		Anks4b	0.0349225	0.632538		0.456072	-0.31321		0.738478	0.141665		0.0231287	-0.612887
		Q8K419	Galectin-4		Lgals4	0.0202613	0.642427		0.131905	-0.574027		0.481411	0.278629		0.00430586	-0.683055
		Q8K4G1	Latent-transforming growth factor beta-binding protein 4		Ltbp4	1	-1.72542		0.667804	0.220766		0.962179	0.0245245		0.0427829	0.722316
		Q8K4L4	Protein POF1B		Pof1b	0.468683	0.241104		0.489882	-0.296916		0.528756	-0.271333		0.0935995	-0.485045
		Q8K4X7	1-acyl-sn-glycerol-3-phosphate acyltransferase delta		Agpat4	0.101112	0.710756		0.567826	0.280576		1	0.447266		0.744844	-0.16182
		Q8K4Z3	NAD(P)H-hydrate epimerase		Apoa1bp	0.0946502	0.448411		0.283988	-0.384287		0.586877	0.198522		0.0518322	-0.466559
		Q8K4Z5	Splicing factor 3A subunit 1		Sf3a1	0.000183294	-1.0549		0.487449	-0.329189		0.490043	-0.327271		0.082913	0.550854
		Q8QZR3	Pyrethroid hydrolase Ces2a		Ces2a	0.163247	0.819202		0.92678	-0.0712396		1	-0.938862		0.0265968	-1.20031
		Q8QZS1	3-hydroxyisobutyryl-CoA hydrolase, mitochondrial		Hibch	0.389148	0.29117		0.668454	-0.189221		0.886458	0.0633124		0.319522	-0.305596
		Q8QZT1	Acetyl-CoA acetyltransferase, mitochondrial		Acat1	0.351423	-0.168051		0.426907	-0.185928		0.619752	-0.117097		0.945485	-0.0114704
		Q8QZY1	Eukaryotic translation initiation factor 3 subunit L		Eif3l	0.000768048	-0.644165		0.47042	-0.221338		0.379278	-0.268146		0.165064	0.292063
		Q8QZY9	Splicing factor 3B subunit 4		Sf3b4	0.216127	-0.33035		0.114713	0.409962		1	-0.225175		0.0588144	0.369128
		Q8R001	Microtubule-associated protein RP/EB family member 2		Mapre2	0.679732	-0.1365		0.803346	0.106548		0.536989	0.262325		0.314365	0.298186
		Q8R010	Aminoacyl tRNA synthase complex-interacting multifunctional protein 2		Aimp2	0.834618	-0.0539445		0.244178	-0.377585		0.823322	0.0744654		0.650127	-0.106606
		Q8R016	Bleomycin hydrolase		Blmh	0.938216	-0.0250814		0.882082	0.0553953		0.553834	-0.218963		0.779605	-0.0836522
		Q8R050	Eukaryotic peptide chain release factor GTP-binding subunit ERF3A		Gspt1	0.173327	-0.464964		0.681708	-0.170025		1	-0.0127416		0.41157	0.250372
		Q8R059	UDP-glucose 4-epimerase		Gale	0.0269946	0.615056		0.560227	-0.230137		0.65457	0.177305		0.035487	-0.538963
		Q8R081	Heterogeneous nuclear ribonucleoprotein L		Hnrnpl	0.0619039	-0.371119		0.55811	-0.160671		0.726177	-0.0965427		0.346019	0.180659
		Q8R088	Golgi phosphoprotein 3-like		Golph3l	0.536605	-0.0884458		0.596187	-0.0981266		0.919142	0.0189099		0.795497	0.0340965
		Q8R0F8	Acylpyruvase FAHD1, mitochondrial		Fahd1	0.773532	0.0842307		0.333723	-0.354697		1	-0.329324		0.175743	-0.352084
		Q8R0K2	E3 ubiquitin-protein ligase TRIM31		Trim31	0.00407783	1.20853		0.524294	-0.406132		0.992844	-0.005771		0.00086399	-1.21306
		Q8R0W0	Epiplakin		Eppk1	0.248569	0.288517		0.13193	-0.476715		0.603222	0.171683		0.0732782	-0.392947
		Q8R0X7	Sphingosine-1-phosphate lyase 1		Sgpl1	0.268789	0.430762		0.75639	-0.158766		0.716434	-0.185734		0.106832	-0.577161
		Q8R0Y6	Cytosolic 10-formyltetrahydrofolate dehydrogenase		Aldh1l1	0.0164141	0.383205		0.629187	-0.111736		0.785062	-0.0633281		0.00308416	-0.40687
		Q8R146	Acylamino-acid-releasing enzyme		Apeh	0.00786849	0.832547		0.31519	-0.460041		0.344343	0.434193		0.0159135	-0.706713
		Q8R180	ERO1-like protein alpha		Ero1l	0.129985	0.558813		0.924739	0.0472736		0.413697	-0.403225		0.0481759	-0.643653
		Q8R1B4	Eukaryotic translation initiation factor 3 subunit C		Eif3c	0.00485377	-0.745492		0.354973	-0.365276		0.817774	-0.0925889		0.149237	0.39231
		Q8R1F1	Niban-like protein 1		Fam129b	0.706987	0.169249		0.330127	-0.55624		0.962577	-0.0273557		0.28167	-0.432839
		Q8R1F6	Protein HID1		Hid1	0.467905	-0.390849		0.450244	-0.524332		0.806962	-0.171588		0.964301	-0.0222526
		Q8R1G2	Carboxymethylenebutenolidase homolog		Cmbl	0.458875	0.164844		1	0.157993		0.387409	0.238523		0.842399	0.0449179
		Q8R1I1	Cytochrome b-c1 complex subunit 9		Uqcr10	0.953045	-0.0193988		0.233066	-0.491849		0.912818	0.0465563		0.487831	-0.206481
		Q8R1M8	Mucosal pentraxin		Mptx1	0.865854	0.080556		0.387809	-0.523434		0.732079	0.210362		0.605524	-0.223666
		Q8R1Q8	Cytoplasmic dynein 1 light intermediate chain 1		Dync1li1	0.356326	-0.311342		0.353496	0.365627		0.77384	-0.115353		0.207382	0.353484
		Q8R1V4	Transmembrane emp24 domain-containing protein 4		Tmed4	0.11408	-0.608546		0.465391	-0.370997		0.768664	-0.151457		0.469936	0.31813
		Q8R2Q4	Ribosome-releasing factor 2, mitochondrial		Gfm2	0.0661546	1.14226		1	-0.703695		1	0.76515		0.122324	-0.921154
		Q8R2U6;P0C028;P0C027	Diphosphoinositol polyphosphate phosphohydrolase 2;Diphosphoinositol polyphosphate phosphohydrolase 3-beta;Diphosphoinositol polyphosphate phosphohydrolase 3-alpha		Nudt4;Nudt11;Nudt10	0.0255657	0.663099		0.346284	0.389519		0.744739	0.138196		0.252302	-0.466934
		Q8R2Y2	Cell surface glycoprotein MUC18		Mcam	1	-0.115292		0.227004	0.461457		0.783861	0.109088		0.195332	0.380758
		Q8R2Y8	Peptidyl-tRNA hydrolase 2, mitochondrial		Ptrh2	0.785065	0.13602		0.833731	-0.104802		0.142939	-0.682693		0.0994604	-0.615677
		Q8R317	Ubiquilin-1		Ubqln1	0.949859	0.0311621		0.25768	-0.6961		0.538337	0.386583		0.671898	-0.19828
		Q8R326	Paraspeckle component 1		Pspc1	0.312624	-0.404072		0.392691	-0.345322		0.896024	-0.0540686		0.992633	0.0031209
		Q8R3B1	1-phosphatidylinositol 4,5-bisphosphate phosphodiesterase delta-1		Plcd1	0.886656	-0.0580599		0.357094	0.364925		0.717445	-0.146857		0.576203	0.184085
		Q8R3G9	Tetraspanin-8		Tspan8	0.00435408	0.648951		0.603963	-0.179074		0.980355	-0.0085508		0.00154566	-0.634605
		Q8R3Q6	Coiled-coil domain-containing protein 58		Ccdc58	0.778718	-0.110485		0.220505	-0.603097		0.697515	-0.196989		0.383879	-0.307973
		Q8R404	Protein QIL1		Qil1	0.0872211	0.56457		0.439625	-0.344518		0.661802	0.196895		0.0556948	-0.589306
		Q8R5C5	Beta-centractin		Actr1b	0.168819	0.603296		0.845399	-0.104103		1	0.208089		0.210227	-0.519252
		Q8R5F7	Interferon-induced helicase C domain-containing protein 1		Ifih1	0.0821869	0.486995		0.844222	0.0690779		0.795406	-0.0910868		0.120235	-0.388259
		Q8R5H1	Ubiquitin carboxyl-terminal hydrolase 15		Usp15	0.710377	0.136018		0.531306	-0.294386		0.885131	-0.0684883		0.37111	-0.294785
		Q8R5J9	PRA1 family protein 3		Arl6ip5	0.424131	-0.154		0.533043	-0.155902		0.340446	-0.235741		0.704243	-0.0674886
		Q8VBT0	Thioredoxin-related transmembrane protein 1		Tmx1	0.549637	-0.108147		0.741099	0.0701549		0.614748	-0.106502		0.704623	0.0582086
		Q8VBV7	COP9 signalosome complex subunit 8		Cops8	0.374273	0.159719		0.931501	-0.0202902		0.946477	0.0158477		0.41073	-0.13532
		Q8VBW6	NEDD8-activating enzyme E1 regulatory subunit		Nae1	0.164659	-0.502759		0.276835	-0.404558		1	-0.449351		0.732038	-0.111
		Q8VBZ3	Cleft lip and palate transmembrane protein 1 homolog		Clptm1	0.477851	-0.129026		0.611665	0.108409		0.291001	-0.220938		0.830659	0.0332178
		Q8VC28	Aldo-keto reductase family 1 member C13		Akr1c13	0.00391289	0.538889		0.833081	0.0602276		0.980507	-0.00698916		0.0190966	-0.422455
		Q8VC49	Interferon alpha-inducible protein 27-like protein 2B		Ifi27l2b	0.131759	0.377431		0.726807	-0.118288		0.805144	0.0836349		0.148136	-0.331853
		Q8VC74	Mitochondrial inner membrane protein COX18		Cox18	0.0167051	-1.03196		0.950584	0.0355656		0.83325	0.120707		0.0274534	0.818971
		Q8VC88	Grancalcin		Gca	0.922958	0.0294753		0.399348	-0.326598		0.998123	-0.0009257		0.494192	-0.188325
		Q8VC98	Pleckstrin homology domain-containing family A member 4		Plekha4	0.128729	-2.27357		1	n. def.		1	-2.23164		0.446212	1.15356
		Q8VCF0	Mitochondrial antiviral-signaling protein		Mavs	0.832702	0.0235824		0.0577359	-0.249499		0.901498	0.0176879		0.139789	-0.14872
		Q8VCF1	Soluble calcium-activated nucleotidase 1		Cant1	0.0754663	0.573921		0.218103	-0.528282		0.252442	0.493286		0.0810508	-0.535777
		Q8VCI0	Phospholipase B-like 1;Phospholipase B-like 1 chain A;Phospholipase B-like 1 chain B;Phospholipase B-like 1 chain C		Plbd1	0.0667714	-0.269275		0.0249925	-0.410803		0.264678	-0.221185		0.521131	-0.091598
		Q8VCM7	Fibrinogen gamma chain		Fgg	0.0176835	0.549846		0.849301	-0.0639245		0.377774	0.291983		0.128717	-0.344176
		Q8VCN5	Cystathionine gamma-lyase		Cth	0.301112	0.277172		0.196119	-0.441597		0.848156	-0.067759		0.0327291	-0.485655
		Q8VCR7	Alpha/beta hydrolase domain-containing protein 14B		Abhd14b	0.0161569	0.28132		0.967354	0.00697486		0.653127	0.0762566		0.088683	-0.192817
		Q8VCT3	Aminopeptidase B		Rnpep	0.668126	0.05464		0.414086	-0.132976		0.675724	-0.0688394		0.193509	-0.146441
		Q8VCT4	Carboxylesterase 1D		Ces1d	0.159342	0.453395		0.787043	0.117077		0.07307	0.72644		0.886141	0.0439293
		Q8VCW8	Acyl-CoA synthetase family member 2, mitochondrial		Acsf2	0.338356	-0.651699		0.330095	-0.855254		0.775306	-0.255424		0.984573	-0.0122565
		Q8VCZ2	Transmembrane protein 45B		Tmem45b	0.172963	0.379016		0.821117	0.0804791		0.554386	0.208015		1	-0.442677
		Q8VDD5	Myosin-9		Myh9	0.930728	0.0163242		0.162084	-0.325016		0.974063	0.00788339		0.304214	-0.17217
		Q8VDG7	Platelet-activating factor acetylhydrolase 2, cytoplasmic		Pafah2	0.703763	-0.106062		0.267928	-0.37995		0.738837	0.117733		0.836207	-0.0578237
		Q8VDJ3	Vigilin		Hdlbp	0.299986	-0.193949		0.441623	-0.18783		0.414537	-0.198858		0.855942	-0.0317198
		Q8VDK1	Nitrilase homolog 1		Nit1	0.593044	0.17655		0.295242	0.438636		0.475839	0.302617		0.455972	0.223502
		Q8VDM4	26S proteasome non-ATPase regulatory subunit 2		Psmd2	0.830862	-0.0307528		0.620861	-0.0915399		0.286661	-0.193419		0.365938	-0.116852
		Q8VDN2	Sodium/potassium-transporting ATPase subunit alpha-1		Atp1a1	0.0874764	0.29819		0.38935	-0.203117		0.886821	-0.0341148		0.014061	-0.367108
		Q8VDP4	Cell cycle and apoptosis regulator protein 2		Ccar2	0.560022	0.122352		0.581692	-0.149429		0.644602	0.125363		0.55184	-0.113993
		Q8VDQ1	Prostaglandin reductase 2		Ptgr2	0.0578709	0.521714		0.550035	0.227365		0.266639	-0.414625		0.031647	-0.528392
		Q8VDQ8	NAD-dependent protein deacetylase sirtuin-2		Sirt2	0.00231365	0.448052		1	-0.285732		0.215715	0.277212		0.0289052	-0.341042
		Q8VDW0	ATP-dependent RNA helicase DDX39A		Ddx39a	0.40841	-0.183816		0.893284	-0.0390697		0.435998	-0.223977		0.916261	0.0216566
		Q8VE22	28S ribosomal protein S23, mitochondrial		Mrps23	0.033796	0.616932		0.309741	0.32537		0.538474	0.200834		0.831215	-0.0544367
		Q8VE37	Regulator of chromosome condensation		Rcc1	0.0871683	-0.340565		0.309058	-0.272167		0.496829	-0.184074		0.773114	0.0556838
		Q8VE47	Ubiquitin-like modifier-activating enzyme 5		Uba5	0.234776	-0.447702		0.79097	0.105104		0.0403052	-0.698957		0.744808	-0.113673
		Q8VE70	Programmed cell death protein 10		Pdcd10	0.074712	0.430062		0.67688	-0.138405		0.576508	0.184932		0.135905	-0.335122
		Q8VE88	Protein FAM114A2		Fam114a2	0.314086	0.370149		0.604713	0.195822		1	-0.19546		0.524844	-0.200213
		Q8VE97	Serine/arginine-rich splicing factor 4		Srsf4	0.166791	-0.419328		0.716087	0.134325		0.95277	0.0219427		0.133748	0.381374
		Q8VEA4	Mitochondrial intermembrane space import and assembly protein 40		Chchd4	0.313844	0.349119		0.987846	-0.00546145		0.672663	0.150564		0.639736	-0.136011
		Q8VED5	Keratin, type II cytoskeletal 79		Krt79	0.55764	-0.407679		0.225712	-1.06138		0.71187	-0.333029		0.573518	-0.35747
		Q8VEE0	Ribulose-phosphate 3-epimerase		Rpe	0.233699	0.313096		0.64699	-0.159547		0.807624	-0.0851108		0.100899	-0.383242
		Q8VEJ9	Vacuolar protein sorting-associated protein 4A		Vps4a	0.0581667	0.693023		1	0.255625		1	0.983251		0.787361	-0.114881
		Q8VEK3	Heterogeneous nuclear ribonucleoprotein U		Hnrnpu	0.00352652	-0.617138		0.602453	-0.16834		0.459968	-0.237381		0.15726	0.311421
		Q8VEM8	Phosphate carrier protein, mitochondrial		Slc25a3	0.540999	0.146638		0.243099	-0.353848		0.772193	0.0902235		0.235566	-0.254011
		Q8VH51	RNA-binding protein 39		Rbm39	8.14508e-05	-1.14022		0.492332	-0.343045		0.417174	-0.403724		0.0851169	0.576796
		Q8VHF2	Cadherin-related family member 5		Cdhr5	0.177807	0.689667		0.592042	-0.347267		0.452577	0.481606		1	-1.48907
		Q8VHX6	Filamin-C		Flnc	0.000341468	-4.08561		0.597989	0.995083		0.938022	-0.147612		0.000167025	3.82841
		Q8VI36	Paxillin		Pxn	0.0337537	0.977283		0.92029	-0.0600037		1	0.657206		0.185471	-0.565484
		Q8VIB3	Type 2 lactosamine alpha-2,3-sialyltransferase		St3gal6	0.0381134	-0.530465		0.368123	-0.319874		0.618927	-0.178946		0.445607	0.192644
		Q8VIJ6	Splicing factor, proline- and glutamine-rich		Sfpq	0.179555	-0.386693		0.237702	-0.443027		0.908048	0.044652		0.651238	0.123057
		Q91UZ5	Inositol monophosphatase 2		Impa2	0.797745	-0.10555		1	0.183517		0.895242	-0.068688		0.770304	0.114929
		Q91V01	Lysophospholipid acyltransferase 5		Lpcat3	0.772985	0.0609529		0.135826	-0.388553		0.315203	0.268525		0.56352	-0.110808
		Q91V12	Cytosolic acyl coenzyme A thioester hydrolase		Acot7	0.418613	0.244304		0.339924	-0.370068		0.938369	0.0305786		0.163998	-0.373331
		Q91V41	Ras-related protein Rab-14		Rab14	0.277727	0.133851		0.249795	-0.182639		0.868154	-0.027095		0.0405463	-0.216409
		Q91V61	Sideroflexin-3		Sfxn3	0.026908	-0.490505		0.592724	-0.153909		0.82646	-0.0634447		0.244092	0.236509
		Q91V64	Isochorismatase domain-containing protein 1		Isoc1	0.800714	-0.0979403		0.183364	-0.642351		0.907336	0.0583693		0.549996	-0.210374
		Q91V76	Ester hydrolase C11orf54 homolog			0.00784007	0.98214		0.650962	-0.248675		0.731843	0.188709		0.0135873	-0.848433
		Q91V92	ATP-citrate synthase		Acly	0.808138	0.0507389		0.208339	-0.328395		0.835258	0.0561177		0.340692	-0.178421
		Q91VA1	Choline transporter-like protein 4		Slc44a4	0.000989439	1.31307		0.799737	0.162188		0.614455	0.320714		0.0392942	-0.852779
		Q91VC3	Eukaryotic initiation factor 4A-III;Eukaryotic initiation factor 4A-III, N-terminally processed		Eif4a3	0.299093	-0.366168		0.287084	-0.484056		0.292897	0.478536		0.349675	0.30238
		Q91VC7	Protein phosphatase 1 regulatory subunit 14A		Ppp1r14a	0.11496	-1.02343		0.146037	1.11163		0.471601	0.571476		0.00019501	1.61265
		Q91VC9	Growth hormone-inducible transmembrane protein		Ghitm	0.221435	-0.991217		0.568912	-0.551712		1	-1.0439		0.880305	0.113978
		Q91VD9	NADH-ubiquinone oxidoreductase 75 kDa subunit, mitochondrial		Ndufs1	0.638698	0.117345		0.334337	-0.306723		0.911905	0.0358596		0.297625	-0.233219
		Q91VH2	Sorting nexin-9		Snx9	0.482365	0.272111		0.601069	-0.203844		0.865557	-0.0664846		0.267773	-0.325463
		Q91VI7	Ribonuclease inhibitor		Rnh1	0.0895479	0.224692		0.662686	-0.0789425		0.989272	0.00244347		0.0582177	-0.225493
		Q91VK1	Basic leucine zipper and W2 domain-containing protein 2		Bzw2	0.363528	-0.222487		0.2538	-0.357043		0.717611	-0.116057		0.821984	-0.0511444
		Q91VM5	RNA binding motif protein, X-linked-like-1		Rbmxl1	0.00417373	-0.648227		0.747609	-0.111012		0.438344	-0.26448		0.129922	0.352443
		Q91VM9	Inorganic pyrophosphatase 2, mitochondrial		Ppa2	0.588158	-0.184971		0.295762	-0.442403		0.361985	0.388357		0.658871	0.151193
		Q91VR2	ATP synthase subunit gamma, mitochondrial		Atp5c1	0.292877	0.165625		0.222926	-0.245753		0.68399	0.0844455		0.117476	-0.218675
		Q91VR5	ATP-dependent RNA helicase DDX1		Ddx1	0.214595	-0.390537		0.234398	-0.484393		0.503027	-0.278563		0.850248	-0.0560302
		Q91VR8	Protein BRICK1		Brk1	0.163563	0.473647		0.621455	-0.203846		0.987206	0.00666275		0.10301	-0.478061
		Q91VS7	Microsomal glutathione S-transferase 1		Mgst1	0.181831	-0.411031		0.573715	-0.230766		0.151818	-0.566314		0.847782	-0.0560146
		Q91VW3	SH3 domain-binding glutamic acid-rich-like protein 3		Sh3bgrl3	0.0267836	0.74497		0.386746	-0.410065		0.369697	0.424482		0.0506585	-0.6136
		Q91VW5	Golgin subfamily A member 4		Golga4	0.175409	-0.84746		0.135848	0.917347		1	-0.647869		0.0230931	1.10951
		Q91VZ6	Stromal membrane-associated protein 1		Smap1	0.0855122	1.00308		0.789496	-0.21311		1	2.77911		0.7587	-0.177378
		Q91W50	Cold shock domain-containing protein E1		Csde1	0.381209	-0.279901		0.461408	0.236813		0.494947	0.219871		0.0664327	0.409214
		Q91W90	Thioredoxin domain-containing protein 5		Txndc5	0.615642	-0.109068		0.368184	-0.249353		0.803519	-0.0700699		0.729329	-0.0688215
		Q91WD5	NADH dehydrogenase [ubiquinone] iron-sulfur protein 2, mitochondrial		Ndufs2	0.886213	-0.097967		0.465538	-0.637829		0.620316	0.435708		0.97522	-0.0194212
		Q91WG0	Acylcarnitine hydrolase		Ces2c	0.00619415	1.13375		0.572002	-0.350296		0.919505	0.0630673		0.00323208	-1.08841
		Q91WG2	Rab GTPase-binding effector protein 2		Rabep2	0.56825	-0.0889699		0.921573	0.0199542		0.30735	-0.202309		0.905368	-0.017036
		Q91WG8	Bifunctional UDP-N-acetylglucosamine 2-epimerase/N-acetylmannosamine kinase;UDP-N-acetylglucosamine 2-epimerase (hydrolyzing);N-acetylmannosamine kinase		Gne	0.830218	-0.0457275		0.596494	-0.145023		0.418713	-0.219711		0.453624	-0.144261
		Q91WJ8	Far upstream element-binding protein 1		Fubp1	4.91429e-05	-0.854777		0.977657	-0.0104531		0.588289	-0.200753		0.00775462	0.606711
		Q91WK0	Leucine-rich repeat flightless-interacting protein 2		Lrrfip2	0.00786837	1.36613		0.577476	0.389328		0.139068	0.989241		0.616471	-0.253699
		Q91WK2	Eukaryotic translation initiation factor 3 subunit H		Eif3h	0.0820248	-0.341862		0.338299	-0.254124		0.42869	-0.211366		0.785004	0.05214
		Q91WL0	Epidermal growth factor receptor kinase substrate 8-like protein 3		Eps8l3	0.000732589	1.34035		0.723624	-0.22707		0.864056	0.110171		0.00157467	-1.17541
		Q91WQ3	Tyrosine--tRNA ligase, cytoplasmic;Tyrosine--tRNA ligase, cytoplasmic, N-terminally processed		Yars	0.832537	-0.0763281		0.403637	-0.383704		0.442234	-0.353871		0.345536	-0.305181
		Q91WQ9	Calmodulin-like protein 4		Calml4	0.501129	0.490503		1	n. def.		1	0.395583		0.664761	-0.351253
		Q91WS0	CDGSH iron-sulfur domain-containing protein 1		Cisd1	0.330962	0.459458		0.60272	-0.322245		0.727496	-0.216441		0.118622	-0.652225
		Q91WT8	RNA-binding protein 47		Rbm47	0.844247	-0.062105		0.953766	0.0236794		0.275313	-0.434228		0.592731	-0.15352
		Q91WT9	Cystathionine beta-synthase		Cbs	0.0279316	-1.31524		0.956577	-0.0368191		0.829091	-0.145803		0.191869	0.629231
		Q91WU0	Carboxylic ester hydrolase		Ces1f	0.0265037	0.786355		0.762918	-0.124588		1	-0.0238951		0.0414444	-0.591606
		Q91WU5	Arsenite methyltransferase		As3mt	0.333049	0.340447		0.90253	-0.0567301		0.834979	-0.0964406		0.258287	-0.360291
		Q91WV0	Protein Dr1		Dr1	1	-0.807604		0.950308	-0.0200342		1	-0.343742		0.490423	0.187914
		Q91X52	L-xylulose reductase		Dcxr	0.348668	0.109958		0.322775	0.14945		0.0677456	-0.26265		0.156218	-0.148232
		Q91X72	Hemopexin		Hpx	0.104422	0.478984		0.719098	0.144525		0.543751	0.242703		0.46554	-0.205539
		Q91XA2	Golgi membrane protein 1		Golm1	0.705621	0.0635544		0.556998	-0.127006		0.334531	-0.206054		0.134971	-0.219492
		Q91XE4	N-acyl-aromatic-L-amino acid amidohydrolase (carboxylate-forming)		Acy3	0.976241	0.00980632		0.471407	-0.285447		0.954	0.0232606		0.48525	-0.276896
		Q91XE8	Transmembrane protein 205		Tmem205	0.257255	0.269946		0.505935	0.162951		0.833634	0.0521448		0.856896	-0.0365666
		Q91XF0	Pyridoxine-5-phosphate oxidase		Pnpo	0.116975	0.516774		1	0.805709		0.830487	0.0943698		0.631997	-0.168354
		Q91XV3	Brain acid soluble protein 1		Basp1	0.00191664	-0.774707		0.817052	-0.0905673		0.274941	-0.416999		0.138312	0.391806
		Q91Y74	CMP-N-acetylneuraminate-beta-galactosamide-alpha-2,3-sialyltransferase 4		St3gal4	0.165243	0.489905		0.328818	-0.454425		0.811392	-0.113233		0.0212843	-0.692084
		Q91Y97	Fructose-bisphosphate aldolase B		Aldob	0.792967	-0.208958		0.872104	-0.165622		0.855634	0.187144		0.799206	0.184892
		Q91YD9	Neural Wiskott-Aldrich syndrome protein		Wasl	0.561709	-0.0974424		0.194454	-0.27323		0.486747	0.150287		0.898291	0.0197306
		Q91YE8	Synaptopodin-2		Synpo2	1	n. def.		1	0.588478		1	0.812871		0.415894	0.817454
		Q91YH5	Atlastin-3		Atl3	0.162844	-0.605472		0.293655	-0.598901		0.484279	0.404219		0.313498	0.407219
		Q91YM4	Protein TBRG4		Tbrg4	0.468915	-0.215539		0.914135	0.032578		0.917706	0.031219		0.467142	0.167602
		Q91YN5	UDP-N-acetylhexosamine pyrophosphorylase;UDP-N-acetylgalactosamine pyrophosphorylase;UDP-N-acetylglucosamine pyrophosphorylase		Uap1	0.0102604	0.418554		0.860571	0.0423773		0.743486	0.0788201		0.070221	-0.288196
		Q91YP3	Deoxyribose-phosphate aldolase		Dera	0.0477751	0.674689		0.295075	0.446155		1	-0.196686		0.307098	-0.33762
		Q91YQ5	Dolichyl-diphosphooligosaccharide--protein glycosyltransferase subunit 1		Rpn1	0.504739	-0.110027		0.70289	-0.0817525		0.428143	-0.168062		0.826875	-0.0332182
		Q91YR1	Twinfilin-1		Twf1	0.00894551	0.299147		0.549313	0.101152		0.914331	0.0183109		0.0945881	-0.189558
		Q91YR7	Pre-mRNA-processing factor 6		Prpf6	1	0.283851		0.885232	0.0423908		0.637219	-0.137568		0.480602	-0.163099
		Q91YR9	Prostaglandin reductase 1		Ptgr1	0.746968	0.126813		0.633352	-0.241396		0.965731	-0.021849		0.50523	-0.237299
		Q91YS8	Calcium/calmodulin-dependent protein kinase type 1		Camk1	0.415519	-0.20737		0.253266	-0.286142		0.788975	0.0692341		0.978117	-0.00529861
		Q91YT0	NADH dehydrogenase [ubiquinone] flavoprotein 1, mitochondrial		Ndufv1	0.648689	0.151425		0.549602	-0.255911		0.940531	0.0321528		0.428472	-0.238067
		Q91YT7	YTH domain-containing family protein 2		Ythdf2	0.00701725	-0.968793		0.460178	-0.39352		0.098084	-0.841151		0.616334	0.189992
		Q91YW3	DnaJ homolog subfamily C member 3		Dnajc3	0.233778	0.494395		0.585651	-0.270045		0.960926	0.0244811		0.119467	-0.58163
		Q91Z38	Tetratricopeptide repeat protein 1		Ttc1	0.254449	-0.358919		0.405823	-0.270538		1	-0.280892		0.81205	-0.080154
		Q91Z53	Glyoxylate reductase/hydroxypyruvate reductase		Grhpr	0.783463	-0.0752455		0.706961	0.132699		0.602016	-0.183556		0.881586	0.0372763
		Q91ZA3	Propionyl-CoA carboxylase alpha chain, mitochondrial		Pcca	0.784502	0.127233		0.44285	-0.455817		0.282137	0.631064		0.965494	-0.0184038
		Q91ZE0	Trimethyllysine dioxygenase, mitochondrial		Tmlhe	0.608148	0.132809		0.155391	-0.403886		0.591537	0.160382		0.244467	-0.270374
		Q91ZJ5	UTP--glucose-1-phosphate uridylyltransferase		Ugp2	0.597431	0.114984		0.867069	-0.0473081		0.99017	-0.00348425		0.541123	-0.121216
		Q91ZW3	SWI/SNF-related matrix-associated actin-dependent regulator of chromatin subfamily A member 5		Smarca5	0.0590583	-0.621066		0.156775	-0.562932		1	-0.24084		0.798727	0.0794694
		Q920A5	Retinoid-inducible serine carboxypeptidase		Scpep1	0.152283	-0.157127		0.0247959	-0.298965		0.920414	-0.0147936		0.804105	-0.0259399
		Q920B9	FACT complex subunit SPT16		Supt16h	0.00633714	-0.753787		0.728393	-0.132046		0.652988	0.170631		0.0225696	0.558631
		Q920E5	Farnesyl pyrophosphate synthase		Fdps	0.248519	0.279758		0.437218	-0.247001		0.741157	-0.106156		0.0511687	-0.40971
		Q920Q6	RNA-binding protein Musashi homolog 2		Msi2	0.722917	0.148242		0.256771	-0.453644		0.981538	0.0097223		0.183817	-0.460572
		Q921F2	TAR DNA-binding protein 43		Tardbp	0.119454	-0.362064		0.424111	-0.249283		0.437259	-0.242458		0.80251	0.0558499
		Q921F4	Heterogeneous nuclear ribonucleoprotein L-like		Hnrnpll	0.679845	-0.155954		0.112346	-0.736565		0.368224	-0.432945		0.17148	-0.454793
		Q921G7	Electron transfer flavoprotein-ubiquinone oxidoreductase, mitochondrial		Etfdh	0.638356	0.200752		0.564461	-0.316979		0.689663	-0.220487		0.252241	-0.436027
		Q921H8;Q8VCH0	3-ketoacyl-CoA thiolase A, peroxisomal;3-ketoacyl-CoA thiolase B, peroxisomal		Acaa1a;Acaa1b	0.366103	0.196684		0.412485	-0.230968		0.733975	0.0969434		0.239332	-0.230916
		Q921I1	Serotransferrin		Tf	0.134219	0.393653		0.476371	0.25081		0.671595	0.150381		0.610739	-0.127449
		Q921L3	Transmembrane and coiled-coil domain-containing protein 1		Tmco1	0.539198	-0.220605		0.0698768	0.710779		0.651627	-0.190209		0.1393	0.430255
		Q921L5	Conserved oligomeric Golgi complex subunit 2		Cog2	1	n. def.		0.295585	0.596073		0.874118	0.0957506		0.263818	0.57652
		Q921M3	Splicing factor 3B subunit 3		Sf3b3	0.101868	-0.72374		0.931786	-0.0517686		0.724864	0.212324		0.0891935	0.683394
		Q921M4	Golgin subfamily A member 2		Golga2	0.37075	-0.141537		0.166753	0.275633		0.550967	-0.122915		0.168168	0.194306
		Q921T2	Torsin-1A-interacting protein 1		Tor1aip1	0.528647	-0.127307		0.689937	0.0812497		1	-0.0332226		0.449562	0.121516
		Q921W0	Charged multivesicular body protein 1a		Chmp1a	0.585805	0.194004		0.505931	0.301892		0.524225	0.289284		0.656558	0.150543
		Q922B2	Aspartate--tRNA ligase, cytoplasmic		Dars	0.090336	-0.358897		0.770387	-0.0847462		0.75333	-0.0912183		0.293185	0.211099
		Q922D8	C-1-tetrahydrofolate synthase, cytoplasmic;Methylenetetrahydrofolate dehydrogenase;Methenyltetrahydrofolate cyclohydrolase;Formyltetrahydrofolate synthetase;C-1-tetrahydrofolate synthase, cytoplasmic, N-terminally processed		Mthfd1	0.351195	-0.152538		0.536377	0.13199		0.657615	-0.094996		0.328734	0.145612
		Q922E4	Ethanolamine-phosphate cytidylyltransferase		Pcyt2	0.97624	0.0129705		0.80802	-0.105579		1	-0.0602727		0.768067	-0.107094
		Q922F4	Tubulin beta-6 chain		Tubb6	0.617638	0.261462		0.162633	-0.910204		0.482831	0.472004		0.354395	-0.436985
		Q922H2	[Pyruvate dehydrogenase (acetyl-transferring)] kinase isozyme 3, mitochondrial		Pdk3	0.031628	0.78524		0.583623	0.283172		0.585002	0.282148		0.300863	-0.371707
		Q922H4	Mannose-1-phosphate guanyltransferase alpha		Gmppa	0.85896	0.027742		0.605811	0.10348		0.376962	-0.175193		0.678079	-0.0589751
		Q922J9	Fatty acyl-CoA reductase 1		Far1	0.518981	-0.218014		0.1105	-0.665469		0.820568	-0.0997764		0.514871	-0.200944
		Q922P9	Putative oxidoreductase GLYR1		Glyr1	0.783542	-0.0492995		0.239517	0.264904		0.992655	-0.00213623		0.281115	0.172467
		Q922Q1	Mitochondrial amidoxime reducing component 2		2022-03-02	0.0130362	-0.435095		0.591881	-0.137079		0.206809	-0.313815		0.445251	0.137132
		Q922W5;Q922Q4	Pyrroline-5-carboxylate reductase 1, mitochondrial;Pyrroline-5-carboxylate reductase 2		Pycr1;Pycr2	0.0204337	-0.427188		0.914546	-0.0285695		0.351187	-0.243631		0.228214	0.219889
		Q922Q5	Adenosine 3-phospho 5-phosphosulfate transporter 2		Slc35b3	0.125398	1.52911		1	-0.287919		0.473452	0.948658		0.339033	-0.946442
		Q922Q8	Leucine-rich repeat-containing protein 59		Lrrc59	0.435897	-0.250912		0.327997	-0.403604		0.435713	-0.324053		0.601295	-0.154735
		Q922R8	Protein disulfide-isomerase A6		Pdia6	0.815547	-0.0459641		0.576942	-0.141111		0.711982	-0.0937457		0.65903	-0.079125
		Q922U2	Keratin, type II cytoskeletal 5		Krt5	0.63933	-0.307721		0.462915	-0.617958		0.234505	-0.982122		0.357949	-0.543606
		Q922Y1	UBX domain-containing protein 1		Ubxn1	0.0519415	0.571609		0.219233	0.388131		1	0.0388482		0.695515	-0.10344
		Q923B0	Gamma-glutamylaminecyclotransferase		Ggact	0.419852	0.39565		0.550544	-0.342605		1	0.872013		1	-0.619653
		Q923D2	Flavin reductase (NADPH)		Blvrb	0.0281204	0.453896		0.73098	-0.101318		0.171395	0.388109		0.24717	-0.234851
		Q924C1	Exportin-5		Xpo5	1	-0.646326		0.815564	-0.0747757		1	-0.697958		0.776636	-0.0786705
		Q924M7	Mannose-6-phosphate isomerase		Mpi	0.00894795	0.762151		0.433807	-0.335015		0.7879	0.116518		0.00402759	-0.744374
		Q925B0	PRKC apoptosis WT1 regulator protein		Pawr	0.921549	-0.0226524		1	0.0303504		0.357945	-0.20565		0.55954	-0.106192
		Q925I1	ATPase family AAA domain-containing protein 3		Atad3	0.0281319	-0.476192		0.648555	-0.140638		0.842521	-0.0615295		0.159074	0.295743
		Q93092	Transaldolase		Taldo1	0.898396	0.0151077		0.770615	0.0444698		0.895255	-0.02011		0.996973	-0.000409842
		Q99020	Heterogeneous nuclear ribonucleoprotein A/B		Hnrnpab	0.111951	-0.452002		0.208842	-0.470739		0.952584	0.0230441		0.574474	0.152821
		Q99104	Unconventional myosin-Va		Myo5a	0.593125	-0.217039		0.410669	-0.377913		0.958195	0.0246263		0.898794	-0.052131
		Q99J09	Methylosome protein 50		Wdr77	0.863028	0.0650272		0.657216	-0.194542		0.491937	0.299307		0.978906	0.00842889
		Q99J56	Derlin-1		Derl1	1	-0.213414		0.128772	-0.409649		0.978253	-0.00801781		0.386649	-0.207001
		Q99J77			Nans	0.322717	0.242616		0.369269	-0.285435		0.920078	-0.0324548		0.0936481	-0.361125
		Q99J99	3-mercaptopyruvate sulfurtransferase		Mpst	0.0507158	0.602272		0.766424	-0.127954		0.613096	0.217013		0.113791	-0.457363
		Q99JB2	Stomatin-like protein 2, mitochondrial		Stoml2	0.371986	-0.338772		0.908368	-0.0573537		0.63476	-0.23562		0.699039	0.135823
		Q99JF5	Diphosphomevalonate decarboxylase		Mvd	0.915776	0.0299239		0.524732	-0.230364		0.859667	0.0645542		0.67521	-0.107841
		Q99JF8	PC4 and SFRS1-interacting protein		Psip1	0.00395957	-0.750942		0.0471007	-0.727217		0.578347	-0.221429		0.602317	0.154093
		Q99JI1	Musculoskeletal embryonic nuclear protein 1		Mustn1	0.0773514	-1.07741		0.314823	0.647036		0.549746	0.391668		0.00315668	1.17562
		Q99JI4	26S proteasome non-ATPase regulatory subunit 6		Psmd6	0.908184	-0.0701731		0.627295	-0.37955		0.587269	-0.423766		0.533337	-0.343181
		Q99JI6	Ras-related protein Rap-1b		Rap1b	0.052098	-0.256292		0.157017	-0.250171		0.752281	-0.0581304		0.647375	0.0594258
		Q99JR1	Sideroflexin-1		Sfxn1	0.907334	-0.045301		0.380398	-0.433526		0.696005	0.195712		0.819158	-0.0811559
		Q99JR5	Tubulointerstitial nephritis antigen-like		Tinagl1	6.06652e-05	-0.999347		0.322531	-0.424967		0.646556	-0.200292		0.072509	0.52016
		Q99JW2	Aminoacylase-1		Acy1	0.00618033	0.6513		0.588103	-0.192929		0.884641	0.0519929		0.00420641	-0.613218
		Q99JW4;Q91XD2	LIM and senescent cell antigen-like-containing domain protein 1;LIM and senescent cell antigen-like-containing domain protein 2		Lims1;Lims2	0.0125021	-0.916439		0.789111	-0.144077		0.969517	0.0206167		0.0451067	0.701969
		Q99JW5	Epithelial cell adhesion molecule		Epcam	0.128232	0.425073		0.1892	-0.479635		0.78239	0.104553		0.024617	-0.541769
		Q99JX3	Golgi reassembly-stacking protein 2		Gorasp2	0.757229	0.041828		0.583003	-0.0954744		0.396205	0.14621		0.938888	-0.00948882
		Q99JX4	Eukaryotic translation initiation factor 3 subunit M		Eif3m	0.035038	-0.810535		0.787278	0.14692		0.748087	-0.174743		0.0650856	0.661534
		Q99JY0	Trifunctional enzyme subunit beta, mitochondrial;3-ketoacyl-CoA thiolase		Hadhb	0.391348	-0.122762		0.0719134	-0.315522		0.468851	-0.134538		0.346285	-0.122728
		Q99JY9	Actin-related protein 3		Actr3	0.168268	0.286056		0.192748	-0.350617		0.79216	0.0734688		0.0361822	-0.376954
		Q99JZ0	Syntenin-2		Sdcbp2	0.00535956	0.797785		0.544792	0.264569		0.544044	0.26505		0.136934	-0.533536
		Q99K01	Pyridoxal-dependent decarboxylase domain-containing protein 1		Pdxdc1	0.635578	-0.108492		0.24378	-0.336158		0.598302	-0.155533		0.453731	-0.155436
		Q99K28	ADP-ribosylation factor GTPase-activating protein 2		Arfgap2	0.040006	-0.792776		1	-0.502603		0.852739	-0.0857118		0.409024	0.331103
		Q99K30	Epidermal growth factor receptor kinase substrate 8-like protein 2		Eps8l2	0.00121027	1.38482		0.8842	-0.100257		0.596822	0.361877		0.0129969	-1.10244
		Q99K41	EMILIN-1		Emilin1	0.000105684	-1.47499		0.925851	-0.0612302		0.203482	-0.808094		0.0665801	0.794498
		Q99K48	Non-POU domain-containing octamer-binding protein		Nono	0.346715	-0.361799		0.273618	-0.539766		0.783553	0.13877		0.777354	0.101001
		Q99K51	Plastin-3		Pls3	0.0252071	1.4636		0.933078	-0.0758492		1	0.523191		0.0308244	-1.60015
		Q99KB8	Hydroxyacylglutathione hydrolase, mitochondrial		Hagh	0.202967	0.493287		0.439466	-0.357408		0.317877	0.456967		0.350966	-0.323645
		Q99KC7	Small cell adhesion glycoprotein		Smagp	0.105308	1.15412		1	-0.20983		0.723412	0.276873		0.265887	-0.698009
		Q99KC8	von Willebrand factor A domain-containing protein 5A		Vwa5a	0.0238313	0.168466		0.142636	-0.149997		0.929763	0.0094436		0.000334718	-0.210665
		Q99KD5	Protein unc-45 homolog A		Unc45a	0.289196	0.258874		0.585367	0.173823		0.387444	0.272441		0.958246	0.0124584
		Q99KE1	NAD-dependent malic enzyme, mitochondrial		Me2	0.132142	0.446108		0.560078	-0.232296		0.967783	-0.0162198		0.0595939	-0.496014
		Q99KF1	Transmembrane emp24 domain-containing protein 9		Tmed9	0.0730272	-0.344864		0.0373378	-0.505259		0.859348	0.0471028		0.756053	0.0583091
		Q99KH8	Serine/threonine-protein kinase 24;Serine/threonine-protein kinase 24 35 kDa subunit;Serine/threonine-protein kinase 24 12 kDa subunit		Stk24	0.250138	-0.279006		1	0.0108141		0.320972	-0.243146		0.897623	0.0251206
		Q99KI0	Aconitate hydratase, mitochondrial		Aco2	0.476707	0.151191		0.432684	-0.2147		0.730921	-0.095129		0.132627	-0.280907
		Q99KJ8	Dynactin subunit 2		Dctn2	0.649496	0.0744635		0.407685	-0.173327		0.730988	-0.0728664		0.201802	-0.18515
		Q99KK2	N-acylneuraminate cytidylyltransferase		Cmas	0.908397	-0.0289696		0.609319	-0.165214		0.778767	-0.0911818		0.649358	-0.104057
		Q99KK7	Dipeptidyl peptidase 3		Dpp3	0.00151789	0.355722		0.926096	0.0164623		0.988923	0.00246445		0.00822919	-0.286972
		Q99KN9	Clathrin interactor 1		Clint1	0.842354	0.0622823		0.858512	-0.0720843		0.493202	-0.274444		0.424903	-0.225166
		Q99KP3	Lambda-crystallin homolog		Cryl1	0.00270296	0.434568		0.841384	-0.0449365		0.854831	-0.0410879		0.00194416	-0.405152
		Q99KP6	Pre-mRNA-processing factor 19		Prpf19	0.283649	-0.406835		0.394274	-0.421152		0.404333	-0.412531		0.826389	-0.077812
		Q99KQ4	Nicotinamide phosphoribosyltransferase		Nampt	0.00246148	0.651361		0.993092	0.00289838		0.494555	0.226369		0.0496468	-0.428167
		Q99KR3	Beta-lactamase-like protein 2		Lactb2	0.222602	-0.402975		1	0.649801		1	0.00435193		0.038533	0.573994
		Q99KR7	Peptidyl-prolyl cis-trans isomerase F, mitochondrial		Ppif	0.780017	-0.0539085		0.656893	-0.1104		0.535234	-0.153473		0.620145	-0.0870128
		Q99KR8	Plasma alpha-L-fucosidase		Fuca2	0.675866	0.0953457		0.458245	-0.214445		0.561091	0.168889		0.607557	-0.110867
		Q99KV1	DnaJ homolog subfamily B member 11		Dnajb11	0.704011	0.0848779		0.661255	-0.126252		0.802833	-0.072144		0.39893	-0.16993
		Q99KW3	TRIO and F-actin-binding protein		Triobp	0.196393	-0.485307		0.321459	-0.487952		0.477864	0.352942		0.333471	0.336917
		Q99KY4	Cyclin-G-associated kinase		Gak	0.0165208	1.00151		0.636005	-0.286506		0.353951	0.553447		0.0820664	-0.701124
		Q99L04	Dehydrogenase/reductase SDR family member 1		Dhrs1	0.515583	0.159344		0.897856	-0.0409773		0.565187	0.182342		0.782933	-0.0621044
		Q99L13	3-hydroxyisobutyrate dehydrogenase, mitochondrial		Hibadh	0.684089	0.177032		0.69283	-0.221926		0.921508	0.055535		0.559815	-0.230722
		Q99L20			Gstt3	0.0709785	0.287931		0.380263	0.190431		0.988035	-0.00330973		0.338653	-0.146382
		Q99L45	Eukaryotic translation initiation factor 2 subunit 2		Eif2s2	0.244406	-0.337275		0.568214	-0.218268		0.353513	-0.350759		0.989891	-0.00345095
		Q99L47	Hsc70-interacting protein		St13	0.614777	-0.159239		0.661802	-0.178924		0.733814	0.139326		0.696529	0.1129
		Q99LB2	Dehydrogenase/reductase SDR family member 4		Dhrs4	0.475472	-0.202638		0.247278	-0.416626		0.63922	-0.172942		0.629204	-0.125919
		Q99LB6	Methionine adenosyltransferase 2 subunit beta		Mat2b	0.199429	-0.19555		0.48701	-0.140217		0.349297	-0.187211		0.995818	-0.000755628
		Q99LC3	NADH dehydrogenase [ubiquinone] 1 alpha subcomplex subunit 10, mitochondrial		Ndufa10	0.758007	-0.0827003		0.452406	-0.257738		0.699682	-0.133517		0.6037	-0.126711
		Q99LC5	Electron transfer flavoprotein subunit alpha, mitochondrial		Etfa	0.591985	0.140197		0.597374	-0.178398		0.841427	-0.0679283		0.306947	-0.239994
		Q99LD4	COP9 signalosome complex subunit 1		Gps1	0.0614997	0.507027		0.399922	0.284298		0.843602	-0.0677039		0.305008	-0.248708
		Q99LD8	N(G),N(G)-dimethylarginine dimethylaminohydrolase 2		Ddah2	0.0412381	-1.17081		0.121381	1.07885		0.32224	-0.715028		0.0241198	1.11109
		Q99LF4	tRNA-splicing ligase RtcB homolog		Rtcb	0.402568	-0.112855		0.658308	-0.0778271		0.84928	-0.0335593		0.758438	0.0383527
		Q99LI8	Hepatocyte growth factor-regulated tyrosine kinase substrate		Hgs	0.023937	-0.369162		0.254064	0.260531		0.12857	-0.339784		0.0857373	0.268009
		Q99LJ1	Tissue alpha-L-fucosidase		Fuca1	0.0364235	0.379834		0.840056	0.0518473		0.597057	-0.1351		0.029475	-0.358155
		Q99LP6	GrpE protein homolog 1, mitochondrial		Grpel1	0.99548	0.00152483		0.332161	-0.330204		0.850659	-0.0653804		0.411038	-0.199063
		Q99LT0	Protein dpy-30 homolog		Dpy30	0.0553587	-0.496423		0.762614	0.109019		0.0954279	-0.568165		0.46641	0.184113
		Q9CQD4;Q99LU0	Charged multivesicular body protein 1b-2;Charged multivesicular body protein 1b-1		Chmp1b2;Chmp1b1	0.0365997	0.961384		0.865006	0.0916297		0.328129	0.508666		0.549576	-0.280846
		Q99LX0	Protein deglycase DJ-1		Park7	0.999411	-0.000100517		0.964716	-0.00777912		0.795793	0.0454453		0.879029	0.0189168
		Q99LY9	NADH dehydrogenase [ubiquinone] iron-sulfur protein 5;NADH dehydrogenase [ubiquinone] iron-sulfur protein 5, N-terminally processed		Ndufs5	0.47634	0.226352		0.535872	-0.254691		0.904418	-0.049802		0.23065	-0.340873
		Q99M28	RNA-binding protein with serine-rich domain 1		Rnps1	0.330746	-0.224675		1	-0.103139		0.219928	0.32197		0.0821839	0.338542
		Q99MD9	Nuclear autoantigenic sperm protein		Nasp	0.00293377	-0.672221		0.430725	0.273253		1	-0.0594716		0.000230078	0.70233
		Q99MN1	Lysine--tRNA ligase		Kars	0.823733	-0.0540884		0.72466	-0.110243		0.264296	-0.34099		0.408945	-0.180543
		Q99MN9	Propionyl-CoA carboxylase beta chain, mitochondrial		Pccb	0.182367	-0.405228		0.802023	-0.102072		0.745959	-0.131768		0.43776	0.22077
		Q99MQ4	Asporin		Aspn	0.0219292	-1.16399		0.454199	0.427683		0.906493	0.0680969		0.0127182	0.922094
		Q99MR6	Serrate RNA effector molecule homolog		Srrt	0.00770465	-0.90681		0.924633	-0.0481372		0.444822	-0.383964		0.113599	0.539624
		Q99MZ6	Unconventional myosin-VIIb		Myo7b	0.029184	0.557612		0.576642	-0.202347		0.46054	0.266112		0.0723364	-0.432794
		Q99N84	28S ribosomal protein S18b, mitochondrial		Mrps18b	0.800887	-0.0751055		0.74347	-0.113107		0.944997	0.023909		0.978781	0.00696847
		Q99N92	39S ribosomal protein L27, mitochondrial		Mrpl27	1	-0.397465		1	0.393771		1	-0.0416145		0.0445754	0.374811
		Q99N94	39S ribosomal protein L9, mitochondrial		Mrpl9	0.83627	0.0773064		0.0720333	-0.729381		0.660454	0.191197		0.273035	-0.337125
		Q99NB1	Acetyl-coenzyme A synthetase 2-like, mitochondrial		Acss1	0.989155	0.00369553		0.0163668	-0.62405		0.240291	0.349461		0.423734	-0.212907
		Q99NB9	Splicing factor 3B subunit 1		Sf3b1	0.00873322	-1.24931		0.451034	-0.52809		0.874038	-0.1124		0.131257	0.720843
		Q99P30	Peroxisomal coenzyme A diphosphatase NUDT7		Nudt7	0.193757	0.561018		0.474581	-0.32269		0.193586	0.561205		0.530392	-0.250836
		Q99P72	Reticulon-4		Rtn4	0.000636661	-0.413164		0.662631	-0.0856695		0.615772	-0.0984124		0.0495603	0.252263
		Q99PL5	Ribosome-binding protein 1		Rrbp1	0.959894	-0.0108748		0.379783	-0.241141		0.504947	-0.184355		0.2905	-0.203686
		Q99PT1	Rho GDP-dissociation inhibitor 1		Arhgdia	0.040677	0.346701		0.440807	-0.181843		0.438745	0.182643		0.0665946	-0.288518
		Q99PV0	Pre-mRNA-processing-splicing factor 8		Prpf8	0.0125587	-1.41939		0.216923	-0.998784		0.466286	-0.602059		0.513809	0.382399
		Q9CPP0	Nucleoplasmin-3		Npm3	5.35928e-08	-1.36996		0.539944	-0.330065		0.41488	-0.436338		0.0289131	0.75843
		Q9CPP6	NADH dehydrogenase [ubiquinone] 1 alpha subcomplex subunit 5		Ndufa5	0.697904	-0.154308		0.401698	-0.425252		0.79187	-0.135673		0.675426	-0.151872
		Q9CPQ1	Cytochrome c oxidase subunit 6C		Cox6c	0.398125	0.209911		0.588421	-0.17514		0.913833	-0.035237		0.208208	-0.280114
		Q9CPQ3	Mitochondrial import receptor subunit TOM22 homolog		Tomm22	0.51746	0.16063		0.743328	-0.105624		0.861327	0.0564423		0.483609	-0.15845
		Q9CPQ8	ATP synthase subunit g, mitochondrial		Atp5l	0.453309	-0.17219		0.41484	-0.241175		0.434444	-0.231449		0.660456	-0.0928202
		Q9CPR4	60S ribosomal protein L17		Rpl17	0.114873	-0.351833		0.500953	-0.202497		0.63258	-0.14456		0.574972	0.119665
		Q9CPR5	39S ribosomal protein L15, mitochondrial		Mrpl15	1	0.0834484		1	n. def.		0.950894	-0.0122328		0.75837	-0.0572338
		Q9CPT0	Apoptosis facilitator Bcl-2-like protein 14		Bcl2l14	0.0317894	0.458499		0.72232	-0.10769		0.412266	-0.245539		0.00138944	-0.558697
		Q9CPT4	Myeloid-derived growth factor		Mydgf	0.0526543	0.363022		0.448578	-0.196041		0.299712	0.265397		0.128622	-0.26784
		Q9CPU0	Lactoylglutathione lyase		Glo1	0.00745887	0.356921		0.8789	0.030417		0.200172	0.24696		0.247252	-0.158746
		Q9CPU2	NADH dehydrogenase [ubiquinone] 1 beta subcomplex subunit 2, mitochondrial		Ndufb2	0.647838	0.268575		0.317357	-0.575865		0.925905	0.0549719		0.306322	-0.438594
		Q9CPU4	Microsomal glutathione S-transferase 3		Mgst3	0.864419	0.090384		0.509764	-0.442063		0.594096	-0.358654		0.286115	-0.52174
		Q9CPV4	Glyoxalase domain-containing protein 4		Glod4	0.199441	0.252148		0.756625	-0.0812988		0.479681	0.183794		0.384922	-0.158876
		Q9CPW3	39S ribosomal protein L54, mitochondrial		Mrpl54	0.884675	-0.0705051		1	0.833134		1	-0.26627		0.353779	0.424795
		Q9CPW4	Actin-related protein 2/3 complex subunit 5		Arpc5	0.243104	0.215971		0.0458056	-0.451458		0.381325	0.211816		0.063679	-0.299797
		Q9CPX6	Ubiquitin-like-conjugating enzyme ATG3		Atg3	0.859223	-0.047834		0.776347	-0.0988042		0.458353	0.255294		0.629926	0.118107
		Q9CPY7	Cytosol aminopeptidase		Lap3	0.126791	0.237918		0.40291	-0.174232		0.801664	0.053054		0.0623454	-0.258854
		Q9CPZ8	COX assembly mitochondrial protein homolog		Cmc1	0.617961	-0.12712		0.748334	-0.105908		0.925467	0.0309442		0.769406	0.0684517
		Q9CQ10	Charged multivesicular body protein 3		Chmp3	0.00916002	0.724379		0.941439	-0.0280886		0.915484	-0.0405706		0.0169622	-0.59804
		Q9CQ22	Ragulator complex protein LAMTOR1		Lamtor1	0.571409	0.203776		0.0602431	-0.815807		0.529556	0.291745		0.174565	-0.431845
		Q9CQ40	39S ribosomal protein L49, mitochondrial		Mrpl49	0.23884	-0.234653		0.367579	-0.212465		0.940004	0.0180919		0.704355	0.0657947
		Q9CQ48	NudC domain-containing protein 2		Nudcd2	0.589579	-0.159886		0.839683	0.0778303		0.406667	0.314773		0.210581	0.32954
		Q9CQ54	NADH dehydrogenase [ubiquinone] 1 subunit C2		Ndufc2	0.96398	0.0094264		0.421092	-0.213777		0.7437	-0.0879056		0.397625	-0.158697
		Q9CQ60	6-phosphogluconolactonase		Pgls	0.259424	0.114447		0.863617	0.0231183		0.904004	-0.0162373		0.324143	-0.0919324
		Q9CQ62	2,4-dienoyl-CoA reductase, mitochondrial		Decr1	0.859735	-0.0611015		0.410726	-0.362083		0.741702	-0.14688		0.5154	-0.203564
		Q9CQ65	S-methyl-5-thioadenosine phosphorylase		Mtap	0.654924	0.148344		0.740895	-0.141972		0.550817	0.254749		0.824969	-0.0672316
		Q9CQ69	Cytochrome b-c1 complex subunit 8		Uqcrq	0.507013	-0.269958		0.277708	-0.561149		0.821153	-0.119755		0.757622	-0.115488
		Q9CQ71	Replication protein A 14 kDa subunit		Rpa3	0.924165	-0.0342155		0.874091	0.0735089		0.575915	0.257854		0.550967	0.194195
		Q9CQ75	NADH dehydrogenase [ubiquinone] 1 alpha subcomplex subunit 2		Ndufa2	0.45377	0.113567		0.949792	0.0124741		0.445015	0.149402		0.922071	-0.0137015
		Q9CQ80	Vacuolar protein-sorting-associated protein 25		Vps25	0.356861	-0.180792		0.391323	-0.217688		0.87675	-0.0399984		0.904796	0.0218163
		Q9CQ89	Protein CutA		Cuta	0.0502808	0.327676		0.965546	-0.010126		0.513639	0.151708		0.206581	-0.202272
		Q9CQ92	Mitochondrial fission 1 protein		Fis1	0.739618	0.0600225		0.604203	0.120439		0.985896	0.00413132		0.940824	0.0122664
		Q9CQA3	Succinate dehydrogenase [ubiquinone] iron-sulfur subunit, mitochondrial		Sdhb	0.858381	0.0377407		0.601705	-0.141776		0.900578	-0.0341253		0.533135	-0.119401
		Q9CQB5	CDGSH iron-sulfur domain-containing protein 2		Cisd2	0.726363	0.0806455		0.756687	-0.0922268		0.652219	-0.133839		0.385035	-0.180237
		Q9CQC2	Colipase		Clps	0.479191	0.394409		1	-0.761233		0.769227	-0.16581		0.133086	-0.632584
		Q9CQC6	Basic leucine zipper and W2 domain-containing protein 1		Bzw1	0.000389263	-0.441652		0.909845	-0.0233566		0.107837	-0.313871		0.15319	0.19943
		Q9CQC7	NADH dehydrogenase [ubiquinone] 1 beta subcomplex subunit 4		Ndufb4	0.904411	-0.0672094		0.254392	-0.800883		0.726919	-0.251728		0.348236	-0.470298
		Q9CQC9	GTP-binding protein SAR1b		Sar1b	0.00569143	0.237357		0.115713	0.193548		0.279234	0.136881		0.721755	-0.0325834
		Q9CQD1	Ras-related protein Rab-5A		Rab5a	0.163964	0.360169		0.602355	0.179361		0.0902962	-0.548787		0.0202341	-0.527336
		Q9CQE1	Protein NipSnap homolog 3B		Nipsnap3b	0.1745	0.281293		0.781898	-0.0764859		0.051872	0.492892		0.906349	-0.0241406
		Q9CQE5	Regulator of G-protein signaling 10		Rgs10	0.124105	-0.672898		0.905061	-0.0644066		0.636083	-0.254242		0.414914	0.31373
		Q9CQE8	UPF0568 protein C14orf166 homolog			0.873923	0.0548255		0.234732	-0.514363		0.687919	0.178641		0.494225	-0.213549
		Q9CQF3	Cleavage and polyadenylation specificity factor subunit 5		Nudt21	0.0513201	-0.441772		0.678673	-0.13094		0.693033	0.124809		0.0826253	0.365078
		Q9CQH3	NADH dehydrogenase [ubiquinone] 1 beta subcomplex subunit 5, mitochondrial		Ndufb5	0.0910018	0.572948		0.645471	0.193731		0.652018	-0.189936		0.164013	-0.407261
		Q9CQH7	Transcription factor BTF3 homolog 4		Btf3l4	0.0961178	-0.42771		0.917733	0.0360634		0.683521	-0.14175		0.168796	0.361655
		Q9CQI3	Glia maturation factor beta		Gmfb	0.101296	0.236775		0.896227	-0.025763		0.478845	0.138411		0.301752	-0.140989
		Q9CQI6	Coactosin-like protein		Cotl1	0.145213	0.231591		0.0283502	-0.425623		0.690975	0.085114		0.00488429	-0.363247
		Q9CQI7	U2 small nuclear ribonucleoprotein B		Snrpb2	0.0786667	-0.926523		0.904625	-0.0792182		0.449473	-0.493407		0.443291	0.361856
		Q9CQJ6	Density-regulated protein		Denr	0.0345282	-0.471968		0.879691	-0.0479285		0.289085	-0.327769		0.349925	0.205458
		Q9CQJ8	NADH dehydrogenase [ubiquinone] 1 beta subcomplex subunit 9		Ndufb9	0.667763	0.295454		0.537391	-0.545753		0.263434	0.971123		0.957617	-0.0335271
		Q9CQL5	39S ribosomal protein L18, mitochondrial		Mrpl18	0.0750556	-0.481171		0.601311	-0.192443		0.888935	-0.0517797		0.24588	0.328532
		Q9CQM5	Thioredoxin domain-containing protein 17		Txndc17	0.00171288	0.420658		0.37687	0.18366		0.82169	0.0475896		0.0952885	-0.234923
		Q9CQM9	Glutaredoxin-3		Glrx3	0.165411	0.422456		0.544353	-0.246478		0.231899	0.475034		0.404879	-0.237769
		Q9CQN1	Heat shock protein 75 kDa, mitochondrial		Trap1	0.00360662	-0.692653		0.935967	0.0293587		0.250461	-0.408177		0.113293	0.387801
		Q9CQN3	Mitochondrial import receptor subunit TOM6 homolog		Tomm6	0.283274	-0.531783		0.21328	-0.60392		1	n. def.		0.900652	-0.0601136
		Q9CQN6	Transmembrane protein 14C		Tmem14c	0.121302	-0.384426		0.924524	0.0319465		0.571597	-0.18947		0.299775	0.241593
		Q9CQN7	39S ribosomal protein L41, mitochondrial		Mrpl41	0.372281	-0.251945		0.940707	-0.0249935		0.728724	-0.11622		0.661545	0.105992
		Q9CQQ7	ATP synthase F(0) complex subunit B1, mitochondrial		Atp5f1	0.305012	0.217891		0.869144	-0.0461953		0.802954	-0.0699142		0.211551	-0.23963
		Q9CQR2	40S ribosomal protein S21		Rps21	0.766114	0.129029		0.386075	-0.478434		0.588574	0.301556		0.619471	-0.195963
		Q9CQR4	Acyl-coenzyme A thioesterase 13;Acyl-coenzyme A thioesterase 13, N-terminally processed		Acot13	0.149834	-0.348864		0.652902	-0.146425		0.514744	-0.211083		0.626466	0.111966
		Q9CQR6	Serine/threonine-protein phosphatase 6 catalytic subunit;Serine/threonine-protein phosphatase 6 catalytic subunit, N-terminally processed		Ppp6c	0.362203	0.360943		0.304572	-0.522515		0.621297	0.255872		0.223449	-0.434107
		Q9CQS8	Protein transport protein Sec61 subunit beta		Sec61b	0.48736	0.203679		0.332322	-0.363425		0.39095	0.323026		0.47784	-0.189932
		Q9CQT1	Methylthioribose-1-phosphate isomerase		Mri1	0.976689	-0.00696735		0.876756	-0.0431579		0.167137	-0.367733		0.28365	-0.210252
		Q9CQU0	Thioredoxin domain-containing protein 12		Txndc12	0.87921	-0.0704587		0.65521	-0.263717		1	0.0262472		0.869995	-0.0702453
		Q9CQU3	Protein RER1		Rer1	0.237117	-0.342747		0.635527	-0.164974		0.340271	-0.32658		0.960127	-0.0126614
		Q9CQV8	14-3-3 protein beta/alpha;14-3-3 protein beta/alpha, N-terminally processed		Ywhab	0.232734	0.126493		0.588366	-0.0758915		0.688645	-0.0563505		0.0644843	-0.171531
		Q9CQW1	Synaptobrevin homolog YKT6		Ykt6	0.279926	0.194298		0.963191	0.0109881		0.889061	-0.0331996		0.2925	-0.173021
		Q9CQW2;Q8VEH3	ADP-ribosylation factor-like protein 8B;ADP-ribosylation factor-like protein 8A		Arl8b;Arl8a	0.695219	-0.111561		0.245002	0.416445		0.749188	-0.117661		0.343361	0.242359
		Q9CQX2	Cytochrome b5 type B		Cyb5b	0.834189	0.103311		0.286568	-0.663101		0.920413	0.0637056		0.384474	-0.38579
		Q9CQX8	28S ribosomal protein S36, mitochondrial		Mrps36	0.661135	-0.35011		0.321814	-0.980425		0.759199	0.310492		0.931889	-0.0685985
		Q9CQY5	Magnesium transporter protein 1		Magt1	0.208318	0.288101		0.393052	-0.255245		1	-0.148803		0.032662	-0.423158
		Q9CQZ0;Q921I0	ORM1-like protein 2;ORM1-like protein 1		Ormdl2;Ormdl1	0.115539	-0.323033		1	-0.540409		0.701906	0.106143		0.367359	0.178081
		Q9CQZ5	NADH dehydrogenase [ubiquinone] 1 alpha subcomplex subunit 6		Ndufa6	0.847214	0.0375881		0.620092	-0.124283		0.835766	-0.0522062		0.498027	-0.119568
		Q9CQZ6	NADH dehydrogenase [ubiquinone] 1 beta subcomplex subunit 3		Ndufb3	0.985845	0.00547218		0.666624	-0.170846		0.469102	0.285001		0.851928	0.0525177
		Q9CR00	26S proteasome non-ATPase regulatory subunit 9		Psmd9	0.378907	0.213028		0.716079	0.104407		0.367033	0.254783		0.86283	0.0359839
		Q9CR09	Ubiquitin-fold modifier-conjugating enzyme 1		Ufc1	0.953703	-0.0115631		0.776861	0.0727493		0.778642	-0.072155		0.956431	0.00993307
		Q9CR16	Peptidyl-prolyl cis-trans isomerase D		Ppid	0.523511	-0.370732		0.445921	-0.569705		0.937454	-0.0593891		0.991647	-0.00560308
		Q9CR21	Acyl carrier protein, mitochondrial		Ndufab1	0.21557	0.846367		0.432843	-0.705849		0.987733	0.0140228		0.0820659	-1.05122
		Q9CR26	Vacuolar protein sorting-associated protein VTA1 homolog		Vta1	0.0408152	0.189713		0.598258	-0.0685245		0.95508	0.00736952		0.0229997	-0.188671
		Q9CR41	Huntingtin-interacting protein K		Hypk	0.0222847	-1.25919		0.761912	-0.240025		0.680017	0.326193		0.031975	1.09241
		Q9CR51	V-type proton ATPase subunit G 1		Atp6v1g1	0.574095	0.132582		0.76512	-0.0914373		0.461221	-0.223294		0.200623	-0.26785
		Q9CR57	60S ribosomal protein L14		Rpl14	0.00461083	-0.412021		0.19851	-0.27476		0.736334	-0.0743826		0.268371	0.16878
		Q9CR59	Growth arrest and DNA damage-inducible proteins-interacting protein 1		Gadd45gip1	0.831954	-0.0673691		0.827227	-0.0692869		1	-0.50277		0.436088	-0.20245
		Q9CR61	NADH dehydrogenase [ubiquinone] 1 beta subcomplex subunit 7		Ndufb7	0.950883	-0.0127364		0.500696	-0.178		0.594762	-0.141134		0.423621	-0.148953
		Q9CR62	Mitochondrial 2-oxoglutarate/malate carrier protein		Slc25a11	0.641535	0.0940084		0.112537	-0.393778		0.957349	0.0140071		0.127961	-0.268226
		Q9CR64	Protein kish-A		Tmem167a	0.347972	-0.374433		0.696517	0.184288		0.0670411	-0.797081		0.864131	-0.0613186
		Q9CR67	Transmembrane protein 33		Tmem33	0.668083	-0.136424		1	-0.335518		0.50772	0.243232		0.62384	0.134928
		Q9CR68	Cytochrome b-c1 complex subunit Rieske, mitochondrial;Cytochrome b-c1 complex subunit 11		Uqcrfs1	0.980008	-0.00575418		0.456923	-0.217895		0.375261	-0.258398		0.252097	-0.233351
		Q9CR86	Calcium-regulated heat stable protein 1		Carhsp1	0.0735601	0.802418		0.284925	-0.646635		0.779486	0.173268		0.0208579	-0.905366
		Q9CR98	Protein FAM136A		Fam136a	0.158869	0.397152		0.91751	-0.0393297		0.384609	0.324848		0.47867	-0.188201
		Q9CRA5	Golgi phosphoprotein 3		Golph3	0.0292571	0.494649		0.235797	0.298642		0.779281	0.073761		0.703884	-0.0814974
		Q9CRB2	H/ACA ribonucleoprotein complex subunit 2		Nhp2	1	0.180624		1	0.207541		1	-0.262072		0.420551	-0.130642
		Q9CRB3	5-hydroxyisourate hydrolase		Urah	0.649072	-0.110424		0.554387	-0.184635		0.470375	-0.224604		0.610836	-0.1126
		Q9CRB6	Tubulin polymerization-promoting protein family member 3		Tppp3	0.016903	-0.441075		0.771488	-0.0778751		0.703903	-0.101774		0.123943	0.277738
		Q9CRB9	MICOS complex subunit Mic19		Chchd3	0.875181	0.0291865		0.866032	-0.0404634		0.485154	-0.165761		0.447003	-0.127434
		Q9CRD0	OCIA domain-containing protein 1		Ociad1	0.888887	0.0597705		0.294376	-0.565717		0.128414	0.799345		0.863744	0.0670052
		Q9CRD2	ER membrane protein complex subunit 2		Emc2	0.457323	0.128352		0.716271	0.0817707		0.862962	-0.0389207		0.589529	-0.0855347
		Q9CRY7	Glycerophosphodiester phosphodiesterase domain-containing protein 1		Gdpd1	0.166807	0.381968		0.21623	-0.444679		0.384992	0.317637		0.12663	-0.381827
		Q9CS42	Ribose-phosphate pyrophosphokinase 2		Prps2	0.95784	-0.0294846		0.627777	-0.312284		1	-0.58116		0.490456	-0.328955
		Q9CSN1	SNW domain-containing protein 1		Snw1	0.0105	-0.812717		1	0.103121		0.847539	0.0844248		0.00923111	0.735202
		Q9CSU0	Regulation of nuclear pre-mRNA domain-containing protein 1B		Rprd1b	0.0154911	-0.766959		0.362702	-0.413352		0.726964	-0.161016		0.269004	0.351948
		Q9CT10	Ran-binding protein 3		Ranbp3	0.141622	-0.60506		0.715232	0.202534		0.0367798	-1.06013		0.847952	0.0754211
		Q9CU62	Structural maintenance of chromosomes protein 1A		Smc1a	0.0501161	-0.606408		0.793647	-0.113246		0.398909	-0.360139		0.37265	0.268648
		Q9CVB6	Actin-related protein 2/3 complex subunit 2		Arpc2	0.373678	0.169993		0.45298	-0.18605		0.60581	0.128768		0.327163	-0.170301
		Q9CW03	Structural maintenance of chromosomes protein 3		Smc3	0.413359	-0.603627		0.924461	-0.0813768		1	-1.29311		0.963778	-0.0343835
		Q9CWF2	Tubulin beta-2B chain		Tubb2b	0.0777748	-0.900393		0.0502195	-1.27127		0.556607	0.410966		0.516475	0.320176
		Q9CWJ9	Bifunctional purine biosynthesis protein PURH;Phosphoribosylaminoimidazolecarboxamide formyltransferase;IMP cyclohydrolase		Atic	0.987132	0.00286512		0.769183	-0.0671705		0.749387	0.0730975		0.997166	0.00057594
		Q9CWK8	Sorting nexin-2		Snx2	0.00568343	-0.252283		0.467105	-0.0991308		0.258485	-0.151571		0.375882	0.0848852
		Q9CWL8	Beta-catenin-like protein 1		Ctnnbl1	0.00355467	-0.627311		0.773849	0.0948407		0.418842	-0.263536		0.0403992	0.438411
		Q9CWM4	Prefoldin subunit 1		Pfdn1	0.274841	-0.184747		0.0397567	-0.421398		0.893762	-0.0299209		0.649491	-0.071704
		Q9CWS0	N(G),N(G)-dimethylarginine dimethylaminohydrolase 1		Ddah1	0.227028	0.765675		0.412597	0.681885		0.573786	-0.471746		0.363491	-0.532993
		Q9CWU2	Palmitoyltransferase ZDHHC13		Zdhhc13	0.0384646	0.324096		0.3372	-0.208212		0.92271	0.0214699		0.00692677	-0.363451
		Q9CWZ3	RNA-binding protein 8A		Rbm8a	0.723805	-0.251783		0.108059	-1.02778		1	1.5618		0.865965	0.108041
		Q9CWZ7	Gamma-soluble NSF attachment protein		Napg	0.911288	0.0174572		0.243008	0.22936		0.358638	-0.182367		0.950125	0.00894849
		Q9CX00	IST1 homolog		Ist1	0.0509112	0.369426		0.382076	-0.227735		0.941028	-0.0195951		0.0075778	-0.43152
		Q9CX34	Suppressor of G2 allele of SKP1 homolog		Sugt1	0.0689873	-0.425386		0.811545	-0.0771721		0.771519	-0.0939315		0.225705	0.268936
		Q9CX56	26S proteasome non-ATPase regulatory subunit 8		Psmd8	0.937673	0.0167609		0.088727	-0.442765		0.682913	0.112643		0.351202	-0.179029
		Q9CX86	Heterogeneous nuclear ribonucleoprotein A0		Hnrnpa0	0.147438	-0.436038		0.476794	-0.286073		0.801769	-0.101927		0.552713	0.169365
		Q9CXE7	Transmembrane emp24 domain-containing protein 5		Tmed5	0.151131	-0.419312		0.100994	-0.610294		0.752946	-0.12381		0.949577	-0.0176256
		Q9CXI5	Mesencephalic astrocyte-derived neurotrophic factor		Manf	0.451062	0.187216		0.523045	-0.205532		0.941212	-0.0239422		0.223337	-0.27075
		Q9CXS4	Centromere protein V		Cenpv	0.0578421	-0.497282		0.705195	-0.137799		0.620107	-0.180151		0.312111	0.255427
		Q9CXT8	Mitochondrial-processing peptidase subunit beta		Pmpcb	1	0.106926		1	0.209599		0.624666	-0.167957		0.779264	-0.0886277
		Q9CXW2	28S ribosomal protein S22, mitochondrial		Mrps22	0.00917142	-0.359256		0.661622	-0.0896085		0.298262	-0.208511		0.282926	0.159365
		Q9CXW3	Calcyclin-binding protein		Cacybp	0.115956	-0.435643		0.600141	-0.196581		0.413228	-0.304225		0.67166	0.112633
		Q9CXW4	60S ribosomal protein L11		Rpl11	0.00812342	-0.404235		0.678199	-0.094241		0.280518	-0.239896		0.280036	0.169794
		Q9CXY6	Interleukin enhancer-binding factor 2		Ilf2	0.0228145	-0.706476		0.317409	-0.398496		0.849448	-0.0774119		0.3786	0.255341
		Q9CXZ1	NADH dehydrogenase [ubiquinone] iron-sulfur protein 4, mitochondrial		Ndufs4	0.896949	-0.049649		0.430828	-0.347605		0.80785	-0.108758		0.525957	-0.203584
		Q9CY27	Very-long-chain enoyl-CoA reductase		Tecr	0.278805	0.356246		0.55096	-0.233534		0.310911	-0.390575		0.0217367	-0.581376
		Q9CY50	Translocon-associated protein subunit alpha		Ssr1	0.242629	0.257328		0.179986	-0.377708		0.31246	0.289319		0.195296	-0.258635
		Q9CY57	Chromatin target of PRMT1 protein		Chtop	0.868596	0.0609064		1	-0.000290734		1	0.282121		0.80737	0.077621
		Q9CY58	Plasminogen activator inhibitor 1 RNA-binding protein		Serbp1	0.00780278	-0.543831		0.561949	-0.175925		0.35391	-0.278041		0.283104	0.226209
		Q9CY64	Biliverdin reductase A		Blvra	0.185459	-0.204557		0.183243	0.265319		0.166235	-0.275145		0.244437	0.165551
		Q9CY66	H/ACA ribonucleoprotein complex subunit 1		Gar1	0.0724701	-0.597277		0.769831	-0.123957		1	0.160374		0.0891119	0.572144
		Q9CYA0	Cysteine-rich with EGF-like domain protein 2		Creld2	0.49014	0.208313		0.56821	0.201892		0.325903	0.342311		0.594966	0.136264
		Q9CYG7	Mitochondrial import receptor subunit TOM34		Tomm34	0.546924	-0.171104		0.98547	0.00673135		0.683259	-0.150265		0.786081	0.0708199
		Q9CYI4	Putative RNA-binding protein Luc7-like 1		Luc7l	1	-0.504773		1	0.941776		1	0.119652		0.0109982	0.783101
		Q9CYL5	Golgi-associated plant pathogenesis-related protein 1		Glipr2	1	-0.525326		1	n. def.		1	-0.354244		0.774797	0.106926
		Q9CYN2	Signal peptidase complex subunit 2		Spcs2	0.782471	-0.149477		0.400706	-0.44408		1	0.16304		0.75538	-0.141006
		Q9CYR0	Single-stranded DNA-binding protein, mitochondrial		Ssbp1	0.157009	-0.393676		0.954773	-0.0193123		0.626834	-0.164635		0.447026	0.184843
		Q9CYR6	Phosphoacetylglucosamine mutase		Pgm3	0.320102	0.166039		0.124889	0.321344		0.0395803	-0.41444		0.220027	-0.184913
		Q9CYW4	Haloacid dehalogenase-like hydrolase domain-containing protein 3		Hdhd3	0.00306448	0.957931		0.87133	0.0808818		0.976871	-0.0144854		0.0140348	-0.765077
		Q9CYZ2	Tumor protein D54		Tpd52l2	0.0603839	-0.41709		0.796807	0.0794697		0.680823	-0.126672		0.118274	0.323974
		Q9CZ04	COP9 signalosome complex subunit 7a		Cops7a	0.383845	-0.178761		0.708854	-0.0908343		0.148661	0.335613		0.125853	0.255903
[truncated: 488 more rows]

## Sheet: b
Gene names	p Value (Student`s T-test C1 vs C2-C4)	log 2 mean difference (Student`s T-test C1 vs C2-C4)	Difference
Sfn	0.000905149	0.9288	1.90369
Vil1	0.000662089	0.86708	1.82397
Krt20	0.000308758	1.45732	2.74598
Plxnb2	0.0321901	0.856907	1.81115
Cdhr2	0.00862189	1.70945	3.27036
Tubgcp6	5.11949e-05	1.8393	3.57837
Hk2	0.0273708	0.71771	1.64457
Kng1	0.0205948	1.01233	2.01717
Prdx6	0.000253804	1.437	2.70756
Anxa8	0.0137518	1.22425	2.33633
Neu1	1.62294e-05	1.29919	2.46091
Ptp4a2	0.00353491	0.875572	1.83474
Ctss	0.00189387	0.782113	1.71965
Vamp8	0.0297812	1.21812	2.32644
Itm2b	0.0363022	0.653402	1.57287
Casp8	0.00424368	0.843535	1.79444
Ca2	0.00964469	0.797839	1.7385
Hba	0.000367621	1.38807	2.61729
Hbb-b1	1.79044e-05	1.74234	3.34577
Aldoc	0.00843428	0.761675	1.69546
Saa1	0.00405578	1.36023	2.56726
Ly6a	0.0387229	1.25838	2.39226
Ldha	0.0008025	0.77198	1.70761
Ctsl	0.0188941	0.629436	1.54696
Prss2	0.001536	2.26324	4.80069
Alb	0.0278152	0.627333	1.54471
Serpina3k;Serpina3m	0.00410078	0.736014	1.66557
S100a10	0.0108093	0.609718	1.52596
Spink3	0.000154428	1.1703	2.25059
Pgk1	0.0257378	0.621683	1.53867
Apoa2	0.0117788	0.888028	1.85064
Krt8	0.0218376	0.752979	1.68527
Pfkl	0.00504232	1.00251	2.00348
Ca1	0.000183551	1.68057	3.20555
S100a6	0.0319889	0.650578	1.5698
Sbp	0.0227404	3.16114	8.94536
Klk1	0.00069579	0.75998	1.69347
Lgals3	0.0119145	0.757724	1.69082
Ctsa	0.029749	0.851504	1.80438
Eno1	7.57285e-06	0.677722	1.59961
Selenbp1;Selenbp2	0.0142271	0.770171	1.70547
Muc13	0.00231463	0.923815	1.89713
Eno3	0.000183961	1.21975	2.32907
Serpina1b	0.0321943	0.668629	1.58956
Ces1c	0.0336484	0.881924	1.84283
Capg	0.00481043	0.706426	1.63176
Il1rn	0.00600381	0.781906	1.7194
Mug1	0.0416197	1.29759	2.45817
Casp1	0.00116241	0.610047	1.52631
Ahsg	0.0177491	0.764362	1.69862
Dpep1	0.00113665	1.28764	2.44128
Ceacam1	0.00115443	1.4121	2.66124
Rab21	0.0105164	0.75859	1.69184
Ly6g	0.000924032	1.71976	3.29382
Pkm	8.18678e-05	0.970168	1.95907
Upp1	0.00131351	1.28865	2.44299
Pklr	0.00090979	0.613408	1.52987
Stom	0.00110112	1.24545	2.37093
Actn4	0.0251371	0.589453	1.50468
Chp1	0.0297183	1.00584	2.00811
Smpdl3a	0.00078362	1.2884	2.44257
Hint1	0.00566984	0.598059	1.51368
Slc9a3r1	0.000242397	1.1946	2.28881
Fbp2	0.00342865	0.59699	1.51256
S100g	0.0216628	1.05625	2.07953
Casp7	0.00165208	0.661728	1.58198
Xdh	0.00365334	0.790345	1.72949
Apoa1	0.0120385	0.873132	1.83163
Serpina1e	0.0148696	0.636372	1.55441
Rnasel	0.00364915	0.931348	1.90706
Lgals3bp	0.00370407	0.901747	1.86833
Tgm3	0.00177449	1.07019	2.09971
Eps8	0.011479	1.95654	3.8813
Rbp2	0.0109846	1.25108	2.38019
Dhrs11	0.000132904	1.05802	2.08207
Iqgap2	0.0211504	0.599032	1.5147
Capn13	0.00458375	1.22007	2.32958
Lrrfip1	0.0116624	0.653713	1.57321
Pls1	0.00164187	1.11862	2.17139
Sprr2a;Sprr2a3	0.00297761	1.21792	2.32611
Abracl	0.0252612	1.15115	2.22091
Zfyve26	0.0481288	1.06388	2.09054
Scin	0.00895651	1.00519	2.0072
Csnk2a1	0.0070978	2.10866	4.3129
Hp	0.0078965	1.13448	2.19539
A2m	0.00092959	1.75137	3.36679
Tff3	0.0375358	0.895621	1.86041
Ostf1	0.0267339	0.864161	1.82028
Crk	0.00433753	0.650728	1.56996
Ifit1	0.0022964	0.764992	1.69936
Ca4	0.0016026	2.02356	4.06586
Cyp3a13	0.0103034	0.944179	1.92409
Cnnm4	0.0210998	0.673276	1.59469
Sort1	0.0298341	0.681928	1.60428
Clca4a	0.00052778	2.59539	6.04352
Myh14	0.00225929	0.896491	1.86153
Acad11	0.00706405	1.38194	2.60619
Muc2	0.0065496	0.700958	1.62558
Cpped1	0.00130527	0.7501	1.68191
Gprc5a	0.0332361	0.940628	1.91936
Ces2e	0.031231	1.25005	2.37849
Slc25a24	0.0456118	0.621563	1.53854
Acbd3	0.0345412	0.624688	1.54188
Ccbl1	0.0262765	0.835413	1.78437
Clic5	0.00799806	1.32418	2.5039
Coro2a	0.00439368	1.04742	2.06683
Rfk	0.00238206	0.888035	1.85065
Crocc	0.00207167	0.636449	1.5545
Amdhd2	0.0385402	0.782584	1.72021
Akr1c18;Akr1c21;Akr1c6	0.0127851	0.792816	1.73245
Zg16	0.0355572	1.00991	2.01378
Anks4b	0.0349225	0.632538	1.55029
Lgals4	0.0202613	0.642427	1.56095
Gale	0.0269946	0.615056	1.53162
Trim31	0.00407783	1.20853	2.31102
Apeh	0.00786849	0.832547	1.78083
Nudt4;Nudt11;Nudt10	0.0255657	0.663099	1.58348
Tspan8	0.00435408	0.648951	1.56803
Mrps23	0.033796	0.616932	1.53361
Pxn	0.0337537	0.977283	1.96875
	0.00784007	0.98214
Slc44a4	0.000989439	1.31307
Sh3bgrl3	0.0267836	0.74497
Ces2c	0.00619415	1.13375
Lrrfip2	0.00786837	1.36613
Eps8l3	0.000732589	1.34035
Ces1f	0.0265037	0.786355
Dera	0.0477751	0.674689
Pdk3	0.031628	0.78524
Mpi	0.00894795	0.762151
Acy1	0.00618033	0.6513
Sdcbp2	0.00535956	0.797785
Eps8l2	0.00121027	1.38482
Pls3	0.0252071	1.4636
Nampt	0.00246148	0.651361
Gak	0.0165208	1.00151
Chmp1b2;Chmp1b1	0.0365997	0.961384
Chmp3	0.00916002	0.724379
Hdhd3	0.00306448	0.957931
Nt5c3a	0.0174721	0.9856
Serpinb1a	0.000377511	0.997963
Prr15	0.0275409	0.947216
Misp	0.00116978	0.949969
Ceacam20	0.00508838	1.18596
Fam3b	0.0193456	0.758171
Clca1	0.00313271	1.41454
Ppa1	0.0216869	0.600603
Mdp1	0.0133212	0.638264
Iah1	0.00994815	0.718006
Cmpk1	0.00976045	0.83862
Cyp2s1	0.036266	0.868855
Pycard	0.0429417	0.768193
Plac8	0.00244593	0.947991
Sphk2	0.0126117	0.688186
Uchl3;Uchl4	0.0454793	0.723152
Glrx	0.0233446	0.742826
Sult1b1	4.55216e-05	1.09012
Cdh17	0.00935959	0.650256
Gda	1.65372e-05	1.16214
Pfkp	0.00396199	0.818687
Slc26a3	0.000623297	1.78717
Heph	0.0402247	1.37896
Atp12a	0.00018422	1.45877
Slc25a20	0.0383994	0.592202

## Sheet: c
Gene names	p Value (Student`s T-test C2 vs C1;C3-C4)	log 2 mean difference (Student`s T-test C2 vs C1;C3-C4)	Difference
Aoc3	0.0475421	1.08288	2.11827
Ube2k	0.00257839	0.676178	1.5979
Czib	0.0471384	0.783201	1.72094
Pgm5	0.0260644	2.52135	5.74121
Atp5d	0.00664007	0.999185	1.99887
Parva	0.00818195	1.0026	2.00361
Palld	0.0415844	1.05794	2.08195

## Sheet: d
Gene names	p Value (Student`s T-test C3 vs C1-C2;C4)	log 2 mean difference (Student`s T-test C3 vs C1-C2;-C4)	Difference
Ndufb11	0.0463629	1.10027	2.14395
Ppp1r12b	0.0357286	1.25044	2.37914
Slc35c1	0.028054	0.926474	1.90062

## Sheet: e
Gene names	p Value (Student`s T-test C4 vs C1-C3)	log 2 mean difference (Student`s T-test C4 vs C1-C3)
Tpm2	2.42724e-05	1.87953	3.67954
Actc1;Acta1	0.00017275	2.60989	6.10459
Cnn1	0.000245333	3.931	15.2528
Smtn	4.0377e-05	4.36165	20.5584
Myl9	0.000401007	2.0131	4.03649
Myh11	0.00232347	2.6898	6.45224
Ptrf	0.0137121	1.23443	2.35288
Ilk	0.00579008	0.79364	1.73344
Pdlim3	0.00139058	2.41442	5.33104
Aoc3	0.000670852	1.27105	2.41337
Col4a2	0.00338762	1.23388	2.35198
Ncl	0.0147699	0.74784	1.67928
Rras	0.00301237	0.917654	1.88904
Col1a1	0.0135929	1.10699	2.15395
Fn1	0.0269193	1.31149	2.48197
Hspb1	0.00105749	2.09343	4.26761
Lgals1	0.00963289	0.96247	1.94864
Hspa1b	0.0307105	0.839559	1.7895
Tgm2	0.0153305	1.13943	2.20295
Impdh2	0.0448509	0.944597	1.92465
Tln1	0.00417952	0.784593	1.72261
Des	0.000468261	4.9715	31.374
Fbl	0.0461985	0.633074	1.55087
Tagln	4.59877e-05	3.15139	8.88512
Col18a1	0.0103503	1.52881	2.88547
Cfl2	0.0131538	1.03598	2.0505
Slc25a4	0.0242924	1.40276	2.64407
Cdk5;Cdk1;Cdk3;Cdk4;Cdk6;Cdk2;Cdk9;Cdk15;Cdk18;Cdk14;Cdk16;Cdk17;Cdk12;Cdk13	0.0475188	0.624884	1.54209
Cav1	0.0349896	1.04591	2.06466
Lum	0.0329377	0.877946	1.83776
Eln	0.00844782	1.10409	2.14964
Mfap2	0.0309757	0.767158	1.70191
Slc12a2	0.0391157	1.23744	2.3578
Entpd1	0.0172993	0.965689	1.953
Tpm1	0.00984729	1.2767	2.42284
Acta2;Actg2	4.62276e-06	4.03914	16.44
Csrp1	0.000195174	2.3541	5.11276
Fhl1	0.0102335	0.750541	1.68242
Col1a2	0.00863769	1.50446	2.83718
Rsu1	0.000231036	0.975226	1.96595
Col6a2	0.0267566	0.796397	1.73676
Ckb	0.000855139	1.2481	2.37528
Col6a1	0.0293639	0.787216	1.72574
Hspg2	0.0430846	1.31558	2.48902
Cnn2	0.000829301	0.583557	1.49854
Fbln1	0.00328996	0.944599	1.92465
Pdlim7	0.00217103	3.33172	10.0681
Srsf6	0.00833311	0.629587	1.54712
Slmap	0.00356314	1.55527	2.93888
Opa3	0.0265036	0.71081	1.63672
Lama2	0.013869	1.42127	2.6782
Lamb2	0.0158029	2.2787	4.8524
Pdcd4	0.0255868	0.672427	1.59375
Ogn	0.0233464	1.49124	2.81131
Tgfb1i1	0.00359433	2.23079	4.6939
Trim28	0.0498334	0.755116	1.68777
Snrnp70	0.0494683	0.61833	1.5351
Sorbs1	0.00638566	1.95235	3.87004
Zyx	0.00135322	0.908125	1.87661
Sdpr	0.000459717	1.39327	2.62673
Vcl	0.000181659	0.706498	1.63184
Mylk	0.00124098	1.23542	2.3545
Synm	0.0018617	5.09038	34.0688
Eml2	0.0159273	0.634802	1.55272
Actn1	0.0331586	0.615222	1.53179
Mybbp1a	0.0276858	1.27345	2.41739
Slc20a2	0.0110773	1.29523	2.45416
Lpp	0.0124986	1.47993	2.78934
Ppp1r12b	0.00628359	1.2983	2.45938
Ehd2	0.0485975	1.35819	2.56363
Kbtbd3	0.000840256	2.13397	4.38922
Rcc2	0.00240468	0.913782	1.88398
Flna	0.000630952	2.10555	4.30362
Lmod1	0.00212387	1.96728	3.91031
Atp6v1h	0.0376586	0.677013	1.59883
Pgm5	0.00694268	2.15769	4.46199
Fermt2	0.00921027	1.32829	2.51104
Mrpl48	0.00844437	1.12753	2.18485
Ltbp4	0.0427829	0.722316	1.64983
Cox18	0.0274534	0.818971	1.76415
Flnc	0.000167025	3.82841	14.2058
Ppp1r14a	0.00019501	1.61265	3.05814
Golga4	0.0230931	1.10951	2.15772
Fubp1	0.00775462	0.606711	1.52278
Mustn1	0.00315668	1.17562	2.2589
Lims1;Lims2	0.0451067	0.701969	1.62672
Ddah2	0.0241198	1.11109	2.16009
Nasp	0.000230078	0.70233	1.62713
Aspn	0.0127182	0.922094	1.89486
Npm3	0.0289131	0.75843	1.69165
Hypk	0.031975	1.09241	2.1323
Snw1	0.00923111	0.735202	1.66463
Luc7l	0.0109982	0.783101	1.72083
Sarnp	0.0177368	0.606376	1.52243
Ephx1	0.0287855	0.842147	1.79272
Ppp1r12a	0.00479172	0.733777	1.66299
Crip2	0.00779601	0.694032	1.6178
Parva	0.00496825	0.84804	1.80005
Palld	0.0373558	0.779117	1.71608
Ddx21	0.01542	0.775147	1.71136
Prelp	0.00776509	1.42497	2.68508
Macf1	0.00228085	1.11458	2.16532
Fbln5	0.0119777	1.77009	3.41074
	0.00611971	1.70116	3.25162
