# Supplementary material for: Tissue Sampling and Homogenization with NIRL Enables Spatially Resolved Cell Layer Specific Proteomic Analysis of the Murine Intestine
Source: Int J Mol Sci. 2022 May 30;23(11):6132. doi: 10.3390/ijms23116132 (PMC9181169; doi:10.3390/ijms23116132)
Supplement: Supplementary file 1 [file ijms-23-06132-s001.zip › SupplementaryTableS1.xlsx]

## Sheet: Overview 
	Supplementary Table 1	Proteomic analysis of the first ablation layer (epithelial layer) in ascending, transversal and descending colon
	Supplementary Table 1a	Sample annotation
	Supplementary Table 1b	ANOVA testing results across ascending, transversal and descending colon epithelium(p-value < 0.05) . Protein abundances were log2 transformed and median normalized across columns.
	Supplementary Table 1c	DAVID Enrichment results-based on Gene Ontology Biological Process
	Supplementary Table 1d	DAVID Enrichment results-based on Gene Ontology Cellular Component
	Supplementary Table 1e	DAVID Enrichment results-based on Gene Ontology Molecular Function
	Supplementary Table 1f	DAVID Enrichment results-based on KEGG Pathways

## Sheet: Supplementary Table 1a
Sample Name	Colon Part	Ablated Layer	Gender	Animal
C1	Descending	1	Male	M4
A1	Ascending	1	Male	M4
A2	Ascending	1	Male	M2
B1	Transversal	1	Male	M2
C2	Descending	1	Male	M2
A3	Ascending	1	Male	M3
B2	Transversal	1	Male	M3
C3	Descending	1	Male	M3
B3	Transversal	1	Male	M4

## Sheet: Supplementary Table 1b 
Accession	Description	Gene Symbol	C1	A1	A2	B1	C2	A3	B2	C3	B3	ANOVA Significant	ANOVA p value
O08638	Myosin-11 OS=Mus musculus OX=10090 GN=Myh11 PE=1 SV=1	Myh11	5.21898	4.90512	5.24155	4.8668	4.51664	6.41375	5.39611	4.87327	5.20675		0.374237
Q8VDD5	Myosin-9 OS=Mus musculus OX=10090 GN=Myh9 PE=1 SV=4	Myh9	6.81611	7.10283	6.81957	5.946	7.17129	6.93152	6.16899	7.04204	7.44986		0.455465
Q9QXS1	Plectin OS=Mus musculus OX=10090 GN=Plec PE=1 SV=3	Plec	6.4391	6.44079	6.73407	6.67004	6.98753	6.18225	6.27895	6.3721	6.58408		0.814305
Q6URW6	Myosin-14 OS=Mus musculus OX=10090 GN=Myh14 PE=1 SV=1	Myh14	6.496	7.33396	6.78976	6.27978	6.66457	6.57697	6.28749	6.63452	7.20659		0.564561
P11679	Keratin, type II cytoskeletal 8 OS=Mus musculus OX=10090 GN=Krt8 PE=1 SV=4	Krt8	10.3163	10.7149	10.428	9.56512	10.5102	10.4571	9.90491	10.4252	10.6522		0.254068
Q80X90	Filamin-B OS=Mus musculus OX=10090 GN=Flnb PE=1 SV=3	Flnb	6.43428	6.59013	6.8101	6.18257	7.1749	6.32659	6.67808	6.57729	6.95116		0.852438
Q8BTM8	Filamin-A OS=Mus musculus OX=10090 GN=Flna PE=1 SV=5	Flna	3.60317	0.441317	3.77218	4.53944	3.85514	5.40006	4.5346	2.77994	2.8948		0.827243
P16546	Spectrin alpha chain, non-erythrocytic 1 OS=Mus musculus OX=10090 GN=Sptan1 PE=1 SV=4	Sptan1	5.20029	5.66145	5.79059	4.82651	4.85452	5.99652	5.36922	5.43644	4.73003	+	0.0231703
Q62261	Spectrin beta chain, non-erythrocytic 1 OS=Mus musculus OX=10090 GN=Sptbn1 PE=1 SV=2	Sptbn1	5.201	5.64893	5.48508	4.68418	4.99097	5.84016	5.28147	5.40871	5.20061		0.0538948
Q80Z19	Mucin-2 (Fragments) OS=Mus musculus OX=10090 GN=Muc2 PE=1 SV=2	Muc2	6.55218	7.32285	4.91026	6.17208	6.25279	5.36067	4.2412	6.34873	6.93526		0.774659
P19001	Keratin, type I cytoskeletal 19 OS=Mus musculus OX=10090 GN=Krt19 PE=1 SV=1	Krt19	9.81034	10.5275	10.2013	9.30837	10.2684	10.1286	9.82277	9.80961	9.94993		0.101524
P60710	Actin, cytoplasmic 1 OS=Mus musculus OX=10090 GN=Actb PE=1 SV=1	Actb	9.67693	10.3692	9.69611	8.86358	10.6355	10.0558	8.94377	9.95829	10.7025		0.54906
P63260	Actin, cytoplasmic 2 OS=Mus musculus OX=10090 GN=Actg1 PE=1 SV=1	Actg1	n. def.	-0.717291	-4.14949	n. def.	-0.745628	-1.23881	n. def.	n. def.	-0.830156		1
Q9D7Z6	Calcium-activated chloride channel regulator 1 OS=Mus musculus OX=10090 GN=Clca1 PE=1 SV=2	Clca1	6.1614	9.26798	5.69228	8.43265	6.54413	6.60665	4.74385	6.31765	8.83207		0.749246
Q8VDN2	Sodium/potassium-transporting ATPase subunit alpha-1 OS=Mus musculus OX=10090 GN=Atp1a1 PE=1 SV=1	Atp1a1	7.23804	7.57703	7.42153	6.8559	6.63588	7.22144	6.87052	7.49903	8.05543		0.782358
P57780	Alpha-actinin-4 OS=Mus musculus OX=10090 GN=Actn4 PE=1 SV=1	Actn4	5.96325	6.64356	6.16845	5.13648	6.8771	6.31661	5.30481	6.17059	6.47332		0.230178
P07724	Albumin OS=Mus musculus OX=10090 GN=Alb PE=1 SV=3	Alb	7.73157	7.74434	8.61878	7.11394	8.46391	8.65954	7.79614	7.60637	7.19224		0.100028
P62737	Actin, aortic smooth muscle OS=Mus musculus OX=10090 GN=Acta2 PE=1 SV=1	Acta2	6.03219	6.47554	5.32439	3.43328	5.44302	7.62766	4.26062	7.0009	4.3516	+	0.0245198
Q68FD5	Clathrin heavy chain 1 OS=Mus musculus OX=10090 GN=Cltc PE=1 SV=3	Cltc	5.61345	5.58627	5.68702	4.21051	4.92025	5.45442	5.15885	5.92125	5.59785		0.377177
Q9JHU4	Cytoplasmic dynein 1 heavy chain 1 OS=Mus musculus OX=10090 GN=Dync1h1 PE=1 SV=2	Dync1h1	4.25871	4.5484	4.90563	3.3654	3.65992	4.22233	4.26201	4.75885	4.34158		0.412087
P52480	Pyruvate kinase PKM OS=Mus musculus OX=10090 GN=Pkm PE=1 SV=4	Pkm	6.4788	7.17129	7.35094	5.42209	6.89922	6.72072	6.87065	6.85523	6.69287		0.271489
P56480	ATP synthase subunit beta, mitochondrial OS=Mus musculus OX=10090 GN=Atp5f1b PE=1 SV=2	Atp5f1b	7.55009	8.44975	7.64961	6.6196	7.83772	7.96397	7.09585	8.13903	8.62219		0.58822
P48678	Prelamin-A/C OS=Mus musculus OX=10090 GN=Lmna PE=1 SV=2	Lmna	6.30387	6.25906	6.81166	6.05396	6.02362	6.8438	6.43889	5.87695	6.75087		0.147301
Q9JKF1	Ras GTPase-activating-like protein IQGAP1 OS=Mus musculus OX=10090 GN=Iqgap1 PE=1 SV=2	Iqgap1	4.79045	5.29079	5.50435	4.16098	4.77157	5.26889	4.77894	4.77658	5.12073		0.06045
Q08189	Protein-glutamine gamma-glutamyltransferase E OS=Mus musculus OX=10090 GN=Tgm3 PE=1 SV=2	Tgm3	3.49193	8.09569	7.96101	5.72476	3.07957	7.25176	7.19504	4.53908	5.73543	+	0.00116854
E9Q557	Desmoplakin OS=Mus musculus OX=10090 GN=Dsp PE=1 SV=1	Dsp	4.10805	4.13563	4.3173	3.95913	5.07748	3.93771	4.09282	4.38741	4.71265		0.485308
P20029	Endoplasmic reticulum chaperone BiP OS=Mus musculus OX=10090 GN=Hspa5 PE=1 SV=3	Hspa5	6.21415	6.06073	4.94824	5.57563	7.23733	6.12136	4.23321	6.35617	6.76695		0.346617
P63017	Heat shock cognate 71 kDa protein OS=Mus musculus OX=10090 GN=Hspa8 PE=1 SV=1	Hspa8	7.03986	7.28558	6.72558	6.29952	7.78291	7.03272	6.17481	7.1021	7.36811		0.275634
P17563	Methanethiol oxidase OS=Mus musculus OX=10090 GN=Selenbp1 PE=1 SV=2	Selenbp1	7.52438	8.39123	8.50937	7.59739	5.76999	8.12421	8.15756	8.34199	7.78068		0.284506
Q99PL5	Ribosome-binding protein 1 OS=Mus musculus OX=10090 GN=Rrbp1 PE=1 SV=2	Rrbp1	3.90638	3.8836	3.13162	3.13585	5.23515	3.97407	2.55364	4.11698	4.31608		0.241312
Q62468	Villin-1 OS=Mus musculus OX=10090 GN=Vil1 PE=1 SV=3	Vil1	5.96123	6.80991	6.43809	4.98743	6.44852	5.85455	5.73977	6.46638	6.63052		0.452118
P26039	Talin-1 OS=Mus musculus OX=10090 GN=Tln1 PE=1 SV=2	Tln1	2.68926	2.09971	2.33869	2.59737	3.43865	3.20147	2.09211	2.18968	3.03141		0.86889
Q03265	ATP synthase subunit alpha, mitochondrial OS=Mus musculus OX=10090 GN=Atp5f1a PE=1 SV=1	Atp5f1a	7.44624	7.82408	7.56897	6.81959	7.14552	7.4445	7.26483	7.75983	8.1817		0.859998
P50446	Keratin, type II cytoskeletal 6A OS=Mus musculus OX=10090 GN=Krt6a PE=1 SV=3	Krt6a	-0.506674	-2.55327	1.68542	-0.822786	1.88094	0.105043	-0.743326	-1.49669	-3.68833		0.511741
P11499	Heat shock protein HSP 90-beta OS=Mus musculus OX=10090 GN=Hsp90ab1 PE=1 SV=3	Hsp90ab1	6.91904	6.49991	5.73294	5.53892	7.15931	6.27155	5.20579	6.8719	6.51453	+	0.0440111
Q9Z331	Keratin, type II cytoskeletal 6B OS=Mus musculus OX=10090 GN=Krt6b PE=1 SV=3	Krt6b	2.56134	0.527574	4.04416	3.19781	4.83265	3.53624	1.50761	2.02997	1.23812		0.66101
P30275	Creatine kinase U-type, mitochondrial OS=Mus musculus OX=10090 GN=Ckmt1 PE=1 SV=1	Ckmt1	6.19904	9.08902	8.45446	7.3443	7.10116	8.77602	7.9632	6.52047	8.2962	+	0.00233364
P17182	Alpha-enolase OS=Mus musculus OX=10090 GN=Eno1 PE=1 SV=3	Eno1	5.90802	7.0616	7.32836	5.97031	7.08743	6.44861	6.85745	6.37336	6.33233		0.389507
Q99KI0	Aconitate hydratase, mitochondrial OS=Mus musculus OX=10090 GN=Aco2 PE=1 SV=1	Aco2	5.54002	6.53035	6.12785	4.76676	4.66948	5.88535	5.61225	6.27496	5.983		0.33558
Q9D312	Keratin, type I cytoskeletal 20 OS=Mus musculus OX=10090 GN=Krt20 PE=1 SV=1	Krt20	7.26764	6.34894	6.41065	5.97998	7.55067	5.9372	5.46257	7.19145	6.57527	+	0.00969327
Q8R0W0	Epiplakin OS=Mus musculus OX=10090 GN=Eppk1 PE=1 SV=2	Eppk1	3.53505	5.01566	4.98448	5.25093	3.63896	4.49629	4.08125	3.99389	5.02185	+	0.029389
Q61781	Keratin, type I cytoskeletal 14 OS=Mus musculus OX=10090 GN=Krt14 PE=1 SV=2	Krt14	1.97624	2.23541	2.91254	0.0525856	4.25384	3.12041	0.808306	2.3546	0.60849	+	0.0168536
P19096	Fatty acid synthase OS=Mus musculus OX=10090 GN=Fasn PE=1 SV=2	Fasn	4.38618	3.69534	3.1139	2.53396	4.02092	3.2879	3.20543	4.38381	4.35431		0.164998
P68372	Tubulin beta-4B chain OS=Mus musculus OX=10090 GN=Tubb4b PE=1 SV=1	Tubb4b	6.50005	7.12309	6.35656	5.00962	7.36945	6.92667	5.36449	6.88563	7.5378		0.396872
P38647	Stress-70 protein, mitochondrial OS=Mus musculus OX=10090 GN=Hspa9 PE=1 SV=3	Hspa9	4.9986	4.96605	4.58946	4.23319	5.11069	4.9409	4.41663	5.18498	5.26018		0.324165
P27773	Protein disulfide-isomerase A3 OS=Mus musculus OX=10090 GN=Pdia3 PE=1 SV=2	Pdia3	6.41635	6.5026	5.54505	5.55542	7.08452	6.64891	5.05776	6.20297	6.587		0.329007
Q64727	Vinculin OS=Mus musculus OX=10090 GN=Vcl PE=1 SV=4	Vcl	3.96237	3.87543	4.05639	3.22399	3.8629	4.57481	4.20477	4.12622	3.67386		0.344267
Q8CAQ8	MICOS complex subunit Mic60 OS=Mus musculus OX=10090 GN=Immt PE=1 SV=1	Immt	3.79925	4.7599	4.27733	3.04195	3.45523	4.4875	3.74679	4.31126	4.04504		0.0858678
P63038	60 kDa heat shock protein, mitochondrial OS=Mus musculus OX=10090 GN=Hspd1 PE=1 SV=1	Hspd1	5.88071	5.86615	5.02219	4.72546	6.04518	5.70077	4.63036	6.01528	6.32643		0.375571
P05784	Keratin, type I cytoskeletal 18 OS=Mus musculus OX=10090 GN=Krt18 PE=1 SV=5	Krt18	5.78329	6.12876	5.67913	5.66358	5.44953	5.92721	5.35272	5.70365	6.47938		0.686815
Q9Z2K1	Keratin, type I cytoskeletal 16 OS=Mus musculus OX=10090 GN=Krt16 PE=1 SV=3	Krt16	-3.25043	-0.163082	1.55188	-4.53742	3.18141	-0.262213	0.380337	-0.353668	-1.70601		0.504034
P07356	Annexin A2 OS=Mus musculus OX=10090 GN=Anxa2 PE=1 SV=2	Anxa2	6.35223	6.61206	7.19104	6.08854	7.26833	6.64174	6.75736	6.38647	6.74826		0.720778
P26231	Catenin alpha-1 OS=Mus musculus OX=10090 GN=Ctnna1 PE=1 SV=1	Ctnna1	4.34742	4.88126	4.70489	3.49879	5.06891	4.88733	3.9688	4.81362	4.55343		0.0691737
Q9EQK5	Major vault protein OS=Mus musculus OX=10090 GN=Mvp PE=1 SV=4	Mvp	5.51118	5.32527	5.48309	4.03157	5.63811	4.63774	4.83104	5.83823	5.37004		0.138951
Q3UQ44	Ras GTPase-activating-like protein IQGAP2 OS=Mus musculus OX=10090 GN=Iqgap2 PE=1 SV=2	Iqgap2	3.77965	3.61494	4.06388	3.13192	2.91623	3.7012	3.02466	4.07041	3.37731		0.220569
P20152	Vimentin OS=Mus musculus OX=10090 GN=Vim PE=1 SV=3	Vim	5.7025	4.12874	5.48182	4.10044	5.79979	6.49083	5.36689	4.79407	5.7113		0.866663
P13634	Carbonic anhydrase 1 OS=Mus musculus OX=10090 GN=Ca1 PE=1 SV=4	Ca1	9.90695	8.64107	9.20878	6.37774	6.64264	7.3184	8.40303	11.3932	7.09996		0.3735
P99024	Tubulin beta-5 chain OS=Mus musculus OX=10090 GN=Tubb5 PE=1 SV=1	Tubb5	4.06911	3.72023	3.49194	2.73316	4.91983	4.15289	3.42382	3.95802	4.49227		0.37064
O08709	Peroxiredoxin-6 OS=Mus musculus OX=10090 GN=Prdx6 PE=1 SV=3	Prdx6	5.68387	9.56679	9.62361	7.31747	6.52656	9.10049	8.88155	6.51775	7.04431	+	0.00308312
P40142	Transketolase OS=Mus musculus OX=10090 GN=Tkt PE=1 SV=1	Tkt	5.99195	6.14346	5.6642	4.82283	6.35713	5.73163	5.10907	6.44001	6.56316		0.333549
Q01853	Transitional endoplasmic reticulum ATPase OS=Mus musculus OX=10090 GN=Vcp PE=1 SV=4	Vcp	5.00138	4.75438	4.46714	4.20357	5.34145	4.60414	3.9601	4.98521	5.26168		0.234677
Q7TPR4	Alpha-actinin-1 OS=Mus musculus OX=10090 GN=Actn1 PE=1 SV=1	Actn1	2.62498	1.92597	1.88597	0.0279102	2.23985	3.2315	0.504765	2.92703	2.02284		0.0645005
Q91V92	ATP-citrate synthase OS=Mus musculus OX=10090 GN=Acly PE=1 SV=1	Acly	4.05539	5.12416	5.26881	2.88698	4.27587	5.40323	4.58448	3.99738	4.13103	+	0.0349642
P47738	Aldehyde dehydrogenase, mitochondrial OS=Mus musculus OX=10090 GN=Aldh2 PE=1 SV=1	Aldh2	5.88153	7.2622	7.68699	6.27083	5.48034	7.3752	7.36956	6.46831	6.75435	+	0.0177882
Q05793	Basement membrane-specific heparan sulfate proteoglycan core protein OS=Mus musculus OX=10090 GN=Hspg2 PE=1 SV=1	Hspg2	2.38117	0.689821	2.99937	3.83733	1.58018	2.44506	2.66316	1.85529	2.0754		0.441349
Q8K419	Galectin-4 OS=Mus musculus OX=10090 GN=Lgals4 PE=1 SV=2	Lgals4	7.26449	7.72619	7.87089	6.70308	6.61989	7.30269	7.46753	7.53919	6.85711		0.208833
P09103	Protein disulfide-isomerase OS=Mus musculus OX=10090 GN=P4hb PE=1 SV=2	P4hb	5.97823	5.63993	5.05953	5.29586	6.39414	5.7073	4.71254	6.23805	5.75778		0.0527621
P58252	Elongation factor 2 OS=Mus musculus OX=10090 GN=Eef2 PE=1 SV=2	Eef2	5.84394	5.13032	5.29563	5.57131	5.96791	5.11283	5.00976	6.05505	5.98578	+	0.0488316
P47856	Glutamine--fructose-6-phosphate aminotransferase [isomerizing] 1 OS=Mus musculus OX=10090 GN=Gfpt1 PE=1 SV=3	Gfpt1	4.60281	5.15846	5.63378	3.80146	4.4398	4.9491	5.18671	4.96625	5.03021		0.341942
P08113	Endoplasmin OS=Mus musculus OX=10090 GN=Hsp90b1 PE=1 SV=2	Hsp90b1	5.51523	4.96657	4.19219	4.58759	6.26876	5.09192	4.25289	5.3866	5.83405		0.197894
P16858	Glyceraldehyde-3-phosphate dehydrogenase OS=Mus musculus OX=10090 GN=Gapdh PE=1 SV=2	Gapdh	6.97992	7.88528	7.56134	6.01761	7.80347	7.4362	6.95584	7.64863	7.39854		0.170203
P05064	Fructose-bisphosphate aldolase A OS=Mus musculus OX=10090 GN=Aldoa PE=1 SV=2	Aldoa	6.04979	6.36102	5.92079	4.95775	6.65394	5.8024	5.27344	6.42319	6.54276		0.282242
P02088	Hemoglobin subunit beta-1 OS=Mus musculus OX=10090 GN=Hbb-b1 PE=1 SV=2	Hbb-b1	7.38724	6.7623	7.41773	6.27243	6.08847	9.33393	6.6638	6.37702	7.40632		0.290521
Q7TMM9	Tubulin beta-2A chain OS=Mus musculus OX=10090 GN=Tubb2a PE=1 SV=1	Tubb2a	0.937544	-1.64731	-1.04821	-1.59398	3.00913	1.9406	-0.0853043	1.5729	1.35864		0.251316
P68369	Tubulin alpha-1A chain OS=Mus musculus OX=10090 GN=Tuba1a PE=1 SV=1	Tuba1a	7.03333	6.88192	6.80075	6.10281	7.11946	6.88416	6.77566	6.98014	7.12718		0.379904
Q9R100	Cadherin-17 OS=Mus musculus OX=10090 GN=Cdh17 PE=1 SV=1	Cdh17	5.66015	5.59245	5.40703	5.00525	5.90247	5.95966	5.5015	5.61859	5.24144		0.0929674
P68373	Tubulin alpha-1C chain OS=Mus musculus OX=10090 GN=Tuba1c PE=1 SV=1	Tuba1c	1.81104	0.790451	0.013855	0.566998	1.44572	1.09869	0.52043	0.649672	1.39193		0.37109
Q9CWF2	Tubulin beta-2B chain OS=Mus musculus OX=10090 GN=Tubb2b PE=1 SV=1	Tubb2b	-4.06566	n. def.	-1.10758	0.722424	n. def.	-4.06739	1.21225	n. def.	n. def.		0.141281
P08032	Spectrin alpha chain, erythrocytic 1 OS=Mus musculus OX=10090 GN=Spta1 PE=1 SV=3	Spta1	0.137602	-1.39372	0.149975	0.991577	-1.05471	0.093462	0.427685	1.0867	-3.21384		0.871585
P13020	Gelsolin OS=Mus musculus OX=10090 GN=Gsn PE=1 SV=3	Gsn	3.34493	5.44095	5.6511	4.48217	4.17803	5.33464	5.17191	3.37397	5.0192	+	0.00195965
P07901	Heat shock protein HSP 90-alpha OS=Mus musculus OX=10090 GN=Hsp90aa1 PE=1 SV=4	Hsp90aa1	3.86772	3.40755	3.20026	3.34806	3.65323	3.21119	2.91359	3.91205	3.55096	+	0.0337739
Q64518	Sarcoplasmic/endoplasmic reticulum calcium ATPase 3 OS=Mus musculus OX=10090 GN=Atp2a3 PE=1 SV=3		3.87033	3.71809	3.54143	2.60714	3.56873	3.69407	3.05948	3.95277	4.46347		0.677482
Q99K01	Pyridoxal-dependent decarboxylase domain-containing protein 1 OS=Mus musculus OX=10090 GN=Pdxdc1 PE=1 SV=2	Pdxdc1	4.11913	3.93644	4.02925	3.80594	3.79705	3.89423	3.21315	4.21862	4.7689		0.951608
Q9Z1W8	Potassium-transporting ATPase alpha chain 2 OS=Mus musculus OX=10090 GN=Atp12a PE=1 SV=3	Atp12a	0.985836	5.10705	4.24657	1.0181	1.11421	3.23676	3.6636	0.064991	-1.7243		0.0793717
Q8K2B3	Succinate dehydrogenase [ubiquinone] flavoprotein subunit, mitochondrial OS=Mus musculus OX=10090 GN=Sdha PE=1 SV=1	Sdha	4.52471	5.32217	4.90382	3.5723	4.23577	4.49754	4.01479	5.17561	5.02416		0.366382
P01942	Hemoglobin subunit alpha OS=Mus musculus OX=10090 GN=Hba PE=1 SV=2	Hba	6.83249	6.75613	6.54777	4.90499	5.92038	8.50434	5.46657	5.79816	7.77317		0.401788
Q60597	2-oxoglutarate dehydrogenase, mitochondrial OS=Mus musculus OX=10090 GN=Ogdh PE=1 SV=3	Ogdh	4.12746	4.40653	4.57112	3.15529	3.19448	4.11551	3.82236	4.83951	4.57297		0.636328
Q9R112	Sulfide:quinone oxidoreductase, mitochondrial OS=Mus musculus OX=10090 GN=Sqor PE=1 SV=3	Sqor	5.71572	6.01455	5.72761	4.77107	5.41859	5.23907	5.11379	6.56835	5.99844		0.447785
Q9D6F9	Tubulin beta-4A chain OS=Mus musculus OX=10090 GN=Tubb4a PE=1 SV=3	Tubb4a	n. def.	n. def.	n. def.	-2.37685	n. def.	n. def.	-1.46987	-3.03643	0.349981		1
Q02053	Ubiquitin-like modifier-activating enzyme 1 OS=Mus musculus OX=10090 GN=Uba1 PE=1 SV=1	Uba1	4.08892	4.12154	4.17586	2.60912	4.38794	3.77225	3.52942	4.48561	4.56038		0.352798
Q02257	Junction plakoglobin OS=Mus musculus OX=10090 GN=Jup PE=1 SV=3	Jup	3.98308	3.92848	4.19803	2.95671	4.56436	3.66669	3.32908	4.06058	4.69677		0.553342
P68368	Tubulin alpha-4A chain OS=Mus musculus OX=10090 GN=Tuba4a PE=1 SV=1	Tuba4a	3.34362	3.10744	3.46641	2.75055	3.04427	3.15275	3.12908	3.42799	2.93299		0.146744
P37804	Transgelin OS=Mus musculus OX=10090 GN=Tagln PE=1 SV=3	Tagln	2.63983	0.98065	1.94781	0.974674	2.06941	6.53108	3.00271	1.21913	0.963211		0.614643
P09411	Phosphoglycerate kinase 1 OS=Mus musculus OX=10090 GN=Pgk1 PE=1 SV=4	Pgk1	4.94748	5.73114	5.66341	3.46637	5.90959	5.33161	4.73647	5.42896	5.58873		0.249312
Q60604	Adseverin OS=Mus musculus OX=10090 GN=Scin PE=1 SV=3	Scin	3.753	5.08804	3.76162	4.50688	2.32309	3.71901	3.16534	4.26437	5.41239		0.518484
P30999	Catenin delta-1 OS=Mus musculus OX=10090 GN=Ctnnd1 PE=1 SV=2	Ctnnd1	3.47911	3.99308	3.86696	2.76995	4.02921	3.85556	3.3792	4.00925	3.67647		0.10267
Q8BMS1	Trifunctional enzyme subunit alpha, mitochondrial OS=Mus musculus OX=10090 GN=Hadha PE=1 SV=1	Hadha	4.5131	4.95982	4.70984	3.02847	3.73216	4.63496	3.9419	5.6601	4.62924		0.334701
P08249	Malate dehydrogenase, mitochondrial OS=Mus musculus OX=10090 GN=Mdh2 PE=1 SV=3	Mdh2	6.43269	6.85915	6.52462	5.62399	5.99954	6.29679	5.99309	6.85448	7.066		0.746983
Q8R0Y6	Cytosolic 10-formyltetrahydrofolate dehydrogenase OS=Mus musculus OX=10090 GN=Aldh1l1 PE=1 SV=1	Aldh1l1	1.62518	4.80436	4.83633	2.80854	3.95967	4.33259	4.20478	1.90889	3.64049		0.0573009
Q9DCV7	Keratin, type II cytoskeletal 7 OS=Mus musculus OX=10090 GN=Krt7 PE=1 SV=1	Krt7	4.11698	4.69514	4.21806	3.65347	4.06236	4.79354	3.9599	5.1292	3.55053		0.0884364
P54869	Hydroxymethylglutaryl-CoA synthase, mitochondrial OS=Mus musculus OX=10090 GN=Hmgcs2 PE=1 SV=2	Hmgcs2	6.57544	-0.573444	-2.96916	3.14764	2.4441	-1.68814	-0.658134	8.46894	5.35978	+	0.0321088
O70475	UDP-glucose 6-dehydrogenase OS=Mus musculus OX=10090 GN=Ugdh PE=1 SV=1	Ugdh	6.19427	6.10432	5.36074	4.45676	3.66851	4.83762	4.89373	7.19781	5.23213		0.676565
Q9D154	Leukocyte elastase inhibitor A OS=Mus musculus OX=10090 GN=Serpinb1a PE=1 SV=1	Serpinb1a	4.90382	6.33085	5.91474	4.24293	6.21174	5.72593	5.30246	5.5995	5.51135		0.195773
Q9D279	Mitotic interactor and substrate of PLK1 OS=Mus musculus OX=10090 GN=Misp PE=1 SV=1	Misp	5.78729	6.40408	6.29753	5.45625	5.59616	6.12209	6.11755	5.84021	4.82184		0.10609
P26040	Ezrin OS=Mus musculus OX=10090 GN=Ezr PE=1 SV=3	Ezr	4.98327	5.44707	5.6757	4.90067	5.23405	5.15454	5.23424	4.82038	5.67995		0.299599
O55111	Desmoglein-2 OS=Mus musculus OX=10090 GN=Dsg2 PE=1 SV=3	Dsg2	2.32063	3.20799	3.15999	2.76031	3.50939	2.97829	2.18224	2.69352	3.68191		0.815899
P50544	Very long-chain specific acyl-CoA dehydrogenase, mitochondrial OS=Mus musculus OX=10090 GN=Acadvl PE=1 SV=3	Acadvl	3.88663	3.73762	3.3531	2.65074	2.17641	3.24598	2.76529	4.76429	3.59947		0.672113
Q02248	Catenin beta-1 OS=Mus musculus OX=10090 GN=Ctnnb1 PE=1 SV=1	Ctnnb1	3.16174	4.16994	3.54161	2.59817	4.13757	3.87073	2.52575	3.82094	4.64698		0.633548
O08528	Hexokinase-2 OS=Mus musculus OX=10090 GN=Hk2 PE=1 SV=1	Hk2	2.46139	3.94232	3.80285	3.15783	3.95845	3.94619	2.99283	3.20109	3.63284		0.221705
Q921I1	Serotransferrin OS=Mus musculus OX=10090 GN=Tf PE=1 SV=1	Tf	3.35751	2.26664	4.07852	0.681162	3.9168	4.04384	2.94846	3.59774	3.15028		0.268665
P51881	ADP/ATP translocase 2 OS=Mus musculus OX=10090 GN=Slc25a5 PE=1 SV=3	Slc25a5	7.2033	7.73931	7.82959	6.72694	6.05515	7.29152	7.1367	7.5965	7.35843		0.321656
P10126	Elongation factor 1-alpha 1 OS=Mus musculus OX=10090 GN=Eef1a1 PE=1 SV=3	Eef1a1	7.15591	6.68245	6.38646	5.91775	7.40599	6.69686	5.93487	7.3951	7.2279		0.0910671
O88569	Heterogeneous nuclear ribonucleoproteins A2/B1 OS=Mus musculus OX=10090 GN=Hnrnpa2b1 PE=1 SV=2	Hnrnpa2b1	5.04323	4.50063	4.43452	3.92783	5.05409	5.40606	4.09783	5.23393	4.71948		0.0961555
Q8CIE6	Coatomer subunit alpha OS=Mus musculus OX=10090 GN=Copa PE=1 SV=2	Copa	3.69892	3.0083	3.67917	2.46385	2.80979	3.00381	3.12075	3.86741	3.71108		0.720649
Q9CZ13	Cytochrome b-c1 complex subunit 1, mitochondrial OS=Mus musculus OX=10090 GN=Uqcrc1 PE=1 SV=2	Uqcrc1	4.95982	5.70088	4.98673	4.16273	4.87928	5.10339	4.24105	5.37416	5.68183		0.494857
P14211	Calreticulin OS=Mus musculus OX=10090 GN=Calr PE=1 SV=1	Calr	5.4219	5.40982	4.52763	4.17133	6.02143	5.47824	3.85405	5.86282	4.84721	+	0.0214586
P17710	Hexokinase-1 OS=Mus musculus OX=10090 GN=Hk1 PE=1 SV=3	Hk1	4.07842	4.04555	4.42372	3.50449	3.36596	3.87989	3.622	4.28544	3.75078		0.263783
Q9CZS1	Aldehyde dehydrogenase X, mitochondrial OS=Mus musculus OX=10090 GN=Aldh1b1 PE=1 SV=1	Aldh1b1	4.41933	4.83717	4.7735	3.36959	3.42375	5.15964	4.1295	5.91434	5.14424		0.646095
P63101	14-3-3 protein zeta/delta OS=Mus musculus OX=10090 GN=Ywhaz PE=1 SV=1	Ywhaz	6.00902	6.56633	6.07215	5.36527	6.66514	6.39626	5.59689	6.18461	6.05274		0.0734904
Q8VCW8	Medium-chain acyl-CoA ligase ACSF2, mitochondrial OS=Mus musculus OX=10090 GN=Acsf2 PE=1 SV=1	Acsf2	4.25641	1.43527	2.6875	2.30623	1.66912	2.51145	2.20281	5.83408	4.21946		0.398682
P35700	Peroxiredoxin-1 OS=Mus musculus OX=10090 GN=Prdx1 PE=1 SV=1	Prdx1	6.47866	6.63914	6.30632	5.68098	6.7276	6.35445	5.83026	6.82692	6.29734	+	0.022337
Q9ERG0	LIM domain and actin-binding protein 1 OS=Mus musculus OX=10090 GN=Lima1 PE=1 SV=3	Lima1	2.99613	3.9161	3.96241	2.90256	3.58576	3.69596	3.15261	3.13894	3.74318		0.0918073
P14733	Lamin-B1 OS=Mus musculus OX=10090 GN=Lmnb1 PE=1 SV=3	Lmnb1	3.06409	2.89547	3.29914	2.73122	3.60191	3.49658	2.96529	3.31076	3.15261		0.272134
Q61768	Kinesin-1 heavy chain OS=Mus musculus OX=10090 GN=Kif5b PE=1 SV=3	Kif5b	2.6617	3.11807	2.95826	2.16818	2.5108	2.72367	2.56404	3.04868	2.79052		0.229813
Q9WU78	Programmed cell death 6-interacting protein OS=Mus musculus OX=10090 GN=Pdcd6ip PE=1 SV=3	Pdcd6ip	2.79027	3.73294	3.24472	1.44575	3.33138	3.11158	2.01736	3.02627	3.39118		0.176771
P06151	L-lactate dehydrogenase A chain OS=Mus musculus OX=10090 GN=Ldha PE=1 SV=3	Ldha	6.38899	6.65596	7.15377	5.63026	6.27596	6.22241	6.68414	6.92407	5.89062		0.312071
Q8BWT1	3-ketoacyl-CoA thiolase, mitochondrial OS=Mus musculus OX=10090 GN=Acaa2 PE=1 SV=3	Acaa2	3.91479	4.10893	4.12551	2.34736	2.40335	3.80265	3.34157	5.31734	4.25127		0.684343
P00920	Carbonic anhydrase 2 OS=Mus musculus OX=10090 GN=Ca2 PE=1 SV=4	Ca2	6.14355	7.98541	7.47757	5.2993	5.70704	7.38073	6.50281	6.4963	6.02963	+	0.00787923
Q9D819	Inorganic pyrophosphatase OS=Mus musculus OX=10090 GN=Ppa1 PE=1 SV=1	Ppa1	3.78778	5.29563	4.80825	3.92173	4.16464	4.97883	4.25365	3.11486	4.33646	+	0.0108567
Q8VDJ3	Vigilin OS=Mus musculus OX=10090 GN=Hdlbp PE=1 SV=1	Hdlbp	2.6967	2.22498	1.69404	1.96825	3.04543	1.88176	0.667595	2.58588	3.53853		0.474201
Q8QZT1	Acetyl-CoA acetyltransferase, mitochondrial OS=Mus musculus OX=10090 GN=Acat1 PE=1 SV=1	Acat1	3.70882	4.12067	4.34882	3.01658	4.02086	4.22933	3.87576	4.47631	4.62285		0.664724
O70400	PDZ and LIM domain protein 1 OS=Mus musculus OX=10090 GN=Pdlim1 PE=1 SV=4	Pdlim1	4.0928	4.96531	4.9818	4.55861	5.05221	4.82315	4.90145	4.18449	5.95545		0.31812
O88329	Unconventional myosin-Ia OS=Mus musculus OX=10090 GN=Myo1a PE=2 SV=2	Myo1a	3.33752	4.44943	4.74022	2.91431	2.9472	3.95793	4.35268	4.17335	3.60121		0.220076
O88342	WD repeat-containing protein 1 OS=Mus musculus OX=10090 GN=Wdr1 PE=1 SV=3	Wdr1	3.87496	4.16616	4.44223	2.5488	4.02667	3.61564	3.8827	4.1489	4.13358		0.454382
P10853	Histone H2B type 1-F/J/L OS=Mus musculus OX=10090 GN=H2bc7 PE=1 SV=2	H2bc11;H2bc13;H2bc15;H2bc7	8.25866	7.72255	8.08342	7.43006	8.39655	8.08273	7.65829	8.12821	8.58297		0.491894
Q64475	Histone H2B type 1-B OS=Mus musculus OX=10090 GN=H2bc3 PE=1 SV=3	H2bc3	n. def.	n. def.	n. def.	n. def.	n. def.	n. def.	n. def.	n. def.	-4.16157		1
P08730	Keratin, type I cytoskeletal 13 OS=Mus musculus OX=10090 GN=Krt13 PE=1 SV=2	Krt13	0.370586	-0.481972	-0.296049	-0.70883	2.44683	1.32272	-3.09824	0.862764	-2.97825	+	0.0250143
P43274	Histone H1.4 OS=Mus musculus OX=10090 GN=H1-4 PE=1 SV=2	H1-4	4.86552	4.87491	5.09192	4.93663	4.9774	5.42431	4.76454	4.80713	5.06901		0.301588
Q61554	Fibrillin-1 OS=Mus musculus OX=10090 GN=Fbn1 PE=1 SV=2	Fbn1	0.500103	-4.08977	2.75675	n. def.	-1.21457	2.53685	3.10669	0.190203	-0.485766		0.846466
Q64525	Histone H2B type 2-B OS=Mus musculus OX=10090 GN=Hist2h2bb PE=1 SV=3	Hist2h2bb	-1.57524	n. def.	-3.23194	n. def.	-1.70021	-1.56645	n. def.	n. def.	2.30775		0.458105
P15864	Histone H1.2 OS=Mus musculus OX=10090 GN=H1-2 PE=1 SV=2	H1-2	3.46334	3.69367	4.08287	4.01716	3.8561	4.20866	3.79107	3.19906	4.08257		0.108457
Q91VI7	Ribonuclease inhibitor OS=Mus musculus OX=10090 GN=Rnh1 PE=1 SV=1	Rnh1	3.10985	3.0437	3.08118	1.71885	3.51081	3.01103	2.27909	3.06188	2.7664	+	0.0258546
Q91VD9	NADH-ubiquinone oxidoreductase 75 kDa subunit, mitochondrial OS=Mus musculus OX=10090 GN=Ndufs1 PE=1 SV=2	Ndufs1	3.66694	4.35919	4.03196	2.45869	3.08713	3.83306	3.50697	4.4159	3.7805		0.287632
Q64133	Amine oxidase [flavin-containing] A OS=Mus musculus OX=10090 GN=Maoa PE=1 SV=3	Maoa	5.69131	6.59217	6.49766	4.96774	4.21463	5.90238	5.83557	6.84138	6.17075		0.543524
P43277	Histone H1.3 OS=Mus musculus OX=10090 GN=H1-3 PE=1 SV=2	H1-3	6.35147	6.31336	6.54948	6.08572	6.4177	6.90955	6.07948	6.29079	6.12913	+	0.0402002
P24549	Retinal dehydrogenase 1 OS=Mus musculus OX=10090 GN=Aldh1a1 PE=1 SV=5	Aldh1a1	5.10286	1.6365	3.20664	3.73915	1.48473	1.94384	3.70221	6.19694	3.58227		0.316653
P10854	Histone H2B type 1-M OS=Mus musculus OX=10090 GN=H2bc14 PE=1 SV=2	H2bc14	n. def.	n. def.	n. def.	n. def.	n. def.	n. def.	n. def.	n. def.	-5.92307		1
Q922U2	Keratin, type II cytoskeletal 5 OS=Mus musculus OX=10090 GN=Krt5 PE=1 SV=1	Krt5	-2.4194	-4.63197	1.10167	-0.112444	1.69508	-0.0529041	-2.0809	-0.875214	n. def.		0.939112
P11276	Fibronectin OS=Mus musculus OX=10090 GN=Fn1 PE=1 SV=4	Fn1	1.10429	2.44907	1.61435	0.660328	0.174418	1.45857	1.30737	0.851015	0.634838		0.0505374
Q3V0K9	Plastin-1 OS=Mus musculus OX=10090 GN=Pls1 PE=1 SV=1	Pls1	4.0709	5.70545	5.66784	5.67592	4.46333	5.03801	5.33195	4.39445	4.67766	+	0.0223914
Q61316	Heat shock 70 kDa protein 4 OS=Mus musculus OX=10090 GN=Hspa4 PE=1 SV=1	Hspa4	3.01481	3.1283	2.91042	1.56978	3.00573	3.01434	2.09123	3.55665	2.97346		0.0784637
P04104	Keratin, type II cytoskeletal 1 OS=Mus musculus OX=10090 GN=Krt1 PE=1 SV=4	Krt1	2.94804	2.84412	3.73305	1.53943	4.70815	4.37516	0.117302	3.04131	2.86775		0.0849439
P06745	Glucose-6-phosphate isomerase OS=Mus musculus OX=10090 GN=Gpi PE=1 SV=4	Gpi	4.09917	4.31158	4.15294	2.10986	3.83511	3.7148	2.99417	5.02133	3.48769	+	0.0427047
Q04857	Collagen alpha-1(VI) chain OS=Mus musculus OX=10090 GN=Col6a1 PE=1 SV=1	Col6a1	4.17412	1.12689	3.54424	2.67389	3.14194	4.16604	2.9983	3.0934	3.62881		0.82025
P40124	Adenylyl cyclase-associated protein 1 OS=Mus musculus OX=10090 GN=Cap1 PE=1 SV=4	Cap1	3.23632	4.06111	3.76329	2.30935	4.57528	3.53781	3.48924	3.5456	4.29556		0.722943
Q61598	Rab GDP dissociation inhibitor beta OS=Mus musculus OX=10090 GN=Gdi2 PE=1 SV=1	Gdi2	3.90939	3.80184	3.62802	3.04143	3.95939	3.54421	2.99588	4.2554	4.34492		0.357331
Q05920	Pyruvate carboxylase, mitochondrial OS=Mus musculus OX=10090 GN=Pc PE=1 SV=1	Pc	1.1506	4.19313	4.04516	2.43248	1.29111	4.03943	3.55878	1.11682	3.43563	+	0.000184636
P26443	Glutamate dehydrogenase 1, mitochondrial OS=Mus musculus OX=10090 GN=Glud1 PE=1 SV=1	Glud1	3.75567	3.40883	3.07936	3.09648	2.92256	3.14255	2.44673	4.16224	4.2725		0.731126
Q9DBJ1	Phosphoglycerate mutase 1 OS=Mus musculus OX=10090 GN=Pgam1 PE=1 SV=3	Pgam1	3.34734	4.84284	3.4998	2.87129	4.28752	4.3298	2.6085	4.06774	4.05928		0.21843
Q60854	Serpin B6 OS=Mus musculus OX=10090 GN=Serpinb6 PE=1 SV=1	Serpinb6	4.5081	5.73503	4.38294	3.02729	4.80068	4.79443	3.40968	5.31684	4.81413		0.1455
P21619	Lamin-B2 OS=Mus musculus OX=10090 GN=Lmnb2 PE=1 SV=2	Lmnb2	1.35091	2.08433	2.70982	2.97174	1.00051	2.69988	2.40301	2.07084	1.0437		0.255778
Q9ERD7	Tubulin beta-3 chain OS=Mus musculus OX=10090 GN=Tubb3 PE=1 SV=1	Tubb3	-0.864647	n. def.	-1.71743	0.787865	-0.138828	-1.15173	n. def.	n. def.	n. def.		0.179826
P31001	Desmin OS=Mus musculus OX=10090 GN=Des PE=1 SV=3	Des	0.598654	-0.0354939	1.48	1.50738	0.640091	3.56766	2.11623	0.953259	-0.492523		0.687775
Q9D8E6	60S ribosomal protein L4 OS=Mus musculus OX=10090 GN=Rpl4 PE=1 SV=3	Rpl4	4.30635	3.10367	3.52138	2.30821	4.10064	3.56089	3.0636	4.35634	3.8751		0.0578076
Q8BG05	Heterogeneous nuclear ribonucleoprotein A3 OS=Mus musculus OX=10090 GN=Hnrnpa3 PE=1 SV=1	Hnrnpa3	4.12659	3.96453	3.9235	2.32662	4.21811	4.6681	2.74766	4.64863	3.79699	+	0.0346219
Q60932	Voltage-dependent anion-selective channel protein 1 OS=Mus musculus OX=10090 GN=Vdac1 PE=1 SV=3	Vdac1	4.85355	5.64902	5.59584	4.16619	4.28494	5.24364	4.69336	5.32707	4.95607		0.0778323
O88844	Isocitrate dehydrogenase [NADP] cytoplasmic OS=Mus musculus OX=10090 GN=Idh1 PE=1 SV=2	Idh1	4.05163	4.97883	3.95277	2.89428	4.92351	4.66815	3.33397	5.26008	4.61149		0.188791
Q64331	Unconventional myosin-VI OS=Mus musculus OX=10090 GN=Myo6 PE=1 SV=1	Myo6	2.25336	2.67305	3.30196	3.58135	2.20746	2.16844	3.40726	2.72302	2.28107		0.362302
P42932	T-complex protein 1 subunit theta OS=Mus musculus OX=10090 GN=Cct8 PE=1 SV=3	Cct8	3.85858	3.45668	3.64268	2.40934	3.82336	3.30424	3.20413	3.9891	3.72917		0.135313
P58771	Tropomyosin alpha-1 chain OS=Mus musculus OX=10090 GN=Tpm1 PE=1 SV=1	Tpm1	1.94738	2.74848	2.42624	0.651405	3.04772	3.81093	1.74722	2.67466	1.52971	+	0.038816
Q8BFR5	Elongation factor Tu, mitochondrial OS=Mus musculus OX=10090 GN=Tufm PE=1 SV=1	Tufm	4.5332	4.66406	4.35377	3.246	4.13861	4.29614	3.63428	5.3145	4.72699		0.291617
P08003	Protein disulfide-isomerase A4 OS=Mus musculus OX=10090 GN=Pdia4 PE=1 SV=3	Pdia4	3.8999	3.48311	2.67845	2.41806	4.02334	3.86313	2.10348	4.15292	4.05566		0.205005
Q9D816	Cytochrome P450 2C55 OS=Mus musculus OX=10090 GN=Cyp2c55 PE=1 SV=1	Cyp2c55	5.71707	4.10956	3.39117	2.07876	1.65658	2.87758	2.2744	7.14311	4.85571		0.526906
Q9Z2I8	Succinate--CoA ligase [GDP-forming] subunit beta, mitochondrial OS=Mus musculus OX=10090 GN=Suclg2 PE=1 SV=3	Suclg2	4.46816	4.95242	4.58389	3.4955	4.12256	4.75731	3.8791	5.02156	4.97303		0.370114
P58774	Tropomyosin beta chain OS=Mus musculus OX=10090 GN=Tpm2 PE=1 SV=1	Tpm2	3.31895	4.07834	3.58494	3.19551	5.0784	4.87138	4.06587	3.07905	4.86501		0.886182
P48758	Carbonyl reductase [NADPH] 1 OS=Mus musculus OX=10090 GN=Cbr1 PE=1 SV=3	Cbr1	5.14809	6.21101	5.95741	5.28971	4.604	5.87449	5.42934	5.81235	5.16423		0.0670208
Q9D0E1	Heterogeneous nuclear ribonucleoprotein M OS=Mus musculus OX=10090 GN=Hnrnpm PE=1 SV=3	Hnrnpm	3.44761	3.57491	3.13904	3.15068	4.13975	4.00287	3.2136	4.06702	4.55098		0.782807
Q07417	Short-chain specific acyl-CoA dehydrogenase, mitochondrial OS=Mus musculus OX=10090 GN=Acads PE=1 SV=2	Acads	4.25268	4.66914	3.70666	2.76798	3.36623	3.93371	3.67486	5.32645	4.78175		0.725353
Q91YQ5	Dolichyl-diphosphooligosaccharide--protein glycosyltransferase subunit 1 OS=Mus musculus OX=10090 GN=Rpn1 PE=1 SV=1	Rpn1	4.33461	3.75995	4.01975	3.44156	4.03674	4.13239	3.90589	4.34664	4.22627		0.286674
Q8CGC7	Bifunctional glutamate/proline--tRNA ligase OS=Mus musculus OX=10090 GN=Eprs1 PE=1 SV=4	Eprs1	1.91408	2.01549	2.44864	0.951559	1.77361	1.54381	1.6394	2.45913	1.97808		0.351197
Q61001	Laminin subunit alpha-5 OS=Mus musculus OX=10090 GN=Lama5 PE=1 SV=4	Lama5	1.51093	0.251829	1.00208	1.61086	-0.0743179	1.03825	0.720461	0.602982	1.03483		0.640663
Q9WUA3	ATP-dependent 6-phosphofructokinase, platelet type OS=Mus musculus OX=10090 GN=Pfkp PE=1 SV=1	Pfkp	3.35063	3.66499	3.03849	1.07227	3.48495	2.46317	1.78307	3.87431	3.20688		0.0998892
Q9D8N0	Elongation factor 1-gamma OS=Mus musculus OX=10090 GN=Eef1g PE=1 SV=3	Eef1g	3.69623	3.16268	3.25242	3.35214	4.06492	2.93348	3.18827	4.18542	3.6621	+	0.00850702
P60843	Eukaryotic initiation factor 4A-I OS=Mus musculus OX=10090 GN=Eif4a1 PE=1 SV=1	Eif4a1	4.37687	4.18342	3.74164	2.03237	4.49489	3.90721	3.08445	4.60705	4.58413		0.203429
P97861	Keratin, type II cuticular Hb6 OS=Mus musculus OX=10090 GN=Krt86 PE=2 SV=2	Krt86	0.333921	-3.84358	2.03128	3.45541	-1.75174	-2.41877	3.44643	-2.07481	-1.60723		0.310416
Q80YX1	Tenascin OS=Mus musculus OX=10090 GN=Tnc PE=1 SV=1	Tnc	2.71295	0.702208	0.704119	1.25402	2.62424	1.73773	-0.986616	1.88935	2.09245		0.191369
P61922	4-aminobutyrate aminotransferase, mitochondrial OS=Mus musculus OX=10090 GN=Abat PE=1 SV=1	Abat	2.43816	4.44957	4.44515	2.96558	1.85931	4.34533	3.73426	2.50087	3.26814	+	0.000414074
Q3UPL0	Protein transport protein Sec31A OS=Mus musculus OX=10090 GN=Sec31a PE=1 SV=2	Sec31a	2.40497	2.13015	2.14846	0.705507	1.89928	1.59802	0.768404	2.83282	2.07569		0.0929859
P17742	Peptidyl-prolyl cis-trans isomerase A OS=Mus musculus OX=10090 GN=Ppia PE=1 SV=2	Ppia	6.25789	7.15752	6.23328	4.95408	7.69596	6.85196	5.34052	6.56812	7.8818		0.633087
P35564	Calnexin OS=Mus musculus OX=10090 GN=Canx PE=1 SV=1	Canx	3.18768	2.59489	2.55453	1.95933	2.97635	3.00401	1.67866	3.75734	2.59058	+	0.0220564
Q9DB77	Cytochrome b-c1 complex subunit 2, mitochondrial OS=Mus musculus OX=10090 GN=Uqcrc2 PE=1 SV=1	Uqcrc2	4.93198	5.48813	4.97194	3.71538	4.54091	5.06259	4.13567	5.63589	5.18158		0.234291
P61979	Heterogeneous nuclear ribonucleoprotein K OS=Mus musculus OX=10090 GN=Hnrnpk PE=1 SV=1	Hnrnpk	4.79456	4.28044	4.4518	3.57768	4.70361	4.95459	3.90152	4.8707	4.36174	+	0.0370189
O08553	Dihydropyrimidinase-related protein 2 OS=Mus musculus OX=10090 GN=Dpysl2 PE=1 SV=2	Dpysl2	3.29453	3.82132	2.82553	1.30894	4.24121	3.3154	1.88206	3.10011	4.57759		0.572484
Q9JKR6	Hypoxia up-regulated protein 1 OS=Mus musculus OX=10090 GN=Hyou1 PE=1 SV=1	Hyou1	2.02064	1.58822	1.60153	1.51935	2.55848	1.6923	1.45849	2.6801	2.42043		0.0876556
Q9JIF7	Coatomer subunit beta OS=Mus musculus OX=10090 GN=Copb1 PE=1 SV=1	Copb1	2.77347	2.60717	2.47653	0.790035	2.16082	2.47475	1.16598	3.36373	2.87831		0.207036
O55143	Sarcoplasmic/endoplasmic reticulum calcium ATPase 2 OS=Mus musculus OX=10090 GN=Atp2a2 PE=1 SV=2	Atp2a2	2.7559	1.71278	1.8108	2.26318	1.95182	1.61438	1.67557	2.89441	2.38759		0.090807
P57016	Ladinin-1 OS=Mus musculus OX=10090 GN=Lad1 PE=1 SV=1	Lad1	2.232	2.6922	2.76346	1.62339	2.62213	2.73901	1.9791	2.92989	2.28019	+	0.0308471
P43276	Histone H1.5 OS=Mus musculus OX=10090 GN=H1-5 PE=1 SV=2	H1-5	4.6306	4.51013	4.94541	4.13358	4.8803	5.16342	4.16731	4.59074	4.87031		0.252585
Q9ERE2	Keratin, type II cuticular Hb1 OS=Mus musculus OX=10090 GN=Krt81 PE=2 SV=2	Krt81	n. def.	n. def.	n. def.	n. def.	n. def.	n. def.	n. def.	n. def.	n. def.		1
Q8VC28	Aldo-keto reductase family 1 member C13 OS=Mus musculus OX=10090 GN=Akr1c13 PE=1 SV=2	Akr1c13	4.05399	3.99515	4.06884	1.70373	2.931	3.77856	3.29434	4.60037	3.76699		0.292027
P21107	Tropomyosin alpha-3 chain OS=Mus musculus OX=10090 GN=Tpm3 PE=1 SV=3	Tpm3	2.23169	3.09397	3.27374	2.57942	3.75165	3.37629	2.71251	2.73892	2.76394		0.377604
Q02788	Collagen alpha-2(VI) chain OS=Mus musculus OX=10090 GN=Col6a2 PE=1 SV=3	Col6a2	3.76396	0.535871	2.82988	1.73077	2.2969	3.56693	2.66236	2.46426	2.75277		0.811941
Q8VEK3	Heterogeneous nuclear ribonucleoprotein U OS=Mus musculus OX=10090 GN=Hnrnpu PE=1 SV=1	Hnrnpu	3.88709	3.54252	3.73896	2.58083	3.84601	3.71611	3.48574	4.18676	4.31572		0.512218
Q99JY9	Actin-related protein 3 OS=Mus musculus OX=10090 GN=Actr3 PE=1 SV=3	Actr3	5.10819	4.67684	4.78526	3.69869	5.28113	5.00297	3.96027	4.98461	4.68606	+	0.0216931
P62960	Y-box-binding protein 1 OS=Mus musculus OX=10090 GN=Ybx1 PE=1 SV=3	Ybx1	3.18485	2.41407	1.93885	1.38782	3.8534	2.79372	1.09747	3.08025	2.83549		0.0572862
A2A863	Integrin beta-4 OS=Mus musculus OX=10090 GN=Itgb4 PE=1 SV=1	Itgb4	2.66188	2.64603	3.15824	2.90253	2.69798	2.73788	2.88695	2.75158	1.80265		0.642228
Q921H8	3-ketoacyl-CoA thiolase A, peroxisomal OS=Mus musculus OX=10090 GN=Acaa1a PE=1 SV=1	Acaa1a	2.35956	3.05251	2.38569	3.27192	2.925	2.37533	3.01489	3.67569	2.96408		0.441063
P00329	Alcohol dehydrogenase 1 OS=Mus musculus OX=10090 GN=Adh1 PE=1 SV=2	Adh1	2.43493	6.59338	6.68265	4.81896	2.90745	6.14392	6.26761	2.57357	4.69734	+	0.00038652
P10107	Annexin A1 OS=Mus musculus OX=10090 GN=Anxa1 PE=1 SV=2	Anxa1	4.18132	4.75829	3.97273	3.39115	5.26145	4.51054	3.66665	3.65238	4.82163		0.689035
Q8R081	Heterogeneous nuclear ribonucleoprotein L OS=Mus musculus OX=10090 GN=Hnrnpl PE=1 SV=2	Hnrnpl	2.57536	2.14501	2.00578	0.481609	2.31755	2.47983	1.0154	2.85889	2.54743		0.137071
P08228	Superoxide dismutase [Cu-Zn] OS=Mus musculus OX=10090 GN=Sod1 PE=1 SV=2	Sod1	4.60049	5.6087	4.72551	3.87075	4.65945	5.23414	4.21169	5.12711	4.54323	+	0.0427112
Q99J77	Sialic acid synthase OS=Mus musculus OX=10090 GN=Nans PE=1 SV=1	Nans	4.17363	5.44622	5.10935	3.25686	4.6191	5.30502	4.16165	3.89946	5.4058		0.169082
Q9CQV8	14-3-3 protein beta/alpha OS=Mus musculus OX=10090 GN=Ywhab PE=1 SV=3	Ywhab	2.93752	4.15091	3.64187	2.83224	3.91732	3.80346	3.22875	3.24456	3.68656		0.226538
Q60930	Voltage-dependent anion-selective channel protein 2 OS=Mus musculus OX=10090 GN=Vdac2 PE=1 SV=2	Vdac2	4.60339	5.06776	5.1979	3.75822	4.34281	4.49739	4.56823	4.80866	5.08617		0.504479
Q9R0H0	Peroxisomal acyl-coenzyme A oxidase 1 OS=Mus musculus OX=10090 GN=Acox1 PE=1 SV=5	Acox1	2.38187	2.48741	0.972584	0.317104	0.735924	0.47105	-0.22739	3.70392	0.740788		0.159669
P16110	Galectin-3 OS=Mus musculus OX=10090 GN=Lgals3 PE=1 SV=3	Lgals3	6.18734	6.62898	6.52385	5.44972	6.84583	6.2005	5.53745	6.48555	7.06348		0.551421
Q99LC5	Electron transfer flavoprotein subunit alpha, mitochondrial OS=Mus musculus OX=10090 GN=Etfa PE=1 SV=2	Etfa	4.46131	4.85132	4.32979	3.31291	3.87428	4.59232	3.73624	5.24823	4.60041		0.313012
Q91WG0	Acylcarnitine hydrolase OS=Mus musculus OX=10090 GN=Ces2c PE=1 SV=1	Ces2c	3.92301	5.62529	4.12738	2.97661	3.07562	4.5663	3.14052	5.76954	4.70416		0.453967
P54071	Isocitrate dehydrogenase [NADP], mitochondrial OS=Mus musculus OX=10090 GN=Idh2 PE=1 SV=3	Idh2	3.57292	4.05899	3.9455	1.98864	2.66219	3.88286	2.92428	4.49505	3.98088		0.354822
P21447	ATP-dependent translocase ABCB1 OS=Mus musculus OX=10090 GN=Abcb1a PE=1 SV=3	Abcb1a	2.76606	5.21036	3.29679	4.48488	2.81918	3.49474	2.69	4.05077	4.50602		0.576307
Q02819	Nucleobindin-1 OS=Mus musculus OX=10090 GN=Nucb1 PE=1 SV=2	Nucb1	2.63754	3.0365	2.20905	1.75634	3.14267	3.32084	1.70253	2.82271	2.56956		0.101506
P24527	Leukotriene A-4 hydrolase OS=Mus musculus OX=10090 GN=Lta4h PE=1 SV=4	Lta4h	2.69781	3.56849	3.46819	2.39671	2.18766	3.50531	2.98401	3.57557	2.62631		0.116991
Q99JW5	Epithelial cell adhesion molecule OS=Mus musculus OX=10090 GN=Epcam PE=1 SV=1	Epcam	5.13562	5.31926	5.7402	4.00933	5.19294	5.80417	4.65335	5.19219	4.90105	+	0.0130185
P62806	Histone H4 OS=Mus musculus OX=10090 GN=H4c1 PE=1 SV=2	H4c1;H4c11;H4c12;H4c14;H4c2;H4c3;H4c4;H4c6;H4c8;H4c9;H4f16;Hist1h4m	8.6207	8.29596	8.22406	7.24452	8.4395	8.75349	7.85755	8.94285	7.56293	+	0.00690411
Q8K0C9	GDP-mannose 4,6 dehydratase OS=Mus musculus OX=10090 GN=Gmds PE=1 SV=1	Gmds	4.16349	4.29856	4.40881	2.30447	4.93916	4.00802	3.40817	4.56231	4.56947		0.208113
P15508	Spectrin beta chain, erythrocytic OS=Mus musculus OX=10090 GN=Sptb PE=1 SV=4	Sptb	-3.32666	1.8517	-1.02113	1.96084	2.30087	1.71351	-0.974428	-1.5291	1.97426		0.539614
O70456	14-3-3 protein sigma OS=Mus musculus OX=10090 GN=Sfn PE=1 SV=2	Sfn	4.10219	4.39171	3.91104	3.42766	5.59216	4.05893	3.38802	4.13433	4.17401		0.209071
O88428	Bifunctional 3'-phosphoadenosine 5'-phosphosulfate synthase 2 OS=Mus musculus OX=10090 GN=Papss2 PE=1 SV=2	Papss2	3.68907	2.69514	2.82342	1.60706	2.09511	2.24831	2.20826	4.59802	2.91117		0.264838
Q9Z1Q9	Valine--tRNA ligase OS=Mus musculus OX=10090 GN=Vars1 PE=1 SV=1	Vars1	2.22859	1.47906	2.22578	1.02277	4.48992	1.2321	0.991123	2.69167	2.64738		0.142635
P68254	14-3-3 protein theta OS=Mus musculus OX=10090 GN=Ywhaq PE=1 SV=1	Ywhaq	2.49307	3.07217	2.89323	2.81726	3.44938	2.95262	2.52177	2.95128	3.20113		0.883318
P17751	Triosephosphate isomerase OS=Mus musculus OX=10090 GN=Tpi1 PE=1 SV=5	Tpi1	5.65766	6.4509	6.42147	5.14933	6.35618	6.00064	5.87214	6.08686	5.87459		0.14278
P27546	Microtubule-associated protein 4 OS=Mus musculus OX=10090 GN=Map4 PE=1 SV=3	Map4	0.515903	1.21405	1.01721	1.73007	-0.0352078	1.54599	1.5425	0.98451	1.02956		0.054436
P50247	Adenosylhomocysteinase OS=Mus musculus OX=10090 GN=Ahcy PE=1 SV=3	Ahcy	4.32458	4.55482	5.04427	3.22349	3.47548	4.58651	4.13305	5.36167	4.20644		0.321613
P12382	ATP-dependent 6-phosphofructokinase, liver type OS=Mus musculus OX=10090 GN=Pfkl PE=1 SV=4	Pfkl	2.31058	2.46777	2.1212	3.01872	1.30764	2.02239	3.16237	3.24069	3.2296		0.171534
Q68FL4	Putative adenosylhomocysteinase 3 OS=Mus musculus OX=10090 GN=Ahcyl2 PE=1 SV=1	Ahcyl2	3.18227	2.95568	2.871	2.35295	2.02043	3.15286	2.06973	3.48951	4.03889		0.962583
Q8CI94	Glycogen phosphorylase, brain form OS=Mus musculus OX=10090 GN=Pygb PE=1 SV=3	Pygb	3.16366	3.29922	3.50359	2.28599	2.63613	2.94492	3.12512	3.20944	2.75225		0.251175
P17879	Heat shock 70 kDa protein 1B OS=Mus musculus OX=10090 GN=Hspa1b PE=1 SV=3	Hspa1b	2.83363	0.61558	-0.828125	2.04458	2.07283	1.47361	0.572796	3.33694	2.65129		0.0713591
P59242	Cingulin OS=Mus musculus OX=10090 GN=Cgn PE=1 SV=1	Cgn	1.77129	2.21116	2.00197	1.97121	1.76841	2.02025	1.81554	2.00067	1.50589		0.143978
Q76MZ3	Serine/threonine-protein phosphatase 2A 65 kDa regulatory subunit A alpha isoform OS=Mus musculus OX=10090 GN=Ppp2r1a PE=1 SV=3	Ppp2r1a	3.4253	3.75898	2.95974	1.52718	3.75436	3.76767	2.58939	3.82285	3.43459		0.128036
P80315	T-complex protein 1 subunit delta OS=Mus musculus OX=10090 GN=Cct4 PE=1 SV=3	Cct4	3.12913	2.66671	2.56372	2.11018	2.99784	2.60307	2.77357	3.30013	2.91791		0.0757826
Q60997	Deleted in malignant brain tumors 1 protein OS=Mus musculus OX=10090 GN=Dmbt1 PE=1 SV=2	Dmbt1	2.48942	2.00622	-0.0889454	2.49641	4.00409	0.221325	1.46284	2.9469	1.16968	+	0.041137
O88312	Anterior gradient protein 2 homolog OS=Mus musculus OX=10090 GN=Agr2 PE=1 SV=1	Agr2	7.32245	6.54398	5.68194	7.06769	6.76254	6.28816	5.64044	7.24082	8.06305		0.351004
P10649	Glutathione S-transferase Mu 1 OS=Mus musculus OX=10090 GN=Gstm1 PE=1 SV=2	Gstm1	4.74573	5.89011	4.85112	4.14224	4.83633	5.84426	4.3899	5.18439	5.02484		0.0844496
P97351	40S ribosomal protein S3a OS=Mus musculus OX=10090 GN=Rps3a PE=1 SV=3	Rps3a	8.2604	8.63807	8.12476	8.05374	8.93779	8.50331	7.86235	7.11949	9.00766		0.840733
Q9WVA4	Transgelin-2 OS=Mus musculus OX=10090 GN=Tagln2 PE=1 SV=4	Tagln2	4.9336	5.20206	4.29	4.1774	5.77685	5.20352	3.26267	4.86809	5.11149		0.252833
P09803	Cadherin-1 OS=Mus musculus OX=10090 GN=Cdh1 PE=1 SV=1	Cdh1	3.43505	3.75442	3.71186	2.6579	4.24396	3.75841	2.95754	3.16822	3.62282		0.216905
Q9ESE1	Lipopolysaccharide-responsive and beige-like anchor protein OS=Mus musculus OX=10090 GN=Lrba PE=1 SV=1	Lrba	0.0485496	1.93042	1.94707	-0.35088	0.24814	0.98629	0.691038	0.88608	1.26502		0.0990692
P29391	Ferritin light chain 1 OS=Mus musculus OX=10090 GN=Ftl1 PE=1 SV=2	Ftl1	2.00392	6.49003	4.38565	2.4018	0.514841	4.62539	3.89845	3.85883	1.01555		0.076923
Q6PDN3	Myosin light chain kinase, smooth muscle OS=Mus musculus OX=10090 GN=Mylk PE=1 SV=3	Mylk	0.616732	0.554932	0.830406	1.23166	-0.191984	1.63642	1.62394	1.29041	0.0473881		0.725359
P21550	Beta-enolase OS=Mus musculus OX=10090 GN=Eno3 PE=1 SV=3	Eno3	-2.61914	3.8495	3.66211	0.72081	-1.18933	3.26423	3.00135	-1.33637	0.37974	+	0.00147889
Q8CGP0	Histone H2B type 3-B OS=Mus musculus OX=10090 GN=H2bu1 PE=1 SV=3	H2bu1	-5.45626	n. def.	-4.46805	n. def.	-4.16663	n. def.	n. def.	-5.50469	-0.32011		1
Q9DCD0	6-phosphogluconate dehydrogenase, decarboxylating OS=Mus musculus OX=10090 GN=Pgd PE=1 SV=3	Pgd	4.28547	4.67884	4.42982	3.09368	4.65945	3.82551	3.66326	4.69977	4.07806		0.0675943
P09528	Ferritin heavy chain OS=Mus musculus OX=10090 GN=Fth1 PE=1 SV=2	Fth1	2.54236	5.56294	4.64618	3.91665	1.86671	4.35648	3.95027	4.06402	0.622858		0.179249
P60335	Poly(rC)-binding protein 1 OS=Mus musculus OX=10090 GN=Pcbp1 PE=1 SV=1	Pcbp1	3.84352	3.64483	3.68439	3.40752	4.14015	3.85853	3.56941	3.95352	3.91641		0.137528
P80314	T-complex protein 1 subunit beta OS=Mus musculus OX=10090 GN=Cct2 PE=1 SV=4	Cct2	2.94358	2.70267	2.3266	1.22263	3.35275	2.92393	1.88296	3.14327	3.07421		0.151493
P18653	Ribosomal protein S6 kinase alpha-1 OS=Mus musculus OX=10090 GN=Rps6ka1 PE=1 SV=1	Rps6ka1	2.59202	4.16093	4.11686	3.09614	2.48701	3.31694	4.2523	2.7833	2.79201		0.072216
O35129	Prohibitin-2 OS=Mus musculus OX=10090 GN=Phb2 PE=1 SV=1	Phb2	3.867	3.85829	3.94648	2.76412	2.95872	3.44677	3.37203	4.40953	3.9918		0.674392
Q9DBP5	UMP-CMP kinase OS=Mus musculus OX=10090 GN=Cmpk1 PE=1 SV=1	Cmpk1	5.36146	5.53409	5.36314	4.94253	5.35697	5.55883	4.9352	5.40961	5.25845	+	0.0117193
Q922F4	Tubulin beta-6 chain OS=Mus musculus OX=10090 GN=Tubb6 PE=1 SV=1	Tubb6	0.0908165	-2.23389	-2.3144	1.50729	-3.19326	-1.15533	0.1416	-1.46238	-2.03662		0.353965
P31786	Acyl-CoA-binding protein OS=Mus musculus OX=10090 GN=Dbi PE=1 SV=2	Dbi	4.8994	5.39781	4.45876	4.02327	5.78186	4.93112	3.70986	5.01976	5.47131		0.365076
P21981	Protein-glutamine gamma-glutamyltransferase 2 OS=Mus musculus OX=10090 GN=Tgm2 PE=1 SV=4	Tgm2	2.52824	0.0326538	1.65483	-0.68375	3.38672	2.49143	0.477196	3.04301	1.20743	+	0.0366323
O35639	Annexin A3 OS=Mus musculus OX=10090 GN=Anxa3 PE=1 SV=4	Anxa3	2.99879	5.12148	4.14348	4.01499	3.83032	4.3643	3.73083	2.6595	3.24977	+	0.0415346
Q60847	Collagen alpha-1(XII) chain OS=Mus musculus OX=10090 GN=Col12a1 PE=2 SV=3	Col12a1	2.07686	1.73003	2.27033	2.39908	1.6819	2.08702	2.17333	2.24308	2.05685		0.572496
Q9CWJ9	Bifunctional purine biosynthesis protein ATIC OS=Mus musculus OX=10090 GN=Atic PE=1 SV=2	Atic	2.78257	2.88392	2.28926	2.10501	3.54919	2.4336	1.69362	2.87538	2.98171		0.196299
P97429	Annexin A4 OS=Mus musculus OX=10090 GN=Anxa4 PE=1 SV=4	Anxa4	4.46289	4.41094	4.19452	3.80189	4.62516	4.37493	4.0473	4.848	4.55428		0.123441
P62259	14-3-3 protein epsilon OS=Mus musculus OX=10090 GN=Ywhae PE=1 SV=1	Ywhae	3.97214	4.6944	4.33268	3.68248	4.6795	4.75881	3.81862	4.59394	3.93619	+	0.0274722
P47757	F-actin-capping protein subunit beta OS=Mus musculus OX=10090 GN=Capzb PE=1 SV=3	Capzb	2.90386	3.38656	2.58453	2.14453	3.3722	3.13202	2.03361	3.39848	3.39181		0.305432
Q7TSV4	Phosphoglucomutase-2 OS=Mus musculus OX=10090 GN=Pgm2 PE=1 SV=1	Pgm2	2.83546	2.55218	2.34781	0.44965	2.37508	1.92458	1.76164	3.12849	2.79613		0.258819
P70460	Vasodilator-stimulated phosphoprotein OS=Mus musculus OX=10090 GN=Vasp PE=1 SV=4	Vasp	1.64013	2.90082	2.47934	1.67077	2.89185	2.9495	1.7303	2.17033	2.81478		0.31729
Q9D646	Keratin, type I cuticular Ha4 OS=Mus musculus OX=10090 GN=Krt34 PE=2 SV=1	Krt34	0.135586	-2.83944	-0.49412	1.28865	0.945204	-2.55454	0.773123	-0.552055	-1.71287		0.138677
P19467	Mucin-13 OS=Mus musculus OX=10090 GN=Muc13 PE=2 SV=1	Muc13	2.77602	4.9366	4.4441	3.638	4.46586	3.96196	3.64352	2.95046	3.18638		0.153605
P02468	Laminin subunit gamma-1 OS=Mus musculus OX=10090 GN=Lamc1 PE=1 SV=2	Lamc1	1.58106	-1.29965	0.91979	1.53375	0.465452	1.44234	1.01711	-0.0397186	1.19578		0.55773
P14206	40S ribosomal protein SA OS=Mus musculus OX=10090 GN=Rpsa PE=1 SV=4	Rpsa	4.70973	4.27492	3.80219	3.63378	5.53678	4.61696	3.55949	4.67002	4.55492		0.0896405
Q8K0Y2	Keratin, type I cuticular Ha3-I OS=Mus musculus OX=10090 GN=Krt33a PE=1 SV=1	Krt33a	-2.08001	-3.54808	-0.447321	-0.229246	n. def.	-3.37881	0.731518	-2.49048	-1.90977		0.260256
P97384	Annexin A11 OS=Mus musculus OX=10090 GN=Anxa11 PE=1 SV=2	Anxa11	3.73406	3.76944	3.91099	3.85323	3.37547	3.88206	4.28919	3.73536	3.52995		0.408798
Q9DCM0	Persulfide dioxygenase ETHE1, mitochondrial OS=Mus musculus OX=10090 GN=Ethe1 PE=1 SV=2	Ethe1	5.28851	5.42072	4.67409	4.60786	4.75407	4.83122	4.08357	5.79966	5.71316		0.644651
P05202	Aspartate aminotransferase, mitochondrial OS=Mus musculus OX=10090 GN=Got2 PE=1 SV=1	Got2	3.71501	3.66416	3.89107	2.75679	3.03578	3.62365	3.35801	4.3317	3.33114		0.259246
Q6PB66	Leucine-rich PPR motif-containing protein, mitochondrial OS=Mus musculus OX=10090 GN=Lrpprc PE=1 SV=2	Lrpprc	2.0242	1.39308	1.31352	0.906843	0.666519	1.28824	1.06404	2.9474	1.65964		0.502105
Q61292	Laminin subunit beta-2 OS=Mus musculus OX=10090 GN=Lamb2 PE=1 SV=2	Lamb2	-4.49245	-1.88439	-1.98657	1.78398	0.116873	0.506739	0.593824	-2.03539	-3.95795		0.710657
Q99JY0	Trifunctional enzyme subunit beta, mitochondrial OS=Mus musculus OX=10090 GN=Hadhb PE=1 SV=1	Hadhb	3.98953	4.52404	4.12554	2.88518	3.47962	4.18832	3.59591	4.98109	3.98039		0.254547
Q8BFZ3	Beta-actin-like protein 2 OS=Mus musculus OX=10090 GN=Actbl2 PE=1 SV=1	Actbl2	n. def.	n. def.	n. def.	n. def.	n. def.	n. def.	n. def.	n. def.	-3.40126		1
Q07076	Annexin A7 OS=Mus musculus OX=10090 GN=Anxa7 PE=1 SV=2	Anxa7	2.43274	3.38904	3.39296	2.22252	3.16705	2.97722	2.85196	2.78508	3.04063		0.207097
Q61656	Probable ATP-dependent RNA helicase DDX5 OS=Mus musculus OX=10090 GN=Ddx5 PE=1 SV=2	Ddx5	3.63777	3.27999	3.48837	3.46055	3.69259	3.38274	3.57295	3.98701	3.40247	+	0.0278961
P18760	Cofilin-1 OS=Mus musculus OX=10090 GN=Cfl1 PE=1 SV=3	Cfl1	4.59495	4.66462	4.55766	4.43249	5.53185	4.68121	4.16298	4.56495	4.72244		0.35563
Q9CZU6	Citrate synthase, mitochondrial OS=Mus musculus OX=10090 GN=Cs PE=1 SV=1	Cs	4.88495	5.99973	5.77356	4.65907	4.42635	5.20269	5.12176	5.24784	5.68566		0.164628
Q8VDM4	26S proteasome non-ATPase regulatory subunit 2 OS=Mus musculus OX=10090 GN=Psmd2 PE=1 SV=1	Psmd2	1.88592	1.46424	1.58833	-3.79935	1.77628	1.46301	0.534965	2.0916	1.28216		0.182967
P80318	T-complex protein 1 subunit gamma OS=Mus musculus OX=10090 GN=Cct3 PE=1 SV=1	Cct3	3.39743	2.70788	3.14029	2.93138	3.55464	3.07193	2.56363	3.67947	3.36883		0.0703085
Q62009	Periostin OS=Mus musculus OX=10090 GN=Postn PE=1 SV=2	Postn	2.56255	1.57274	3.93817	1.338	3.43972	4.3404	3.61269	2.27011	2.28632		0.661504
Q6IMF0	Keratin, type II cuticular 87 OS=Mus musculus OX=10090 GN=Krt87 PE=2 SV=2	Krt87	-5.14181	n. def.	n. def.	-1.96179	-4.83981	n. def.	-3.41145	-4.04854	-3.46098	+	0.0425602
O08749	Dihydrolipoyl dehydrogenase, mitochondrial OS=Mus musculus OX=10090 GN=Dld PE=1 SV=2	Dld	2.85931	3.24075	3.32819	1.76331	1.79614	2.78728	2.71742	3.70388	3.38343		0.719687
Q9DCX2	ATP synthase subunit d, mitochondrial OS=Mus musculus OX=10090 GN=Atp5pd PE=1 SV=3	Atp5pd	3.40455	5.11389	4.5265	4.01135	4.36742	4.9022	4.17913	4.62066	4.44652		0.159943
P97742	Carnitine O-palmitoyltransferase 1, liver isoform OS=Mus musculus OX=10090 GN=Cpt1a PE=1 SV=4	Cpt1a	1.8114	2.85044	2.2738	-0.990616	-0.524786	2.37596	1.04199	3.59221	2.65721		0.512925
Q64105	Sepiapterin reductase OS=Mus musculus OX=10090 GN=Spr PE=1 SV=1	Spr	2.35455	3.43423	2.69979	2.23788	2.91458	2.71076	2.22209	2.86003	3.40021		0.714822
P28271	Cytoplasmic aconitate hydratase OS=Mus musculus OX=10090 GN=Aco1 PE=1 SV=3	Aco1	2.20449	2.86027	2.97275	0.691469	1.72184	2.25144	2.00876	2.87883	1.79795		0.105942
Q9DBG6	Dolichyl-diphosphooligosaccharide--protein glycosyltransferase subunit 2 OS=Mus musculus OX=10090 GN=Rpn2 PE=1 SV=1	Rpn2	2.97268	2.12088	2.17167	1.45459	2.37473	2.05735	1.22172	3.00059	1.90142	+	0.00515181
Q60598	Src substrate cortactin OS=Mus musculus OX=10090 GN=Cttn PE=1 SV=2	Cttn	2.50263	3.33433	3.29794	4.59663	2.87382	3.31831	3.99319	2.65765	2.72302		0.134402
O70570	Polymeric immunoglobulin receptor OS=Mus musculus OX=10090 GN=Pigr PE=1 SV=1	Pigr	2.53319	3.23588	2.50857	2.37896	2.41745	2.21882	1.74065	2.74939	1.55764		0.11328
P68510	14-3-3 protein eta OS=Mus musculus OX=10090 GN=Ywhah PE=1 SV=2	Ywhah	3.5481	3.48213	3.65048	3.36406	4.41171	3.91603	3.61618	3.68089	4.10318		0.770512
Q3U0V1	Far upstream element-binding protein 2 OS=Mus musculus OX=10090 GN=Khsrp PE=1 SV=2	Khsrp	2.25134	1.90548	1.96324	1.26636	2.45728	2.61525	1.79006	2.29183	2.58878		0.505521
Q6P5E4	UDP-glucose:glycoprotein glucosyltransferase 1 OS=Mus musculus OX=10090 GN=Uggt1 PE=1 SV=4	Uggt1	2.18473	1.09243	0.784637	1.00117	1.53295	1.90667	0.555132	2.4182	1.85015		0.188366
Q8VHX6	Filamin-C OS=Mus musculus OX=10090 GN=Flnc PE=1 SV=3	Flnc	-0.840221	-0.322405	-2.76775	0.627537	-2.10426	0.219275	-0.783789	-1.44736	-3.56062		0.926142
Q80XN0	D-beta-hydroxybutyrate dehydrogenase, mitochondrial OS=Mus musculus OX=10090 GN=Bdh1 PE=1 SV=2	Bdh1	3.9079	4.42277	4.3759	2.74174	3.09511	4.16268	3.51776	4.81629	4.38363		0.442729
P24369	Peptidyl-prolyl cis-trans isomerase B OS=Mus musculus OX=10090 GN=Ppib PE=1 SV=2	Ppib	4.06376	4.29593	3.15209	3.06052	3.99883	4.49863	2.33725	4.17909	4.09216		0.25386
Q3UZZ6	Sulfotransferase 1 family member D1 OS=Mus musculus OX=10090 GN=Sult1d1 PE=1 SV=1	Sult1d1	3.2857	2.51231	1.92658	1.03249	-7.69386	2.2109	1.20874	4.46911	1.15335		0.793252
P19783	Cytochrome c oxidase subunit 4 isoform 1, mitochondrial OS=Mus musculus OX=10090 GN=Cox4i1 PE=1 SV=2	Cox4i1	5.03507	6.34597	5.01199	4.46254	5.48661	6.14451	4.34787	5.82392	5.90092		0.320832
P70441	Na(+)/H(+) exchange regulatory cofactor NHE-RF1 OS=Mus musculus OX=10090 GN=Slc9a3r1 PE=1 SV=3	Slc9a3r1	3.20443	4.08416	4.0979	3.08387	3.21925	3.95104	3.60705	3.1609	3.35005	+	0.00132415
Q922R8	Protein disulfide-isomerase A6 OS=Mus musculus OX=10090 GN=Pdia6 PE=1 SV=3	Pdia6	3.07847	2.82502	1.86522	2.907	4.04397	2.68323	1.5534	3.17175	3.85629		0.371113
Q9WTP6	Adenylate kinase 2, mitochondrial OS=Mus musculus OX=10090 GN=Ak2 PE=1 SV=5	Ak2	3.17173	4.50143	3.15151	2.04884	4.07702	4.14985	2.34354	3.61946	4.13874		0.308889
Q91XA2	Golgi membrane protein 1 OS=Mus musculus OX=10090 GN=Golm1 PE=1 SV=2	Golm1	2.90193	3.0007	2.82218	2.29041	3.70902	3.75901	2.4749	2.93222	3.27453		0.403834
P19157	Glutathione S-transferase P 1 OS=Mus musculus OX=10090 GN=Gstp1 PE=1 SV=2	Gstp1	4.78999	5.90138	4.50936	2.87812	5.4313	5.71462	3.80974	6.25125	5.39405		0.193568
Q8BHN3	Neutral alpha-glucosidase AB OS=Mus musculus OX=10090 GN=Ganab PE=1 SV=1	Ganab	2.79105	2.42989	1.99768	0.586763	2.6406	2.39396	1.1454	3.19869	3.11952		0.233982
Q5SYD0	Unconventional myosin-Id OS=Mus musculus OX=10090 GN=Myo1d PE=1 SV=1	Myo1d	2.28728	2.18793	3.2239	1.88897	1.85024	2.08578	2.69797	3.45456	2.50091		0.945179
Q91WU0	Carboxylesterase 1F OS=Mus musculus OX=10090 GN=Ces1f PE=1 SV=1	Ces1f	2.73083	0.705967	-0.253509	2.77162	-0.091341	-0.680853	-0.802662	4.16715	1.39493		0.303362
Q61897	Keratin, type I cuticular Ha3-II OS=Mus musculus OX=10090 GN=Krt33b PE=1 SV=2	Krt33b	n. def.	n. def.	-4.81677	-4.44803	-6.33914	-4.80293	-3.8335	n. def.	n. def.		0.161409
P29758	Ornithine aminotransferase, mitochondrial OS=Mus musculus OX=10090 GN=Oat PE=1 SV=1	Oat	2.04769	2.32834	2.74163	2.4033	-0.0992889	2.19614	2.82991	3.25664	0.687065		0.78126
P51174	Long-chain specific acyl-CoA dehydrogenase, mitochondrial OS=Mus musculus OX=10090 GN=Acadl PE=1 SV=2	Acadl	3.42609	4.41828	4.11407	3.17115	3.66102	4.13924	3.48631	4.27349	3.9968		0.148677
Q2KHK6	Gasdermin-C2 OS=Mus musculus OX=10090 GN=Gsdmc2 PE=2 SV=2	Gsdmc2	0.665575	2.86751	3.15308	3.05578	2.27439	2.69111	2.52782	3.69131	3.25328		0.570512
Q91W90	Thioredoxin domain-containing protein 5 OS=Mus musculus OX=10090 GN=Txndc5 PE=1 SV=2	Txndc5	3.5083	2.21217	1.51986	2.58407	3.05996	2.60927	1.39503	3.6804	3.58009		0.162888
P48962	ADP/ATP translocase 1 OS=Mus musculus OX=10090 GN=Slc25a4 PE=1 SV=4	Slc25a4	-0.713873	-4.40674	-1.33377	-2.40657	n. def.	-1.5673	-3.29678	-0.864109	n. def.		0.31444
Q9DCW4	Electron transfer flavoprotein subunit beta OS=Mus musculus OX=10090 GN=Etfb PE=1 SV=3	Etfb	4.15929	4.56549	4.07984	3.13695	3.8872	4.27936	3.78272	4.68884	4.37511		0.338599
Q61414	Keratin, type I cytoskeletal 15 OS=Mus musculus OX=10090 GN=Krt15 PE=1 SV=2	Krt15	n. def.	n. def.	n. def.	n. def.	4.21973	n. def.	n. def.	n. def.	n. def.		1
Q9CQX2	Cytochrome b5 type B OS=Mus musculus OX=10090 GN=Cyb5b PE=1 SV=1	Cyb5b	3.31298	4.1252	2.55043	1.39827	3.45898	4.06398	1.75806	3.58081	4.31369		0.436288
O09131	Glutathione S-transferase omega-1 OS=Mus musculus OX=10090 GN=Gsto1 PE=1 SV=2	Gsto1	4.2666	5.57403	5.10769	4.13352	4.96396	4.94758	4.84335	5.47118	4.55968		0.238924
Q9CQA3	Succinate dehydrogenase [ubiquinone] iron-sulfur subunit, mitochondrial OS=Mus musculus OX=10090 GN=Sdhb PE=1 SV=1	Sdhb	3.15101	3.94878	3.49668	2.73496	2.46638	3.75991	2.87549	3.97323	3.19909		0.191604
Q9Z0X1	Apoptosis-inducing factor 1, mitochondrial OS=Mus musculus OX=10090 GN=Aifm1 PE=1 SV=1	Aifm1	2.84498	3.31408	2.94485	1.76035	2.19329	2.86806	2.37172	3.5232	3.51276		0.666963
Q91ZA3	Propionyl-CoA carboxylase alpha chain, mitochondrial OS=Mus musculus OX=10090 GN=Pcca PE=1 SV=2	Pcca	1.29382	2.25967	1.28338	-0.474974	0.950556	1.48779	0.0685043	2.20275	3.22338		0.763853
Q60931	Voltage-dependent anion-selective channel protein 3 OS=Mus musculus OX=10090 GN=Vdac3 PE=1 SV=1	Vdac3	3.66696	3.80942	4.79621	3.27944	1.03534	3.57222	4.0297	4.46754	3.03402		0.584959
Q93092	Transaldolase OS=Mus musculus OX=10090 GN=Taldo1 PE=1 SV=2	Taldo1	4.17209	4.0194	3.41896	3.03717	4.69436	3.94718	2.69077	4.89586	4.50368		0.141096
Q8CC88	von Willebrand factor A domain-containing protein 8 OS=Mus musculus OX=10090 GN=Vwa8 PE=1 SV=2	Vwa8	1.77613	2.76251	2.45031	0.995676	1.37338	2.52377	1.51496	2.62692	2.18726		0.125492
P12970	60S ribosomal protein L7a OS=Mus musculus OX=10090 GN=Rpl7a PE=1 SV=2	Rpl7a	3.55219	2.60316	3.12476	1.99894	3.2931	3.53135	2.60488	3.89197	3.36367		0.163996
Q61765	Keratin, type I cuticular Ha1 OS=Mus musculus OX=10090 GN=Krt31 PE=1 SV=2	Krt31	n. def.	n. def.	n. def.	-1.27315	n. def.	n. def.	-3.3886	n. def.	n. def.		1
Q60864	Stress-induced-phosphoprotein 1 OS=Mus musculus OX=10090 GN=Stip1 PE=1 SV=1	Stip1	2.88899	2.58868	1.5977	0.299715	2.94822	3.14549	1.06762	2.82422	1.99354	+	0.0412147
Q8BJ64	Choline dehydrogenase, mitochondrial OS=Mus musculus OX=10090 GN=Chdh PE=1 SV=1	Chdh	1.27902	2.68119	2.4105	1.3079	1.8358	2.2934	2.21861	2.00804	2.6593		0.223743
Q60605	Myosin light polypeptide 6 OS=Mus musculus OX=10090 GN=Myl6 PE=1 SV=3	Myl6	5.02822	5.82836	5.23974	4.76961	5.81606	6.08815	4.8982	4.91409	5.13985		0.125117
P29341	Polyadenylate-binding protein 1 OS=Mus musculus OX=10090 GN=Pabpc1 PE=1 SV=2	Pabpc1	3.17327	2.56329	2.40061	1.98485	3.42301	2.89215	2.52215	3.42711	3.07314		0.0588548
Q9CQ52	Chymotrypsin-like elastase family member 3B OS=Mus musculus OX=10090 GN=Cela3b PE=1 SV=1	Cela3b	3.40335	-0.762943	-2.63078	0.337484	3.03764	1.70001	n. def.	4.53138	2.24585		0.0566957
Q99J99	3-mercaptopyruvate sulfurtransferase OS=Mus musculus OX=10090 GN=Mpst PE=1 SV=4	Mpst	3.82134	1.9382	1.65108	1.67592	1.97475	0.572184	1.08667	4.67979	3.74238		0.178401
Q91YT0	NADH dehydrogenase [ubiquinone] flavoprotein 1, mitochondrial OS=Mus musculus OX=10090 GN=Ndufv1 PE=1 SV=1	Ndufv1	2.52758	3.22673	2.70999	0.738516	0.761396	2.71469	1.94488	3.24223	2.24174		0.299334
Q9WV32	Actin-related protein 2/3 complex subunit 1B OS=Mus musculus OX=10090 GN=Arpc1b PE=1 SV=4	Arpc1b	2.67927	2.83994	3.08607	1.36067	2.54054	2.39424	2.23653	3.23054	2.34667		0.0925305
E9Q7G0	Nuclear mitotic apparatus protein 1 OS=Mus musculus OX=10090 GN=Numa1 PE=1 SV=1	Numa1	-0.164139	-2.40499	-1.07962	-1.6755	-0.877558	-1.51347	-1.33615	0.529411	-0.801825		0.0587416
Q99PT1	Rho GDP-dissociation inhibitor 1 OS=Mus musculus OX=10090 GN=Arhgdia PE=1 SV=3	Arhgdia	4.13006	4.87289	4.20338	2.72915	5.03118	4.2332	3.35879	4.56955	5.04993		0.396455
Q8JZQ2	AFG3-like protein 2 OS=Mus musculus OX=10090 GN=Afg3l2 PE=1 SV=1	Afg3l2	0.522574	1.46101	1.25903	-0.375027	-0.116732	0.745869	0.557148	0.982058	0.905434		0.228248
Q91Y97	Fructose-bisphosphate aldolase B OS=Mus musculus OX=10090 GN=Aldob PE=1 SV=3	Aldob	3.61454	3.13792	1.67752	2.71908	2.18925	2.22829	2.62804	3.57938	3.83019		0.417095
P51125	Calpastatin OS=Mus musculus OX=10090 GN=Cast PE=1 SV=2	Cast	0.57336	0.549053	0.609388	-1.63025	0.993036	0.214727	-1.91128	1.57981	0.98642		0.126106
P68040	Receptor of activated protein C kinase 1 OS=Mus musculus OX=10090 GN=Rack1 PE=1 SV=3	Rack1	4.31576	3.77807	4.2471	3.33601	4.20466	3.61582	3.67734	4.51626	3.77477	+	0.0274364
P45952	Medium-chain specific acyl-CoA dehydrogenase, mitochondrial OS=Mus musculus OX=10090 GN=Acadm PE=1 SV=1	Acadm	2.74538	3.08873	3.60014	1.90919	1.37666	2.93787	2.99137	3.50993	3.07421		0.548537
P97807	Fumarate hydratase, mitochondrial OS=Mus musculus OX=10090 GN=Fh PE=1 SV=3	Fh	3.15368	3.6075	3.22143	2.24404	2.2293	3.44607	2.71057	3.82071	2.96326		0.256625
Q9WUM5	Succinate--CoA ligase [ADP/GDP-forming] subunit alpha, mitochondrial OS=Mus musculus OX=10090 GN=Suclg1 PE=1 SV=4	Suclg1	3.58936	3.9802	4.07293	2.8342	2.91793	3.91937	3.54542	4.48975	4.07712		0.588281
P0DP27	Calmodulin-2 OS=Mus musculus OX=10090 GN=Calm2 PE=1 SV=1	Calm2	4.96866	4.9257	5.64577	5.36465	3.50134	5.76074	5.16066	5.2191	2.66788		0.470361
Q8BMK4	Cytoskeleton-associated protein 4 OS=Mus musculus OX=10090 GN=Ckap4 PE=1 SV=2	Ckap4	1.47025	2.10501	0.833439	1.67696	2.25918	1.50387	0.598463	0.870562	2.35862		0.993789
Q60829	Protein phosphatase 1 regulatory subunit 1B OS=Mus musculus OX=10090 GN=Ppp1r1b PE=1 SV=2	Ppp1r1b	1.83829	2.71667	2.9401	0.823174	1.97656	3.40115	2.10303	2.3211	2.63522		0.105718
P67778	Prohibitin OS=Mus musculus OX=10090 GN=Phb PE=1 SV=1	Phb	3.90044	4.16288	3.97894	3.69711	3.58004	3.89947	3.73269	4.1666	4.45801		0.874886
P62821	Ras-related protein Rab-1A OS=Mus musculus OX=10090 GN=Rab1A PE=1 SV=3	Rab1A	4.31891	4.13674	4.04897	3.76121	4.41715	4.13269	3.56281	4.40604	3.92468	+	0.00143435
P39054	Dynamin-2 OS=Mus musculus OX=10090 GN=Dnm2 PE=1 SV=2	Dnm2	1.58628	1.72104	1.6282	0.561966	1.42535	1.34671	0.851687	2.22802	1.952		0.356906
P11983	T-complex protein 1 subunit alpha OS=Mus musculus OX=10090 GN=Tcp1 PE=1 SV=3	Tcp1	3.13307	2.51356	2.83375	1.29531	2.76846	2.63581	1.8849	3.67997	2.68945		0.0574997
Q921G7	Electron transfer flavoprotein-ubiquinone oxidoreductase, mitochondrial OS=Mus musculus OX=10090 GN=Etfdh PE=1 SV=1	Etfdh	3.093	2.46735	2.46625	1.73323	1.26036	2.09256	2.21474	2.74829	1.9382		0.66317
O35350	Calpain-1 catalytic subunit OS=Mus musculus OX=10090 GN=Capn1 PE=1 SV=1	Capn1	2.10982	1.58348	1.15366	1.16629	1.28709	1.58584	0.816257	3.03407	2.21719		0.375374
P14094	Sodium/potassium-transporting ATPase subunit beta-1 OS=Mus musculus OX=10090 GN=Atp1b1 PE=1 SV=1	Atp1b1	5.30996	6.09819	5.80363	5.46704	4.87773	6.07343	5.36883	5.59126	5.7163	+	0.0304882
Q922D8	C-1-tetrahydrofolate synthase, cytoplasmic OS=Mus musculus OX=10090 GN=Mthfd1 PE=1 SV=4	Mthfd1	2.96542	2.54022	2.51718	0.719576	1.9818	2.31395	1.86678	3.10345	2.57231		0.242741
P52196	Thiosulfate sulfurtransferase OS=Mus musculus OX=10090 GN=Tst PE=1 SV=3	Tst	4.36102	4.81752	4.54831	3.29671	3.40437	4.06747	4.15268	5.06467	4.97032		0.84849
O55029	Coatomer subunit beta' OS=Mus musculus OX=10090 GN=Copb2 PE=1 SV=2	Copb2	2.75656	2.0661	2.84345	2.99049	1.10139	2.08275	2.19001	3.06518	1.62843		0.995201
P51661	Corticosteroid 11-beta-dehydrogenase isozyme 2 OS=Mus musculus OX=10090 GN=Hsd11b2 PE=1 SV=2	Hsd11b2	2.89197	3.79556	2.76227	2.73079	2.06121	3.11708	2.4541	2.93053	2.88819		0.257853
P99027	60S acidic ribosomal protein P2 OS=Mus musculus OX=10090 GN=Rplp2 PE=1 SV=3	Rplp2	4.59204	4.17338	3.97797	4.26704	4.47535	4.88928	3.95139	4.35063	2.88984		0.215219
Q9QZE5	Coatomer subunit gamma-1 OS=Mus musculus OX=10090 GN=Copg1 PE=1 SV=1	Copg1	2.54075	2.3292	2.51809	1.23257	1.74756	1.82618	1.34621	2.52769	2.93606		0.680753
Q9D0I9	Arginine--tRNA ligase, cytoplasmic OS=Mus musculus OX=10090 GN=Rars1 PE=1 SV=2	Rars1	1.99338	2.25173	2.22672	0.65243	2.7596	1.5094	1.28456	2.606	2.30113		0.174687
Q9R1P4	Proteasome subunit alpha type-1 OS=Mus musculus OX=10090 GN=Psma1 PE=1 SV=1	Psma1	2.13982	2.42743	2.60508	0.310175	2.82752	1.97654	1.50795	2.49137	2.80794		0.339794
Q6ZQM8	UDP-glucuronosyltransferase 1A7 OS=Mus musculus OX=10090 GN=Ugt1a7 PE=1 SV=1	Ugt1a7	4.77507	4.01635	3.5012	2.50852	3.10712	4.01141	2.90008	5.88122	4.54989		0.380945
Q9JMH9	Unconventional myosin-XVIIIa OS=Mus musculus OX=10090 GN=Myo18a PE=1 SV=2	Myo18a	0.0217114	0.371832	1.24751	-1.67908	-0.22106	-0.589434	-0.126625	2.55398	0.802883		0.579438
Q9Z2I0	Mitochondrial proton/calcium exchanger protein OS=Mus musculus OX=10090 GN=Letm1 PE=1 SV=1	Letm1	2.90972	2.88436	2.25964	0.339876	1.78661	2.55462	1.09899	3.20919	3.00618		0.300497
P15626	Glutathione S-transferase Mu 2 OS=Mus musculus OX=10090 GN=Gstm2 PE=1 SV=2	Gstm2	2.11751	3.33129	2.18965	0.917293	1.95599	3.42891	0.067318	2.57646	2.23913		0.0597291
P14152	Malate dehydrogenase, cytoplasmic OS=Mus musculus OX=10090 GN=Mdh1 PE=1 SV=3	Mdh1	4.83393	5.51771	5.35832	4.23398	4.61555	5.24837	4.83814	5.44921	4.82441		0.0843541
Q9WTP7	GTP:AMP phosphotransferase AK3, mitochondrial OS=Mus musculus OX=10090 GN=Ak3 PE=1 SV=3	Ak3	2.04944	4.03746	3.9257	2.16347	2.26872	3.906	3.28685	2.96429	2.80173	+	0.0107036
P62908	40S ribosomal protein S3 OS=Mus musculus OX=10090 GN=Rps3 PE=1 SV=1	Rps3	4.73027	3.99941	3.82957	3.30043	4.20986	3.96375	3.37927	4.82397	3.66785	+	0.00253953
Q91WG8	Bifunctional UDP-N-acetylglucosamine 2-epimerase/N-acetylmannosamine kinase OS=Mus musculus OX=10090 GN=Gne PE=1 SV=1	Gne	2.91473	3.60958	3.3755	1.722	3.4449	3.27552	2.77692	2.83711	3.15242		0.162368
Q99KE1	NAD-dependent malic enzyme, mitochondrial OS=Mus musculus OX=10090 GN=Me2 PE=1 SV=1	Me2	2.09597	2.92112	3.15042	1.39362	1.94928	2.73993	2.27492	3.02997	2.98873		0.345849
Q78PY7	Staphylococcal nuclease domain-containing protein 1 OS=Mus musculus OX=10090 GN=Snd1 PE=1 SV=1	Snd1	1.82102	-1.78983	1.03033	0.24433	1.78969	0.0444527	0.536131	1.82003	1.42993		0.0826026
P24270	Catalase OS=Mus musculus OX=10090 GN=Cat PE=1 SV=4	Cat	0.377802	-1.19448	-0.355438	-0.949631	-1.98106	-1.57385	n. def.	1.77749	-0.411631		0.596812
Q91V41	Ras-related protein Rab-14 OS=Mus musculus OX=10090 GN=Rab14 PE=1 SV=3	Rab14	2.42573	2.23538	2.32189	1.20369	1.97818	2.19721	1.97219	2.93548	2.37675		0.314819
Q9WUM4	Coronin-1C OS=Mus musculus OX=10090 GN=Coro1c PE=1 SV=2	Coro1c	3.44818	4.2412	3.71624	3.89454	3.60792	3.29459	3.78122	3.12413	4.13037		0.197377
Q9D051	Pyruvate dehydrogenase E1 component subunit beta, mitochondrial OS=Mus musculus OX=10090 GN=Pdhb PE=1 SV=1	Pdhb	2.99523	3.34941	2.81226	1.5992	2.33796	3.11484	2.31609	3.52327	3.25361		0.386765
Q9Z0S1	3'(2'),5'-bisphosphate nucleotidase 1 OS=Mus musculus OX=10090 GN=Bpnt1 PE=1 SV=2	Bpnt1	2.41556	2.58443	2.78103	0.554707	2.31201	2.39569	1.86887	2.9508	1.77973	+	0.0377603
P14824	Annexin A6 OS=Mus musculus OX=10090 GN=Anxa6 PE=1 SV=3	Anxa6	2.48522	-0.0580463	1.53696	1.10232	1.18906	2.82202	1.20851	1.89994	0.653551		0.551772
Q9CPY7	Cytosol aminopeptidase OS=Mus musculus OX=10090 GN=Lap3 PE=1 SV=3	Lap3	1.93743	2.80801	3.14202	2.51281	3.25906	2.18018	2.28667	2.22776	2.32188		0.709088
Q8BFU2	Histone H2A type 3 OS=Mus musculus OX=10090 GN=H2aw PE=1 SV=3	H2aw	0.901354	3.3625	1.09291	0.660215	3.76993	1.76778	1.0432	2.63509	2.92938		0.707036
P35486	Pyruvate dehydrogenase E1 component subunit alpha, somatic form, mitochondrial OS=Mus musculus OX=10090 GN=Pdha1 PE=1 SV=1	Pdha1	3.79911	4.16458	4.3196	5.85368	4.20031	4.03245	3.60413	3.4686	3.83286		0.631997
P51658	Estradiol 17-beta-dehydrogenase 2 OS=Mus musculus OX=10090 GN=Hsd17b2 PE=1 SV=2	Hsd17b2	3.46804	2.53422	3.67763	0.587221	0.136225	2.52488	2.46945	3.59288	2.05368		0.564648
P37040	NADPH--cytochrome P450 reductase OS=Mus musculus OX=10090 GN=Por PE=1 SV=2	Por	2.63946	0.607418	2.31746	1.21498	0.826204	1.13387	1.87884	3.41122	2.20141		0.525539
Q63844	Mitogen-activated protein kinase 3 OS=Mus musculus OX=10090 GN=Mapk3 PE=1 SV=5	Mapk3	3.04896	3.35202	3.24868	2.56761	3.21777	2.76249	2.65532	3.36009	3.85877		0.892922
P97371	Proteasome activator complex subunit 1 OS=Mus musculus OX=10090 GN=Psme1 PE=1 SV=2	Psme1	2.95453	3.48993	2.88579	1.91605	3.8068	3.59464	1.69399	3.62952	2.68036	+	0.0189326
Q8VIJ6	Splicing factor, proline- and glutamine-rich OS=Mus musculus OX=10090 GN=Sfpq PE=1 SV=1	Sfpq	2.40348	1.55555	2.26842	1.05305	2.3828	2.78469	1.64597	2.29311	2.183		0.22924
Q5XJY5	Coatomer subunit delta OS=Mus musculus OX=10090 GN=Arcn1 PE=1 SV=2	Arcn1	2.60623	2.34388	2.50535	0.993893	2.54598	2.41885	1.80313	2.8496	2.69243		0.190586
Q9D6R2	Isocitrate dehydrogenase [NAD] subunit alpha, mitochondrial OS=Mus musculus OX=10090 GN=Idh3a PE=1 SV=1	Idh3a	3.72951	5.01348	4.34887	3.6591	3.50257	4.63285	3.93246	4.21822	4.02307	+	0.0252752
Q8BH95	Enoyl-CoA hydratase, mitochondrial OS=Mus musculus OX=10090 GN=Echs1 PE=1 SV=1	Echs1	3.13438	3.96454	3.64594	2.72364	2.43848	3.66921	3.3376	3.91743	3.78024		0.408064
Q09199	Beta-1,4 N-acetylgalactosaminyltransferase 2 OS=Mus musculus OX=10090 GN=B4galnt2 PE=2 SV=1	B4galnt2	2.79188	1.63454	0.773146	0.373879	1.6061	0.271154	-0.533283	3.80153	2.708		0.17903
P70695	Fructose-1,6-bisphosphatase isozyme 2 OS=Mus musculus OX=10090 GN=Fbp2 PE=1 SV=2	Fbp2	2.35806	2.75397	2.27286	1.98507	2.54247	2.4304	1.43908	3.35544	2.74351		0.308418
P51432	1-phosphatidylinositol 4,5-bisphosphate phosphodiesterase beta-3 OS=Mus musculus OX=10090 GN=Plcb3 PE=1 SV=2	Plcb3	0.445787	1.2752	2.49927	0.118221	0.965658	1.49212	2.05389	1.37143	1.05508		0.388607
Q8R059	UDP-glucose 4-epimerase OS=Mus musculus OX=10090 GN=Gale PE=1 SV=1	Gale	2.65254	3.25834	2.74343	2.12664	3.45135	3.00435	1.85397	2.99959	3.50554		0.486675
P70124	Serpin B5 OS=Mus musculus OX=10090 GN=Serpinb5 PE=1 SV=1	Serpinb5	2.72653	3.32188	2.91725	1.57803	3.25996	2.4303	2.28141	2.78302	2.78882		0.193423
Q9Z1Q5	Chloride intracellular channel protein 1 OS=Mus musculus OX=10090 GN=Clic1 PE=1 SV=3	Clic1	3.96321	4.05647	4.14357	3.1948	4.664	3.76925	3.72262	3.81564	3.87942		0.225623
Q9WV27	Sodium/potassium-transporting ATPase subunit alpha-4 OS=Mus musculus OX=10090 GN=Atp1a4 PE=1 SV=3	Atp1a4	0.428738	2.12271	-0.641073	n. def.	1.19253	1.08773	n. def.	1.19449	2.37255		0.927291
Q3THE2	Myosin regulatory light chain 12B OS=Mus musculus OX=10090 GN=Myl12b PE=1 SV=2	Myl12b	4.00365	4.66627	3.63293	2.81475	4.59237	4.94615	2.70126	4.16282	4.1492		0.119426
Q9Z1N5	Spliceosome RNA helicase Ddx39b OS=Mus musculus OX=10090 GN=Ddx39b PE=1 SV=1	Ddx39b	2.46726	1.99215	2.23158	1.41802	2.35069	2.4646	2.03388	3.09015	2.71317		0.348595
P52825	Carnitine O-palmitoyltransferase 2, mitochondrial OS=Mus musculus OX=10090 GN=Cpt2 PE=1 SV=2	Cpt2	2.10276	1.59247	2.11026	1.24109	1.33845	1.08902	1.6791	3.03848	1.90204		0.473502
Q8K0C5	Zymogen granule membrane protein 16 OS=Mus musculus OX=10090 GN=Zg16 PE=1 SV=1	Zg16	5.14541	6.92789	4.56224	5.54437	4.49088	4.72124	3.88586	4.55661	6.66118		0.72797
Q6IRU2	Tropomyosin alpha-4 chain OS=Mus musculus OX=10090 GN=Tpm4 PE=1 SV=3	Tpm4	1.98738	1.55305	1.9577	2.20711	1.90793	2.43474	1.82706	1.32642	2.04569		0.583788
Q91WD5	NADH dehydrogenase [ubiquinone] iron-sulfur protein 2, mitochondrial OS=Mus musculus OX=10090 GN=Ndufs2 PE=1 SV=1	Ndufs2	2.04152	2.82148	2.47701	2.13975	1.07326	2.30854	2.40395	2.93953	2.19369		0.563756
P52840	Sulfotransferase 1A1 OS=Mus musculus OX=10090 GN=Sult1a1 PE=1 SV=1	Sult1a1	3.0984	0.403938	1.33031	-0.0763359	-2.1794	2.02578	0.385605	3.31146	2.1772		0.933816
O54724	Caveolae-associated protein 1 OS=Mus musculus OX=10090 GN=Cavin1 PE=1 SV=1	Cavin1	1.22194	0.127327	0.843578	-1.55207	-0.644135	3.04008	0.425062	0.625559	1.67393		0.589471
P47962	60S ribosomal protein L5 OS=Mus musculus OX=10090 GN=Rpl5 PE=1 SV=3	Rpl5	2.97937	2.31112	2.02119	1.53339	2.59128	2.5004	1.60672	3.26108	2.65556		0.0719909
Q9R0P3	S-formylglutathione hydrolase OS=Mus musculus OX=10090 GN=Esd PE=1 SV=1	Esd	2.74216	3.22108	3.42962	1.28009	2.39449	2.73127	2.76278	3.1957	2.63013		0.224345
P07759	Serine protease inhibitor A3K OS=Mus musculus OX=10090 GN=Serpina3k PE=1 SV=2	Serpina3k	2.71485	1.31348	3.01739	-0.78434	2.21931	3.09969	2.50912	2.01229	2.61217		0.594665
Q9R0P5	Destrin OS=Mus musculus OX=10090 GN=Dstn PE=1 SV=3	Dstn	4.95711	5.62209	5.36137	5.26669	5.44562	5.47819	4.98007	4.9141	5.06723		0.0991765
Q99LF4	RNA-splicing ligase RtcB homolog OS=Mus musculus OX=10090 GN=Rtcb PE=1 SV=1	Rtcb	1.21529	1.97046	1.39644	-0.365808	2.00559	1.71846	1.10484	2.03415	2.47876		0.603397
P50580	Proliferation-associated protein 2G4 OS=Mus musculus OX=10090 GN=Pa2g4 PE=1 SV=3	Pa2g4	2.64251	1.61353	2.36512	1.54726	2.43397	1.98588	1.83367	2.52066	1.8536	+	0.0199606
Q8BMF4	Dihydrolipoyllysine-residue acetyltransferase component of pyruvate dehydrogenase complex, mitochondrial OS=Mus musculus OX=10090 GN=Dlat PE=1 SV=2	Dlat	2.694	3.85575	3.74323	2.48995	1.91967	3.01316	2.23609	2.79382	2.84258	+	0.0353712
Q64433	10 kDa heat shock protein, mitochondrial OS=Mus musculus OX=10090 GN=Hspe1 PE=1 SV=2	Hspe1	4.69753	4.59407	3.63687	3.88516	5.05551	4.70263	3.51976	4.84778	5.01452		0.334376
P62242	40S ribosomal protein S8 OS=Mus musculus OX=10090 GN=Rps8 PE=1 SV=2	Rps8	4.23564	3.21642	3.64715	3.56537	3.88654	3.47818	3.29903	4.20539	3.42175	+	0.00632511
Q8BMD8	Calcium-binding mitochondrial carrier protein SCaMC-1 OS=Mus musculus OX=10090 GN=Slc25a24 PE=1 SV=1	Slc25a24	2.6287	2.98618	2.80504	2.15288	2.06166	2.36004	2.72886	3.33475	2.83648		0.926955
Q64521	Glycerol-3-phosphate dehydrogenase, mitochondrial OS=Mus musculus OX=10090 GN=Gpd2 PE=1 SV=2	Gpd2	1.55936	1.73507	1.31896	-1.99092	1.2498	1.12233	0.77956	2.45397	1.92522		0.353605
P62983	Ubiquitin-40S ribosomal protein S27a OS=Mus musculus OX=10090 GN=Rps27a PE=1 SV=2	Rps27a	5.32847	5.28547	5.38083	4.66016	5.17732	4.94045	4.76067	4.90088	5.07739		0.175677
P62874	Guanine nucleotide-binding protein G(I)/G(S)/G(T) subunit beta-1 OS=Mus musculus OX=10090 GN=Gnb1 PE=1 SV=3	Gnb1	2.86844	3.01668	3.63452	2.87949	2.81114	3.11387	3.18807	3.19089	2.58707		0.310796
Q8BK48	Pyrethroid hydrolase Ces2e OS=Mus musculus OX=10090 GN=Ces2e PE=1 SV=1	Ces2e	2.90869	3.44071	1.68559	1.55898	2.66716	2.22461	0.717009	4.49104	2.33731		0.122577
P10493	Nidogen-1 OS=Mus musculus OX=10090 GN=Nid1 PE=1 SV=2	Nid1	0.818354	-1.79699	0.0088768	-5.46626	-1.13968	1.01151	-0.809442	-0.487663	0.313036		0.525386
Q62167	ATP-dependent RNA helicase DDX3X OS=Mus musculus OX=10090 GN=Ddx3x PE=1 SV=3	Ddx3x	2.48515	1.27182	2.08497	0.316776	2.34191	1.61092	1.64789	2.17615	1.85873		0.130435
Q99KJ8	Dynactin subunit 2 OS=Mus musculus OX=10090 GN=Dctn2 PE=1 SV=3	Dctn2	2.96263	3.45323	3.22426	1.61732	3.48476	3.46401	2.6817	3.13272	3.04721		0.102491
P02089	Hemoglobin subunit beta-2 OS=Mus musculus OX=10090 GN=Hbb-b2 PE=1 SV=2	Hbb-b2	n. def.	-4.65384	n. def.	n. def.	n. def.	-1.55536	n. def.	n. def.	-3.13103		1
Q61792	LIM and SH3 domain protein 1 OS=Mus musculus OX=10090 GN=Lasp1 PE=1 SV=1	Lasp1	2.96168	4.02462	3.74161	3.66337	3.52902	3.73465	3.48766	3.39035	4.0308		0.0843113
Q9WUM3	Coronin-1B OS=Mus musculus OX=10090 GN=Coro1b PE=1 SV=1	Coro1b	2.14307	3.12673	2.55615	1.43852	2.26033	2.49129	2.29501	2.72662	3.14471		0.630011
Q9CQN1	Heat shock protein 75 kDa, mitochondrial OS=Mus musculus OX=10090 GN=Trap1 PE=1 SV=1	Trap1	1.80123	1.00808	0.816341	-0.225544	1.11438	0.616251	0.420868	2.14369	1.09749		0.0534579
P09405	Nucleolin OS=Mus musculus OX=10090 GN=Ncl PE=1 SV=2	Ncl	3.24084	1.1057	1.98168	1.2421	3.03854	2.96724	1.67572	2.99703	1.30165	+	0.027206
Q9D2G2	Dihydrolipoyllysine-residue succinyltransferase component of 2-oxoglutarate dehydrogenase complex, mitochondrial OS=Mus musculus OX=10090 GN=Dlst PE=1 SV=1	Dlst	2.59778	3.28746	3.06838	3.26622	2.29274	2.95684	2.54579	3.39955	2.44625		0.556231
Q8VEM8	Phosphate carrier protein, mitochondrial OS=Mus musculus OX=10090 GN=Slc25a3 PE=1 SV=1	Slc25a3	5.00068	5.52643	4.87643	3.99845	3.67876	5.14222	4.53929	5.31264	4.95683		0.406607
P18419	Seminal vesicle secretory protein 4 OS=Mus musculus OX=10090 GN=Svs4 PE=1 SV=2	Svs4	n. def.	n. def.	n. def.	-3.87802	n. def.	6.70999	-3.40239	n. def.	n. def.		1
P97450	ATP synthase-coupling factor 6, mitochondrial OS=Mus musculus OX=10090 GN=Atp5pf PE=1 SV=1	Atp5pf	2.98743	4.3236	3.53905	2.65306	3.40164	4.39464	2.45783	3.72026	3.34698	+	0.0338896
Q9CQ19	Myosin regulatory light polypeptide 9 OS=Mus musculus OX=10090 GN=Myl9 PE=1 SV=3	Myl9	-1.65007	n. def.	-4.03091	n. def.	-2.21631	2.15908	-1.13543	-3.53756	-2.10405		0.776715
P01878	Ig alpha chain C region OS=Mus musculus OX=10090 PE=1 SV=1		3.06964	3.59307	-1.07401	2.33205	1.95717	2.49687	1.61424	3.94816	2.62394		0.603005
P04919	Band 3 anion transport protein OS=Mus musculus OX=10090 GN=Slc4a1 PE=1 SV=1	Slc4a1	1.31349	1.88438	2.12631	1.11733	1.86682	-2.90874	1.81253	1.60831	2.24175		0.580274
Q8VCH0	3-ketoacyl-CoA thiolase B, peroxisomal OS=Mus musculus OX=10090 GN=Acaa1b PE=1 SV=1	Acaa1b	n. def.	n. def.	n. def.	n. def.	n. def.	n. def.	n. def.	n. def.	n. def.		1
P63158	High mobility group protein B1 OS=Mus musculus OX=10090 GN=Hmgb1 PE=1 SV=2	Hmgb1	2.36051	2.48071	1.70554	-1.29539	2.43656	3.30792	0.882608	2.59224	2.07537		0.118213
P62962	Profilin-1 OS=Mus musculus OX=10090 GN=Pfn1 PE=1 SV=2	Pfn1	5.39666	5.90696	5.78927	4.94894	5.6851	5.68442	5.25028	5.72342	5.50864	+	0.0385212
G5E829	Plasma membrane calcium-transporting ATPase 1 OS=Mus musculus OX=10090 GN=Atp2b1 PE=1 SV=1	Atp2b1	1.26084	1.82295	2.18605	-0.906193	0.354492	1.71956	0.318974	2.65616	1.12661		0.130043
P43275	Histone H1.1 OS=Mus musculus OX=10090 GN=H1-1 PE=1 SV=2	H1-1	2.49968	2.17824	2.90989	2.24258	2.96149	3.21746	2.44535	2.40674	2.81852		0.718694
Q9QWL7	Keratin, type I cytoskeletal 17 OS=Mus musculus OX=10090 GN=Krt17 PE=1 SV=3	Krt17	n. def.	n. def.	-1.22784	-0.366245	-5.3888	-4.14265	n. def.	n. def.	-1.39654		0.36354
Q9JLQ0	CD2-associated protein OS=Mus musculus OX=10090 GN=Cd2ap PE=1 SV=3	Cd2ap	1.34905	2.48277	2.30576	-0.242174	2.21202	2.55344	1.82708	1.9696	1.84311		0.179174
Q00623	Apolipoprotein A-I OS=Mus musculus OX=10090 GN=Apoa1 PE=1 SV=2	Apoa1	1.67589	1.27026	2.84698	1.82036	0.672926	2.47301	2.27981	1.34691	1.3002		0.245183
Q61425	Hydroxyacyl-coenzyme A dehydrogenase, mitochondrial OS=Mus musculus OX=10090 GN=Hadh PE=1 SV=2	Hadh	3.52725	4.21605	4.05941	4.10077	2.39696	3.92443	4.09336	4.28687	3.63854		0.384754
Q9Z2X1	Heterogeneous nuclear ribonucleoprotein F OS=Mus musculus OX=10090 GN=Hnrnpf PE=1 SV=3	Hnrnpf	2.55998	2.89908	2.24302	0.245235	3.06207	3.22045	2.04881	3.08177	3.01133		0.292818
Q8VCC2	Liver carboxylesterase 1 OS=Mus musculus OX=10090 GN=Ces1 PE=1 SV=1	Ces1	1.10355	1.29524	0.293852	2.68206	0.518461	0.924278	1.74035	4.17809	0.851253		0.565207
P02469	Laminin subunit beta-1 OS=Mus musculus OX=10090 GN=Lamb1 PE=1 SV=3	Lamb1	1.54783	-0.676437	0.529812	-1.26798	-0.738733	1.05696	-0.448141	0.213163	0.11672		0.474158
Q8K0E8	Fibrinogen beta chain OS=Mus musculus OX=10090 GN=Fgb PE=1 SV=1	Fgb	-0.489103	-3.18974	-0.69552	-0.807844	-0.730396	-1.27231	-3.29535	-2.29751	-3.03248		0.522932
Q9D0F9	Phosphoglucomutase-1 OS=Mus musculus OX=10090 GN=Pgm1 PE=1 SV=4	Pgm1	2.15697	2.05939	1.96249	-0.711843	1.34032	1.7384	0.793585	3.11701	1.32319		0.0774168
Q9DB20	ATP synthase subunit O, mitochondrial OS=Mus musculus OX=10090 GN=Atp5po PE=1 SV=1	Atp5po	4.52057	5.01552	4.79176	3.8442	4.38257	4.90351	4.59073	4.98766	5.07254		0.50725
P30933	Seminal vesicle secretory protein 5 OS=Mus musculus OX=10090 GN=Svs5 PE=2 SV=1	Svs5	n. def.	n. def.	-6.50572	0.363335	-5.50023	6.85345	-0.429161	n. def.	n. def.		0.978154
Q8K354	Carbonyl reductase [NADPH] 3 OS=Mus musculus OX=10090 GN=Cbr3 PE=1 SV=1	Cbr3	1.27451	3.67923	2.30526	1.47469	2.62063	2.41081	1.78394	2.54314	2.16127		0.24495
P70404	Isocitrate dehydrogenase [NAD] subunit gamma 1, mitochondrial OS=Mus musculus OX=10090 GN=Idh3g PE=1 SV=1	Idh3g	1.0391	2.33885	1.37472	0.026413	0.930513	2.22385	0.373802	2.34893	2.0991		0.319751
Q9Z204	Heterogeneous nuclear ribonucleoproteins C1/C2 OS=Mus musculus OX=10090 GN=Hnrnpc PE=1 SV=1	Hnrnpc	3.20652	2.76155	2.48693	1.32507	3.34378	3.48895	2.30904	3.20544	3.0977		0.189102
Q00612	Glucose-6-phosphate 1-dehydrogenase X OS=Mus musculus OX=10090 GN=G6pdx PE=1 SV=3	G6pdx	1.28116	1.90783	2.43479	-1.36518	2.08496	1.49914	1.76747	2.76042	1.38785		0.278495
Q922B2	Aspartate--tRNA ligase, cytoplasmic OS=Mus musculus OX=10090 GN=Dars1 PE=1 SV=2	Dars1	2.66733	2.34139	2.2351	0.421513	1.13207	2.01205	0.833376	2.94201	0.781241	+	0.0274906
P47754	F-actin-capping protein subunit alpha-2 OS=Mus musculus OX=10090 GN=Capza2 PE=1 SV=3	Capza2	3.26458	3.48397	3.30132	2.23492	3.89757	3.3215	2.8529	3.36	3.68922		0.349087
P51660	Peroxisomal multifunctional enzyme type 2 OS=Mus musculus OX=10090 GN=Hsd17b4 PE=1 SV=3	Hsd17b4	2.43986	1.31109	1.10612	0.660091	0.712854	0.964159	1.12215	3.25046	0.732496		0.176165
P62754	40S ribosomal protein S6 OS=Mus musculus OX=10090 GN=Rps6 PE=1 SV=1	Rps6	3.36362	1.98466	2.60342	1.44042	3.39914	2.1808	0.938505	3.43376	3.53178		0.155393
P31230	Aminoacyl tRNA synthase complex-interacting multifunctional protein 1 OS=Mus musculus OX=10090 GN=Aimp1 PE=1 SV=2	Aimp1	0.171045	0.832445	0.932384	2.12628	0.60865	0.782154	2.30954	0.944162	0.730152		0.0947545
Q9QWG7	Sulfotransferase family cytosolic 1B member 1 OS=Mus musculus OX=10090 GN=Sult1b1 PE=1 SV=2	Sult1b1	2.43115	3.96043	3.66555	2.12825	2.59938	3.3796	2.8637	3.28812	2.93132	+	0.0402622
Q6GSS7	Histone H2A type 2-A OS=Mus musculus OX=10090 GN=Hist2h2aa1 PE=1 SV=3	Hist2h2aa1;Hist2h2aa2	7.45374	6.73923	6.89825	6.83629	7.47886	7.45858	7.05352	7.19792	7.47587		0.40468
P27659	60S ribosomal protein L3 OS=Mus musculus OX=10090 GN=Rpl3 PE=1 SV=3	Rpl3	2.88791	2.12185	2.2649	0.202932	2.27855	2.54343	0.839952	3.26681	3.41373		0.347744
Q61739	Integrin alpha-6 OS=Mus musculus OX=10090 GN=Itga6 PE=1 SV=3	Itga6	0.67256	-0.660984	1.08523	-3.30442	0.918526	0.786232	0.270657	0.193556	0.393543		0.401018
P26350	Prothymosin alpha OS=Mus musculus OX=10090 GN=Ptma PE=1 SV=2	Ptma	4.44053	2.60152	3.11376	3.748	4.16132	3.94713	3.2606	3.6938	3.6137		0.148706
Q11011	Puromycin-sensitive aminopeptidase OS=Mus musculus OX=10090 GN=Npepps PE=1 SV=2	Npepps	0.886961	1.44694	2.17898	-0.552836	1.02798	1.43068	1.00192	1.90699	0.862413		0.12718
P57776	Elongation factor 1-delta OS=Mus musculus OX=10090 GN=Eef1d PE=1 SV=3	Eef1d	3.40539	3.57551	2.84469	2.44208	4.35091	3.67593	2.44769	3.36164	3.67667		0.275534
Q9D1A2	Cytosolic non-specific dipeptidase OS=Mus musculus OX=10090 GN=Cndp2 PE=1 SV=1	Cndp2	2.27324	3.30357	3.50291	3.78116	2.44292	2.99316	3.69069	2.9562	2.22793		0.293779
P62880	Guanine nucleotide-binding protein G(I)/G(S)/G(T) subunit beta-2 OS=Mus musculus OX=10090 GN=Gnb2 PE=1 SV=3	Gnb2	2.49609	2.32871	3.16647	1.83734	2.18985	2.23362	2.82714	2.66829	2.56871		0.894171
Q99KP3	Lambda-crystallin homolog OS=Mus musculus OX=10090 GN=Cryl1 PE=1 SV=3	Cryl1	2.6978	3.6226	3.80203	3.16236	1.72056	3.28417	3.7154	3.35421	2.01222		0.303444
P48036	Annexin A5 OS=Mus musculus OX=10090 GN=Anxa5 PE=1 SV=1	Anxa5	3.89611	3.04977	3.37705	2.39949	3.58169	3.98117	2.93839	3.30966	2.81974	+	0.0492049
Q8BL66	Early endosome antigen 1 OS=Mus musculus OX=10090 GN=Eea1 PE=1 SV=2	Eea1	0.457943	-0.307386	-0.985046	-1.57532	-0.522417	0.182594	-0.63768	-0.0469208	-1.57723		0.0747057
P70349	Histidine triad nucleotide-binding protein 1 OS=Mus musculus OX=10090 GN=Hint1 PE=1 SV=3	Hint1	2.81304	4.0059	3.83471	2.92241	3.35694	3.61866	3.3869	3.01919	3.89057		0.0888891
P53657	Pyruvate kinase PKLR OS=Mus musculus OX=10090 GN=Pklr PE=1 SV=1	Pklr	1.40219	1.86306	2.25479	1.64084	1.58749	0.957512	1.99521	1.81265	2.17948		0.63471
Q6A0A9	Constitutive coactivator of PPAR-gamma-like protein 1 OS=Mus musculus OX=10090 GN=FAM120A PE=1 SV=2	FAM120A	1.07798	0.591932	0.905046	0.267044	0.16279	1.05669	0.228167	1.33811	1.15757		0.693059
Q3UHX2	28 kDa heat- and acid-stable phosphoprotein OS=Mus musculus OX=10090 GN=Pdap1 PE=1 SV=1	Pdap1	-1.26472	-1.72908	-1.67108	-0.228384	-1.11666	-0.735981	n. def.	-0.772343	-0.548223		0.103017
P61161	Actin-related protein 2 OS=Mus musculus OX=10090 GN=Actr2 PE=1 SV=1	Actr2	2.47278	3.46203	2.54426	2.59234	3.17808	2.9965	1.09736	3.46818	3.25283		0.460117
P12787	Cytochrome c oxidase subunit 5A, mitochondrial OS=Mus musculus OX=10090 GN=Cox5a PE=1 SV=2	Cox5a	4.00262	5.50579	4.28651	5.39554	5.26242	5.25338	4.03914	4.99733	5.72582		0.868451
O88487	Cytoplasmic dynein 1 intermediate chain 2 OS=Mus musculus OX=10090 GN=Dync1i2 PE=1 SV=1	Dync1i2	0.872015	0.687635	1.52743	1.08012	-0.147162	1.21115	1.53317	0.443193	0.287195		0.266275
P10630	Eukaryotic initiation factor 4A-II OS=Mus musculus OX=10090 GN=Eif4a2 PE=1 SV=2	Eif4a2	-1.23058	0.11801	-1.20246	n. def.	-1.00658	-0.799204	-1.99121	-0.745289	-0.218344		0.741771
P30416	Peptidyl-prolyl cis-trans isomerase FKBP4 OS=Mus musculus OX=10090 GN=Fkbp4 PE=1 SV=5	Fkbp4	2.08062	1.13432	0.480545	0.0827141	2.28316	1.27713	-0.579851	2.05531	1.56255	+	0.0473291
Q9CPV4	Glyoxalase domain-containing protein 4 OS=Mus musculus OX=10090 GN=Glod4 PE=1 SV=1	Glod4	1.31297	2.1298	1.22843	0.0394344	1.76862	1.68758	0.388044	1.86581	0.743727	+	0.00836142
P19639	Glutathione S-transferase Mu 3 OS=Mus musculus OX=10090 GN=Gstm3 PE=1 SV=2	Gstm3	1.62578	1.59864	0.677914	-0.80833	0.126774	1.78485	0.250404	2.22671	1.06685		0.258452
P23492	Purine nucleoside phosphorylase OS=Mus musculus OX=10090 GN=Pnp PE=1 SV=2	Pnp	2.75443	3.16454	1.69447	0.359884	2.95106	2.68151	1.07403	3.1696	1.92363	+	0.0286266
Q9NYQ2	Hydroxyacid oxidase 2 OS=Mus musculus OX=10090 GN=Hao2 PE=1 SV=1	Hao2	3.41951	4.63024	3.02447	3.79116	1.54522	3.99578	3.07456	3.49659	4.74384		0.339786
Q9D6J6	NADH dehydrogenase [ubiquinone] flavoprotein 2, mitochondrial OS=Mus musculus OX=10090 GN=Ndufv2 PE=1 SV=2	Ndufv2	2.18855	3.84093	2.25124	2.05412	2.91311	3.75503	1.16026	3.4966	2.84384		0.22624
Q6IFX2	Keratin, type I cytoskeletal 42 OS=Mus musculus OX=10090 GN=Krt42 PE=1 SV=1	Krt42	5.94093	6.2554	6.4847	5.76853	6.36484	6.03878	6.19022	5.80293	5.1998		0.254644
Q8BP47	Asparagine--tRNA ligase, cytoplasmic OS=Mus musculus OX=10090 GN=NARS1 PE=1 SV=2	NARS1	2.06238	0.803183	1.63249	-0.362793	1.70844	1.00201	0.457275	2.72769	1.53427		0.0651985
Q60668	Heterogeneous nuclear ribonucleoprotein D0 OS=Mus musculus OX=10090 GN=Hnrnpd PE=1 SV=2	Hnrnpd	2.65545	2.46468	2.62683	1.76513	2.54496	3.33874	2.14816	2.9819	1.7358	+	0.0241004
P63242	Eukaryotic translation initiation factor 5A-1 OS=Mus musculus OX=10090 GN=Eif5a PE=1 SV=2	Eif5a	2.62249	2.61057	1.77304	-0.301144	3.56581	3.18154	0.705376	3.11316	2.28988		0.0563061
Q8VCT3	Aminopeptidase B OS=Mus musculus OX=10090 GN=Rnpep PE=1 SV=2	Rnpep	1.65624	2.00718	2.33834	0.875202	2.13105	1.70236	1.63905	1.96057	1.78282		0.191114
Q91YR1	Twinfilin-1 OS=Mus musculus OX=10090 GN=Twf1 PE=1 SV=2	Twf1	1.95046	1.92453	2.34873	0.615753	2.37739	1.88781	1.52431	2.65795	2.49205		0.332745
P49312	Heterogeneous nuclear ribonucleoprotein A1 OS=Mus musculus OX=10090 GN=Hnrnpa1 PE=1 SV=2	Hnrnpa1	2.448	1.59235	1.92522	0.144632	2.5721	2.67114	1.04241	2.67521	1.58746	+	0.023402
P61982	14-3-3 protein gamma OS=Mus musculus OX=10090 GN=Ywhag PE=1 SV=2	Ywhag	1.40782	2.23317	1.46605	0.474047	1.53734	1.15208	1.1968	1.53561	1.99967		0.683062
Q923D2	Flavin reductase (NADPH) OS=Mus musculus OX=10090 GN=Blvrb PE=1 SV=3	Blvrb	0.477545	0.340618	1.12953	-3.05936	0.577551	0.446325	0.177826	1.69167	0.3946		0.243193
Q8BML9	Glutamine--tRNA ligase OS=Mus musculus OX=10090 GN=Qars1 PE=1 SV=1	Qars1	0.897066	0.663856	1.08032	-0.784733	0.737259	0.0294552	0.555742	1.64956	1.65814		0.63887
Q9Z1Z0	General vesicular transport factor p115 OS=Mus musculus OX=10090 GN=Uso1 PE=1 SV=2	Uso1	1.52404	1.0718	1.76684	1.01395	0.564488	1.301	1.152	1.2569	1.36031		0.667902
P08752	Guanine nucleotide-binding protein G(i) subunit alpha-2 OS=Mus musculus OX=10090 GN=Gnai2 PE=1 SV=5	Gnai2	2.33593	1.93812	4.06781	5.17767	1.9448	2.4392	4.9305	2.43128	1.66335		0.343713
P16627	Heat shock 70 kDa protein 1-like OS=Mus musculus OX=10090 GN=Hspa1l PE=1 SV=4	Hspa1l	-1.09271	-5.27522	-0.294159	-0.193245	n. def.	n. def.	0.456682	n. def.	n. def.		0.36543
Q9CPW4	Actin-related protein 2/3 complex subunit 5 OS=Mus musculus OX=10090 GN=Arpc5 PE=1 SV=3	Arpc5	2.27561	2.8731	2.51174	1.64031	2.75767	3.00548	1.88454	2.64234	1.97904	+	0.00531321
Q99MN1	Lysine--tRNA ligase OS=Mus musculus OX=10090 GN=Kars1 PE=1 SV=1	Kars1	2.08193	2.09447	1.81237	0.11956	2.13797	1.89432	0.648674	2.12038	1.71785	+	0.0329191
Q91VR2	ATP synthase subunit gamma, mitochondrial OS=Mus musculus OX=10090 GN=Atp5f1c PE=1 SV=1	Atp5f1c	3.51829	4.62664	3.93875	2.71752	4.15905	4.03581	3.37491	4.34724	4.3633		0.360276
Q99KK7	Dipeptidyl peptidase 3 OS=Mus musculus OX=10090 GN=Dpp3 PE=1 SV=2	Dpp3	1.51858	1.07495	1.56643	-0.285194	1.19356	0.778393	0.908094	1.55981	0.297115	+	0.0444114
Q9D8Y0	EF-hand domain-containing protein D2 OS=Mus musculus OX=10090 GN=Efhd2 PE=1 SV=1	Efhd2	1.1799	2.5392	2.62989	1.24629	2.31369	2.53188	1.98596	2.44175	1.1592		0.0799244
Q9DBM2	Peroxisomal bifunctional enzyme OS=Mus musculus OX=10090 GN=Ehhadh PE=1 SV=4	Ehhadh	1.88449	0.691773	0.840717	-1.59373	-2.01758	-0.463909	0.707376	3.18116	1.41188		0.846719
P80317	T-complex protein 1 subunit zeta OS=Mus musculus OX=10090 GN=Cct6a PE=1 SV=3	Cct6a	2.83526	2.61669	2.38599	1.74557	2.9066	2.51676	2.36772	3.18715	2.73897		0.0878759
Q00PI9	Heterogeneous nuclear ribonucleoprotein U-like protein 2 OS=Mus musculus OX=10090 GN=Hnrnpul2 PE=1 SV=2	Hnrnpul2	0.793348	0.597414	1.0064	-0.525305	1.24126	1.0647	-1.39545	1.59592	0.756079		0.0614222
P14869	60S acidic ribosomal protein P0 OS=Mus musculus OX=10090 GN=Rplp0 PE=1 SV=3	Rplp0	3.94561	3.25578	3.5431	2.85897	3.7616	3.55424	3.17402	4.0226	2.99179	+	0.00116127
Q9DBS5	Kinesin light chain 4 OS=Mus musculus OX=10090 GN=Klc4 PE=1 SV=1	Klc4	0.0238113	0.630785	0.740446	n. def.	0.865431	0.491814	-1.0672	0.389112	0.193548		0.136382
Q9JII6	Aldo-keto reductase family 1 member A1 OS=Mus musculus OX=10090 GN=Akr1a1 PE=1 SV=3	Akr1a1	3.22459	4.31131	4.16984	2.56904	3.89907	3.70386	3.43832	3.88605	4.07598		0.328088
O35643	AP-1 complex subunit beta-1 OS=Mus musculus OX=10090 GN=Ap1b1 PE=1 SV=2	Ap1b1	2.1925	2.03051	2.3378	1.58051	1.26298	2.05443	1.53448	2.50278	1.10781		0.152188
Q9DBG3	AP-2 complex subunit beta OS=Mus musculus OX=10090 GN=Ap2b1 PE=1 SV=1	Ap2b1	1.77501	1.79645	2.15933	0.260973	0.973711	1.82613	1.38058	2.57234	1.55333		0.272887
Q9CRB9	MICOS complex subunit Mic19 OS=Mus musculus OX=10090 GN=Chchd3 PE=1 SV=1	Chchd3	2.04028	2.78507	2.36054	1.98138	2.08972	2.54942	1.90136	2.0747	1.85347	+	0.00197764
Q8JZQ9	Eukaryotic translation initiation factor 3 subunit B OS=Mus musculus OX=10090 GN=Eif3b PE=1 SV=1	Eif3b	0.798569	-0.725851	-0.728914	-0.610748	-0.518107	-1.1236	-1.05346	0.33013	0.222424		0.135048
Q64435	UDP-glucuronosyltransferase 1-6 OS=Mus musculus OX=10090 GN=Ugt1a6 PE=1 SV=1	Ugt1a6	-0.492338	n. def.	-1.93331	-1.28657	n. def.	n. def.	-3.30094	2.19097	n. def.		0.20186
P45376	Aldo-keto reductase family 1 member B1 OS=Mus musculus OX=10090 GN=Akr1b1 PE=1 SV=3	Akr1b1	3.16837	4.02535	3.91477	2.28798	2.89348	3.72976	3.10311	2.83048	3.58428	+	0.0497066
Q6ZQ38	Cullin-associated NEDD8-dissociated protein 1 OS=Mus musculus OX=10090 GN=Cand1 PE=1 SV=2	Cand1	2.70372	1.86527	4.20141	-0.253986	1.91163	1.47817	5.91172	2.77687	2.75457		0.975
P14148	60S ribosomal protein L7 OS=Mus musculus OX=10090 GN=Rpl7 PE=1 SV=2	Rpl7	3.93922	3.24828	3.53526	2.41144	3.83822	3.2126	2.88695	4.08402	3.91177		0.129946
Q9JMH6	Thioredoxin reductase 1, cytoplasmic OS=Mus musculus OX=10090 GN=Txnrd1 PE=1 SV=3	Txnrd1	1.89731	1.92706	1.7245	0.89801	1.68576	1.21729	0.976154	2.67845	1.8296		0.168404
Q9CQQ7	ATP synthase F(0) complex subunit B1, mitochondrial OS=Mus musculus OX=10090 GN=Atp5pb PE=1 SV=1	Atp5pb	3.11464	3.78273	3.26109	2.09114	3.15301	3.54738	2.71906	3.73623	3.49046		0.206077
P26043	Radixin OS=Mus musculus OX=10090 GN=Rdx PE=1 SV=3	Rdx	1.42791	1.50633	1.9306	1.49408	1.07729	1.34362	1.64841	0.735456	0.993259		0.241475
P46471	26S proteasome regulatory subunit 7 OS=Mus musculus OX=10090 GN=Psmc2 PE=1 SV=5	Psmc2	1.19216	1.37797	1.84591	2.32282	1.87535	0.968613	1.21382	2.16219	1.42453		0.706847
P26041	Moesin OS=Mus musculus OX=10090 GN=Msn PE=1 SV=3	Msn	-2.25497	-2.12526	n. def.	-4.27879	-1.26396	-1.36367	n. def.	-1.37213	-1.19366		0.603271
P18654	Ribosomal protein S6 kinase alpha-3 OS=Mus musculus OX=10090 GN=Rps6ka3 PE=1 SV=2	Rps6ka3	-0.746569	0.695976	-0.271051	n. def.	0.836321	-0.150455	-0.680792	-0.161327	0.890003		0.977974
Q8BIJ6	Isoleucine--tRNA ligase, mitochondrial OS=Mus musculus OX=10090 GN=Iars2 PE=1 SV=1	Iars2	-0.0295868	0.686844	1.03762	0.62455	-1.84217	0.176275	0.620781	0.961073	0.875734		0.344028
Q3UV17	Keratin, type II cytoskeletal 2 oral OS=Mus musculus OX=10090 GN=Krt76 PE=1 SV=1	Krt76	1.75236	0.0335083	2.22698	0.176088	3.49029	2.6734	-1.09402	0.970972	-1.68418		0.0532811
Q99K48	Non-POU domain-containing octamer-binding protein OS=Mus musculus OX=10090 GN=Nono PE=1 SV=3	Nono	0.995085	1.15627	-0.0414562	0.929665	1.46071	2.31558	-1.23679	2.33275	1.78542		0.556424
Q9D8U8	Sorting nexin-5 OS=Mus musculus OX=10090 GN=Snx5 PE=1 SV=1	Snx5	0.382319	1.45003	1.52875	1.30535	0.859072	1.38095	0.753368	0.601238	1.28248	+	0.0122244
Q791V5	Mitochondrial carrier homolog 2 OS=Mus musculus OX=10090 GN=Mtch2 PE=1 SV=1	Mtch2	2.2173	2.21105	2.2416	-0.0835762	-0.822411	1.73803	1.20459	3.01243	2.05877		0.669493
Q6Q473	Calcium-activated chloride channel regulator 4A OS=Mus musculus OX=10090 GN=Clca4a PE=1 SV=2	Clca4a	0.662741	-4.68747	-1.67585	-0.15945	3.15048	-0.929756	n. def.	-0.807983	0.914026		0.142558
Q8VCT4	Carboxylesterase 1D OS=Mus musculus OX=10090 GN=Ces1d PE=1 SV=1	Ces1d	2.86111	1.13914	1.31193	0.366348	0.5516	1.72694	0.544928	3.88036	1.7889		0.291088
P80313	T-complex protein 1 subunit eta OS=Mus musculus OX=10090 GN=Cct7 PE=1 SV=1	Cct7	2.33919	2.29266	2.04036	2.74433	1.99232	2.16842	2.13188	2.53562	1.94224		0.865902
Q9Z2U0	Proteasome subunit alpha type-7 OS=Mus musculus OX=10090 GN=Psma7 PE=1 SV=1	Psma7	2.62758	2.80867	2.75156	1.04698	2.38659	2.87882	1.81532	3.0017	1.62813	+	0.00290234
Q99MZ6	Unconventional myosin-VIIb OS=Mus musculus OX=10090 GN=Myo7b PE=1 SV=3	Myo7b	2.14731	1.20798	1.52558	1.0745	1.38507	-0.178135	0.693504	2.25892	0.848047		0.115427
P10605	Cathepsin B OS=Mus musculus OX=10090 GN=Ctsb PE=1 SV=2	Ctsb	1.15522	2.32388	2.15132	2.34782	0.675932	2.56936	1.81355	1.92203	-0.690302		0.343005
Q9EQH3	Vacuolar protein sorting-associated protein 35 OS=Mus musculus OX=10090 GN=Vps35 PE=1 SV=1	Vps35	1.64913	0.806572	1.84052	0.198814	0.328979	1.74905	1.18932	1.7651	0.510302		0.322482
Q8VCN5	Cystathionine gamma-lyase OS=Mus musculus OX=10090 GN=Cth PE=1 SV=1	Cth	2.58974	2.02122	2.41057	1.74086	0.917492	1.56084	1.68932	3.13862	2.67236		0.935878
O70133	ATP-dependent RNA helicase A OS=Mus musculus OX=10090 GN=Dhx9 PE=1 SV=2	Dhx9	2.17382	0.384214	2.19707	-0.591332	1.24123	1.04976	1.61398	2.04412	1.34486		0.438131
Q9D0K2	Succinyl-CoA:3-ketoacid coenzyme A transferase 1, mitochondrial OS=Mus musculus OX=10090 GN=Oxct1 PE=1 SV=1	Oxct1	1.13989	3.21405	2.40222	-0.257866	0.927761	2.75612	1.50538	2.04533	2.13363		0.0967403
Q62393	Tumor protein D52 OS=Mus musculus OX=10090 GN=Tpd52 PE=1 SV=2	Tpd52	2.87163	3.32433	2.54124	2.67147	3.13674	3.21343	1.73635	3.19637	2.81627		0.189403
Q9D855	Cytochrome b-c1 complex subunit 7 OS=Mus musculus OX=10090 GN=Uqcrb PE=1 SV=3	Uqcrb	4.93365	4.10743	5.00257	4.01746	4.26928	4.08722	3.1969	3.80883	4.13204		0.359873
O08529	Calpain-2 catalytic subunit OS=Mus musculus OX=10090 GN=Capn2 PE=1 SV=4	Capn2	-2.20659	0.301842	1.3549	-0.951757	-1.81527	0.00276184	0.0852699	-0.525095	-1.39946	+	0.0471799
Q02357	Ankyrin-1 OS=Mus musculus OX=10090 GN=Ank1 PE=1 SV=2	Ank1	-3.96699	n. def.	n. def.	-0.0341835	-3.54619	n. def.	-0.706808	-4.6529	n. def.	+	0.00475979
Q61171	Peroxiredoxin-2 OS=Mus musculus OX=10090 GN=Prdx2 PE=1 SV=3	Prdx2	3.62299	3.85288	3.82228	3.92924	3.73935	3.70301	3.54029	3.66941	3.43793		0.502356
A3KMP2	Tetratricopeptide repeat protein 38 OS=Mus musculus OX=10090 GN=Ttc38 PE=1 SV=2	Ttc38	3.35394	2.24595	1.80224	-0.0705719	0.276138	1.60665	1.40515	1.87028	0.998497		0.377873
P46638	Ras-related protein Rab-11B OS=Mus musculus OX=10090 GN=Rab11b PE=1 SV=3	Rab11b	3.74714	3.60967	3.48122	3.08124	4.42607	3.73402	3.30661	3.75706	3.5425		0.0627554
Q63886	UDP-glucuronosyltransferase 1A1 OS=Mus musculus OX=10090 GN=Ugt1a1 PE=1 SV=2	Ugt1a1	-1.15674	n. def.	-4.43508	n. def.	n. def.	n. def.	n. def.	2.32241	n. def.		1
Q08091	Calponin-1 OS=Mus musculus OX=10090 GN=Cnn1 PE=1 SV=1	Cnn1	-1.42003	-4.61195	0.650106	1.1694	-0.317627	3.44154	2.66605	-2.05025	-2.66472		0.78389
Q62318	Transcription intermediary factor 1-beta OS=Mus musculus OX=10090 GN=Trim28 PE=1 SV=3	Trim28	1.27253	-0.86302	0.89327	-0.725695	1.06799	1.0695	-1.5153	1.62837	0.979847		0.170682
Q9D1G1	Ras-related protein Rab-1B OS=Mus musculus OX=10090 GN=Rab1b PE=1 SV=1	Rab1b	2.20377	1.94968	0.59186	0.380838	2.36545	2.23352	-0.569954	1.96515	2.18913		0.231849
P08207	Protein S100-A10 OS=Mus musculus OX=10090 GN=S100a10 PE=1 SV=2	S100a10	2.80661	4.11342	4.04241	2.5061	4.87174	4.45661	3.02106	3.39133	3.82		0.269123
P62270	40S ribosomal protein S18 OS=Mus musculus OX=10090 GN=Rps18 PE=1 SV=3	Rps18	3.9798	3.75994	3.28995	2.99026	4.78835	3.90995	2.78479	3.86719	4.05095		0.167768
Q9Z2I9	Succinate--CoA ligase [ADP-forming] subunit beta, mitochondrial OS=Mus musculus OX=10090 GN=Sucla2 PE=1 SV=2	Sucla2	2.44341	2.65627	2.75407	1.7231	1.50976	2.27201	2.03146	3.17888	2.15842		0.419893
P20060	Beta-hexosaminidase subunit beta OS=Mus musculus OX=10090 GN=Hexb PE=1 SV=2	Hexb	-1.79146	3.37364	2.88722	0.852165	-1.00978	3.18217	1.88901	-2.16256	1.50258	+	5.04783e-05
Q8BGD9	Eukaryotic translation initiation factor 4B OS=Mus musculus OX=10090 GN=Eif4b PE=1 SV=1	Eif4b	0.213661	0.23448	0.593849	-0.678827	0.0832672	0.22715	-0.182777	-0.251165	-0.134272	+	0.0443965
P16045	Galectin-1 OS=Mus musculus OX=10090 GN=Lgals1 PE=1 SV=3	Lgals1	2.30956	1.4564	1.93284	1.64085	2.76878	3.39465	1.3937	2.06487	2.05426		0.436106
P19536	Cytochrome c oxidase subunit 5B, mitochondrial OS=Mus musculus OX=10090 GN=Cox5b PE=1 SV=1	Cox5b	5.47664	5.59847	5.53678	4.93089	5.05424	5.11082	5.12441	4.78772	4.80335		0.181543
Q99LC3	NADH dehydrogenase [ubiquinone] 1 alpha subcomplex subunit 10, mitochondrial OS=Mus musculus OX=10090 GN=Ndufa10 PE=1 SV=1	Ndufa10	1.88914	2.86346	2.14603	0.37855	1.98945	2.45459	1.3643	2.41739	2.24194		0.13077
Q9CQ60	6-phosphogluconolactonase OS=Mus musculus OX=10090 GN=Pgls PE=1 SV=1	Pgls	1.70006	2.58572	2.24437	1.21604	1.97066	2.0686	1.6427	2.13261	2.52414		0.394687
P02535	Keratin, type I cytoskeletal 10 OS=Mus musculus OX=10090 GN=Krt10 PE=1 SV=3	Krt10	2.80333	1.84813	3.05616	1.39427	4.18885	3.6887	0.747095	2.93555	-0.80509	+	0.0213699
P26150	3 beta-hydroxysteroid dehydrogenase/Delta 5-->4-isomerase type 3 OS=Mus musculus OX=10090 GN=Hsd3b3 PE=1 SV=3	Hsd3b3	2.46621	0.172686	-2.00353	-0.730988	-1.28989	-0.127813	-3.97798	3.44928	0.453232		0.269214
P56395	Cytochrome b5 OS=Mus musculus OX=10090 GN=Cyb5a PE=1 SV=2	Cyb5a	2.20634	2.19704	2.59363	2.0142	1.37052	2.52834	2.64392	2.45571	0.572332		0.515308
P62264	40S ribosomal protein S14 OS=Mus musculus OX=10090 GN=Rps14 PE=1 SV=3	Rps14	2.76639	1.87543	2.34209	3.25813	3.36014	2.25689	2.85785	2.94088	2.76576	+	0.0142815
Q9CQ62	2,4-dienoyl-CoA reductase, mitochondrial OS=Mus musculus OX=10090 GN=Decr1 PE=1 SV=1	Decr1	1.88517	2.59763	2.11442	0.991146	1.23985	1.83116	1.30066	2.82066	3.05703		0.842592
O54734	Dolichyl-diphosphooligosaccharide--protein glycosyltransferase 48 kDa subunit OS=Mus musculus OX=10090 GN=Ddost PE=1 SV=2	Ddost	2.97054	1.83826	2.29303	4.16053	2.39749	2.00429	4.25675	2.8554	2.58608	+	0.0393543
P53986	Monocarboxylate transporter 1 OS=Mus musculus OX=10090 GN=Slc16a1 PE=1 SV=1	Slc16a1	1.96784	2.06153	2.89394	1.69152	-0.0168362	2.20073	2.25701	1.97022	2.02512		0.263288
P99029	Peroxiredoxin-5, mitochondrial OS=Mus musculus OX=10090 GN=Prdx5 PE=1 SV=2	Prdx5	3.67495	5.01165	4.70602	4.11968	4.07789	4.49066	4.37585	4.07295	4.16046	+	0.0112795
Q80YN3	Breast carcinoma-amplified sequence 1 homolog OS=Mus musculus OX=10090 GN=Bcas1 PE=1 SV=3	Bcas1	-0.189655	1.69786	0.00475693	-0.196453	-1.30568	-0.00526237	-0.707672	-0.25766	0.291017		0.22546
P51150	Ras-related protein Rab-7a OS=Mus musculus OX=10090 GN=Rab7a PE=1 SV=2	Rab7a	3.62567	2.99595	2.80417	3.28502	3.67655	3.11265	2.80993	3.19369	2.35951		0.0891783
Q8BFW7	Lipoma-preferred partner homolog OS=Mus musculus OX=10090 GN=Lpp PE=1 SV=1	Lpp	-1.02025	-0.505106	-0.694183	-1.44495	0.0827618	0.518301	-1.19558	0.202751	0.860136		0.85983
Q6NZJ6	Eukaryotic translation initiation factor 4 gamma 1 OS=Mus musculus OX=10090 GN=Eif4g1 PE=1 SV=1	Eif4g1	1.23827	0.113903	0.43511	-0.675812	1.13796	0.176148	-1.1657	0.758152	0.711391		0.0668605
Q9Z0L8	Gamma-glutamyl hydrolase OS=Mus musculus OX=10090 GN=Ggh PE=1 SV=2	Ggh	-2.90715	3.93875	3.2469	2.27982	-0.890581	4.04665	3.3455	-3.69985	1.81136	+	0.000543643
Q80VA0	N-acetylgalactosaminyltransferase 7 OS=Mus musculus OX=10090 GN=Galnt7 PE=1 SV=2	Galnt7	0.817093	0.78665	0.133286	-0.254772	0.63438	-0.359713	-1.34235	1.71897	1.54857		0.408124
P32921	Tryptophan--tRNA ligase, cytoplasmic OS=Mus musculus OX=10090 GN=Wars1 PE=1 SV=2	Wars1	1.52379	3.09579	1.56575	0.595509	2.98531	1.58983	0.0667191	1.50612	2.57773		0.467568
P58871	182 kDa tankyrase-1-binding protein OS=Mus musculus OX=10090 GN=Tnks1bp1 PE=1 SV=2	Tnks1bp1	0.0620728	0.016304	0.0913906	-1.10538	0.915045	0.591619	-1.90006	-0.679056	-0.478609		0.0696665
P61164	Alpha-centractin OS=Mus musculus OX=10090 GN=Actr1a PE=1 SV=1	Actr1a	2.52102	3.41216	3.24008	2.67513	3.1107	2.96708	2.90189	3.15202	3.28171		0.494092
P09055	Integrin beta-1 OS=Mus musculus OX=10090 GN=Itgb1 PE=1 SV=1	Itgb1	1.69003	0.50548	1.06061	1.14358	2.3667	2.32221	0.814503	1.46126	1.95009		0.57309
Q61207	Prosaposin OS=Mus musculus OX=10090 GN=Psap PE=1 SV=2	Psap	4.09269	4.93156	4.27254	3.44914	4.06834	4.79594	3.75217	4.17361	2.59612	+	0.0146375
P68433	Histone H3.1 OS=Mus musculus OX=10090 GN=H3c1 PE=1 SV=2	H3c1;H3c10;H3c11;H3c8	6.16567	5.80002	6.16468	5.1557	6.28367	5.94529	5.83569	6.14712	6.22908		0.313339
B2RX12	Canalicular multispecific organic anion transporter 2 OS=Mus musculus OX=10090 GN=Abcc3 PE=1 SV=1		1.05878	0.077898	-2.08105	-1.96496	-1.29021	-1.37102	n. def.	2.00906	0.666317		0.432324
P61205	ADP-ribosylation factor 3 OS=Mus musculus OX=10090 GN=Arf3 PE=2 SV=2	Arf3	3.9864	3.8736	3.32578	2.75945	2.54037	5.02621	2.59177	4.39175	2.06407		0.104131
Q9WTI7	Unconventional myosin-Ic OS=Mus musculus OX=10090 GN=Myo1c PE=1 SV=2	Myo1c	2.13817	0.789345	2.3557	1.96267	1.33305	1.80127	2.02126	1.93175	1.43858		0.924157
Q9QUM9	Proteasome subunit alpha type-6 OS=Mus musculus OX=10090 GN=Psma6 PE=1 SV=1	Psma6	2.46649	2.4552	1.96825	0.760611	2.46596	1.93063	1.68798	2.6754	1.57508	+	0.0145562
Q9D0M3	Cytochrome c1, heme protein, mitochondrial OS=Mus musculus OX=10090 GN=Cyc1 PE=1 SV=1	Cyc1	2.73284	3.557	3.25825	2.74034	2.45411	3.35226	3.27892	3.52836	3.32366		0.362618
Q8CGK3	Lon protease homolog, mitochondrial OS=Mus musculus OX=10090 GN=Lonp1 PE=1 SV=2	Lonp1	-0.585705	0.792271	-0.303093	0.987885	1.20885	0.487663	-0.110367	1.04541	0.381737		0.92835
O35945	Aldehyde dehydrogenase, cytosolic 1 OS=Mus musculus OX=10090 GN=Aldh1a7 PE=1 SV=1	Aldh1a7	n. def.	n. def.	n. def.	n. def.	n. def.	n. def.	n. def.	0.317303	n. def.		1
Q8BH64	EH domain-containing protein 2 OS=Mus musculus OX=10090 GN=Ehd2 PE=1 SV=1	Ehd2	0.241137	-2.12056	0.612715	-0.609079	-1.24985	1.09288	0.166044	0.189156	-0.206001		0.989416
Q9JLJ2	4-trimethylaminobutyraldehyde dehydrogenase OS=Mus musculus OX=10090 GN=Aldh9a1 PE=1 SV=1	Aldh9a1	1.56619	1.44683	1.55242	1.24939	0.9895	0.872141	1.05787	2.22166	1.38817		0.56808
Q99KC8	von Willebrand factor A domain-containing protein 5A OS=Mus musculus OX=10090 GN=Vwa5a PE=1 SV=2	Vwa5a	1.25484	1.60364	1.64665	-0.816524	1.46307	1.28967	1.27643	2.04124	1.41399		0.304208
O35737	Heterogeneous nuclear ribonucleoprotein H OS=Mus musculus OX=10090 GN=Hnrnph1 PE=1 SV=3	Hnrnph1	2.16015	1.84902	1.52687	0.691109	2.60203	2.22671	1.2996	2.70332	2.51731		0.204986
P05201	Aspartate aminotransferase, cytoplasmic OS=Mus musculus OX=10090 GN=Got1 PE=1 SV=3	Got1	1.70897	2.71643	2.85281	1.45837	1.69088	1.75389	2.60546	2.94587	1.98739		0.706977
Q9QUI0	Transforming protein RhoA OS=Mus musculus OX=10090 GN=Rhoa PE=1 SV=1	Rhoa	2.79643	2.79614	2.61824	2.37217	2.00884	2.72603	2.03993	3.00934	1.77652		0.130392
P70302	Stromal interaction molecule 1 OS=Mus musculus OX=10090 GN=Stim1 PE=1 SV=2	Stim1	-0.43598	0.925913	1.19219	-0.489702	-1.19052	1.21915	0.291334	-0.226122	-0.629347	+	0.00524792
P97447	Four and a half LIM domains protein 1 OS=Mus musculus OX=10090 GN=Fhl1 PE=1 SV=3	Fhl1	0.744366	3.12758	3.54518	-0.00227165	-0.0355244	2.90472	2.69915	0.599409	0.616495	+	0.0194357
P62141	Serine/threonine-protein phosphatase PP1-beta catalytic subunit OS=Mus musculus OX=10090 GN=Ppp1cb PE=1 SV=3	Ppp1cb	1.29498	1.00448	1.4119	1.56187	1.10529	1.29258	1.57742	1.6435	1.08042		0.72491
P55096	ATP-binding cassette sub-family D member 3 OS=Mus musculus OX=10090 GN=Abcd3 PE=1 SV=2	Abcd3	2.17306	0.0598488	0.213934	-2.39058	-0.0806313	-0.834806	-2.07069	3.16597	0.407333		0.0763017
Q9DCT2	NADH dehydrogenase [ubiquinone] iron-sulfur protein 3, mitochondrial OS=Mus musculus OX=10090 GN=Ndufs3 PE=1 SV=2	Ndufs3	2.38882	3.22614	2.98031	2.04471	2.5486	3.16046	2.67395	3.0085	2.69231		0.0788168
P47791	Glutathione reductase, mitochondrial OS=Mus musculus OX=10090 GN=Gsr PE=1 SV=3	Gsr	1.95587	2.38647	2.61625	1.45287	1.39518	1.82812	1.82049	2.30867	1.85878		0.248554
O08795	Glucosidase 2 subunit beta OS=Mus musculus OX=10090 GN=Prkcsh PE=1 SV=1	Prkcsh	1.98786	1.77347	1.64756	1.55143	2.22793	2.31468	1.10085	2.25219	2.27206		0.36389
Q61699	Heat shock protein 105 kDa OS=Mus musculus OX=10090 GN=Hsph1 PE=1 SV=2	Hsph1	1.91036	1.42531	-0.74032	1.35129	1.84139	0.861759	-1.29698	1.59115	1.70476		0.379787
P17225	Polypyrimidine tract-binding protein 1 OS=Mus musculus OX=10090 GN=Ptbp1 PE=1 SV=2	Ptbp1	1.49771	1.32218	1.02748	1.00218	1.84498	1.54173	0.546347	2.13593	2.76226		0.663349
Q9WV55	Vesicle-associated membrane protein-associated protein A OS=Mus musculus OX=10090 GN=Vapa PE=1 SV=2	Vapa	0.915262	1.99187	1.20008	-1.55141	1.2492	1.86682	-0.654856	1.44431	0.760061	+	0.0251506
P55264	Adenosine kinase OS=Mus musculus OX=10090 GN=Adk PE=1 SV=2	Adk	2.31665	0.981373	1.31543	1.807	-0.43969	0.977716	0.718243	2.95953	0		0.726606
Q9DCS9	NADH dehydrogenase [ubiquinone] 1 beta subcomplex subunit 10 OS=Mus musculus OX=10090 GN=Ndufb10 PE=1 SV=3	Ndufb10	2.11016	2.84691	2.29868	0.893942	2.17109	3.05951	1.11809	2.4765	2.4688		0.0844492
P97315	Cysteine and glycine-rich protein 1 OS=Mus musculus OX=10090 GN=Csrp1 PE=1 SV=3	Csrp1	-0.0434437	-1.21211	-0.08951	-2.17904	-0.572222	2.36745	-0.186787	0.112293	-2.17965		0.252777
P45377	Aldose reductase-related protein 2 OS=Mus musculus OX=10090 GN=Akr1b8 PE=1 SV=2	Akr1b8	2.78715	2.54302	1.94938	1.50098	2.74129	1.78719	0.76478	2.74645	2.92984		0.247256
Q922Q8	Leucine-rich repeat-containing protein 59 OS=Mus musculus OX=10090 GN=Lrrc59 PE=1 SV=1	Lrrc59	3.11356	1.06029	1.22423	1.18311	3.2937	1.97186	0.948139	3.00919	2.04592	+	0.0044403
P28474	Alcohol dehydrogenase class-3 OS=Mus musculus OX=10090 GN=Adh5 PE=1 SV=3	Adh5	1.88425	1.04271	1.48951	-2.8135	-0.906538	0.9667	-0.508362	3.58237	1.30785		0.336412
Q6ZWX6	Eukaryotic translation initiation factor 2 subunit 1 OS=Mus musculus OX=10090 GN=Eif2s1 PE=1 SV=3	Eif2s1	1.39942	1.59735	1.22121	1.01009	1.72403	1.28155	1.05767	1.50715	0.632338	+	0.0196203
F2Z472	Seminal vesicle secretory protein 3A OS=Mus musculus OX=10090 GN=Svs3a PE=1 SV=1	Svs3a	-2.59028	-5.09326	1.03751	1.61853	-4.0909	4.18616	1.31715	-4.99063	-5.25759		0.422287
Q8QZY1	Eukaryotic translation initiation factor 3 subunit L OS=Mus musculus OX=10090 GN=Eif3l PE=1 SV=1	Eif3l	1.31447	0.27128	0.728733	-1.11972	1.09071	-0.0902958	-0.0941982	1.29684	0.706593		0.0642959
Q9DCC4	Pyrroline-5-carboxylate reductase 3 OS=Mus musculus OX=10090 GN=Pycr3 PE=1 SV=2	Pycr3	0.126776	1.72149	0.749598	-0.632677	1.30036	1.4588	0.324911	0.991394	1.45696		0.383642
P70296	Phosphatidylethanolamine-binding protein 1 OS=Mus musculus OX=10090 GN=Pebp1 PE=1 SV=3	Pebp1	3.45827	3.38756	3.03699	2.01045	3.14394	4.07515	2.8233	3.69831	2.35411	+	0.0305238
P84244	Histone H3.3 OS=Mus musculus OX=10090 GN=H3-3a PE=1 SV=2	H3-3a;H3-3b	n. def.	n. def.	-6.26464	n. def.	n. def.	n. def.	-3.07847	n. def.	-7.81272		1
P15947	Kallikrein-1 OS=Mus musculus OX=10090 GN=Klk1 PE=1 SV=3	Klk1	3.15001	3.9069	3.14775	3.21871	2.09093	3.90315	2.75066	3.54992	2.42112		0.206765
Q8R4N0	Citramalyl-CoA lyase, mitochondrial OS=Mus musculus OX=10090 GN=Clybl PE=1 SV=2	Clybl	-0.0662022	1.3693	0.868795	-0.773565	-2.17227	0.78434	0.705202	0.93642	1.11184		0.339328
P31809	Carcinoembryonic antigen-related cell adhesion molecule 1 OS=Mus musculus OX=10090 GN=Ceacam1 PE=1 SV=1	Ceacam1	2.11922	3.23402	1.07326	1.84551	3.43577	2.36699	1.1185	2.77209	2.84665		0.537265
Q9D662	Protein transport protein Sec23B OS=Mus musculus OX=10090 GN=Sec23b PE=1 SV=1	Sec23b	-0.0281277	-1.71965	-0.652092	0.270681	-1.11139	-1.47595	-0.26844	0.559736	0.123226		0.0770114
P00405	Cytochrome c oxidase subunit 2 OS=Mus musculus OX=10090 GN=Mtco2 PE=1 SV=1	Mtco2	4.79062	5.42935	3.96601	2.85118	4.32991	5.2947	2.48215	5.67129	4.74509		0.138674
Q9Z2Z6	Mitochondrial carnitine/acylcarnitine carrier protein OS=Mus musculus OX=10090 GN=Slc25a20 PE=1 SV=1	Slc25a20	1.77298	3.17805	2.88232	1.27035	0.721247	1.78679	2.26962	3.03915	-1.0592		0.294571
Q01405	Protein transport protein Sec23A OS=Mus musculus OX=10090 GN=Sec23a PE=1 SV=2	Sec23a	0.711247	-0.449919	1.08645	0.699369	0.0412331	0.140532	-0.42903	1.40864	1.1795		0.769551
Q9WVC8	Chloride anion exchanger OS=Mus musculus OX=10090 GN=Slc26a3 PE=1 SV=1	Slc26a3	0.436466	2.91014	3.59666	2.04977	-1.24441	2.41267	3.08857	-2.81947	2.08773	+	0.00566548
Q9D1M0	Protein SEC13 homolog OS=Mus musculus OX=10090 GN=Sec13 PE=1 SV=3	Sec13	1.2293	1.55118	0.0376053	n. def.	1.87545	1.47018	-0.400002	1.70665	2.16183		0.690827
P50516	V-type proton ATPase catalytic subunit A OS=Mus musculus OX=10090 GN=Atp6v1a PE=1 SV=2	Atp6v1a	3.54492	3.07596	1.56634	3.17463	2.983	3.14208	-0.610985	4.08338	3.77767		0.533782
P56399	Ubiquitin carboxyl-terminal hydrolase 5 OS=Mus musculus OX=10090 GN=Usp5 PE=1 SV=1	Usp5	1.00056	0.773481	1.22645	-0.0739365	0.840416	0.546415	0.856226	1.21559	0.799488		0.336501
P97864	Caspase-7 OS=Mus musculus OX=10090 GN=Casp7 PE=1 SV=2	Casp7	-0.410126	1.298	0.877718	-0.315517	1.67638	0.262249	0.376743	0.45711	0.726292		0.678003
P47226	Testin OS=Mus musculus OX=10090 GN=Tes PE=1 SV=1	Tes	-0.944435	-0.0118675	1.05021	-2.445	-0.488398	-0.0669041	0.117104	-0.513096	-0.0460548		0.336007
Q9EQP2	EH domain-containing protein 4 OS=Mus musculus OX=10090 GN=Ehd4 PE=1 SV=1	Ehd4	0.988386	0.586782	0.0763321	-2.31497	1.78686	0.978155	-1.63441	0.932653	1.29674		0.157287
Q8VCM7	Fibrinogen gamma chain OS=Mus musculus OX=10090 GN=Fgg PE=1 SV=1	Fgg	-0.0319195	-3.75613	-1.20519	-2.79273	-0.752382	-0.451037	-2.41069	-0.509247	-0.679457		0.306814
P26339	Chromogranin-A OS=Mus musculus OX=10090 GN=Chga PE=1 SV=1	Chga	-1.37691	-2.92643	-2.94353	-0.116903	-3.02487	-1.62021	0.726807	1.27714	-5.0287		0.727029
Q91ZJ5	UTP--glucose-1-phosphate uridylyltransferase OS=Mus musculus OX=10090 GN=Ugp2 PE=1 SV=3	Ugp2	3.10505	2.43237	1.83808	2.06675	2.3772	1.92962	1.95051	3.24763	2.36341	+	0.0447965
Q9QZQ8	Core histone macro-H2A.1 OS=Mus musculus OX=10090 GN=Macroh2a1 PE=1 SV=3	Macroh2a1	2.318	2.02195	1.63393	0.235155	1.97341	2.31348	1.02164	2.68647	2.26089		0.165712
P23116	Eukaryotic translation initiation factor 3 subunit A OS=Mus musculus OX=10090 GN=Eif3a PE=1 SV=5	Eif3a	1.28588	0.60285	0.682787	1.42175	0.98456	0.901997	0.714531	1.71848	0.776419		0.152086
Q9Z0N1	Eukaryotic translation initiation factor 2 subunit 3, X-linked OS=Mus musculus OX=10090 GN=Eif2s3x PE=1 SV=2	Eif2s3x	1.12614	0.486338	1.13952	n. def.	1.52167	-0.244366	0.196163	1.2421	0.924955		0.19614
P47753	F-actin-capping protein subunit alpha-1 OS=Mus musculus OX=10090 GN=Capza1 PE=1 SV=4	Capza1	1.97897	2.55441	1.86638	-0.246893	3.04017	2.58746	0.968895	2.51042	2.59228		0.199692
Q9Z2T6	Keratin, type II cuticular Hb5 OS=Mus musculus OX=10090 GN=Krt85 PE=1 SV=2	Krt85	n. def.	n. def.	n. def.	n. def.	n. def.	n. def.	n. def.	n. def.	n. def.		1
Q9DCN2	NADH-cytochrome b5 reductase 3 OS=Mus musculus OX=10090 GN=Cyb5r3 PE=1 SV=3	Cyb5r3	2.1646	2.39736	2.92497	0.763838	1.5471	2.28758	1.99546	2.7082	2.40439		0.348012
P53994	Ras-related protein Rab-2A OS=Mus musculus OX=10090 GN=Rab2a PE=1 SV=1	Rab2a	1.93191	1.8214	1.87548	1.21892	1.43059	1.76088	1.18308	2.01191	1.53937	+	0.0498417
Q69ZF7	Metal transporter CNNM4 OS=Mus musculus OX=10090 GN=Cnnm4 PE=1 SV=2	Cnnm4	1.49037	1.92635	1.92497	0.165201	1.69283	1.86328	1.37119	1.41909	1.79168		0.223663
Q61937	Nucleophosmin OS=Mus musculus OX=10090 GN=Npm1 PE=1 SV=1	Npm1	1.65698	-0.319096	0.0988064	0.210659	1.61534	1.75877	0.184399	1.22835	0.0599384		0.100493
Q99MN9	Propionyl-CoA carboxylase beta chain, mitochondrial OS=Mus musculus OX=10090 GN=Pccb PE=1 SV=2	Pccb	0.663536	2.08229	1.55846	0.619766	0.339697	1.57555	0.17416	2.20281	2.05845		0.494664
Q6P069	Sorcin OS=Mus musculus OX=10090 GN=Sri PE=1 SV=1	Sri	3.77834	4.24659	3.86391	3.17322	3.90064	4.07674	3.01626	3.87667	3.35802	+	0.000994719
P12367	cAMP-dependent protein kinase type II-alpha regulatory subunit OS=Mus musculus OX=10090 GN=Prkar2a PE=1 SV=2	Prkar2a	0.907438	1.96643	1.04568	-1.44843	0.766361	1.78015	0.0127811	1.66292	1.17912		0.120962
Q61166	Microtubule-associated protein RP/EB family member 1 OS=Mus musculus OX=10090 GN=Mapre1 PE=1 SV=3	Mapre1	-0.471697	0.992487	0.92333	1.34675	0.819199	0.984564	0.477449	0.337009	0.464901		0.226844
A2AX52	Collagen alpha-4(VI) chain OS=Mus musculus OX=10090 GN=Col6a4 PE=1 SV=2	Col6a4	1.24977	-3.59389	n. def.	-3.83933	-2.22583	-3.28224	-2.61304	0.710041	-1.22866		0.0994868
P10922	Histone H1.0 OS=Mus musculus OX=10090 GN=H1-0 PE=2 SV=4	H1-0	3.68524	3.26413	4.24879	3.40645	2.89985	4.40927	3.33262	3.9292	3.06494		0.269215
Q01149	Collagen alpha-2(I) chain OS=Mus musculus OX=10090 GN=Col1a2 PE=1 SV=2	Col1a2	3.43909	0.671572	4.33294	2.04553	1.8397	4.32162	4.11598	2.71304	2.64786		0.930731
P55012	Solute carrier family 12 member 2 OS=Mus musculus OX=10090 GN=Slc12a2 PE=1 SV=2	Slc12a2	-0.217874	-4.69707	-2.07595	-2.47091	-0.859392	-0.569544	-3.73578	-0.447615	-2.00444		0.161605
Q99KF1	Transmembrane emp24 domain-containing protein 9 OS=Mus musculus OX=10090 GN=Tmed9 PE=1 SV=2	Tmed9	1.43599	1.52415	0.914547	0.354534	1.73985	1.84756	0.582167	1.85049	1.31644		0.080745
Q3UNX5	Acyl-coenzyme A synthetase ACSM3, mitochondrial OS=Mus musculus OX=10090 GN=Acsm3 PE=1 SV=2	Acsm3	0.735939	2.30049	2.8461	0.769104	-1.25864	2.34678	2.10707	1.66756	1.3955		0.092566
Q8BHD7	Polypyrimidine tract-binding protein 3 OS=Mus musculus OX=10090 GN=Ptbp3 PE=1 SV=1	Ptbp3	1.58943	1.06437	1.5096	-0.460533	1.82971	1.41663	1.23959	1.73044	1.71197		0.341537
P62281	40S ribosomal protein S11 OS=Mus musculus OX=10090 GN=Rps11 PE=1 SV=3	Rps11	2.33378	2.03532	2.04763	0.610716	2.00956	1.78327	1.45472	2.77624	2.68808		0.388779
Q61029	Lamina-associated polypeptide 2, isoforms beta/delta/epsilon/gamma OS=Mus musculus OX=10090 GN=Tmpo PE=1 SV=4	Tmpo	2.01709	1.56142	2.19595	3.56503	3.01356	2.39763	2.2507	1.86262	1.39707		0.850825
Q9CR68	Cytochrome b-c1 complex subunit Rieske, mitochondrial OS=Mus musculus OX=10090 GN=Uqcrfs1 PE=1 SV=1	Uqcrfs1	3.41613	4.10902	3.81297	2.65221	3.01098	3.44366	3.19969	3.94388	3.91787		0.459966
Q9DCS3	Enoyl-[acyl-carrier-protein] reductase, mitochondrial OS=Mus musculus OX=10090 GN=Mecr PE=1 SV=2	Mecr	-0.669376	1.71616	1.75065	0.484823	-0.8297	1.8063	1.48415	0.478682	1.53203	+	0.00763827
Q62418	Drebrin-like protein OS=Mus musculus OX=10090 GN=Dbnl PE=1 SV=2	Dbnl	-0.0832214	0.838827	0.616449	-0.97686	1.63433	0.95203	-0.42495	0.732283	0.49184		0.147047
P51855	Glutathione synthetase OS=Mus musculus OX=10090 GN=Gss PE=1 SV=1	Gss	2.6303	2.18455	3.04763	2.94998	1.69397	1.94948	2.94818	3.11892	2.24145		0.794524
O08788	Dynactin subunit 1 OS=Mus musculus OX=10090 GN=Dctn1 PE=1 SV=3	Dctn1	0.0246201	0.585253	0.498909	1.54056	-0.566454	0.143326	-0.523422	0.652203	-0.742607		0.839037
P25444	40S ribosomal protein S2 OS=Mus musculus OX=10090 GN=Rps2 PE=1 SV=3	Rps2	3.83635	2.85304	3.07766	2.08818	3.72627	3.14459	2.65616	4.02531	3.85357		0.124624
B2RXS4	Plexin-B2 OS=Mus musculus OX=10090 GN=Plxnb2 PE=1 SV=1	Plxnb2	-0.82258	-0.262623	1.67326	0.555872	-0.816088	-0.0989132	1.19209	0.706081	0.278833		0.388802
P30681	High mobility group protein B2 OS=Mus musculus OX=10090 GN=Hmgb2 PE=1 SV=3	Hmgb2	2.61762	1.92982	1.78997	0.423634	2.30534	2.76404	-0.783581	2.72699	1.64448	+	0.0326771
Q99L20	Glutathione S-transferase theta-3 OS=Mus musculus OX=10090 GN=Gstt3 PE=1 SV=1	Gstt3	0.734243	1.4244	1.69607	0.245524	-0.344276	1.31927	0.63615	1.7024	1.82248		0.476001
Q9CZ44	NSFL1 cofactor p47 OS=Mus musculus OX=10090 GN=Nsfl1c PE=1 SV=1	Nsfl1c	0.46727	1.24774	0.560623	-2.8204	1.78264	1.33955	-0.157087	0.720016	0.150898		0.10008
Q9DCM2	Glutathione S-transferase kappa 1 OS=Mus musculus OX=10090 GN=Gstk1 PE=1 SV=3	Gstk1	1.8314	1.58189	-0.0740662	-0.82217	0.129431	0.494614	-1.15175	3.20042	1.45405		0.27877
Q501J6	Probable ATP-dependent RNA helicase DDX17 OS=Mus musculus OX=10090 GN=Ddx17 PE=1 SV=1	Ddx17	0.593128	0.515503	-0.279284	-1.99672	-0.704435	0.300737	-3.30655	0.0645313	-1.28246	+	0.01387
P97461	40S ribosomal protein S5 OS=Mus musculus OX=10090 GN=Rps5 PE=1 SV=3	Rps5	2.85639	2.12041	2.5126	2.42427	3.49573	2.56727	2.01932	2.70437	2.83011		0.141182
Q8R1B4	Eukaryotic translation initiation factor 3 subunit C OS=Mus musculus OX=10090 GN=Eif3c PE=1 SV=1	Eif3c	0.820421	-0.0987797	-0.693113	-0.947767	0.412563	0.500109	0.180145	1.10417	0.465935		0.188402
P28653	Biglycan OS=Mus musculus OX=10090 GN=Bgn PE=1 SV=1	Bgn	1.83068	-0.181948	2.03399	1.20141	0.30895	2.65068	1.34088	1.38644	1.35886		0.919145
Q01768	Nucleoside diphosphate kinase B OS=Mus musculus OX=10090 GN=Nme2 PE=1 SV=1	Nme2	3.75295	4.48998	3.58525	2.75236	4.59443	4.22596	2.86627	4.01077	3.89429		0.107195
Q8CIN4	Serine/threonine-protein kinase PAK 2 OS=Mus musculus OX=10090 GN=Pak2 PE=1 SV=1	Pak2	0.826118	1.31195	1.00761	0.253225	1.80433	1.68845	0.531179	1.45146	0.597197	+	0.0371768
Q9WVE8	Protein kinase C and casein kinase substrate in neurons protein 2 OS=Mus musculus OX=10090 GN=Pacsin2 PE=1 SV=1	Pacsin2	1.8788	2.23475	3.081	3.72659	1.73443	1.81933	1.95366	0.79965	0.287716		0.62856
Q6P8U6	Pancreatic triacylglycerol lipase OS=Mus musculus OX=10090 GN=Pnlip PE=1 SV=1	Pnlip	-1.12313	-2.17253	-2.30813	0.775438	n. def.	-3.60652	0.00237274	-3.92523	-1.34567		0.10184
Q91VC3	Eukaryotic initiation factor 4A-III OS=Mus musculus OX=10090 GN=Eif4a3 PE=1 SV=3	Eif4a3	-0.727407	-0.855492	-2.13964	1.07855	-0.375385	-0.223511	0.475178	0.524773	-0.417789		0.163691
P55050	Fatty acid-binding protein, intestinal OS=Mus musculus OX=10090 GN=Fabp2 PE=1 SV=2	Fabp2	5.32264	5.94869	5.8031	5.02086	4.99705	5.25211	5.32448	5.67746	5.11792		0.189096
Q9EPB4	Apoptosis-associated speck-like protein containing a CARD OS=Mus musculus OX=10090 GN=Pycard PE=1 SV=1	Pycard	2.4696	2.89898	2.44929	1.93541	3.41509	2.89762	1.8157	2.65937	2.63277		0.147648
Q9WVK4	EH domain-containing protein 1 OS=Mus musculus OX=10090 GN=Ehd1 PE=1 SV=1	Ehd1	-0.294058	0.459589	-0.141956	-1.25739	-0.553549	0.803206	-0.49452	0.782118	0.774851		0.569087
Q64444	Carbonic anhydrase 4 OS=Mus musculus OX=10090 GN=Ca4 PE=1 SV=1	Ca4	0.738039	4.08945	2.81006	1.76238	2.46372	2.85833	2.20538	1.66498	2.17646		0.0562986
Q3TTY5	Keratin, type II cytoskeletal 2 epidermal OS=Mus musculus OX=10090 GN=Krt2 PE=1 SV=1	Krt2	0.88051	-0.230122	0.985621	1.12892	3.25689	3.05485	-2.62152	1.51332	n. def.		0.33118
P63323	40S ribosomal protein S12 OS=Mus musculus OX=10090 GN=Rps12 PE=1 SV=2	Rps12	2.17807	2.35028	1.57211	1.60279	3.21615	2.47015	1.28335	2.41875	2.09363		0.133581
Q9D1D4	Transmembrane emp24 domain-containing protein 10 OS=Mus musculus OX=10090 GN=Tmed10 PE=1 SV=1	Tmed10	1.80542	2.15119	1.56871	-0.0632153	2.17849	2.50632	-0.129311	2.7291	2.37975		0.163698
P62196	26S proteasome regulatory subunit 8 OS=Mus musculus OX=10090 GN=Psmc5 PE=1 SV=1	Psmc5	1.68467	1.42333	1.65748	0.867649	1.3707	1.2172	1.32218	1.95466	0.495882		0.0603898
P19324	Serpin H1 OS=Mus musculus OX=10090 GN=Serpinh1 PE=1 SV=3	Serpinh1	2.26973	-0.245522	0.13979	-0.651766	2.47367	1.86979	0.835043	0.697756	0.923874		0.241064
P18572	Basigin OS=Mus musculus OX=10090 GN=Bsg PE=1 SV=2	Bsg	3.29451	4.0043	3.96847	2.77941	2.54972	4.31862	3.45587	3.08007	3.27703	+	0.0108864
Q9CXS4	Centromere protein V OS=Mus musculus OX=10090 GN=Cenpv PE=1 SV=2	Cenpv	0.211309	0.181736	0.540709	-1.77125	-1.25667	0.0343723	-0.620504	0.44846	-0.590683		0.153051
P62137	Serine/threonine-protein phosphatase PP1-alpha catalytic subunit OS=Mus musculus OX=10090 GN=Ppp1ca PE=1 SV=1	Ppp1ca	1.27892	0.88715	1.10975	0.193934	1.54486	1.48354	0.674206	1.79868	0.86964	+	0.0229504
P58021	Transmembrane 9 superfamily member 2 OS=Mus musculus OX=10090 GN=Tm9sf2 PE=1 SV=1	Tm9sf2	2.70938	1.97833	2.17084	1.19163	0.231453	2.15706	1.51893	3.37427	1.37376		0.58162
Q9DCJ5	NADH dehydrogenase [ubiquinone] 1 alpha subcomplex subunit 8 OS=Mus musculus OX=10090 GN=Ndufa8 PE=1 SV=3	Ndufa8	1.45135	2.61663	2.33426	0.287352	1.67971	2.66985	1.08082	2.3747	1.14524	+	0.00614134
Q9QY23	Plakophilin-3 OS=Mus musculus OX=10090 GN=Pkp3 PE=1 SV=2	Pkp3	0.455998	-0.389483	0.531258	-0.869768	0.786158	-0.551867	-0.52026	-0.542911	0.877018		0.772306
P14069	Protein S100-A6 OS=Mus musculus OX=10090 GN=S100a6 PE=1 SV=3	S100a6	5.2754	6.73447	6.44604	5.69129	5.74749	6.55228	6.1107	4.89132	5.56567	+	0.00664242
Q6ZWV3	60S ribosomal protein L10 OS=Mus musculus OX=10090 GN=Rpl10 PE=1 SV=3	Rpl10	1.75318	1.16652	0.912046	2.47736	2.07718	1.23406	0.802929	2.67084	2.05421		0.154272
Q99JR1	Sideroflexin-1 OS=Mus musculus OX=10090 GN=Sfxn1 PE=1 SV=3	Sfxn1	-0.332441	0.639131	1.11699	2.63532	-0.0654125	0.8445	0.809372	0.910152	1.08293		0.140442
Q9QUR6	Prolyl endopeptidase OS=Mus musculus OX=10090 GN=Prep PE=1 SV=1	Prep	0.870657	0.796221	0.40081	-1.34946	1.24043	-0.791872	-0.0507297	1.13045	1.04925		0.266861
Q91WL0	Epidermal growth factor receptor kinase substrate 8-like protein 3 OS=Mus musculus OX=10090 GN=Eps8l3 PE=2 SV=1	Eps8l3	-1.44302	1.68575	2.23279	-0.809944	0.643299	1.44561	1.67819	-0.0187645	0.669313		0.103102
P20065	Thymosin beta-4 OS=Mus musculus OX=10090 GN=Tmsb4x PE=1 SV=1	Tmsb4x	2.26086	3.11336	2.51411	1.03053	1.95634	2.33278	0.953322	2.92611	-1.31854	+	0.0248393
P11725	Ornithine carbamoyltransferase, mitochondrial OS=Mus musculus OX=10090 GN=Otc PE=1 SV=1	Otc	1.45353	-0.478523	-3.30711	1.12158	-0.706718	-0.652937	-1.80159	2.39959	2.1423		0.257202
Q7TMF3	NADH dehydrogenase [ubiquinone] 1 alpha subcomplex subunit 12 OS=Mus musculus OX=10090 GN=Ndufa12 PE=1 SV=2	Ndufa12	-0.599073	1.67996	1.39426	1.21891	-0.675749	1.57072	0.454559	1.53077	1.96891		0.167173
Q99L45	Eukaryotic translation initiation factor 2 subunit 2 OS=Mus musculus OX=10090 GN=Eif2s2 PE=1 SV=1	Eif2s2	0.836616	-0.265186	0.668337	-0.782717	-0.145323	0.783682	0.745218	0.830982	-1.14121		0.337159
Q61335	B-cell receptor-associated protein 31 OS=Mus musculus OX=10090 GN=Bcap31 PE=1 SV=4	Bcap31	0.72341	1.46411	1.67251	1.99856	1.35323	1.63637	2.00032	1.65278	0.773958		0.634191
P01901	H-2 class I histocompatibility antigen, K-B alpha chain OS=Mus musculus OX=10090 GN=H2-K1 PE=1 SV=1	H2-K1	1.44321	2.05035	2.01542	1.82544	2.42587	2.29013	1.33391	2.14477	1.39335		0.15234
Q64516	Glycerol kinase OS=Mus musculus OX=10090 GN=Gk PE=1 SV=2	Gk	-2.82505	1.67087	2.04601	-2.37127	-1.74511	1.10626	1.27797	-3.11134	n. def.	+	0.0276479
Q9D0R2	Threonine--tRNA ligase 1, cytoplasmic OS=Mus musculus OX=10090 GN=Tars1 PE=1 SV=2	Tars1	1.05705	0.284929	1.05481	-1.81694	0.587511	-0.0503235	-0.656284	1.56231	0.599213		0.110024
P11087	Collagen alpha-1(I) chain OS=Mus musculus OX=10090 GN=Col1a1 PE=1 SV=4	Col1a1	3.26318	1.36658	3.11791	0.338303	2.30952	4.58017	3.00837	2.17248	2.68139		0.653002
Q9JJ28	Protein flightless-1 homolog OS=Mus musculus OX=10090 GN=Flii PE=1 SV=1	Flii	-0.881956	-1.76916	-1.28674	-2.02498	-1.12991	-1.41129	-0.307236	-0.403593	-0.359112		0.399113
P63087	Serine/threonine-protein phosphatase PP1-gamma catalytic subunit OS=Mus musculus OX=10090 GN=Ppp1cc PE=1 SV=1	Ppp1cc	-1.9829	-0.875011	-0.46974	-2.25858	-1.82919	-1.06815	-0.72953	-1.22736	-1.2369		0.203098
P50431	Serine hydroxymethyltransferase, cytosolic OS=Mus musculus OX=10090 GN=Shmt1 PE=1 SV=3	Shmt1	1.6615	0.765621	1.43654	-1.0725	0.54315	0.673502	0.859135	1.67764	0.524837		0.21098
Q99KK2	N-acylneuraminate cytidylyltransferase OS=Mus musculus OX=10090 GN=Cmas PE=1 SV=2	Cmas	0.524429	1.39905	1.84395	-2.48942	-0.0750198	1.56146	1.15775	1.13921	0.763952		0.268326
P08122	Collagen alpha-2(IV) chain OS=Mus musculus OX=10090 GN=Col4a2 PE=1 SV=4	Col4a2	1.29315	0.514004	1.33013	-0.145439	0.714512	1.49059	0.963903	0.379044	1.11915		0.614934
Q91V76	Ester hydrolase C11orf54 homolog OS=Mus musculus OX=10090 PE=1 SV=1		1.99792	2.23851	1.66499	0.565723	0.926695	1.98286	0.803783	3.72984	1.62345		0.28493
P50396	Rab GDP dissociation inhibitor alpha OS=Mus musculus OX=10090 GN=Gdi1 PE=1 SV=3	Gdi1	-1.11775	-0.259708	-0.551956	-0.474144	-1.03503	-0.283184	-0.466717	0.168802	0.323267		0.561215
P55292	Desmocollin-2 OS=Mus musculus OX=10090 GN=Dsc2 PE=1 SV=1	Dsc2	1.37219	-0.0901527	0.158546	-1.18297	2.23417	-0.0649223	-0.725113	0.743101	0.734159	+	0.0463495
Q8BXK9	Chloride intracellular channel protein 5 OS=Mus musculus OX=10090 GN=Clic5 PE=1 SV=1	Clic5	-1.38613	1.82085	1.24849	0.417025	-1.21744	1.42627	0.123417	-0.952261	-0.849682	+	0.000853759
Q8R3G9	Tetraspanin-8 OS=Mus musculus OX=10090 GN=Tspan8 PE=1 SV=1	Tspan8	3.64347	3.63375	2.71761	1.82542	4.1238	3.59111	1.68075	4.0979	4.06437		0.194651
O09061	Proteasome subunit beta type-1 OS=Mus musculus OX=10090 GN=Psmb1 PE=1 SV=1	Psmb1	2.03955	2.35666	2.42168	1.17198	2.45466	2.41941	1.28951	2.83845	2.44686		0.136728
P35278	Ras-related protein Rab-5C OS=Mus musculus OX=10090 GN=Rab5c PE=1 SV=2	Rab5c	2.2822	2.05953	2.16964	1.89905	2.30129	2.14555	1.95226	2.03973	1.5239	+	0.0437277
P70333	Heterogeneous nuclear ribonucleoprotein H2 OS=Mus musculus OX=10090 GN=Hnrnph2 PE=1 SV=1	Hnrnph2	n. def.	n. def.	n. def.	n. def.	-2.38426	-4.20064	n. def.	-2.95479	-3.40468		1
Q80XL6	Acyl-CoA dehydrogenase family member 11 OS=Mus musculus OX=10090 GN=Acad11 PE=1 SV=2	Acad11	0.160154	1.29398	-0.0922966	-1.47473	0.185287	-0.680716	-1.04655	0.671659	1.05727		0.586123
Q99JW2	Aminoacylase-1 OS=Mus musculus OX=10090 GN=Acy1 PE=1 SV=1	Acy1	-0.0521679	1.27609	2.38359	-0.34061	-0.744701	2.00072	1.50284	0.971542	0.554752		0.0727395
Q91XA9	Acidic mammalian chitinase OS=Mus musculus OX=10090 GN=Chia PE=1 SV=2	Chia	1.08805	-4.63992	-2.38208	-2.47811	1.33958	-3.19318	-2.73785	2.50041	-2.30749	+	0.000535384
P17427	AP-2 complex subunit alpha-2 OS=Mus musculus OX=10090 GN=Ap2a2 PE=1 SV=2	Ap2a2	1.23863	0.666275	0.697731	0.00119782	-0.381233	0.941387	0.626797	2.09903	0.690464		0.69439
Q8BW75	Amine oxidase [flavin-containing] B OS=Mus musculus OX=10090 GN=Maob PE=1 SV=4	Maob	-1.04427	1.04998	0.644379	n. def.	n. def.	0.908783	-0.24629	0.395967	-0.84341		0.0933322
Q9Z2M7	Phosphomannomutase 2 OS=Mus musculus OX=10090 GN=Pmm2 PE=1 SV=1	Pmm2	2.22693	2.74103	2.25065	1.81677	2.77074	2.34943	1.57618	2.79771	2.72578		0.3178
Q571I9	Aldehyde dehydrogenase family 16 member A1 OS=Mus musculus OX=10090 GN=Aldh16a1 PE=1 SV=2	Aldh16a1	1.2547	0.385801	0.545488	0.376238	1.52591	-1.36137	-0.022686	1.4562	-0.418036	+	0.049059
P55258	Ras-related protein Rab-8A OS=Mus musculus OX=10090 GN=Rab8a PE=1 SV=2	Rab8a	0.541855	0.604139	0.854019	2.10592	-0.054697	0.193373	-0.18852	0.883654	0.729889		0.772627
P70168	Importin subunit beta-1 OS=Mus musculus OX=10090 GN=Kpnb1 PE=1 SV=2	Kpnb1	1.86571	1.71235	1.56571	1.24906	1.93697	1.74647	1.37929	1.88244	1.67551	+	0.0193414
Q920E5	Farnesyl pyrophosphate synthase OS=Mus musculus OX=10090 GN=Fdps PE=1 SV=1	Fdps	2.01148	0.25032	1.09053	1.31588	1.90297	0.9478	0.0280895	-0.428795	-0.153145		0.640636
P80316	T-complex protein 1 subunit epsilon OS=Mus musculus OX=10090 GN=Cct5 PE=1 SV=1	Cct5	1.58041	1.72863	1.92093	-0.6584	2.12423	1.41757	0.80509	2.17547	1.78076		0.154346
Q91VM9	Inorganic pyrophosphatase 2, mitochondrial OS=Mus musculus OX=10090 GN=Ppa2 PE=1 SV=1	Ppa2	1.08345	1.15081	-0.226223	-4.03022	0.305742	0.97192	-2.84334	1.65754	0.459188		0.0740801
Q9CZW4	Long-chain-fatty-acid--CoA ligase 3 OS=Mus musculus OX=10090 GN=Acsl3 PE=1 SV=2	Acsl3	1.0164	-0.663624	0.797508	-2.97164	-2.14437	-0.992096	0.85919	0.642555	0.69331		0.974687
Q8CDN6	Thioredoxin-like protein 1 OS=Mus musculus OX=10090 GN=Txnl1 PE=1 SV=3	Txnl1	0.659678	0.321095	0.248512	-2.35115	1.00307	0.649225	-0.487637	1.0532	0.115646		0.0634005
Q9QYC0	Alpha-adducin OS=Mus musculus OX=10090 GN=Add1 PE=1 SV=2	Add1	0.353348	0.0436344	1.56214	-1.91698	-1.30142	1.25736	0.813593	1.25891	0.135391		0.464341
Q99M73	Keratin, type II cuticular Hb4 OS=Mus musculus OX=10090 GN=Krt84 PE=2 SV=2	Krt84	n. def.	n. def.	n. def.	n. def.	n. def.	n. def.	n. def.	n. def.	n. def.		1
Q8CIB5	Fermitin family homolog 2 OS=Mus musculus OX=10090 GN=Fermt2 PE=1 SV=1	Fermt2	-0.0401344	n. def.	0.355135	0.899641	-2.59827	0.926851	0.39485	-1.26922	n. def.		0.125527
Q99K30	Epidermal growth factor receptor kinase substrate 8-like protein 2 OS=Mus musculus OX=10090 GN=Eps8l2 PE=1 SV=1	Eps8l2	0.403191	0.857201	0.100788	-0.790422	1.24201	-0.602432	-0.474258	0.428114	0.887535		0.416549
Q62188	Dihydropyrimidinase-related protein 3 OS=Mus musculus OX=10090 GN=Dpysl3 PE=1 SV=1	Dpysl3	-1.05028	-2.13164	-1.61406	-2.52568	-1.53304	-0.876032	-0.757328	-2.86422	-1.15198		0.875858
Q61543	Golgi apparatus protein 1 OS=Mus musculus OX=10090 GN=Glg1 PE=1 SV=1	Glg1	0.213011	-0.00542641	0.166193	-0.564846	-0.481863	0.2644	-0.377138	0.32313	-0.625114		0.053333
P56391	Cytochrome c oxidase subunit 6B1 OS=Mus musculus OX=10090 GN=Cox6b1 PE=1 SV=2	Cox6b1	4.98008	5.49955	5.03196	4.70414	4.76643	5.49085	4.68504	5.2011	4.82679	+	0.0303284
Q9JKB3	Y-box-binding protein 3 OS=Mus musculus OX=10090 GN=Ybx3 PE=1 SV=2	Ybx3	-1.05527	n. def.	n. def.	n. def.	-1.38151	-1.57209	-3.63859	-0.774075	-3.67272	+	0.00145124
P47963	60S ribosomal protein L13 OS=Mus musculus OX=10090 GN=Rpl13 PE=1 SV=3	Rpl13	3.27451	2.69954	2.62499	3.03818	3.38187	2.86821	2.16802	3.39571	2.7611	+	0.0368224
Q810Q5	Normal mucosa of esophagus-specific gene 1 protein OS=Mus musculus OX=10090 GN=Nmes1 PE=1 SV=1	Nmes1	3.26444	5.33713	4.6419	3.4396	4.28387	4.85697	3.65267	4.39375	4.77539		0.139598
Q60967	Bifunctional 3'-phosphoadenosine 5'-phosphosulfate synthase 1 OS=Mus musculus OX=10090 GN=Papss1 PE=1 SV=1	Papss1	0.953114	1.75477	1.48164	0.944683	0.795843	1.63633	0.935528	2.45524	0.963762		0.352811
P23591	GDP-L-fucose synthase OS=Mus musculus OX=10090 GN=Gfus PE=1 SV=3	Gfus	2.04728	2.10809	2.48165	1.17072	1.72234	2.18898	2.19284	2.39799	1.6591		0.226876
P62331	ADP-ribosylation factor 6 OS=Mus musculus OX=10090 GN=Arf6 PE=1 SV=2	Arf6	1.21334	2.02577	1.79829	-1.81357	-0.412497	2.47422	0.532099	1.89369	-1.1643	+	0.0318916
P29452	Caspase-1 OS=Mus musculus OX=10090 GN=Casp1 PE=1 SV=1	Casp1	1.52208	2.06881	1.47299	0.758074	2.1656	1.47765	1.05113	2.2688	1.53513		0.0778946
Q62426	Cystatin-B OS=Mus musculus OX=10090 GN=Cstb PE=1 SV=1	Cstb	1.22313	2.96671	1.95669	1.63165	1.92704	2.66562	1.18725	1.79533	1.50371	+	0.0312917
Q8R5C5	Beta-centractin OS=Mus musculus OX=10090 GN=Actr1b PE=1 SV=1	Actr1b	0.103973	-0.346455	-0.0671673	n. def.	n. def.	0.125689	-0.457581	-0.295147	n. def.		0.998757
Q99LX0	Parkinson disease protein 7 homolog OS=Mus musculus OX=10090 GN=Park7 PE=1 SV=1	Park7	2.17748	3.59994	1.85665	-0.634668	2.88852	3.02498	0.972649	3.04431	2.42137		0.120726
Q3UW53	Protein Niban 1 OS=Mus musculus OX=10090 GN=Niban1 PE=1 SV=2	Niban1	-0.925045	-0.138819	0.00728226	-3.17626	-2.53211	-0.077467	-1.47809	-1.34167	-1.65278	+	0.032391
P63085	Mitogen-activated protein kinase 1 OS=Mus musculus OX=10090 GN=Mapk1 PE=1 SV=3	Mapk1	-0.298035	0.275904	-0.589102	-1.5852	0.17865	-0.231369	-2.16563	-0.0624104	0.869627		0.509829
P63028	Translationally-controlled tumor protein OS=Mus musculus OX=10090 GN=Tpt1 PE=1 SV=1	Tpt1	2.7121	2.0418	1.71958	0.392004	3.39819	3.00974	0.807245	3.3732	1.58425	+	0.00845338
P60766	Cell division control protein 42 homolog OS=Mus musculus OX=10090 GN=Cdc42 PE=1 SV=2	Cdc42	2.26239	2.8036	2.89502	1.92809	3.12853	2.45818	1.64381	1.96511	2.11669		0.10608
Q91VM5	RNA binding motif protein, X-linked-like-1 OS=Mus musculus OX=10090 GN=Rbmxl1 PE=2 SV=1	Rbmxl1	-1.61027	-2.34151	-3.7137	n. def.	n. def.	-0.90509	n. def.	-1.42103	n. def.		0.499046
P52503	NADH dehydrogenase [ubiquinone] iron-sulfur protein 6, mitochondrial OS=Mus musculus OX=10090 GN=Ndufs6 PE=1 SV=2	Ndufs6	0.753922	2.10777	1.28707	-0.665216	1.37935	1.80144	0.075201	1.0021	1.71482		0.175148
Q04447	Creatine kinase B-type OS=Mus musculus OX=10090 GN=Ckb PE=1 SV=1	Ckb	2.54306	0.800369	0.295391	-0.474377	1.49941	2.96331	0.638433	2.64677	0.713757		0.127062
Q9CRB6	Tubulin polymerization-promoting protein family member 3 OS=Mus musculus OX=10090 GN=Tppp3 PE=1 SV=1	Tppp3	1.79456	2.12803	3.17589	2.91012	0.905186	3.02534	2.73884	-0.790819	3.84982	+	0.0274399
P51885	Lumican OS=Mus musculus OX=10090 GN=Lum PE=1 SV=2	Lum	1.97723	0.528585	2.07601	-0.346333	1.26584	3.62659	1.93645	0.973894	1.43613		0.560182
Q8BH04	Phosphoenolpyruvate carboxykinase [GTP], mitochondrial OS=Mus musculus OX=10090 GN=Pck2 PE=1 SV=1	Pck2	0.577879	-0.399313	0.29068	1.04139	-1.27807	0.0692081	-0.16659	0.965387	0.896288		0.645901
O08583	THO complex subunit 4 OS=Mus musculus OX=10090 GN=Alyref PE=1 SV=3	Alyref	1.0187	0.995054	-1.03311	0.075655	1.90084	1.73754	-2.8689	2.0226	1.64457		0.359064
P62192	26S proteasome regulatory subunit 4 OS=Mus musculus OX=10090 GN=Psmc1 PE=1 SV=1	Psmc1	0.409641	0.292505	1.42863	1.12924	0.880728	0.917013	-0.631866	0.926104	0.124668		0.436967
Q9Z2W0	Aspartyl aminopeptidase OS=Mus musculus OX=10090 GN=Dnpep PE=1 SV=2	Dnpep	1.19669	1.96163	0.931742	-0.597021	2.0007	1.29314	0.0687752	2.06791	1.79926		0.204139
Q9CZD3	Glycine--tRNA ligase OS=Mus musculus OX=10090 GN=Gars1 PE=1 SV=1	Gars1	1.93287	0.740353	1.7305	0.868151	0.830788	0.93524	0.631868	2.13845	0.15745		0.129591
Q8VDW0	ATP-dependent RNA helicase DDX39A OS=Mus musculus OX=10090 GN=Ddx39a PE=1 SV=1	Ddx39a	-1.04377	-2.18038	-2.43422	n. def.	-1.0641	-1.96168	-2.3301	-3.97068	-2.09781		0.97557
Q9DAS9	Guanine nucleotide-binding protein G(I)/G(S)/G(O) subunit gamma-12 OS=Mus musculus OX=10090 GN=Gng12 PE=1 SV=3	Gng12	0.976948	2.55082	2.57349	1.72788	1.88699	2.85118	1.85326	2.22225	1.5166	+	0.0386881
Q64442	Sorbitol dehydrogenase OS=Mus musculus OX=10090 GN=Sord PE=1 SV=3	Sord	0.985096	3.28727	2.01216	0.270283	0.294447	2.14103	1.43147	1.75462	1.06423		0.0527764
Q99L47	Hsc70-interacting protein OS=Mus musculus OX=10090 GN=St13 PE=1 SV=1	St13	1.92872	2.01508	0.873062	0.383636	1.98378	2.27028	0.427063	1.67303	-0.859697	+	0.0163241
O55234	Proteasome subunit beta type-5 OS=Mus musculus OX=10090 GN=Psmb5 PE=1 SV=3	Psmb5	3.21571	2.91858	2.684	2.48032	2.94172	3.32597	2.56937	3.47404	2.41526	+	0.0295922
Q9CPR4	60S ribosomal protein L17 OS=Mus musculus OX=10090 GN=Rpl17 PE=1 SV=3	Rpl17	2.89257	1.58996	1.3509	0.0169601	1.85094	2.36618	-0.037178	2.79248	-0.215073	+	0.00116018
Q9DC51	Guanine nucleotide-binding protein G(i) subunit alpha OS=Mus musculus OX=10090 GN=Gnai3 PE=1 SV=3	Gnai3	-0.343794	-0.552122	-0.0820808	-3.17737	-0.745401	-0.595449	-0.635126	0.0290642	-1.63077		0.108315
Q9QZD8	Mitochondrial dicarboxylate carrier OS=Mus musculus OX=10090 GN=Slc25a10 PE=1 SV=2	Slc25a10	1.68288	1.0675	0.976786	-0.0264435	0.400278	0.587582	0.468805	2.76977	1.4818		0.382706
Q8CHP8	Glycerol-3-phosphate phosphatase OS=Mus musculus OX=10090 GN=Pgp PE=1 SV=1	Pgp	1.54381	1.52118	1.01637	-2.29798	1.56893	1.32539	0.258368	1.24227	1.40748		0.210407
P42125	Enoyl-CoA delta isomerase 1, mitochondrial OS=Mus musculus OX=10090 GN=Eci1 PE=1 SV=2	Eci1	2.00984	2.89036	1.57904	0.914763	1.49568	2.31321	1.09446	3.00945	2.81535		0.613656
Q9QUH0	Glutaredoxin-1 OS=Mus musculus OX=10090 GN=Glrx PE=1 SV=3	Glrx	1.241	2.72449	2.17429	0.997215	1.17128	1.94329	1.63902	2.47265	1.2325		0.135108
Q9WV02	RNA-binding motif protein, X chromosome OS=Mus musculus OX=10090 GN=Rbmx PE=1 SV=1	Rbmx	1.17681	0.821735	1.54891	1.13302	1.00205	1.64004	1.05585	1.32305	-0.121458		0.315241
E9PV24	Fibrinogen alpha chain OS=Mus musculus OX=10090 GN=Fga PE=1 SV=1	Fga	-0.743879	-0.720787	-0.819939	-2.87911	0.836426	-0.0043335	-1.4096	-3.01308	-1.73534		0.375031
Q9CQJ8	NADH dehydrogenase [ubiquinone] 1 beta subcomplex subunit 9 OS=Mus musculus OX=10090 GN=Ndufb9 PE=1 SV=3	Ndufb9	1.63226	2.43896	1.23662	1.02844	1.78588	2.1571	0.0656986	1.63927	2.1358		0.361861
P70227	Inositol 1,4,5-trisphosphate receptor type 3 OS=Mus musculus OX=10090 GN=Itpr3 PE=1 SV=3	Itpr3	-1.03679	-0.707888	-0.251671	n. def.	-1.89648	-1.94705	-0.997301	-0.355793	-0.236946		0.799203
Q9CVB6	Actin-related protein 2/3 complex subunit 2 OS=Mus musculus OX=10090 GN=Arpc2 PE=1 SV=3	Arpc2	2.21782	2.86677	2.23014	0.0899296	2.28773	2.56463	1.30866	2.89919	1.8813	+	0.0423891
Q8BRF7	Sec1 family domain-containing protein 1 OS=Mus musculus OX=10090 GN=Scfd1 PE=1 SV=1	Scfd1	-0.488167	-1.58655	-0.592272	-2.00157	-0.0634651	-1.36074	n. def.	0.0127106	-0.136911		0.260793
O35215	D-dopachrome decarboxylase OS=Mus musculus OX=10090 GN=Ddt PE=1 SV=3	Ddt	3.71078	4.50346	4.20785	2.67658	3.44201	3.97516	3.88152	3.97069	3.71142		0.149092
P84084	ADP-ribosylation factor 5 OS=Mus musculus OX=10090 GN=Arf5 PE=1 SV=2	Arf5	1.49834	0.217531	1.24959	0.557562	-1.11083	0.848532	0.886087	1.25957	-1.23133		0.740204
P63005	Platelet-activating factor acetylhydrolase IB subunit alpha OS=Mus musculus OX=10090 GN=Pafah1b1 PE=1 SV=2	Pafah1b1	-0.259718	-0.116951	0.734276	-0.450211	-0.441895	-0.356359	0.434437	0.640261	-1.00897		0.702451
Q9Z0Z4	Hephaestin OS=Mus musculus OX=10090 GN=Heph PE=1 SV=3	Heph	0.874803	0.205149	0.552534	-0.00409508	-0.462828	0.418055	0.0915947	0.856226	-0.166426		0.458544
P47911	60S ribosomal protein L6 OS=Mus musculus OX=10090 GN=Rpl6 PE=1 SV=3	Rpl6	3.56071	2.83532	3.47165	2.91302	3.84695	2.93872	3.42665	3.57475	3.93278		0.230396
Q9DBG5	Perilipin-3 OS=Mus musculus OX=10090 GN=Plin3 PE=1 SV=1	Plin3	-1.28748	-0.185825	-0.280682	-2.61292	0.721685	-0.559917	-2.00123	-0.309629	-0.473198		0.160171
Q9Z0U1	Tight junction protein ZO-2 OS=Mus musculus OX=10090 GN=Tjp2 PE=1 SV=2	Tjp2	0.326365	0.514244	0.771973	-0.209986	1.2749	0.174698	0.347046	0.491045	-0.052496		0.166199
Q9JHC0	Glutathione peroxidase 2 OS=Mus musculus OX=10090 GN=Gpx2 PE=2 SV=3	Gpx2	1.22899	2.53961	2.01047	0.855059	2.59755	1.78804	0.960207	1.20317	2.0633		0.357264
Q8BGQ7	Alanine--tRNA ligase, cytoplasmic OS=Mus musculus OX=10090 GN=Aars1 PE=1 SV=1	Aars1	-0.655857	-2.22787	-1.65386	n. def.	-0.34168	-1.86538	-3.07014	-0.946854	-1.01021		0.121571
O70503	Very-long-chain 3-oxoacyl-CoA reductase OS=Mus musculus OX=10090 GN=Hsd17b12 PE=1 SV=1	Hsd17b12	2.08261	1.7607	0.956802	0.934999	2.39076	1.59482	0.478224	2.39597	2.45178		0.209253
Q6P4T2	U5 small nuclear ribonucleoprotein 200 kDa helicase OS=Mus musculus OX=10090 GN=Snrnp200 PE=1 SV=1	Snrnp200	-1.38487	-3.03346	-2.93786	n. def.	-3.09278	-2.20624	n. def.	-0.712765	-2.60384		0.257691
P62830	60S ribosomal protein L23 OS=Mus musculus OX=10090 GN=Rpl23 PE=1 SV=1	Rpl23	3.10774	2.57057	2.65917	2.34072	3.05442	2.72143	2.6396	3.6708	2.81617	+	0.0259318
Q9CR62	Mitochondrial 2-oxoglutarate/malate carrier protein OS=Mus musculus OX=10090 GN=Slc25a11 PE=1 SV=3	Slc25a11	1.79978	1.97132	2.58541	1.3512	0.834278	1.73586	1.82515	1.9517	1.35429		0.280578
Q8R146	Acylamino-acid-releasing enzyme OS=Mus musculus OX=10090 GN=Apeh PE=1 SV=3	Apeh	0.905811	1.03886	0.356729	-3.39097	0.695806	-0.156391	-0.316727	1.5175	1.48446		0.389052
Q8C2Q3	RNA-binding protein 14 OS=Mus musculus OX=10090 GN=Rbm14 PE=1 SV=1	Rbm14	0.464418	0.305498	0.613251	0.880156	0.905224	0.622824	1.31649	0.405361	0.44944		0.378264
Q8K4L4	Protein POF1B OS=Mus musculus OX=10090 GN=Pof1b PE=2 SV=3	Pof1b	0.712198	1.15206	0.52685	0.339947	1.89683	0.654871	0.120418	0.642731	1.61824		0.749893
Q8CC86	Nicotinate phosphoribosyltransferase OS=Mus musculus OX=10090 GN=Naprt PE=1 SV=1	Naprt	-1.33408	0.332167	1.36729	-2.40929	-3.71757	-1.08822	0.185726	0.441688	-0.011982		0.470087
Q00897	Alpha-1-antitrypsin 1-4 OS=Mus musculus OX=10090 GN=Serpina1d PE=1 SV=1	Serpina1d	2.19102	1.43513	2.77224	0.410154	2.57844	3.34832	1.74951	2.52697	2.72829		0.449512
Q62273	Sulfate transporter OS=Mus musculus OX=10090 GN=Slc26a2 PE=1 SV=1	Slc26a2	0.4708	1.18953	1.72998	-1.08593	-6.64389	1.92577	0.590898	1.35105	0.276474		0.375074
Q8BK63	Casein kinase I isoform alpha OS=Mus musculus OX=10090 GN=Csnk1a1 PE=1 SV=2	Csnk1a1	-0.499433	-0.425686	-1.051	-4.98603	-0.806644	0.0251293	-1.21777	0.504221	-0.495998		0.279111
P56959	RNA-binding protein FUS OS=Mus musculus OX=10090 GN=Fus PE=1 SV=1	Fus	-0.214931	0.0590515	0.167765	-0.318466	1.92063	1.18827	-0.31884	0.679361	0.315124		0.384641
O35640	Annexin A8 OS=Mus musculus OX=10090 GN=Anxa8 PE=1 SV=2	Anxa8	-3.09609	0.0878296	1.11552	n. def.	2.79317	-4.01171	0.139877	-2.44296	-2.00032		0.999955
Q8CI51	PDZ and LIM domain protein 5 OS=Mus musculus OX=10090 GN=Pdlim5 PE=1 SV=4	Pdlim5	-0.274183	0.255827	0.076458	-1.83181	-0.180143	-0.0424137	-0.631439	0.0945206	0.684279		0.54121
P62702	40S ribosomal protein S4, X isoform OS=Mus musculus OX=10090 GN=Rps4x PE=1 SV=2	Rps4x	2.89566	2.06133	2.44052	2.61536	2.76735	2.14399	1.63475	3.19707	3.19526		0.248889
P15532	Nucleoside diphosphate kinase A OS=Mus musculus OX=10090 GN=Nme1 PE=1 SV=1	Nme1	-0.272055	-0.127659	-0.558329	-2.72918	0.338753	0.406782	-1.51015	0.36784	-0.313955		0.0789928
Q64356	Seminal vesicle secretory protein 6 OS=Mus musculus OX=10090 GN=Svs6 PE=2 SV=1	Svs6	n. def.	-3.67297	-4.50632	-1.21673	-3.65213	4.10274	-1.29717	-3.02097	-4.08617		0.801034
Q921M3	Splicing factor 3B subunit 3 OS=Mus musculus OX=10090 GN=Sf3b3 PE=1 SV=1	Sf3b3	-0.245102	-1.58788	-1.89583	n. def.	-1.16074	-1.13671	n. def.	-0.17876	-1.09244		0.0586937
P22599	Alpha-1-antitrypsin 1-2 OS=Mus musculus OX=10090 GN=Serpina1b PE=1 SV=2	Serpina1b	-1.32712	-1.91852	-0.271166	n. def.	-0.509695	-0.458067	-1.12281	-1.33546	-1.22859		0.879953
P82198	Transforming growth factor-beta-induced protein ig-h3 OS=Mus musculus OX=10090 GN=Tgfbi PE=1 SV=1	Tgfbi	0.270544	-1.32594	-2.61062	-0.843952	-0.542215	0.135216	-3.09931	-0.498184	-1.16247		0.321358
P62334	26S proteasome regulatory subunit 10B OS=Mus musculus OX=10090 GN=Psmc6 PE=1 SV=1	Psmc6	0.568657	0.0853195	0.990007	-0.432663	1.51193	0.232683	0.469786	0.794531	0.344488		0.190372
Q9DBJ3	Brain-specific angiogenesis inhibitor 1-associated protein 2-like protein 1 OS=Mus musculus OX=10090 GN=Baiap2l1 PE=1 SV=1	Baiap2l1	-0.936127	0.954939	-0.791458	n. def.	0.657801	0.516512	-3.09423	-0.389713	0.343369		0.46796
Q91WS0	CDGSH iron-sulfur domain-containing protein 1 OS=Mus musculus OX=10090 GN=Cisd1 PE=1 SV=1	Cisd1	0.24362	1.79446	0.203676	-1.63824	-0.930437	1.43156	0.26988	1.64227	0.735075		0.401889
Q8R3B1	1-phosphatidylinositol 4,5-bisphosphate phosphodiesterase delta-1 OS=Mus musculus OX=10090 GN=Plcd1 PE=1 SV=2	Plcd1	-0.256327	0.872456	1.40844	1.5792	0.164488	-0.116146	2.22478	0.810312	0.448074		0.235046
Q9QXT0	Protein canopy homolog 2 OS=Mus musculus OX=10090 GN=Cnpy2 PE=1 SV=1	Cnpy2	1.49091	1.87318	1.37247	1.8366	1.61743	2.14726	1.1589	1.50522	2.07215		0.687504
Q8VED5	Keratin, type II cytoskeletal 79 OS=Mus musculus OX=10090 GN=Krt79 PE=1 SV=2	Krt79	0.224085	-0.664511	1.35689	n. def.	3.27243	1.27388	n. def.	0.316431	-4.10639		0.634806
Q9CPQ8	ATP synthase subunit g, mitochondrial OS=Mus musculus OX=10090 GN=Atp5mg PE=1 SV=1	Atp5mg	2.7159	3.52175	3.53018	1.06977	4.87069	3.28371	2.67026	3.6538	5.65473		0.881343
P61750	ADP-ribosylation factor 4 OS=Mus musculus OX=10090 GN=Arf4 PE=1 SV=2	Arf4	1.81182	0.69145	1.12051	0.781111	0.555218	1.23731	0.681217	1.99746	0.200607		0.181669
Q9D0J8	Parathymosin OS=Mus musculus OX=10090 GN=Ptms PE=1 SV=3	Ptms	1.45388	1.28746	1.24928	0.0241775	1.51119	1.72692	1.12525	0.886547	1.58429		0.510862
Q8CAY6	Acetyl-CoA acetyltransferase, cytosolic OS=Mus musculus OX=10090 GN=Acat2 PE=1 SV=2	Acat2	0	-0.14106	1.65011	0.602465	-1.04487	-0.768848	0.363297	-0.874586	0.111321		0.320972
Q62313	Trans-Golgi network integral membrane protein 1 OS=Mus musculus OX=10090 GN=Tgoln1 PE=1 SV=1	Tgoln1	-0.81222	-0.560457	-0.331186	0.358442	-1.10207	-0.0234985	-1.1933	-0.281151	-2.38491		0.567495
Q9DD20	Methyltransferase-like protein 7B OS=Mus musculus OX=10090 GN=Mettl7b PE=1 SV=2	Mettl7b	3.21549	1.9898	1.39498	1.39803	1.89911	0.630058	0.0529289	4.37772	3.44056		0.249986
Q9ERK4	Exportin-2 OS=Mus musculus OX=10090 GN=Cse1l PE=1 SV=1	Cse1l	6.82284	6.28036	6.29578	5.9037	5.76913	6.66981	6.36552	6.9451	3.87247		0.278985
Q9CPU4	Microsomal glutathione S-transferase 3 OS=Mus musculus OX=10090 GN=Mgst3 PE=1 SV=1	Mgst3	1.23007	2.47326	2.0095	1.25107	-4.98424	2.02876	1.86421	3.39875	1.56126		0.549822
Q9Z0N2	Eukaryotic translation initiation factor 2 subunit 3, Y-linked OS=Mus musculus OX=10090 GN=Eif2s3y PE=1 SV=2	Eif2s3y	-2.80018	n. def.	-2.06544	n. def.	n. def.	-3.06623	-2.84161	-2.37259	-2.23952		0.995928
Q9DC69	NADH dehydrogenase [ubiquinone] 1 alpha subcomplex subunit 9, mitochondrial OS=Mus musculus OX=10090 GN=Ndufa9 PE=1 SV=2	Ndufa9	0.607637	1.56127	1.00866	-1.39751	0.151997	0.737745	0.760662	1.44025	1.33796		0.560716
O08756	3-hydroxyacyl-CoA dehydrogenase type-2 OS=Mus musculus OX=10090 GN=Hsd17b10 PE=1 SV=4	Hsd17b10	1.66308	1.57955	1.72473	-0.115282	0.319061	1.93123	0.729658	2.10663	0.554239		0.0783771
Q91XV3	Brain acid soluble protein 1 OS=Mus musculus OX=10090 GN=Basp1 PE=1 SV=3	Basp1	-2.22936	-3.53679	-2.86163	n. def.	-3.64396	-2.27904	n. def.	-2.65202	-5.57278		0.931577
Q61990	Poly(rC)-binding protein 2 OS=Mus musculus OX=10090 GN=Pcbp2 PE=1 SV=1	Pcbp2	1.53002	0.843864	1.66967	0.752424	1.54326	1.41647	1.36807	1.97117	1.45945		0.29624
P97372	Proteasome activator complex subunit 2 OS=Mus musculus OX=10090 GN=Psme2 PE=1 SV=4	Psme2	0.830603	1.86449	1.18088	-0.745447	1.82455	2.15217	0.422369	2.15992	0.0769577	+	0.0177731
O89079	Coatomer subunit epsilon OS=Mus musculus OX=10090 GN=Cope PE=1 SV=3	Cope	0.851397	1.13821	0.446728	n. def.	1.75462	1.66526	-1.92468	1.47535	1.43326		0.368285
P24452	Macrophage-capping protein OS=Mus musculus OX=10090 GN=Capg PE=1 SV=2	Capg	3.47494	4.61513	2.87347	1.36088	4.82743	4.15034	1.28231	4.20469	4.80187		0.321358
P04117	Fatty acid-binding protein, adipocyte OS=Mus musculus OX=10090 GN=Fabp4 PE=1 SV=3	Fabp4	0.934971	1.6773	1.23955	0.705078	1.23052	1.91009	0.617525	0.579983	1.32013		0.0747757
P70372	ELAV-like protein 1 OS=Mus musculus OX=10090 GN=Elavl1 PE=1 SV=2	Elavl1	0.831264	0.909985	-0.00973129	-0.480064	1.87827	1.1779	0.293087	1.56169	0.326176		0.0562038
Q8BMP6	Golgi resident protein GCP60 OS=Mus musculus OX=10090 GN=Acbd3 PE=1 SV=3	Acbd3	-2.0371	-1.88266	0.131399	-2.18635	-3.07073	-1.47971	-0.323805	-0.848509	-1.73233		0.592189
Q7TMB8	Cytoplasmic FMR1-interacting protein 1 OS=Mus musculus OX=10090 GN=Cyfip1 PE=1 SV=1	Cyfip1	-0.0252285	-1.28661	1.17723	-0.388882	-0.807579	-0.0102177	-0.0631485	-0.096674	0.327387		0.8903
P18242	Cathepsin D OS=Mus musculus OX=10090 GN=Ctsd PE=1 SV=1	Ctsd	1.3679	2.45095	1.56024	-0.656652	1.81401	2.28834	0.846468	2.15875	1.69799		0.125934
Q9D8S3	ADP-ribosylation factor GTPase-activating protein 3 OS=Mus musculus OX=10090 GN=Arfgap3 PE=1 SV=2	Arfgap3	0.241396	0.57546	0.567724	2.12166	0.411863	0.547583	-1.06138	0.543961	1.20068		0.902188
O35459	Delta(3,5)-Delta(2,4)-dienoyl-CoA isomerase, mitochondrial OS=Mus musculus OX=10090 GN=Ech1 PE=1 SV=1	Ech1	4.43783	2.203	4.40738	1.64895	0.451656	1.58708	1.84465	4.12852	0.638767		0.452248
Q8VCR7	Protein ABHD14B OS=Mus musculus OX=10090 GN=Abhd14b PE=1 SV=1	Abhd14b	1.03911	2.61575	1.65072	1.06148	2.11207	2.17613	1.5882	1.88319	2.16095		0.449845
Q61233	Plastin-2 OS=Mus musculus OX=10090 GN=Lcp1 PE=1 SV=4	Lcp1	1.11059	2.12302	1.49592	0.370068	2.79145	1.74221	-3.94175	1.09982	1.60132		0.245005
P35293	Ras-related protein Rab-18 OS=Mus musculus OX=10090 GN=Rab18 PE=1 SV=2	Rab18	1.31643	1.16846	0.356022	-2.02521	1.94124	0.996718	0.109011	1.16951	0.692079		0.100733
P60867	40S ribosomal protein S20 OS=Mus musculus OX=10090 GN=Rps20 PE=1 SV=1	Rps20	2.17189	1.98704	1.60858	0.140368	3.20765	2.02081	0.59837	2.41552	3.01721		0.297428
Q6PHZ2	Calcium/calmodulin-dependent protein kinase type II subunit delta OS=Mus musculus OX=10090 GN=Camk2d PE=1 SV=1	Camk2d	0.396076	1.29496	1.13252	-0.901419	1.61909	0.963926	-1.21003	1.41858	1.36144		0.173582
Q9CZX8	40S ribosomal protein S19 OS=Mus musculus OX=10090 GN=Rps19 PE=1 SV=3	Rps19	3.25478	2.62104	2.81594	2.82376	3.73095	3.24134	2.53776	3.14418	2.36419	+	0.0392981
Q99KV1	DnaJ homolog subfamily B member 11 OS=Mus musculus OX=10090 GN=Dnajb11 PE=1 SV=1	Dnajb11	0.67905	-0.404305	-0.785854	-0.733665	1.10879	0.659535	-2.64112	0.944115	0.279997		0.122698
Q8BH59	Calcium-binding mitochondrial carrier protein Aralar1 OS=Mus musculus OX=10090 GN=Slc25a12 PE=1 SV=1	Slc25a12	-2.81313	-0.401855	0.701677	-1.83924	n. def.	-0.85829	0.223675	-2.95016	-2.3257		0.0791029
A2A7S8	Uncharacterized protein KIAA1522 OS=Mus musculus OX=10090 GN=Kiaa1522 PE=1 SV=1	Kiaa1522	-2.713	-1.15505	-1.06221	n. def.	-7.09903	-0.872921	-2.60135	-1.86243	-1.7716		0.241265
Q8QZR5	Alanine aminotransferase 1 OS=Mus musculus OX=10090 GN=Gpt PE=1 SV=3	Gpt	0.930433	-0.957663	0.464563	-1.18497	-0.235252	-0.911394	-1.17839	2.10053	-0.0542297		0.117176
P54775	26S proteasome regulatory subunit 6B OS=Mus musculus OX=10090 GN=Psmc4 PE=1 SV=2	Psmc4	0.296112	-0.0411491	-0.34096	-1.35765	0.614834	-0.0265884	-0.440056	0.592718	0.350563		0.136839
Q91WQ3	Tyrosine--tRNA ligase, cytoplasmic OS=Mus musculus OX=10090 GN=Yars1 PE=1 SV=3	Yars1	0.622303	0.636736	0.276304	-0.207285	0.279064	0.833153	0.120331	0.270325	-1.36184		0.0789119
P27661	Histone H2AX OS=Mus musculus OX=10090 GN=H2ax PE=1 SV=2	H2ax	n. def.	-9.64789	n. def.	n. def.	-8.79719	-9.01019	-3.79352	n. def.	-6.10681		0.0675546
Q9R1P0	Proteasome subunit alpha type-4 OS=Mus musculus OX=10090 GN=Psma4 PE=1 SV=1	Psma4	1.50396	1.70497	1.32012	0.211788	1.85116	1.29775	0.612494	2.07295	1.33314	+	0.0364313
P84096	Rho-related GTP-binding protein RhoG OS=Mus musculus OX=10090 GN=Rhog PE=1 SV=1	Rhog	-1.70074	-0.736563	-1.1643	n. def.	-1.63565	-1.26188	-3.34185	-0.638851	-1.98736		0.0702482
Q9WV92	Band 4.1-like protein 3 OS=Mus musculus OX=10090 GN=Epb41l3 PE=1 SV=1	Epb41l3	-0.532604	-0.138002	0.149019	-3.26336	-2.03612	0.423847	-1.33021	0.159349	-0.935011		0.120296
P62897	Cytochrome c, somatic OS=Mus musculus OX=10090 GN=Cycs PE=1 SV=2	Cycs	1.94987	3.62735	2.35691	2.07071	2.99405	3.45776	1.8195	3.31631	3.27796		0.487666
P68037	Ubiquitin-conjugating enzyme E2 L3 OS=Mus musculus OX=10090 GN=Ube2l3 PE=1 SV=1	Ube2l3	1.70236	1.99429	1.38511	0.366066	2.18178	2.34723	1.26028	2.31063	0.163578	+	0.0172742
Q99KN9	Clathrin interactor 1 OS=Mus musculus OX=10090 GN=Clint1 PE=1 SV=2	Clint1	0.0876007	0.654144	0.122467	-0.240238	-0.310022	1.0287	-0.381082	0.957041	-2.24281		0.113927
P53026	60S ribosomal protein L10a OS=Mus musculus OX=10090 GN=Rpl10a PE=1 SV=3	Rpl10a	2.45575	1.90704	0.636419	0.374062	2.52878	1.93789	1.10885	2.79731	2.25458		0.117405
P63330	Serine/threonine-protein phosphatase 2A catalytic subunit alpha isoform OS=Mus musculus OX=10090 GN=Ppp2ca PE=1 SV=1	Ppp2ca	1.92709	1.35784	1.3372	-2.36224	0.52277	1.86343	1.13795	1.87399	0.55958		0.209469
Q99L13	3-hydroxyisobutyrate dehydrogenase, mitochondrial OS=Mus musculus OX=10090 GN=Hibadh PE=1 SV=1	Hibadh	0.945372	2.15081	1.41559	0.551575	0.710152	2.32162	0.287399	1.26742	1.11202	+	0.0171618
Q8BVI4	Dihydropteridine reductase OS=Mus musculus OX=10090 GN=Qdpr PE=1 SV=2	Qdpr	1.06497	1.92184	1.19787	0.234547	0.504139	1.8963	-0.00237465	2.26273	1.60737		0.298558
Q7TMK9	Heterogeneous nuclear ribonucleoprotein Q OS=Mus musculus OX=10090 GN=Syncrip PE=1 SV=2	Syncrip	2.04401	1.36118	0.901468	0.664875	2.2268	1.73066	1.11973	1.76307	2.12036		0.235776
Q3ULD5	Methylcrotonoyl-CoA carboxylase beta chain, mitochondrial OS=Mus musculus OX=10090 GN=Mccc2 PE=1 SV=1	Mccc2	-0.767405	0.00683785	0.206171	-0.689875	0.103979	-0.672176	-0.326422	0.252485	0.404631		0.986832
Q925I1	ATPase family AAA domain-containing protein 3 OS=Mus musculus OX=10090 GN=Atad3 PE=1 SV=1	Atad3	-1.22703	-0.0384884	-0.673576	-0.838257	-1.84815	-1.75567	-0.455017	0.633709	-1.18555		0.999856
Q9Z2U1	Proteasome subunit alpha type-5 OS=Mus musculus OX=10090 GN=Psma5 PE=1 SV=1	Psma5	2.16763	2.4286	1.92516	0.537678	2.83169	2.3041	1.21514	2.4914	1.86615	+	0.0296245
P99026	Proteasome subunit beta type-4 OS=Mus musculus OX=10090 GN=Psmb4 PE=1 SV=1	Psmb4	1.22708	1.5704	0.193899	0.675098	2.32207	1.25924	-0.744131	1.88711	0.874939		0.105799
P28798	Progranulin OS=Mus musculus OX=10090 GN=Grn PE=1 SV=2	Grn	-0.00984573	1.05559	0.77005	-0.330404	0.654203	1.07217	-0.322214	0.147407	0.929543		0.134405
P35979	60S ribosomal protein L12 OS=Mus musculus OX=10090 GN=Rpl12 PE=1 SV=2	Rpl12	2.8633	1.69994	2.28193	1.95102	2.83451	2.16625	1.96267	2.76067	2.79557		0.0674358
O55131	Septin-7 OS=Mus musculus OX=10090 GN=Septin7 PE=1 SV=1	Septin7	1.16933	0.70796	1.60285	0.484144	0.82309	1.45977	0.782602	1.23986	0.525129		0.102564
P10518	Delta-aminolevulinic acid dehydratase OS=Mus musculus OX=10090 GN=Alad PE=1 SV=1	Alad	0.383673	-0.000118256	0.587036	-1.56615	-0.902828	0.0336914	-0.0506325	1.01681	-0.908745		0.224967
P54823	Probable ATP-dependent RNA helicase DDX6 OS=Mus musculus OX=10090 GN=Ddx6 PE=1 SV=1	Ddx6	-0.747131	-3.13681	-0.750544	1.02059	-1.46713	-2.26044	0.486311	-0.3773	-0.548609	+	0.0479336
P14685	26S proteasome non-ATPase regulatory subunit 3 OS=Mus musculus OX=10090 GN=Psmd3 PE=1 SV=3	Psmd3	0.343208	-0.444016	0.52632	n. def.	-0.589188	-0.11067	0.0632305	1.02705	-1.3495		0.467553
P01837	Immunoglobulin kappa constant OS=Mus musculus OX=10090 GN=Igkc PE=1 SV=2	Igkc	0.990913	1.67003	-1.37826	0.72938	-1.48406	1.01046	-1.15106	1.8573	-2.04383		0.562402
Q9DBX6	Cytochrome P450 2S1 OS=Mus musculus OX=10090 GN=Cyp2s1 PE=1 SV=1	Cyp2s1	0.993101	0.444746	0.874803	-2.71533	-2.30241	0.181797	0.223579	1.72682	0.859169		0.749368
Q9D1Q6	Endoplasmic reticulum resident protein 44 OS=Mus musculus OX=10090 GN=Erp44 PE=1 SV=1	Erp44	1.44943	2.27852	0.742519	0.518469	1.79439	1.74559	-2.02829	1.58281	1.36739		0.196287
Q9QXG4	Acetyl-coenzyme A synthetase, cytoplasmic OS=Mus musculus OX=10090 GN=Acss2 PE=1 SV=2	Acss2	0.0972252	0.979624	1.87139	0.202042	-0.553553	1.20477	1.37977	0.474218	0.0906677		0.074218
Q62469	Integrin alpha-2 OS=Mus musculus OX=10090 GN=Itga2 PE=1 SV=2	Itga2	-0.443869	-1.39543	-1.96607	-0.471008	-1.25105	-1.81792	n. def.	-0.227447	-0.825254	+	0.0384865
Q8BTZ7	Mannose-1-phosphate guanyltransferase beta OS=Mus musculus OX=10090 GN=Gmppb PE=1 SV=1	Gmppb	0.144201	0.362537	0.631584	-0.185986	1.17341	-0.485989	0.440529	0.829256	1.12753		0.558655
Q91WK2	Eukaryotic translation initiation factor 3 subunit H OS=Mus musculus OX=10090 GN=Eif3h PE=1 SV=1	Eif3h	-1.97102	-4.65004	-1.64569	-3.01543	-3.9956	-4.73878	-2.15353	-1.44852	-2.42755		0.486349
Q91VR5	ATP-dependent RNA helicase DDX1 OS=Mus musculus OX=10090 GN=Ddx1 PE=1 SV=1	Ddx1	1.07993	0.258964	0.563291	0.826742	0.273003	0.891159	0.860447	1.21318	-0.40234		0.637719
Q9CPQ1	Cytochrome c oxidase subunit 6C OS=Mus musculus OX=10090 GN=Cox6c PE=1 SV=3	Cox6c	3.98498	5.50477	3.9345	3.20239	4.92357	5.11107	2.81942	4.93972	5.6996		0.56176
Q9EQ20	Methylmalonate-semialdehyde dehydrogenase [acylating], mitochondrial OS=Mus musculus OX=10090 GN=Aldh6a1 PE=1 SV=1	Aldh6a1	0.275797	0.908585	1.4482	-0.295555	-1.12753	0.84296	0.825014	1.72261	1.66613		0.663986
P42669	Transcriptional activator protein Pur-alpha OS=Mus musculus OX=10090 GN=Pura PE=1 SV=1	Pura	1.1604	1.32353	1.255	-0.159737	0.0932522	1.07454	0.200184	1.17059	0.455486		0.050562
Q9CQZ5	NADH dehydrogenase [ubiquinone] 1 alpha subcomplex subunit 6 OS=Mus musculus OX=10090 GN=Ndufa6 PE=1 SV=1	Ndufa6	1.24391	2.45502	2.07679	1.64147	1.83124	1.8481	1.6363	1.4808	2.26723		0.148547
Q8CG76	Aflatoxin B1 aldehyde reductase member 2 OS=Mus musculus OX=10090 GN=Akr7a2 PE=1 SV=3	Akr7a2	1.23386	1.64793	1.68112	0.100817	1.7541	2.3238	0.247414	2.15765	1.86091		0.151166
P17183	Gamma-enolase OS=Mus musculus OX=10090 GN=Eno2 PE=1 SV=2	Eno2	-1.68207	-2.07775	0.062645	-0.622061	-2.42915	-1.94672	-2.18369	-3.18472	-4.33963		0.557059
Q61545	RNA-binding protein EWS OS=Mus musculus OX=10090 GN=Ewsr1 PE=1 SV=2	Ewsr1	-0.0835018	-0.712439	-0.116339	-3.3738	-0.928473	0.203402	-1.57194	0.416391	0.197687		0.301146
Q91V61	Sideroflexin-3 OS=Mus musculus OX=10090 GN=Sfxn3 PE=1 SV=1	Sfxn3	-1.06881	1.08014	1.73212	-0.674162	-2.83039	0.0904274	1.4395	-0.521259	1.16491		0.0622022
Q6ZQI3	Malectin OS=Mus musculus OX=10090 GN=Mlec PE=1 SV=2	Mlec	0.65517	-0.045887	0.0675602	0.255886	0.931206	-0.017231	0.0274868	1.30879	0.314823	+	0.00319384
P97805	Protein FAM3D OS=Mus musculus OX=10090 GN=Fam3d PE=2 SV=2	Fam3d	3.12241	3.12404	3.18196	2.59818	3.51181	3.61501	2.68876	2.61038	3.81468		0.779033
O88792	Junctional adhesion molecule A OS=Mus musculus OX=10090 GN=F11r PE=1 SV=2	F11r	0.576662	1.4923	1.23078	1.0064	0.371923	1.29719	1.55207	1.34743	-0.0518055		0.443743
O88685	26S proteasome regulatory subunit 6A OS=Mus musculus OX=10090 GN=Psmc3 PE=1 SV=2	Psmc3	0.457273	-0.287044	-0.679405	3.26066	0.800774	-0.171743	2.33228	0.272749	0.205154		0.0588076
Q07813	Apoptosis regulator BAX OS=Mus musculus OX=10090 GN=Bax PE=1 SV=1	Bax	-0.973148	0.329163	-0.418041	1.93538	-0.041605	0.546021	-0.249952	0	0.391605		0.336331
Q91X52	L-xylulose reductase OS=Mus musculus OX=10090 GN=Dcxr PE=1 SV=2	Dcxr	-0.729754	1.26725	1.1587	0.826067	-0.383997	0.476664	1.00099	-0.0987549	0.698698	+	0.00343532
Q9Z0G9	Claudin-3 OS=Mus musculus OX=10090 GN=Cldn3 PE=1 SV=1	Cldn3	1.49291	1.02901	2.25415	1.48939	0.514603	1.37347	1.77086	2.04736	0.99752		0.923031
P49722	Proteasome subunit alpha type-2 OS=Mus musculus OX=10090 GN=Psma2 PE=1 SV=3	Psma2	0.421661	1.69481	1.08979	-0.262293	2.34738	1.16172	-0.193184	2.47286	1.74038		0.297412
Q3TXS7	26S proteasome non-ATPase regulatory subunit 1 OS=Mus musculus OX=10090 GN=Psmd1 PE=1 SV=1	Psmd1	0.620499	-0.448914	-0.602581	-1.34816	0.334711	0.108873	-1.0466	0.930319	-1.2431	+	0.000735593
Q9WUZ9	Ectonucleoside triphosphate diphosphohydrolase 5 OS=Mus musculus OX=10090 GN=Entpd5 PE=1 SV=1	Entpd5	0.574671	-0.226629	0.122997	-1.7932	-0.614742	-0.661556	-1.21205	2.39163	-0.924273		0.0884939
P07758	Alpha-1-antitrypsin 1-1 OS=Mus musculus OX=10090 GN=Serpina1a PE=1 SV=4	Serpina1a	0.00763893	-0.620235	1.03554	-0.204254	0.522127	1.12373	0.580521	0.10088	0.566057		0.846334
Q9JKA5	Cell surface A33 antigen OS=Mus musculus OX=10090 GN=Gpa33 PE=2 SV=2	Gpa33	2.9396	3.50792	3.88356	3.06012	3.55629	4.19435	3.44623	3.77996	3.05603		0.128586
Q91YN5	UDP-N-acetylhexosamine pyrophosphorylase OS=Mus musculus OX=10090 GN=Uap1 PE=1 SV=1	Uap1	1.60939	1.2953	1.20657	0.487852	1.75287	0.748238	0.282835	2.21776	1.17116	+	0.0181633
Q60710	Deoxynucleoside triphosphate triphosphohydrolase SAMHD1 OS=Mus musculus OX=10090 GN=Samhd1 PE=1 SV=3	Samhd1	0.294121	1.19737	1.26744	4.04672	1.73958	1.77345	2.1609	1.46132	1.03302		0.337581
P26638	Serine--tRNA ligase, cytoplasmic OS=Mus musculus OX=10090 GN=Sars1 PE=1 SV=3	Sars1	0.796047	0.343075	0.627098	-1.02846	0.412266	0.192383	0.0101795	1.24318	0.889311		0.305137
Q05816	Fatty acid-binding protein 5 OS=Mus musculus OX=10090 GN=Fabp5 PE=1 SV=3	Fabp5	0.523651	-0.962793	3.4168	n. def.	-0.839489	-2.06839	5.8411	-2.23699	-3.20008		0.801835
O70370	Cathepsin S OS=Mus musculus OX=10090 GN=Ctss PE=1 SV=2	Ctss	-0.201319	2.57171	2.07621	-1.24949	0.458489	2.70779	2.91308	-0.492577	-1.53153		0.138301
P70670	Nascent polypeptide-associated complex subunit alpha, muscle-specific form OS=Mus musculus OX=10090 GN=Naca PE=1 SV=2	Naca	2.33241	1.70681	1.36471	0.507288	2.59202	2.49664	0.973112	2.4025	0.713175	+	0.00357678
P07146	Anionic trypsin-2 OS=Mus musculus OX=10090 GN=Prss2 PE=1 SV=1	Prss2	3.92024	3.26972	0.299023	1.73916	5.10195	1.89288	1.68412	4.88532	2.45312	+	0.0196121
Q8JZN5	Complex I assembly factor ACAD9, mitochondrial OS=Mus musculus OX=10090 GN=Acad9 PE=1 SV=2	Acad9	1.42681	3.10991	1.88193	-0.118225	2.07422	2.33924	-0.0630913	2.4949	2.88822		0.284966
P39447	Tight junction protein ZO-1 OS=Mus musculus OX=10090 GN=Tjp1 PE=1 SV=2	Tjp1	-6.73639	-0.29241	-0.273583	-1.9505	-0.420288	-0.306875	-2.42975	-1.21589	-0.0359974		0.407214
P38060	Hydroxymethylglutaryl-CoA lyase, mitochondrial OS=Mus musculus OX=10090 GN=Hmgcl PE=1 SV=2	Hmgcl	1.3529	0.802076	0.977613	0.0149593	0.0436897	0.391144	1.05853	2.14069	0.824963		0.624449
P09036	Serine protease inhibitor Kazal-type 1 OS=Mus musculus OX=10090 GN=Spink1 PE=1 SV=1	Spink1	-1.80537	3.83779	1.6099	2.36676	1.49411	2.50898	1.9387	-3.83865	1.98467		0.0520847
O35226	26S proteasome non-ATPase regulatory subunit 4 OS=Mus musculus OX=10090 GN=Psmd4 PE=1 SV=1	Psmd4	-0.100695	0.229094	-0.41015	n. def.	0.607826	-0.196314	-2.69581	0.174536	-0.561357		0.0909372
Q924M7	Mannose-6-phosphate isomerase OS=Mus musculus OX=10090 GN=Mpi PE=1 SV=1	Mpi	0.252394	0.763289	0.592651	n. def.	0.552196	0.370342	-1.13647	1.0601	-0.114281	+	0.0465615
G5E8K5	Ankyrin-3 OS=Mus musculus OX=10090 GN=Ank3 PE=1 SV=1	Ank3	-0.470665	0.127592	-0.981569	-2.64581	-2.90285	-1.0686	-0.481838	-0.596626	-0.654501		0.724558
O70251	Elongation factor 1-beta OS=Mus musculus OX=10090 GN=Eef1b PE=1 SV=5	Eef1b	2.11472	1.52078	1.31887	0.883135	3.32079	2.53956	0.632807	2.36056	2.39829		0.192049
P63024	Vesicle-associated membrane protein 3 OS=Mus musculus OX=10090 GN=Vamp3 PE=1 SV=1	Vamp3	0.539711	0.753649	0.00835228	0.350367	1.14906	1.31624	-0.615721	0.855619	1.43322		0.743577
Q9CQR2	40S ribosomal protein S21 OS=Mus musculus OX=10090 GN=Rps21 PE=1 SV=1	Rps21	2.9437	2.95702	3.49528	3.71105	3.76571	3.33778	2.76052	2.28047	3.29207		0.793047
Q99NB9	Splicing factor 3B subunit 1 OS=Mus musculus OX=10090 GN=Sf3b1 PE=1 SV=1	Sf3b1	0.141043	-0.948536	0.0135002	0.34083	-0.569557	-1.19197	0.692945	-0.213373	-2.37522		0.851857
P21271	Unconventional myosin-Vb OS=Mus musculus OX=10090 GN=Myo5b PE=1 SV=2	Myo5b	-1.74647	-2.30421	-1.03144	-2.30618	-0.699074	-1.21392	-1.75311	-0.203312	-0.334293		0.617457
P01899	H-2 class I histocompatibility antigen, D-B alpha chain OS=Mus musculus OX=10090 GN=H2-D1 PE=1 SV=2	H2-D1	-2.19146	-2.0201	n. def.	-2.03406	1.72986	-0.0899563	n. def.	0.278059	-0.565712		0.690633
Q9JLR9	HIG1 domain family member 1A, mitochondrial OS=Mus musculus OX=10090 GN=Higd1a PE=1 SV=1	Higd1a	1.84163	0.218689	-0.0230064	0.138615	1.13955	-0.396954	-0.418438	2.09252	1.77838		0.0663997
Q6ZWN5	40S ribosomal protein S9 OS=Mus musculus OX=10090 GN=Rps9 PE=1 SV=3	Rps9	3.5003	2.29648	2.88402	2.27919	2.77426	2.59185	2.74924	3.45481	2.19464		0.0509959
Q62465	Synaptic vesicle membrane protein VAT-1 homolog OS=Mus musculus OX=10090 GN=Vat1 PE=1 SV=3	Vat1	1.32925	0.563116	0.852972	-2.83014	0.646732	1.57421	-1.3731	2.4211	1.22569		0.131723
P62889	60S ribosomal protein L30 OS=Mus musculus OX=10090 GN=Rpl30 PE=1 SV=2	Rpl30	2.66987	1.44084	1.90101	1.44007	2.44889	1.76352	1.86751	2.59249	1.94869	+	0.00465913
P46460	Vesicle-fusing ATPase OS=Mus musculus OX=10090 GN=Nsf PE=1 SV=2	Nsf	0.823858	0.871122	0.889566	0.0462418	1.27177	0.498722	0.619513	0.397093	0.942543		0.645607
O35295	Transcriptional activator protein Pur-beta OS=Mus musculus OX=10090 GN=Purb PE=1 SV=3	Purb	-0.0355473	0.648935	1.13947	-0.0378246	0.0159721	0.43371	0.422815	-0.209942	0.0318222	+	0.0213251
O08547	Vesicle-trafficking protein SEC22b OS=Mus musculus OX=10090 GN=Sec22b PE=1 SV=3	Sec22b	0.431341	0.991453	0.0243702	-0.228931	0.875706	1.5473	-0.250307	1.29528	1.40132		0.604536
P62814	V-type proton ATPase subunit B, brain isoform OS=Mus musculus OX=10090 GN=Atp6v1b2 PE=1 SV=1	Atp6v1b2	1.14508	1.64032	1.46763	-1.30532	1.26321	1.04431	0.299082	1.45295	1.27964		0.156849
Q99JX3	Golgi reassembly-stacking protein 2 OS=Mus musculus OX=10090 GN=Gorasp2 PE=1 SV=3	Gorasp2	-0.0339279	-0.247347	1.14593	-1.18891	-0.350985	0.443407	1.30027	0.0788422	-1.62104		0.542492
Q62159	Rho-related GTP-binding protein RhoC OS=Mus musculus OX=10090 GN=Rhoc PE=1 SV=2	Rhoc	-1.63719	0.251549	-0.173794	-0.966877	-0.520273	-0.443028	-0.524565	-1.56482	-0.0454006		0.0787002
Q9QYB1	Chloride intracellular channel protein 4 OS=Mus musculus OX=10090 GN=Clic4 PE=1 SV=3	Clic4	-1.26743	-3.66319	-1.56685	-1.53013	-3.09219	-1.75128	-3.97242	-3.90268	n. def.		0.914311
O35658	Complement component 1 Q subcomponent-binding protein, mitochondrial OS=Mus musculus OX=10090 GN=C1qbp PE=1 SV=1	C1qbp	1.44232	0.317818	-0.317139	-1.30342	-0.674124	1.7525	-0.824072	1.06627	n. def.		0.216793
Q9WV80	Sorting nexin-1 OS=Mus musculus OX=10090 GN=Snx1 PE=1 SV=1	Snx1	1.737	1.88655	2.50181	1.75404	1.52337	1.99482	2.44891	1.63788	1.97751		0.150108
D3Z7P3	Glutaminase kidney isoform, mitochondrial OS=Mus musculus OX=10090 GN=Gls PE=1 SV=1	Gls	-0.248383	-0.725031	0.938801	0.59898	-2.09095	-0.379518	0.0635529	1.2265	-0.137434		0.836601
P63276	40S ribosomal protein S17 OS=Mus musculus OX=10090 GN=Rps17 PE=1 SV=2	Rps17	1.47113	1.38957	0.7712	-0.807337	1.84428	1.70332	-0.499838	1.95223	0.475174	+	0.00564746
Q9QWR8	Alpha-N-acetylgalactosaminidase OS=Mus musculus OX=10090 GN=Naga PE=1 SV=2	Naga	0.978201	2.59437	1.75943	0.415978	1.71034	2.35511	1.99907	1.12764	1.60111		0.155647
P10639	Thioredoxin OS=Mus musculus OX=10090 GN=Txn PE=1 SV=3	Txn	5.4651	5.35542	5.63099	5.92276	4.49814	5.72946	5.08685	4.98517	3.32018		0.510865
Q8BG32	26S proteasome non-ATPase regulatory subunit 11 OS=Mus musculus OX=10090 GN=Psmd11 PE=1 SV=3	Psmd11	0.949291	0.977081	1.57892	1.59344	1.75719	1.23452	1.22847	1.62532	1.33892		0.791069
Q9CQD1	Ras-related protein Rab-5A OS=Mus musculus OX=10090 GN=Rab5a PE=1 SV=1	Rab5a	-0.320202	-0.635672	-0.959427	-1.00995	-1.08977	-0.348806	-0.519363	-1.12946	-0.786512		0.786423
Q91V12	Cytosolic acyl coenzyme A thioester hydrolase OS=Mus musculus OX=10090 GN=Acot7 PE=1 SV=2	Acot7	1.41787	0.308865	-0.233442	-0.721399	-0.10602	-0.0524101	-0.392628	1.04	0.862537		0.305044
Q3ULJ0	Glycerol-3-phosphate dehydrogenase 1-like protein OS=Mus musculus OX=10090 GN=Gpd1l PE=1 SV=2	Gpd1l	1.37666	1.83857	2.13547	0.884562	-0.183479	0.879892	1.47362	1.87366	0.892311		0.593666
Q9EP69	Phosphatidylinositol-3-phosphatase SAC1 OS=Mus musculus OX=10090 GN=Sacm1l PE=1 SV=1	Sacm1l	1.258	0.549627	0.787165	-0.320709	-0.642994	0.270765	0.196869	0.986895	0.988697		0.891525
P28660	Nck-associated protein 1 OS=Mus musculus OX=10090 GN=Nckap1 PE=1 SV=2	Nckap1	-1.07491	-0.716244	-0.401291	-0.656879	n. def.	-0.810539	-0.628025	-0.538023	-1.68065		0.650088
P63325	40S ribosomal protein S10 OS=Mus musculus OX=10090 GN=Rps10 PE=1 SV=1	Rps10	1.82542	0.991951	0.772552	0.0711994	0.596855	1.81888	-0.145454	1.71797	-0.645101	+	0.0212059
Q8BT60	Copine-3 OS=Mus musculus OX=10090 GN=Cpne3 PE=1 SV=2	Cpne3	1.07786	0.0740948	1.15717	1.07324	0.182612	0.634909	0.851997	1.63508	0.657621		0.73861
Q62093	Serine/arginine-rich splicing factor 2 OS=Mus musculus OX=10090 GN=Srsf2 PE=1 SV=4	Srsf2	2.13145	1.86183	1.54378	1.56371	2.66856	2.25608	0.999109	2.20099	2.65469		0.442808
P42225	Signal transducer and activator of transcription 1 OS=Mus musculus OX=10090 GN=Stat1 PE=1 SV=1	Stat1	n. def.	-3.69184	-2.14055	0.194616	1.54042	-2.73837	-3.53748	-0.0897007	-1.07917		0.0935556
Q9D8T2	Gasdermin-D OS=Mus musculus OX=10090 GN=Gsdmdc1 PE=1 SV=1	Gsdmd	-0.231556	1.44901	1.50872	-0.960028	1.29255	0.682955	0.932777	0.859886	-0.57827		0.163033
Q3TMQ6	Angiogenin-4 OS=Mus musculus OX=10090 GN=Ang4 PE=1 SV=1	Ang4	-1.96297	-1.88994	-2.00646	3.26242	-1.79437	-5.06297	n. def.	-0.870909	3.5798	+	0.00526888
P16014	Secretogranin-1 OS=Mus musculus OX=10090 GN=Chgb PE=1 SV=2	Chgb	-0.796627	-6.27486	-4.50447	-0.305159	-4.85548	-3.75554	n. def.	0.995808	-4.15696		0.30181
P14131	40S ribosomal protein S16 OS=Mus musculus OX=10090 GN=Rps16 PE=1 SV=4	Rps16	3.0221	1.23149	2.47087	1.89481	2.98982	2.14674	2.03779	3.03288	2.1106	+	0.0230551
Q9CY58	Plasminogen activator inhibitor 1 RNA-binding protein OS=Mus musculus OX=10090 GN=Serbp1 PE=1 SV=2	Serbp1	0.571745	-2.11962	-0.14753	-0.760614	-0.0783081	0.0153522	-0.901226	0.0505619	-1.66454		0.185668
Q9JHI5	Isovaleryl-CoA dehydrogenase, mitochondrial OS=Mus musculus OX=10090 GN=Ivd PE=1 SV=1	Ivd	1.46053	1.95125	1.83434	-0.394047	0.226408	1.67988	0.235367	1.86527	1.31239		0.117313
P14602	Heat shock protein beta-1 OS=Mus musculus OX=10090 GN=Hspb1 PE=1 SV=3	Hspb1	-1.47936	-1.48247	-3.79409	n. def.	0.107237	-0.38199	n. def.	-1.50937	-0.0531616		0.461774
O35887	Calumenin OS=Mus musculus OX=10090 GN=Calu PE=1 SV=1	Calu	0.296507	-0.261534	-0.37295	0.317072	0.0255566	0.0716381	-0.806585	0.012413	-0.72307		0.344173
Q9D0S9	Histidine triad nucleotide-binding protein 2, mitochondrial OS=Mus musculus OX=10090 GN=Hint2 PE=1 SV=1	Hint2	0.00136948	1.20374	1.28621	0.3731	-0.139381	1.62423	0.957876	1.22143	1.41255		0.152604
P60229	Eukaryotic translation initiation factor 3 subunit E OS=Mus musculus OX=10090 GN=Eif3e PE=1 SV=1	Eif3e	-0.460674	1.64333	-0.695028	n. def.	1.73284	-0.413019	-2.97903	0.923296	-1.00292		0.134699
Q9DB05	Alpha-soluble NSF attachment protein OS=Mus musculus OX=10090 GN=Napa PE=1 SV=1	Napa	0.436468	0.508686	0.458216	-0.771618	0.767143	0.768602	-2.07055	0.520185	0.079567	+	0.0444331
O55022	Membrane-associated progesterone receptor component 1 OS=Mus musculus OX=10090 GN=Pgrmc1 PE=1 SV=4	Pgrmc1	0.115923	-0.624353	-1.22656	-3.10486	-0.149019	0.394993	-1.44964	0.871139	0.79397		0.39011
Q61655	ATP-dependent RNA helicase DDX19A OS=Mus musculus OX=10090 GN=Ddx19a PE=1 SV=2	Ddx19a	-1.84994	-4.11989	-1.50095	-3.97982	-4.12817	-3.2432	-5.51288	-1.4631	-2.79071		0.396342
P62075	Mitochondrial import inner membrane translocase subunit Tim13 OS=Mus musculus OX=10090 GN=Timm13 PE=1 SV=1	Timm13	1.56222	2.30611	1.86339	1.59625	1.93995	2.43636	1.20636	2.00293	1.2972	+	0.0183968
Q9R0A1	Chloride channel protein 2 OS=Mus musculus OX=10090 GN=Clcn2 PE=1 SV=2	Clcn2	-0.517691	-0.313103	-1.91495	n. def.	0.546743	-1.2867	-2.74444	-2.54496	1.41521		0.945083
Q80TH2	Erbin OS=Mus musculus OX=10090 GN=Erbin PE=1 SV=3	Erbin	n. def.	n. def.	-4.92936	-5.65823	-6.70379	-6.59375	-4.98465	-5.16704	-8.39999		0.906694
P22892	AP-1 complex subunit gamma-1 OS=Mus musculus OX=10090 GN=Ap1g1 PE=1 SV=3	Ap1g1	0.584305	1.0856	1.05979	-1.14003	-1.8086	1.16557	0.556858	1.56591	0.938334		0.537373
Q9CWS0	N(G),N(G)-dimethylarginine dimethylaminohydrolase 1 OS=Mus musculus OX=10090 GN=Ddah1 PE=1 SV=3	Ddah1	1.19276	0.109081	n. def.	-1.58435	1.95897	-3.00134	-2.8504	1.55669	0.990517		0.14125
Q11136	Xaa-Pro dipeptidase OS=Mus musculus OX=10090 GN=Pepd PE=1 SV=3	Pepd	0.333822	-0.54026	0.576645	-2.39931	-1.28371	-0.0615749	-0.855102	1.05625	-1.79392		0.0910963
Q9CWK8	Sorting nexin-2 OS=Mus musculus OX=10090 GN=Snx2 PE=1 SV=2	Snx2	-1.53677	-0.438868	-0.371702	0.595161	-0.826733	-0.514498	-0.0044899	-1.14369	-0.170238	+	0.00637214
P32261	Antithrombin-III OS=Mus musculus OX=10090 GN=Serpinc1 PE=1 SV=1	Serpinc1	0.890026	-1.85145	0.413279	-2.23635	0.3699	-0.0522633	0.243065	-0.828003	-0.137564		0.659871
Q9QZQ1	Afadin OS=Mus musculus OX=10090 GN=Afdn PE=1 SV=3	Afdn	-3.06207	-1.57336	0.020155	-0.00662804	-2.21082	-1.64158	-1.72663	-0.661444	-1.89313		0.565541
P35980	60S ribosomal protein L18 OS=Mus musculus OX=10090 GN=Rpl18 PE=1 SV=3	Rpl18	4.7809	3.00925	6.31653	8.87171	3.64315	3.35833	7.96484	3.88704	3.48669		0.258758
Q9JM95	Alpha-N-acetylgalactosaminide alpha-2,6-sialyltransferase 6 OS=Mus musculus OX=10090 GN=St6galnac6 PE=2 SV=1	St6galnac6	0.742504	0.67762	-0.435295	-1.18685	1.87955	1.32481	-2.17763	1.25818	1.85541		0.334683
Q8K3G9	DCC-interacting protein 13-beta OS=Mus musculus OX=10090 GN=Appl2 PE=1 SV=1	Appl2	n. def.	-4.53588	-0.749817	-1.87431	n. def.	-2.55445	-3.14536	-4.00623	n. def.		0.948931
O70194	Eukaryotic translation initiation factor 3 subunit D OS=Mus musculus OX=10090 GN=Eif3d PE=1 SV=2	Eif3d	-0.153149	-1.34571	-1.20569	0.915571	0.382319	-1.00945	0.0287628	0.272728	-0.328106	+	0.01002
Q9D172	Glutamine amidotransferase-like class 1 domain-containing protein 3A, mitochondrial OS=Mus musculus OX=10090 GN=Gatd3a PE=1 SV=1	Gatd3a	-0.327818	1.40289	0.215582	-0.630779	-1.3193	1.33547	-1.42922	0.525454	-1.49151	+	0.0264063
Q3THW5	Histone H2A.V OS=Mus musculus OX=10090 GN=H2az2 PE=1 SV=3	H2az2	1.75503	2.47909	2.12638	0.900972	2.0615	2.94323	1.02281	2.34246	1.71308	+	0.0163592
Q00898	Alpha-1-antitrypsin 1-5 OS=Mus musculus OX=10090 GN=Serpina1e PE=1 SV=1	Serpina1e	0.537392	n. def.	0.733383	-1.90975	n. def.	1.34832	0.0673962	0.419071	-0.424654		0.124257
Q9WTL2	Ras-related protein Rab-25 OS=Mus musculus OX=10090 GN=Rab25 PE=1 SV=2	Rab25	-0.41715	0.572649	0.745104	-1.0025	-0.0974235	0.107599	-0.618568	0.173565	-0.419949	+	0.0107736
Q9CZY3	Ubiquitin-conjugating enzyme E2 variant 1 OS=Mus musculus OX=10090 GN=Ube2v1 PE=1 SV=1	Ube2v1	0.963837	1.09887	1.17649	-0.0202618	1.57154	1.6703	0.206825	1.56198	1.90846		0.442929
P50171	Estradiol 17-beta-dehydrogenase 8 OS=Mus musculus OX=10090 GN=Hsd17b8 PE=1 SV=2	Hsd17b8	-2.10881	-0.49489	0.202	-1.27109	-3.60371	-0.174116	0.371944	-0.0696964	0.200502		0.190972
Q69ZN7	Myoferlin OS=Mus musculus OX=10090 GN=Myof PE=1 SV=2	Myof	-1.0989	-2.10436	-0.559181	-2.15567	-3.21637	-1.9217	-0.571749	-1.98599	-1.39084		0.611353
P32020	Non-specific lipid-transfer protein OS=Mus musculus OX=10090 GN=Scp2 PE=1 SV=3	Scp2	2.00972	2.46426	1.06617	-0.440783	2.73782	2.0656	0.643856	3.06718	1.83658		0.0779148
Q99NB1	Acetyl-coenzyme A synthetase 2-like, mitochondrial OS=Mus musculus OX=10090 GN=Acss1 PE=1 SV=1	Acss1	1.00365	0.417715	0.854454	-0.056839	0.169722	0.949408	0.210266	1.80223	1.1985		0.599665
Q99020	Heterogeneous nuclear ribonucleoprotein A/B OS=Mus musculus OX=10090 GN=Hnrnpab PE=1 SV=1	Hnrnpab	2.15521	1.61003	1.59082	0.785381	1.89842	2.4806	0.472019	2.35632	0.202599	+	0.00290196
O08734	Bcl-2 homologous antagonist/killer OS=Mus musculus OX=10090 GN=Bak1 PE=1 SV=3	Bak1	-0.73274	0.534195	0.967607	4.46828	-0.319378	0.236946	3.3345	-0.245085	-0.326599		0.12123
Q8K3J1	NADH dehydrogenase [ubiquinone] iron-sulfur protein 8, mitochondrial OS=Mus musculus OX=10090 GN=Ndufs8 PE=1 SV=1	Ndufs8	0.93302	1.13798	1.61116	0.709974	-1.31607	1.64531	0.532404	0.496384	0.751862		0.12274
Q3B7Z2	Oxysterol-binding protein 1 OS=Mus musculus OX=10090 GN=Osbp PE=1 SV=3	Osbp	-1.71323	-2.99036	-2.567	-2.57577	-1.74852	-2.27782	-0.646456	0.772524	-1.1005		0.199147
Q8QZS1	3-hydroxyisobutyryl-CoA hydrolase, mitochondrial OS=Mus musculus OX=10090 GN=Hibch PE=1 SV=1	Hibch	-0.532108	0.581495	0.258196	n. def.	-1.63587	0.639317	-1.76141	0.486588	-0.953543		0.0907483
P28867	Protein kinase C delta type OS=Mus musculus OX=10090 GN=Prkcd PE=1 SV=3	Prkcd	1.92178	2.36938	2.41862	2.13619	0.705561	2.30677	2.25789	2.31888	1.16985		0.378117
Q8R088	Golgi phosphoprotein 3-like OS=Mus musculus OX=10090 GN=Golph3l PE=1 SV=1	Golph3l	0.292898	0.157398	0.980726	-0.577816	0.177732	0.241804	-0.375635	0.301081	-0.187702	+	0.0271676
Q9Z1Z2	Serine-threonine kinase receptor-associated protein OS=Mus musculus OX=10090 GN=Strap PE=1 SV=2	Strap	0.214867	-0.585297	-0.774681	-2.79468	0.695002	-0.504057	-2.08873	0.151138	-1.30903	+	0.00216785
Q9WVP1	AP-1 complex subunit mu-2 OS=Mus musculus OX=10090 GN=Ap1m2 PE=1 SV=3	Ap1m2	-0.0829983	0.048399	1.10866	-0.528732	-0.996218	-0.328804	0.273979	0.906219	0.435898		0.864485
O88533	Aromatic-L-amino-acid decarboxylase OS=Mus musculus OX=10090 GN=Ddc PE=1 SV=1	Ddc	-3.08477	0.11792	-0.543936	-2.72851	n. def.	-0.0795937	-1.17832	-1.0761	-1.98366		0.0730552
P62751	60S ribosomal protein L23a OS=Mus musculus OX=10090 GN=Rpl23a PE=1 SV=1	Rpl23a	2.79737	2.41025	2.00672	0.950539	3.07546	2.71294	1.17029	3.0334	2.21021	+	0.0162018
Q61205	Platelet-activating factor acetylhydrolase IB subunit gamma OS=Mus musculus OX=10090 GN=Pafah1b3 PE=1 SV=1	Pafah1b3	1.30234	1.07991	2.15025	0.952778	1.64636	3.15963	2.33979	1.09187	1.31377		0.456572
P61089	Ubiquitin-conjugating enzyme E2 N OS=Mus musculus OX=10090 GN=Ube2n PE=1 SV=1	Ube2n	2.31232	2.41039	2.30475	1.96383	2.45554	2.56041	1.99874	2.19834	2.13738	+	0.0158636
Q9JKB1	Ubiquitin carboxyl-terminal hydrolase isozyme L3 OS=Mus musculus OX=10090 GN=Uchl3 PE=1 SV=2	Uchl3	-0.774014	0.107883	1.19427	0.466528	0.322451	-0.396076	1.01578	-0.7097	-2.09458		0.74983
Q9ERU9	E3 SUMO-protein ligase RanBP2 OS=Mus musculus OX=10090 GN=Ranbp2 PE=1 SV=2	Ranbp2	-1.61756	-6.36987	-4.64145	n. def.	-2.59455	-3.04745	n. def.	-2.55354	n. def.		0.0739912
Q7TQG1	Pleckstrin homology domain-containing family A member 6 OS=Mus musculus OX=10090 GN=Plekha6 PE=1 SV=1	Plekha6	-1.24335	0.0289116	1.17505	-0.753145	-0.358112	0.160534	-0.461214	0.361383	0.889114		0.43275
Q9WUB3	Glycogen phosphorylase, muscle form OS=Mus musculus OX=10090 GN=Pygm PE=1 SV=3	Pygm	n. def.	n. def.	n. def.	n. def.	n. def.	n. def.	n. def.	n. def.	n. def.		1
Q78ZA7	Nucleosome assembly protein 1-like 4 OS=Mus musculus OX=10090 GN=Nap1l4 PE=1 SV=1	Nap1l4	-1.06094	-1.40011	-0.545776	-1.99945	-0.47047	-0.488453	-0.0728836	1.02069	-1.30204		0.454579
P26645	Myristoylated alanine-rich C-kinase substrate OS=Mus musculus OX=10090 GN=Marcks PE=1 SV=2	Marcks	-0.0596294	-4.27898	0.0492573	-3.58811	-2.0903	-0.226747	-1.31029	-1.05666	n. def.		0.71828
Q9CQ69	Cytochrome b-c1 complex subunit 8 OS=Mus musculus OX=10090 GN=Uqcrq PE=1 SV=3	Uqcrq	1.49578	2.32624	1.94918	0.892216	1.65105	1.85496	0.862721	2.33876	3.08629		0.808841
P21278	Guanine nucleotide-binding protein subunit alpha-11 OS=Mus musculus OX=10090 GN=Gna11 PE=1 SV=1	Gna11	1.19183	1.55002	2.06368	0.618408	0.980255	1.43817	1.48659	1.80978	1.35175		0.343814
O08997	Copper transport protein ATOX1 OS=Mus musculus OX=10090 GN=Atox1 PE=1 SV=1	Atox1	1.02276	2.50163	1.6881	0.0408192	1.91133	1.91381	0.456356	1.3615	1.00347	+	0.0164021
Q9D3P8	Plasminogen receptor (KT) OS=Mus musculus OX=10090 GN=Plgrkt PE=1 SV=1	Plgrkt	-0.321934	2.13635	1.25667	-1.18112	-0.740927	2.1528	0.552082	1.76098	0.659981		0.131583
P11352	Glutathione peroxidase 1 OS=Mus musculus OX=10090 GN=Gpx1 PE=1 SV=2	Gpx1	0.536482	1.44817	1.08615	-1.88617	0.314554	1.75774	0.171167	0.862494	1.50708		0.270466
Q9D309	Protein FAM3B OS=Mus musculus OX=10090 GN=Fam3b PE=1 SV=1	Fam3b	0.784088	-0.930813	-1.35391	-4.5953	1.08837	-2.84922	-1.45656	1.5129	-0.173418		0.067237
Q62433	Protein NDRG1 OS=Mus musculus OX=10090 GN=Ndrg1 PE=1 SV=1	Ndrg1	0.0761852	-1.7689	-0.806753	-0.757782	0.184471	0.214771	-0.809353	0.895239	0.470842		0.235391
O70274	Protein tyrosine phosphatase type IVA 2 OS=Mus musculus OX=10090 GN=Ptp4a2 PE=1 SV=1	Ptp4a2	n. def.	-0.742397	-1.15623	n. def.	-1.20211	-1.1074	-2.10209	-1.84461	-0.13908		0.754719
Q8VHF2	Cadherin-related family member 5 OS=Mus musculus OX=10090 GN=Cdhr5 PE=1 SV=1	Cdhr5	-0.633814	0.329636	-0.697164	n. def.	-0.803083	-0.691593	-2.10884	1.18497	-0.603096		0.37477
Q8BSY0	Aspartyl/asparaginyl beta-hydroxylase OS=Mus musculus OX=10090 GN=Asph PE=1 SV=1	Asph	-0.724957	-1.10866	-1.94264	-3.41806	-2.00761	-0.624716	-4.26889	-1.19146	-1.8177		0.0640393
Q99KR7	Peptidyl-prolyl cis-trans isomerase F, mitochondrial OS=Mus musculus OX=10090 GN=Ppif PE=1 SV=1	Ppif	-0.662052	0.917248	0.375553	-0.541527	1.41509	1.90405	-0.703682	0.369785	1.57755		0.549197
Q8QZR3	Pyrethroid hydrolase Ces2a OS=Mus musculus OX=10090 GN=Ces2a PE=1 SV=1	Ces2a	-0.438232	1.24467	0.0227146	n. def.	-0.562624	0.955872	-1.49408	1.25602	0.58358		0.46999
Q922Q1	Mitochondrial amidoxime reducing component 2 OS=Mus musculus OX=10090 GN=Mtarc2 PE=1 SV=1	Mtarc2	0.57349	1.70969	2.48409	0.0511417	-0.231424	1.85797	2.00122	1.86474	0.867044		0.234836
P56528	ADP-ribosyl cyclase/cyclic ADP-ribose hydrolase 1 OS=Mus musculus OX=10090 GN=Cd38 PE=1 SV=2	Cd38	0.663143	2.46751	1.24029	0.388281	2.79916	2.3909	0.458523	1.049	0.486582		0.10672
Q9D6Y7	Mitochondrial peptide methionine sulfoxide reductase OS=Mus musculus OX=10090 GN=Msra PE=1 SV=1	Msra	-0.435429	-0.453056	-2.37845	-2.32036	-0.212904	-0.533299	-1.37558	0.359732	0.519514		0.468476
O55222	Integrin-linked protein kinase OS=Mus musculus OX=10090 GN=Ilk PE=1 SV=2	Ilk	-2.8503	-1.47727	n. def.	-2.74667	-0.624124	0.277576	-2.8934	-1.61706	0.141355		0.622434
Q6PDL0	Cytoplasmic dynein 1 light intermediate chain 2 OS=Mus musculus OX=10090 GN=Dync1li2 PE=1 SV=2	Dync1li2	0.16917	2.14382	-0.00128937	n. def.	1.62756	1.67104	-1.38617	1.65871	2.24297		0.808016
Q61847	Meprin A subunit beta OS=Mus musculus OX=10090 GN=Mep1b PE=1 SV=2	Mep1b	-0.61161	1.42365	-0.371836	-0.101582	0.706385	-0.977396	-1.10657	0.717684	0.330465		0.774165
P99028	Cytochrome b-c1 complex subunit 6, mitochondrial OS=Mus musculus OX=10090 GN=Uqcrh PE=1 SV=2	Uqcrh	2.79283	2.82981	2.7218	1.29913	2.13701	3.21684	1.69301	2.83681	3.02073		0.232386
Q9D8W5	26S proteasome non-ATPase regulatory subunit 12 OS=Mus musculus OX=10090 GN=Psmd12 PE=1 SV=4	Psmd12	-1.45493	-0.745014	-1.61301	n. def.	-2.67265	-2.9692	n. def.	-0.126236	-0.335527		0.73341
P16332	Methylmalonyl-CoA mutase, mitochondrial OS=Mus musculus OX=10090 GN=Mmut PE=1 SV=2	Mmut	0.337896	0.497332	0.751202	0.278097	-0.68721	0.44352	-1.84795	0.394861	0.611271		0.483461
P60122	RuvB-like 1 OS=Mus musculus OX=10090 GN=Ruvbl1 PE=1 SV=1	Ruvbl1	0.102758	-1.51065	-0.845696	n. def.	-0.6656	-1.17138	-0.87598	-1.04503	-1.31193		0.265681
Q9ES64	Harmonin OS=Mus musculus OX=10090 GN=Ush1c PE=1 SV=1	Ush1c	-0.982399	-0.549627	-1.46117	n. def.	-1.12409	-0.508804	-2.64276	0.0771885	-0.969337		0.311892
Q6X893	Choline transporter-like protein 1 OS=Mus musculus OX=10090 GN=Slc44a1 PE=1 SV=3	Slc44a1	-0.875549	1.35239	1.63851	-2.10761	-0.668249	1.45505	0.490528	0.122593	0.264408		0.0572003
Q9JHJ0	Tropomodulin-3 OS=Mus musculus OX=10090 GN=Tmod3 PE=1 SV=1	Tmod3	0.943876	2.0578	0.263082	-1.39349	2.41233	2.74703	0.194054	0.574678	1.91172		0.435097
Q9JM76	Actin-related protein 2/3 complex subunit 3 OS=Mus musculus OX=10090 GN=Arpc3 PE=1 SV=3	Arpc3	1.74751	2.8634	1.7002	0.764038	2.72609	2.54807	0.573458	2.57676	2.13057		0.113443
P20108	Thioredoxin-dependent peroxide reductase, mitochondrial OS=Mus musculus OX=10090 GN=Prdx3 PE=1 SV=1	Prdx3	2.95906	3.35862	2.27427	0.55789	2.23498	2.45689	1.34256	3.30284	1.82575	+	0.0295654
Q64GA5	Cytosolic phospholipase A2 gamma OS=Mus musculus OX=10090 GN=Pla2g4c PE=1 SV=1	Pla2g4c	n. def.	n. def.	n. def.	-1.45791	n. def.	n. def.	n. def.	-2.2199	-2.46273		1
Q9CQC7	NADH dehydrogenase [ubiquinone] 1 beta subcomplex subunit 4 OS=Mus musculus OX=10090 GN=Ndufb4 PE=1 SV=3	Ndufb4	1.5296	2.64815	2.22512	0.682468	1.48663	2.20839	0.776476	1.86336	2.39161		0.149609
Q80Y14	Glutaredoxin-related protein 5, mitochondrial OS=Mus musculus OX=10090 GN=Glrx5 PE=1 SV=2	Glrx5	0.310595	1.48676	-0.220602	-0.405035	0.916655	0.164764	-1.56506	1.27598	2.21809		0.775514
Q3U0B3	Dehydrogenase/reductase SDR family member 11 OS=Mus musculus OX=10090 GN=Dhrs11 PE=1 SV=1	Dhrs11	0.0642261	1.38813	1.47356	0.975872	0.261923	0.79462	1.73817	1.24633	1.38379		0.148693
P62301	40S ribosomal protein S13 OS=Mus musculus OX=10090 GN=Rps13 PE=1 SV=2	Rps13	2.7662	2.31437	2.24199	1.58075	3.08593	2.37404	1.95386	2.81214	1.90029	+	0.000498009
Q8BGH2	Sorting and assembly machinery component 50 homolog OS=Mus musculus OX=10090 GN=Samm50 PE=1 SV=1	Samm50	0.730207	1.32531	1.15919	0.365812	-1.59634	1.2236	-1.01001	1.56366	0.809521		0.416595
Q9QYJ0	DnaJ homolog subfamily A member 2 OS=Mus musculus OX=10090 GN=Dnaja2 PE=1 SV=1	Dnaja2	0.191458	-0.348805	-0.324186	-0.69821	-0.268022	-0.314228	-0.0905953	0.40645	-0.943277		0.0984465
Q9CX34	Protein SGT1 homolog OS=Mus musculus OX=10090 GN=Sugt1 PE=1 SV=3	Sugt1	0.741781	-0.579622	-0.48982	0.14945	0.153441	-0.0723495	-1.42802	-0.334818	0.316168		0.542676
P31725	Protein S100-A9 OS=Mus musculus OX=10090 GN=S100a9 PE=1 SV=3	S100a9	1.97808	1.75689	3.44036	3.82827	5.11835	1.5555	2.12055	n. def.	n. def.		0.646464
Q9CXZ1	NADH dehydrogenase [ubiquinone] iron-sulfur protein 4, mitochondrial OS=Mus musculus OX=10090 GN=Ndufs4 PE=1 SV=3	Ndufs4	0.0483589	0.119839	0.378779	-0.766193	-2.19726	1.15216	-0.780014	0.712532	n. def.		0.36802
Q9JMA9	Sodium- and chloride-dependent neutral and basic amino acid transporter B(0+) OS=Mus musculus OX=10090 GN=Slc6a14 PE=1 SV=1	Slc6a14	-2.68865	-1.37553	-1.46232	-2.19092	-2.31918	-2.09411	n. def.	-0.463759	n. def.		0.816181
Q9WVJ3	Carboxypeptidase Q OS=Mus musculus OX=10090 GN=Cpq PE=1 SV=1	Cpq	1.88534	2.38453	2.4116	1.83791	1.5458	2.16863	2.12513	2.20324	1.93524		0.104388
Q9QXX4	Calcium-binding mitochondrial carrier protein Aralar2 OS=Mus musculus OX=10090 GN=Slc25a13 PE=1 SV=1	Slc25a13	0.833412	0.577812	1.48786	-0.652418	-1.81991	0.870386	0.501141	1.83339	1.05308		0.742896
Q9CYZ2	Tumor protein D54 OS=Mus musculus OX=10090 GN=Tpd52l2 PE=1 SV=1	Tpd52l2	-0.932621	-1.20902	2.34619	-1.42051	-1.84149	-0.332235	-4.32098	-0.78837	-0.369392		0.288597
P56677	Suppressor of tumorigenicity 14 protein homolog OS=Mus musculus OX=10090 GN=St14 PE=1 SV=2	St14	-0.486317	-1.10652	-0.283247	-1.61373	0.0331898	-0.716795	-0.824234	-0.751694	2.34858		0.811745
Q9JIX8	Apoptotic chromatin condensation inducer in the nucleus OS=Mus musculus OX=10090 GN=Acin1 PE=1 SV=3	Acin1	-0.537855	-1.72327	-0.109705	1.79702	-0.741968	-0.642632	1.27513	-1.90256	-2.1069		0.468608
Q8K3X6	Ankyrin repeat and SAM domain-containing protein 4B OS=Mus musculus OX=10090 GN=Anks4b PE=1 SV=1	Anks4b	-1.29058	-0.109148	-2.14207	-2.40124	-0.350546	-0.938763	-1.83648	-0.723043	-0.136196		0.696879
Q9JHW2	Omega-amidase NIT2 OS=Mus musculus OX=10090 GN=Nit2 PE=1 SV=1	Nit2	-1.79828	-1.45318	0.321943	n. def.	-2.13211	-1.90313	-0.457436	-0.291031	-1.70004		0.89013
P62827	GTP-binding nuclear protein Ran OS=Mus musculus OX=10090 GN=Ran PE=1 SV=3	Ran	3.37103	2.50476	2.9436	2.5183	3.03577	2.66879	2.58164	3.21025	2.94321	+	0.036128
Q64152	Transcription factor BTF3 OS=Mus musculus OX=10090 GN=Btf3 PE=1 SV=3	Btf3	1.51126	-0.130707	-0.730627	-0.782932	2.45143	0.832186	n. def.	0.282923	-1.73476		0.0558427
O08810	116 kDa U5 small nuclear ribonucleoprotein component OS=Mus musculus OX=10090 GN=Eftud2 PE=1 SV=1	Eftud2	-1.47138	-1.96801	-1.67194	-4.06675	-1.94768	-1.80861	-2.8105	-0.864189	-0.729761		0.454902
P62748	Hippocalcin-like protein 1 OS=Mus musculus OX=10090 GN=Hpcal1 PE=1 SV=2	Hpcal1	0.689169	-0.125471	0.650887	-0.890732	-2.56853	1.11748	-0.985922	0.491392	-2.41939		0.219165
Q8VDP4	Cell cycle and apoptosis regulator protein 2 OS=Mus musculus OX=10090 GN=Ccar2 PE=1 SV=2	Ccar2	-0.702213	n. def.	-0.31982	-2.47983	n. def.	-4.14055	-0.290398	-1.51865	0.220095		0.688775
Q9DBH5	Vesicular integral-membrane protein VIP36 OS=Mus musculus OX=10090 GN=Lman2 PE=1 SV=2	Lman2	4.17638	4.52455	4.23517	3.13182	4.24144	4.07383	3.92093	4.021	4.4394		0.437014
Q8VBZ3	Cleft lip and palate transmembrane protein 1 homolog OS=Mus musculus OX=10090 GN=Clptm1 PE=1 SV=1	Clptm1	-1.06541	-3.39358	-3.01197	n. def.	-1.49311	-6.86562	-2.67707	-0.712574	-1.67911		0.0798596
P97872	Flavin-containing monooxygenase 5 OS=Mus musculus OX=10090 GN=Fmo5 PE=1 SV=4	Fmo5	-1.37871	-3.95251	0.297077	-0.422016	n. def.	n. def.	0.00319672	1.35708	n. def.		0.667798
Q148V8	Protein FAM83H OS=Mus musculus OX=10090 GN=Fam83h PE=1 SV=1	Fam83h	-0.817553	-0.33407	0.00148201	-0.410601	0.654362	0.299421	-0.570658	0.222889	1.45575		0.963304
P46978	Dolichyl-diphosphooligosaccharide--protein glycosyltransferase subunit STT3A OS=Mus musculus OX=10090 GN=Stt3a PE=1 SV=1	Stt3a	1.60008	0.25292	-0.251104	-0.557629	-0.106895	0.536221	-0.270327	2.03616	-0.871809		0.0642037
P61255	60S ribosomal protein L26 OS=Mus musculus OX=10090 GN=Rpl26 PE=1 SV=1	Rpl26	2.28274	1.55709	1.412	0.66172	2.05833	1.80947	0.923946	2.51465	2.51367		0.232292
Q9D7B6	Isobutyryl-CoA dehydrogenase, mitochondrial OS=Mus musculus OX=10090 GN=Acad8 PE=1 SV=2	Acad8	-0.584976	0.846168	1.16138	0.261602	-2.79204	-0.0672035	0.715372	0.766937	1.15299		0.232515
Q91WJ8	Far upstream element-binding protein 1 OS=Mus musculus OX=10090 GN=Fubp1 PE=1 SV=1	Fubp1	0.260187	-0.417582	-2.9406	-1.90481	0.151623	0.509728	n. def.	-0.551008	-0.640842		0.538609
Q91WU5	Arsenite methyltransferase OS=Mus musculus OX=10090 GN=As3mt PE=1 SV=2	As3mt	-1.31294	-0.193546	-0.708721	-3.55278	-1.47986	-0.129765	-1.0458	-0.612087	-1.40205		0.133537
Q61035	Histidine--tRNA ligase, cytoplasmic OS=Mus musculus OX=10090 GN=Hars1 PE=1 SV=2	Hars1	0.0754814	0.158728	0.127871	-0.995829	0.294607	0.276051	-2.07215	0.877396	-0.476183	+	0.0203398
Q922H4	Mannose-1-phosphate guanyltransferase alpha OS=Mus musculus OX=10090 GN=Gmppa PE=1 SV=1	Gmppa	-0.0315838	-0.401068	0.494129	-2.55175	0.484188	-1.00098	-0.312586	-0.522976	-0.0457745		0.498124
P59999	Actin-related protein 2/3 complex subunit 4 OS=Mus musculus OX=10090 GN=Arpc4 PE=1 SV=3	Arpc4	2.86411	2.94494	3.24621	2.2512	2.86456	2.58816	2.92451	2.9913	2.39447		0.2242
Q71LX4	Talin-2 OS=Mus musculus OX=10090 GN=Tln2 PE=1 SV=3	Tln2	n. def.	n. def.	-6.19829	n. def.	n. def.	-7.37193	n. def.	n. def.	-7.76305		1
Q7TMY8	E3 ubiquitin-protein ligase HUWE1 OS=Mus musculus OX=10090 GN=Huwe1 PE=1 SV=5	Huwe1	n. def.	-7.53263	-4.29683	-4.54326	n. def.	-2.20466	n. def.	-5.60266	-6.99009		0.654519
Q8BJU0	Small glutamine-rich tetratricopeptide repeat-containing protein alpha OS=Mus musculus OX=10090 GN=Sgta PE=1 SV=2	Sgta	-0.0636635	0.142128	-0.837137	-1.33849	1.04457	0.314337	-3.55393	0.130726	0.698719		0.312013
P27601	Guanine nucleotide-binding protein subunit alpha-13 OS=Mus musculus OX=10090 GN=Gna13 PE=1 SV=1	Gna13	-0.629107	0.138792	0.635323	-1.5126	-0.341881	0.633406	0.668529	0.046833	0.292248		0.4193
Q9Z110	Delta-1-pyrroline-5-carboxylate synthase OS=Mus musculus OX=10090 GN=Aldh18a1 PE=1 SV=2	Aldh18a1	0.272047	n. def.	n. def.	-1.3508	-0.391796	n. def.	-0.704168	1.18589	-0.570711		0.0759282
Q3UZ39	Leucine-rich repeat flightless-interacting protein 1 OS=Mus musculus OX=10090 GN=Lrrfip1 PE=1 SV=2	Lrrfip1	-2.28535	-2.52272	-2.63351	-3.33932	-1.68735	-1.38279	-2.1828	-2.86027	-3.46378		0.328074
Q9JK38	Glucosamine 6-phosphate N-acetyltransferase OS=Mus musculus OX=10090 GN=Gnpnat1 PE=1 SV=1	Gnpnat1	0.131325	0.703466	-0.0961342	-1.41662	0.0308838	0.420793	-1.32223	1.44614	0.0269947		0.0852139
Q80UG5	Septin-9 OS=Mus musculus OX=10090 GN=Septin9 PE=1 SV=1	Septin9	-0.187218	-0.0593491	0.974175	-0.991268	0.243317	0.348043	0.325243	0.114277	-0.85483		0.178213
O08808	Protein diaphanous homolog 1 OS=Mus musculus OX=10090 GN=Diaph1 PE=1 SV=1	Diaph1	-3.0596	-0.931669	-2.73638	n. def.	-0.948807	-1.6886	-1.5143	-1.22154	-0.596525		0.688504
Q9CX86	Heterogeneous nuclear ribonucleoprotein A0 OS=Mus musculus OX=10090 GN=Hnrnpa0 PE=1 SV=1	Hnrnpa0	0.812857	-0.604153	-0.120838	-1.41827	0.551472	0.689638	-0.113882	0.944429	-0.99379	+	0.032268
P15327	Bisphosphoglycerate mutase OS=Mus musculus OX=10090 GN=Bpgm PE=1 SV=2	Bpgm	-1.63174	-1.60218	-1.19264	-0.998314	-2.82944	-3.31151	-3.24127	-2.33563	-0.0557632		0.694381
Q3U0V2	Tumor necrosis factor receptor type 1-associated DEATH domain protein OS=Mus musculus OX=10090 GN=Tradd PE=1 SV=1	Tradd	-1.01426	-1.30973	1.19308	-2.45896	-0.656246	1.17209	-0.723553	0.759983	0.903168		0.637179
Q8BJY1	26S proteasome non-ATPase regulatory subunit 5 OS=Mus musculus OX=10090 GN=Psmd5 PE=1 SV=4	Psmd5	0.289604	0.416731	1.00546	2.54722	-1.04115	0.469433	-0.375256	0.501	0.0599346		0.603343
P05208	Chymotrypsin-like elastase family member 2A OS=Mus musculus OX=10090 GN=Cela2a PE=1 SV=1	Cela2a	1.73565	-3.36929	-2.25649	n. def.	-0.666666	-1.07716	-3.57089	2.58512	-0.906361		0.070727
P26516	26S proteasome non-ATPase regulatory subunit 7 OS=Mus musculus OX=10090 GN=Psmd7 PE=1 SV=2	Psmd7	-0.637861	0.0147247	-0.217817	-2.93742	0.150406	-0.243517	-0.700113	0.0510673	-0.502745		0.187348
Q9D708	Protein S100-A16 OS=Mus musculus OX=10090 GN=S100a16 PE=1 SV=1	S100a16	0.159246	1.16876	2.49704	0.75021	1.72207	2.64911	2.12172	-1.3568	-2.38115		0.329228
Q9JM14	5'(3')-deoxyribonucleotidase, cytosolic type OS=Mus musculus OX=10090 GN=Nt5c PE=1 SV=1	Nt5c	0.596966	2.79998	2.79757	0.674082	1.79208	2.65618	1.80572	0.9196	2.17952	+	0.0313895
Q7TQH0	Ataxin-2-like protein OS=Mus musculus OX=10090 GN=Atxn2l PE=1 SV=1	Atxn2l	1.03354	1.94225	1.04711	2.09107	1.59197	1.25783	1.02356	1.0223	1.45551		0.71365
Q9R111	Guanine deaminase OS=Mus musculus OX=10090 GN=Gda PE=1 SV=1	Gda	-1.44086	1.00373	0.673306	-1.98277	1.42853	4.3869e-05	-0.177462	0.799759	-0.716721		0.257416
Q9CZW5	Mitochondrial import receptor subunit TOM70 OS=Mus musculus OX=10090 GN=Tomm70 PE=1 SV=2	Tomm70	0.621107	0.450535	0.690538	3.19819	0.817894	0.140745	1.23477	0.912849	0.182552		0.367852
Q3TDQ1	Dolichyl-diphosphooligosaccharide--protein glycosyltransferase subunit STT3B OS=Mus musculus OX=10090 GN=Stt3b PE=1 SV=2	Stt3b	-1.68481	-2.65651	-1.05889	n. def.	-1.56471	-1.53216	-2.14331	-0.661293	-1.4732		0.647665
P62835	Ras-related protein Rap-1A OS=Mus musculus OX=10090 GN=Rap1a PE=1 SV=1	Rap1a	1.22945	0.991234	1.68587	0.51033	1.38848	1.67909	1.28436	1.04691	0.784607		0.17708
O55135	Eukaryotic translation initiation factor 6 OS=Mus musculus OX=10090 GN=Eif6 PE=1 SV=2	Eif6	-0.0626316	1.13575	0.400902	-0.726637	1.55923	0.776041	-0.255735	0.757256	0.788902		0.302885
F6ZDS4	Nucleoprotein TPR OS=Mus musculus OX=10090 GN=Tpr PE=1 SV=1	Tpr	-2.81074	-8.35178	-2.14864	-2.38668	-3.52729	-3.52358	-3.19961	-2.78247	-3.8652		0.549679
Q78IK2	ATP synthase membrane subunit DAPIT, mitochondrial OS=Mus musculus OX=10090 GN=Atp5md PE=1 SV=1	Atp5md	2.39792	3.15431	2.47682	1.58117	2.75224	2.92203	1.6645	2.49244	2.69873		0.110705
Q3THS6	S-adenosylmethionine synthase isoform type-2 OS=Mus musculus OX=10090 GN=Mat2a PE=1 SV=2	Mat2a	1.03193	0.41321	0.250273	-4.58451	-0.0417824	0.421635	-0.308418	1.95132	1.78135		0.479174
P97855	Ras GTPase-activating protein-binding protein 1 OS=Mus musculus OX=10090 GN=G3bp1 PE=1 SV=1	G3bp1	1.01882	0.321932	1.0212	-0.344576	1.48925	0.662867	-0.659517	1.1672	-0.0594463	+	0.00186279
Q9JHR7	Insulin-degrading enzyme OS=Mus musculus OX=10090 GN=Ide PE=1 SV=1	Ide	0.548369	-0.473566	-0.511375	n. def.	-1.32454	-1.47696	-0.733313	0.667582	-3.02198		0.262727
Q8BP67	60S ribosomal protein L24 OS=Mus musculus OX=10090 GN=Rpl24 PE=1 SV=2	Rpl24	2.52252	1.94409	2.08056	0.908829	2.5686	2.00416	0.967346	2.92977	2.76801		0.16592
Q64464	Cytochrome P450 3A13 OS=Mus musculus OX=10090 GN=Cyp3a13 PE=1 SV=1	Cyp3a13	0.197882	1.01322	1.08423	0.211109	-1.52604	0.0125904	-0.0847511	1.52129	1.14111		0.753048
P51410	60S ribosomal protein L9 OS=Mus musculus OX=10090 GN=Rpl9 PE=2 SV=2	Rpl9	1.89603	1.12302	0.421162	-0.485214	1.08007	1.46682	0.642265	2.09532	1.21409		0.153554
Q9Z1P6	NADH dehydrogenase [ubiquinone] 1 alpha subcomplex subunit 7 OS=Mus musculus OX=10090 GN=Ndufa7 PE=1 SV=3	Ndufa7	0.783159	2.32467	1.08774	0.838957	1.93806	2.28154	0.748766	1.75575	1.96249		0.467471
P62918	60S ribosomal protein L8 OS=Mus musculus OX=10090 GN=Rpl8 PE=1 SV=2	Rpl8	2.4642	1.57789	2.07198	1.69197	2.33229	1.6427	1.55298	2.54684	2.0642	+	0.0154356
P28352	DNA-(apurinic or apyrimidinic site) endonuclease OS=Mus musculus OX=10090 GN=Apex1 PE=1 SV=2	Apex1	-0.977779	-2.5999	-1.47466	-0.486855	-2.8488	-1.8319	n. def.	-0.672392	-4.21014		0.81284
O35286	Pre-mRNA-splicing factor ATP-dependent RNA helicase DHX15 OS=Mus musculus OX=10090 GN=Dhx15 PE=1 SV=2	Dhx15	-0.227465	-0.977951	-1.36123	-2.22122	-0.19914	-0.314159	-2.34709	-0.210365	-0.508223		0.0898448
P35279	Ras-related protein Rab-6A OS=Mus musculus OX=10090 GN=Rab6a PE=1 SV=4	Rab6a	1.39705	1.91714	1.08204	1.10509	1.84251	1.87311	0.235889	1.49149	1.41219		0.195878
Q9D8W7	OCIA domain-containing protein 2 OS=Mus musculus OX=10090 GN=Ociad2 PE=1 SV=1	Ociad2	1.85391	1.46311	1.24692	0.713398	1.03949	0.977716	0.70933	2.13399	1.36738		0.170465
Q64010	Adapter molecule crk OS=Mus musculus OX=10090 GN=Crk PE=1 SV=1	Crk	-0.708288	0.453568	-0.868765	n. def.	0.504389	0.403419	-1.21303	-1.05092	-0.282347		0.585938
P58281	Dynamin-like 120 kDa protein, mitochondrial OS=Mus musculus OX=10090 GN=Opa1 PE=1 SV=1	Opa1	-1.13067	-0.448593	-0.595686	-2.89015	-1.473	2.75229	-1.06531	0.180086	-1.1056		0.198231
Q8R1F6	Protein HID1 OS=Mus musculus OX=10090 GN=Hid1 PE=1 SV=1	Hid1	-0.598947	-1.87023	0.385937	-3.24612	n. def.	-0.0115376	-0.342861	-1.30538	-1.64874		0.497526
P23198	Chromobox protein homolog 3 OS=Mus musculus OX=10090 GN=Cbx3 PE=1 SV=2	Cbx3	-0.143	-0.10075	-0.782633	0.167044	1.33201	1.18379	-1.63215	0.758701	0.536959		0.524944
Q9D7X3	Dual specificity protein phosphatase 3 OS=Mus musculus OX=10090 GN=Dusp3 PE=1 SV=1	Dusp3	n. def.	-1.50227	-2.34235	n. def.	-2.63183	-1.32626	-2.09092	n. def.	-1.33953		0.987448
P24472	Glutathione S-transferase A4 OS=Mus musculus OX=10090 GN=Gsta4 PE=1 SV=3	Gsta4	1.38337	1.74753	2.43045	-0.165957	0.10244	0.521519	1.59641	2.75893	0.599007		0.585457
Q6ZWY8	Thymosin beta-10 OS=Mus musculus OX=10090 GN=Tmsb10 PE=1 SV=3	Tmsb10	2.06561	2.26348	-0.58728	-0.782835	4.78909	1.70031	n. def.	2.3894	1.82539		0.241163
Q6IRU5	Clathrin light chain B OS=Mus musculus OX=10090 GN=Cltb PE=1 SV=1	Cltb	2.48373	3.09001	2.95435	2.31012	2.64187	3.40332	2.70691	2.69374	0.954044		0.106671
Q91X72	Hemopexin OS=Mus musculus OX=10090 GN=Hpx PE=1 SV=2	Hpx	-0.278418	n. def.	0.61348	-2.59926	-0.883373	0.706862	-0.11223	0.225614	-2.18291		0.0931438
Q8BU33	2-hydroxyacyl-CoA lyase 2 OS=Mus musculus OX=10090 GN=Ilvbl PE=1 SV=1	Ilvbl	-1.42235	-0.279705	-3.94688	-2.46458	-1.9104	-0.582554	-1.75904	-0.83667	-0.227396		0.982303
Q921F2	TAR DNA-binding protein 43 OS=Mus musculus OX=10090 GN=Tardbp PE=1 SV=1	Tardbp	0.123406	0.337948	-0.0249138	-1.2703	0.168175	0.574062	-1.49594	0.683552	0.43914		0.145194
Q9EQ06	Estradiol 17-beta-dehydrogenase 11 OS=Mus musculus OX=10090 GN=Hsd17b11 PE=1 SV=1	Hsd17b11	1.05747	1.1363	0.638632	-0.596271	-0.360426	0.555796	0.224707	1.91339	0.257231		0.325638
P83940	Elongin-C OS=Mus musculus OX=10090 GN=Eloc PE=1 SV=1	Eloc	-0.496601	0.377882	-3.10236	n. def.	0.895689	0.407242	n. def.	0.00197983	-2.15547		0.503546
Q9D0M5	Dynein light chain 2, cytoplasmic OS=Mus musculus OX=10090 GN=Dynll2 PE=1 SV=1	Dynll2	n. def.	0.10788	n. def.	n. def.	-2.2316	-0.108368	n. def.	-0.224766	n. def.		0.34781
Q91VT4	Carbonyl reductase family member 4 OS=Mus musculus OX=10090 GN=Cbr4 PE=1 SV=2	Cbr4	-2.68186	-2.1513	-1.16131	n. def.	-2.08256	-5.52064	-0.121399	-1.20922	-1.75843		0.448926
Q91WT8	RNA-binding protein 47 OS=Mus musculus OX=10090 GN=Rbm47 PE=1 SV=1	Rbm47	-0.147589	-1.4541	-0.986393	n. def.	-1.04261	-1.44931	-2.56636	-0.173664	-1.67858	+	0.0274786
Q8C1B7	Septin-11 OS=Mus musculus OX=10090 GN=Septin11 PE=1 SV=4	Septin11	-1.52012	-2.58701	-1.18844	-3.29192	-1.44679	-1.08841	-3.52743	-0.979786	-2.48323	+	0.0230442
Q9DCH4	Eukaryotic translation initiation factor 3 subunit F OS=Mus musculus OX=10090 GN=Eif3f PE=1 SV=2	Eif3f	0.446903	0.190639	-0.523817	-1.62823	0.164635	0.164808	-0.635521	0.471542	-0.0332699		0.0997596
Q9D1L0	Coiled-coil-helix-coiled-coil-helix domain-containing protein 2 OS=Mus musculus OX=10090 GN=Chchd2 PE=2 SV=1	Chchd2	0.713615	1.59759	0.94545	0.438606	1.66317	1.29859	0.470873	1.39862	-0.72661	+	0.0456105
Q8R1M8	Mucosal pentraxin OS=Mus musculus OX=10090 GN=Mptx1 PE=2 SV=1	Mptx1	n. def.	1.02458	-1.12536	1.78689	n. def.	0.439615	-0.862257	n. def.	2.40385		0.449383
Q9Z1T2	Thrombospondin-4 OS=Mus musculus OX=10090 GN=Thbs4 PE=1 SV=1	Thbs4	-0.370821	-1.08582	-0.0357399	-0.0602093	-2.29401	0.214859	-1.62132	-3.57824	-0.603426		0.20738
Q9JJ06	Glycoprotein-N-acetylgalactosamine 3-beta-galactosyltransferase 1 OS=Mus musculus OX=10090 GN=C1galt1 PE=1 SV=1	C1galt1	0.015625	-0.597954	-2.49494	n. def.	-0.27713	-1.24375	n. def.	0.779194	-0.217938		0.0646972
P47740	Aldehyde dehydrogenase family 3 member A2 OS=Mus musculus OX=10090 GN=Aldh3a2 PE=1 SV=2	Aldh3a2	0.858789	0.710361	-0.380529	-0.526825	0.277643	-0.364748	-2.77735	1.48088	1.36219		0.409877
Q9WUK2	Eukaryotic translation initiation factor 4H OS=Mus musculus OX=10090 GN=Eif4h PE=1 SV=3	Eif4h	1.27167	1.3639	1.19434	0.380503	1.56726	1.56248	0.930502	1.00813	1.2294		0.171783
Q4VAA2	Protein CDV3 OS=Mus musculus OX=10090 GN=Cdv3 PE=1 SV=2	Cdv3	-0.60317	0.137165	-1.72795	-2.25194	1.41594	-0.670586	-1.96727	-1.25545	1.22478		0.77653
Q9ERS2	NADH dehydrogenase [ubiquinone] 1 alpha subcomplex subunit 13 OS=Mus musculus OX=10090 GN=Ndufa13 PE=1 SV=3	Ndufa13	1.66686	2.90391	1.87212	0.597807	2.03758	2.72081	0.825502	2.31494	2.24641		0.119747
P15331	Peripherin OS=Mus musculus OX=10090 GN=Prph PE=1 SV=2	Prph	n. def.	-4.8193	n. def.	-1.03418	-2.56516	-2.96291	n. def.	-3.77408	n. def.		0.581658
Q9WVJ2	26S proteasome non-ATPase regulatory subunit 13 OS=Mus musculus OX=10090 GN=Psmd13 PE=1 SV=1	Psmd13	1.02291	-0.0537739	1.21905	1.67019	0.526239	0.55274	0.749777	0.840008	0.696245		0.56142
Q99KP6	Pre-mRNA-processing factor 19 OS=Mus musculus OX=10090 GN=Prpf19 PE=1 SV=1	Prpf19	0.0525436	-0.684339	0.0263176	n. def.	0.292585	-0.338459	-0.375826	0.217611	0.894426		0.349178
P13707	Glycerol-3-phosphate dehydrogenase [NAD(+)], cytoplasmic OS=Mus musculus OX=10090 GN=Gpd1 PE=1 SV=3	Gpd1	-0.647161	2.72536	2.02168	1.4012	-0.676966	1.17351	1.01947	2.82971	3.06553		0.41816
Q06185	ATP synthase subunit e, mitochondrial OS=Mus musculus OX=10090 GN=Atp5me PE=1 SV=2	Atp5me	3.57291	4.62568	3.87209	3.43011	3.90067	4.60922	3.30223	3.89187	3.62088	+	0.0208967
Q9D2M8	Ubiquitin-conjugating enzyme E2 variant 2 OS=Mus musculus OX=10090 GN=Ube2v2 PE=1 SV=4	Ube2v2	n. def.	n. def.	n. def.	n. def.	n. def.	n. def.	n. def.	n. def.	-0.778063		1
Q8BFZ9	Erlin-2 OS=Mus musculus OX=10090 GN=Erlin2 PE=1 SV=1	Erlin2	1.54399	2.00915	1.16868	-1.7513	2.039	1.88069	0.494026	1.88496	1.34444		0.114747
Q3UIU2	NADH dehydrogenase [ubiquinone] 1 beta subcomplex subunit 6 OS=Mus musculus OX=10090 GN=Ndufb6 PE=1 SV=3	Ndufb6	-0.439892	0.268696	-0.774231	-0.0959969	0.509211	0.29771	0.144716	-0.341415	1.20951		0.548801
Q78IK4	MICOS complex subunit Mic27 OS=Mus musculus OX=10090 GN=Apool PE=1 SV=1	Apool	0.385502	0.806068	0.908085	-1.01606	-0.68557	0.51824	0.308039	1.07985	0.402542		0.388947
P63254	Cysteine-rich protein 1 OS=Mus musculus OX=10090 GN=Crip1 PE=1 SV=2	Crip1	1.20927	1.51991	2.94885	1.5146	-0.160557	1.53008	2.5559	1.6717	1.79447		0.23861
P34022	Ran-specific GTPase-activating protein OS=Mus musculus OX=10090 GN=Ranbp1 PE=1 SV=2	Ranbp1	0.541302	0.447981	0.0079422	-0.908241	0.975063	0.87001	-0.575695	0.622143	-1.43161	+	0.00321682
P31938	Dual specificity mitogen-activated protein kinase kinase 1 OS=Mus musculus OX=10090 GN=Map2k1 PE=1 SV=2	Map2k1	0.78618	0.884146	1.60174	-0.232809	-0.403744	0.675421	0.701437	1.21752	-1.07084		0.207179
P70677	Caspase-3 OS=Mus musculus OX=10090 GN=Casp3 PE=1 SV=1	Casp3	1.01558	-0.511135	0.49675	-0.910854	-0.281618	-0.412781	0.155691	1.268	-0.0868568		0.24444
P17426	AP-2 complex subunit alpha-1 OS=Mus musculus OX=10090 GN=Ap2a1 PE=1 SV=1	Ap2a1	n. def.	n. def.	n. def.	n. def.	n. def.	n. def.	n. def.	n. def.	n. def.		1
Q6PDM2	Serine/arginine-rich splicing factor 1 OS=Mus musculus OX=10090 GN=Srsf1 PE=1 SV=3	Srsf1	1.89381	1.62022	1.16473	1.03833	1.79316	2.46614	0.55871	1.79588	1.07935		0.0605986
Q80X50	Ubiquitin-associated protein 2-like OS=Mus musculus OX=10090 GN=Ubap2l PE=1 SV=1	Ubap2l	-1.26798	-1.41128	-2.63987	-1.88472	-0.447102	-0.80739	n. def.	-2.10751	-1.87032		0.710698
Q9Z0J0	NPC intracellular cholesterol transporter 2 OS=Mus musculus OX=10090 GN=Npc2 PE=1 SV=1	Npc2	0.641937	2.55694	2.59687	1.46976	-0.237358	2.59886	1.96276	0.487803	-2.10348		0.133676
Q8VE37	Regulator of chromosome condensation OS=Mus musculus OX=10090 GN=Rcc1 PE=1 SV=1	Rcc1	-1.1376	-0.724878	-0.647911	-2.29347	-0.764799	-0.194929	-1.04652	-0.436958	-0.501924		0.345401
Q9CR57	60S ribosomal protein L14 OS=Mus musculus OX=10090 GN=Rpl14 PE=1 SV=3	Rpl14	3.17529	2.38729	2.84032	2.27724	3.12693	2.31836	2.56823	3.35345	2.46217	+	0.00516288
Q7TPV4	Myb-binding protein 1A OS=Mus musculus OX=10090 GN=Mybbp1a PE=1 SV=2	Mybbp1a	-2.00478	-0.30378	-5.00081	-0.0528717	n. def.	-1.19131	-3.04729	-1.89557	n. def.		0.948318
Q99KQ4	Nicotinamide phosphoribosyltransferase OS=Mus musculus OX=10090 GN=Nampt PE=1 SV=1	Nampt	-1.04197	-0.401861	-0.145571	-0.258144	-0.0996838	-0.915018	0.391859	-0.599838	-0.426544		0.406399
Q8BMA6	Signal recognition particle subunit SRP68 OS=Mus musculus OX=10090 GN=Srp68 PE=1 SV=2	Srp68	-4.23139	-4.37854	-3.06784	n. def.	-2.48815	-3.6803	n. def.	-3.40334	-3.33227		0.623427
Q8VCI0	Phospholipase B-like 1 OS=Mus musculus OX=10090 GN=Plbd1 PE=1 SV=1	Plbd1	-3.64184	1.39918	1.35627	-0.927692	-2.41973	1.11469	0.929914	-1.91889	-0.583403	+	0.00219948
Q9CZ42	ATP-dependent (S)-NAD(P)H-hydrate dehydratase OS=Mus musculus OX=10090 GN=Naxd PE=1 SV=1	Naxd	-1.72512	-0.471352	-0.531624	n. def.	-3.1103	-1.1996	-2.22102	-0.954166	-0.886663		0.301488
P63168	Dynein light chain 1, cytoplasmic OS=Mus musculus OX=10090 GN=Dynll1 PE=1 SV=1	Dynll1	0.329025	1.19304	0.549261	-0.71579	1.4266	1.22041	n. def.	0.941645	-0.601027	+	0.0155506
Q9JMD3	START domain-containing protein 10 OS=Mus musculus OX=10090 GN=Stard10 PE=1 SV=1	Stard10	3.42873	3.63677	2.2321	0.142107	3.69681	0.884975	0.775248	3.56296	1.64464	+	0.0299671
Q60973	Histone-binding protein RBBP7 OS=Mus musculus OX=10090 GN=Rbbp7 PE=1 SV=1	Rbbp7	0.0214443	-0.284433	-0.0233383	3.06101	0.556175	0.167818	1.21246	0.669636	0.157		0.175874
Q9D8B3	Charged multivesicular body protein 4b OS=Mus musculus OX=10090 GN=Chmp4b PE=1 SV=2	Chmp4b	0.44179	1.28757	0.986402	0.319214	1.77217	1.2411	0.696056	0.627518	0.951918		0.444341
P84089	Enhancer of rudimentary homolog OS=Mus musculus OX=10090 GN=Erh PE=1 SV=1	Erh	1.26234	1.13147	1.0388	0.505777	1.07853	1.732	0.488646	1.32256	1.85211		0.688068
O55023	Inositol monophosphatase 1 OS=Mus musculus OX=10090 GN=Impa1 PE=1 SV=1	Impa1	1.14099	0.48836	1.39289	3.12874	0.776979	0.0753708	1.02842	1.48954	0.981905		0.359875
Q8K1M6	Dynamin-1-like protein OS=Mus musculus OX=10090 GN=Dnm1l PE=1 SV=2	Dnm1l	0.00191498	0.357557	0.923428	0.136679	0.217398	0.179636	0.0624294	0.300036	-0.139626		0.152422
Q9DBR7	Protein phosphatase 1 regulatory subunit 12A OS=Mus musculus OX=10090 GN=Ppp1r12a PE=1 SV=2	Ppp1r12a	-1.17972	-0.492958	-1.84204	-2.10035	-0.952318	0.00125885	n. def.	-0.800053	-1.60305		0.252183
P00493	Hypoxanthine-guanine phosphoribosyltransferase OS=Mus musculus OX=10090 GN=Hprt1 PE=1 SV=3	Hprt1	1.71276	1.92766	1.58075	-1.55793	2.07719	1.71031	0.875545	2.09717	1.69721		0.17431
Q60865	Caprin-1 OS=Mus musculus OX=10090 GN=Caprin1 PE=1 SV=2	Caprin1	0.672796	0.000986099	-0.621023	-1.59879	2.01952	0.843826	0.0707378	0.836683	0.131352		0.119984
Q6P5F9	Exportin-1 OS=Mus musculus OX=10090 GN=Xpo1 PE=1 SV=1	Xpo1	-1.3226	n. def.	-3.24083	n. def.	n. def.	-4.083	n. def.	-1.50038	n. def.	+	0.0346807
Q8K157	Galactose mutarotase OS=Mus musculus OX=10090 GN=Galm PE=1 SV=1	Galm	0.224277	1.06351	1.49286	-0.966383	-1.39652	0.947304	0.616919	0.873287	-0.517481		0.14812
Q8R1V4	Transmembrane emp24 domain-containing protein 4 OS=Mus musculus OX=10090 GN=Tmed4 PE=1 SV=1	Tmed4	-1.89963	0.653158	-1.7157	-0.902067	2.68416	-2.47941	-1.57679	-1.75984	3.50736		0.746462
Q9CPP6	NADH dehydrogenase [ubiquinone] 1 alpha subcomplex subunit 5 OS=Mus musculus OX=10090 GN=Ndufa5 PE=1 SV=3	Ndufa5	0.00473023	1.15868	0.763737	-2.42822	-0.0359764	0.835587	-0.0727348	0.370439	0.39769		0.164501
O70439	Syntaxin-7 OS=Mus musculus OX=10090 GN=Stx7 PE=1 SV=3	Stx7	-0.911112	-0.730803	-0.409838	n. def.	0.0990868	0.130699	-1.19853	-1.22986	-0.754835		0.471044
O70435	Proteasome subunit alpha type-3 OS=Mus musculus OX=10090 GN=Psma3 PE=1 SV=3	Psma3	1.22218	1.3551	1.51444	1.77232	1.47974	1.68215	1.38388	1.25323	1.79466		0.161015
Q9EPU0	Regulator of nonsense transcripts 1 OS=Mus musculus OX=10090 GN=Upf1 PE=1 SV=2	Upf1	-0.429674	-2.56326	-1.19871	-1.33639	-2.07004	-3.83921	-2.25997	-0.428503	-3.12625		0.24542
Q80UU9	Membrane-associated progesterone receptor component 2 OS=Mus musculus OX=10090 GN=Pgrmc2 PE=1 SV=2	Pgrmc2	-3.59584	-2.9599	-1.48989	n. def.	n. def.	-1.88264	n. def.	-2.68399	-3.53999		0.217517
Q8K0J2	UDP-GlcNAc:betaGal beta-1,3-N-acetylglucosaminyltransferase 7 OS=Mus musculus OX=10090 GN=B3gnt7 PE=2 SV=2	B3gnt7	n. def.	-1.45378	-1.02001	n. def.	-4.36963	0.158527	-2.21555	n. def.	-0.287146		0.648548
Q08509	Epidermal growth factor receptor kinase substrate 8 OS=Mus musculus OX=10090 GN=Eps8 PE=1 SV=2	Eps8	n. def.	-2.40414	-2.97663	n. def.	-4.08825	-3.79554	n. def.	n. def.	n. def.		1
P10852	4F2 cell-surface antigen heavy chain OS=Mus musculus OX=10090 GN=Slc3a2 PE=1 SV=1	Slc3a2	0.545326	-0.482424	-1.75738	-0.825897	-0.422497	-0.242784	-3.30564	-1.49215	0.0843792		0.700085
Q3UMR5	Calcium uniporter protein, mitochondrial OS=Mus musculus OX=10090 GN=Mcu PE=1 SV=2	Mcu	-0.869816	-0.707613	0.844419	n. def.	-4.32657	-0.944847	-2.59287	0.282623	-2.84301		0.330599
Q91X79	Chymotrypsin-like elastase family member 1 OS=Mus musculus OX=10090 GN=Cela1 PE=1 SV=1	Cela1	-2.17268	n. def.	n. def.	n. def.	-1.90733	-4.49769	n. def.	-1.39081	n. def.		1
P97825	Jupiter microtubule associated homolog 1 OS=Mus musculus OX=10090 GN=Jpt1 PE=1 SV=3	Jpt1	-3.09053	-0.204966	-1.43959	-2.43802	-0.136131	-0.0325317	n. def.	-0.72612	1.18626		0.825159
Q9CPU0	Lactoylglutathione lyase OS=Mus musculus OX=10090 GN=Glo1 PE=1 SV=3	Glo1	1.84963	2.43176	2.14169	1.38312	2.5695	2.25192	1.54607	2.29398	1.33936	+	0.00706481
P35550	rRNA 2'-O-methyltransferase fibrillarin OS=Mus musculus OX=10090 GN=Fbl PE=1 SV=2	Fbl	-0.756451	-0.95607	-1.20407	-2.0735	-1.48689	-0.29837	-2.03677	-0.473257	-2.89729	+	0.0158154
Q99JB2	Stomatin-like protein 2, mitochondrial OS=Mus musculus OX=10090 GN=Stoml2 PE=1 SV=1	Stoml2	-1.35977	-2.99837	-1.13858	-0.412083	-2.28713	-2.41438	-0.723631	-1.18769	-1.93779		0.279554
Q9ER00	Syntaxin-12 OS=Mus musculus OX=10090 GN=Stx12 PE=1 SV=1	Stx12	-1.75794	-2.68204	-1.03564	-1.35945	-1.65736	-0.996391	-1.44899	-1.44563	-1.67155		0.963144
Q9CQU3	Protein RER1 OS=Mus musculus OX=10090 GN=Rer1 PE=1 SV=1	Rer1	-0.674791	-1.83924	-0.984173	n. def.	n. def.	-0.815288	n. def.	-0.302782	-2.46943		0.19231
Q9EQH2	Endoplasmic reticulum aminopeptidase 1 OS=Mus musculus OX=10090 GN=Erap1 PE=1 SV=2	Erap1	0.356806	-0.715382	-2.78438	n. def.	-0.333342	-0.882437	-1.87833	0.925446	0.0782146		0.196953
Q7TQI3	Ubiquitin thioesterase OTUB1 OS=Mus musculus OX=10090 GN=Otub1 PE=1 SV=2	Otub1	0.238874	0.860676	1.12094	-1.37143	-1.14317	0.774353	0.700111	0.348484	-3.06995		0.165776
Q9DB15	39S ribosomal protein L12, mitochondrial OS=Mus musculus OX=10090 GN=Mrpl12 PE=1 SV=2	Mrpl12	0.64974	1.44363	0.762796	0.0500889	0.562054	1.71238	-0.875776	1.31583	-0.468523	+	0.00856803
E9Q394	A-kinase anchor protein 13 OS=Mus musculus OX=10090 GN=Akap13 PE=1 SV=1	Akap13	-1.45206	-0.852013	-2.51929	-1.36729	-1.33305	-0.79211	-3.24234	-2.59403	-2.76679		0.392202
Q80UM7	Mannosyl-oligosaccharide glucosidase OS=Mus musculus OX=10090 GN=Mogs PE=1 SV=1	Mogs	-0.381495	-2.5866	-3.76121	n. def.	-1.64251	-2.26672	-2.10457	-0.299026	-0.743902		0.0604312
O35381	Acidic leucine-rich nuclear phosphoprotein 32 family member A OS=Mus musculus OX=10090 GN=Anp32a PE=1 SV=1	Anp32a	1.72656	1.46551	1.91789	1.15195	1.10206	2.07897	1.27529	2.23419	0.786621		0.127981
Q9CYR6	Phosphoacetylglucosamine mutase OS=Mus musculus OX=10090 GN=Pgm3 PE=1 SV=1	Pgm3	0.218956	-0.887713	0.320084	-1.14446	-0.556829	-1.22977	-0.0583649	-0.364109	0.662245		0.763168
Q8C0P5	Coronin-2A OS=Mus musculus OX=10090 GN=Coro2a PE=2 SV=1	Coro2a	-0.0422401	0.90834	-0.0241928	-2.74087	0.589918	0.0528812	-2.01118	1.13097	0.497486		0.125781
P62245	40S ribosomal protein S15a OS=Mus musculus OX=10090 GN=Rps15a PE=1 SV=2	Rps15a	2.40174	1.93829	1.79517	0.866646	2.48428	2.06109	1.23547	2.64974	2.17591	+	0.0450762
O35841	Apoptosis inhibitor 5 OS=Mus musculus OX=10090 GN=Api5 PE=1 SV=2	Api5	-0.466835	-1.06761	-0.312544	0.623684	-1.37941	-0.0299168	-0.486317	0.545713	-0.844181		0.924533
P63001	Ras-related C3 botulinum toxin substrate 1 OS=Mus musculus OX=10090 GN=Rac1 PE=1 SV=1	Rac1	2.54602	2.75804	2.86683	2.12731	2.637	2.4613	2.52671	2.62357	2.56831		0.238558
Q9CX00	IST1 homolog OS=Mus musculus OX=10090 GN=Ist1 PE=1 SV=1	Ist1	-0.256535	0.466648	0.165436	-1.02933	0.106312	0.0661297	-0.592514	-0.187569	-0.779751	+	0.0024166
P29699	Alpha-2-HS-glycoprotein OS=Mus musculus OX=10090 GN=Ahsg PE=1 SV=1	Ahsg	-2.02916	-0.505688	-0.986565	-1.53917	1.0688	0.442711	-0.717691	-1.59652	-0.293142		0.82296
P27612	Phospholipase A-2-activating protein OS=Mus musculus OX=10090 GN=Plaa PE=1 SV=4	Plaa	-3.20985	-4.44901	-3.20702	n. def.	-4.87496	-3.25343	n. def.	-1.30234	-3.07725		0.671093
Q05921	2-5A-dependent ribonuclease OS=Mus musculus OX=10090 GN=Rnasel PE=1 SV=2	Rnasel	-1.63899	-0.262161	0.292732	0.50136	0.104618	-0.720795	0.837753	-0.0281696	-0.0611553		0.295137
Q9QYB5	Gamma-adducin OS=Mus musculus OX=10090 GN=Add3 PE=1 SV=2	Add3	-0.969562	-2.30869	0.517467	-2.46709	n. def.	-0.478621	-0.156891	-0.347897	-0.794243		0.888769
Q9D6U8	Protein FAM162A OS=Mus musculus OX=10090 GN=Fam162a PE=1 SV=1	Fam162a	0.781471	-0.447067	-1.31117	0.173065	-1.02414	0.013073	-0.22254	1.11257	-1.00609		0.469278
P23953	Carboxylesterase 1C OS=Mus musculus OX=10090 GN=Ces1c PE=1 SV=4	Ces1c	-0.69206	-1.17399	-1.52047	n. def.	-2.48675	-0.63143	-3.00959	-1.16439	-3.59421	+	0.0369202
Q91YR9	Prostaglandin reductase 1 OS=Mus musculus OX=10090 GN=Ptgr1 PE=1 SV=2	Ptgr1	0.136993	1.59998	2.53678	1.69943	0.381836	2.06964	1.8204	2.44707	-0.797975		0.440578
Q8BM96	Adhesion G-protein coupled receptor G7 OS=Mus musculus OX=10090 GN=Adgrg7 PE=1 SV=2	Adgrg7	-2.68575	-1.21715	-1.85308	n. def.	-2.2691	-2.08423	-2.82342	-4.96099	-1.97517		0.241511
Q9D1J3	SAP domain-containing ribonucleoprotein OS=Mus musculus OX=10090 GN=Sarnp PE=1 SV=3	Sarnp	0.461519	0.111525	0.371136	-1.10035	0.509514	0.660639	-0.235405	0.720577	0.612228		0.224403
Q9WUU7	Cathepsin Z OS=Mus musculus OX=10090 GN=Ctsz PE=1 SV=1	Ctsz	-0.604151	0.63759	0.777538	-0.797329	-0.210234	0.632471	-0.0288677	-0.283218	-1.0629	+	0.00686099
Q9D6J5	NADH dehydrogenase [ubiquinone] 1 beta subcomplex subunit 8, mitochondrial OS=Mus musculus OX=10090 GN=Ndufb8 PE=1 SV=1	Ndufb8	0.692692	2.23218	0.467678	-0.776102	1.72819	2.0094	-0.926563	1.4799	2.14821		0.360501
A2AQ25	Sickle tail protein OS=Mus musculus OX=10090 GN=Skt PE=1 SV=1	Skt	-4.23569	-3.05596	-1.00628	n. def.	-4.84056	-3.8038	-4.86743	-2.88473	-3.66397		0.307045
Q8BL97	Serine/arginine-rich splicing factor 7 OS=Mus musculus OX=10090 GN=Srsf7 PE=1 SV=1	Srsf7	0.873198	0.668694	0.525093	-0.553009	1.83328	0.992111	-0.103134	0.628342	1.47539		0.424178
Q91Z53	Glyoxylate reductase/hydroxypyruvate reductase OS=Mus musculus OX=10090 GN=Grhpr PE=1 SV=1	Grhpr	-0.42746	-0.32023	-0.0199852	-3.74823	-0.718845	-0.491293	-0.363483	0.137882	-0.0576572		0.494337
Q8VH51	RNA-binding protein 39 OS=Mus musculus OX=10090 GN=Rbm39 PE=1 SV=2	Rbm39	0.380392	-0.0914326	-0.517406	-3.96216	0.123718	0.170216	-3.96925	0.752886	0.119915		0.078098
Q9CZ30	Obg-like ATPase 1 OS=Mus musculus OX=10090 GN=Ola1 PE=1 SV=1	Ola1	0.956142	0.561571	0.694758	0.61504	0.775761	0.439354	0.606119	1.05253	0.0743465		0.063985
Q9D939	Sulfotransferase 1C2 OS=Mus musculus OX=10090 GN=Sult1c2 PE=1 SV=1	Sult1c2	0.830916	-0.417725	-0.355778	n. def.	-0.56015	-0.653576	n. def.	1.93373	2.8618		0.171318
Q99K41	EMILIN-1 OS=Mus musculus OX=10090 GN=Emilin1 PE=1 SV=1	Emilin1	-1.50845	n. def.	-1.84705	-1.69048	-1.78356	-0.52228	-1.47739	-3.03639	-4.18743		0.525879
Q569Z6	Thyroid hormone receptor-associated protein 3 OS=Mus musculus OX=10090 GN=Thrap3 PE=1 SV=1	Thrap3	-1.14771	-1.23969	-0.828451	-6.31055	-0.835621	-0.916058	-1.6308	-1.5717	-1.44408		0.275285
Q64514	Tripeptidyl-peptidase 2 OS=Mus musculus OX=10090 GN=Tpp2 PE=1 SV=3	Tpp2	2.73249	3.51905	3.36072	0.245235	3.42876	3.23379	1.23614	2.4399	3.13447		0.107274
P07309	Transthyretin OS=Mus musculus OX=10090 GN=Ttr PE=1 SV=1	Ttr	0.726969	-0.25238	1.06592	-1.1769	0.538935	1.12533	0.147394	1.11365	-0.422764		0.0829929
O35465	Peptidyl-prolyl cis-trans isomerase FKBP8 OS=Mus musculus OX=10090 GN=Fkbp8 PE=1 SV=2	Fkbp8	-0.715979	-1.25157	-1.50242	n. def.	-1.17548	-1.59192	n. def.	-0.416092	-0.202192	+	0.0491125
Q9D0L7	Armadillo repeat-containing protein 10 OS=Mus musculus OX=10090 GN=Armc10 PE=1 SV=1	Armc10	-0.408308	-0.198786	-0.0559101	-1.96213	-0.33539	-0.0404091	-0.640852	0.107624	0.306244		0.48103
Q91VW3	SH3 domain-binding glutamic acid-rich-like protein 3 OS=Mus musculus OX=10090 GN=Sh3bgrl3 PE=1 SV=1	Sh3bgrl3	0.857225	1.42168	-0.151253	0.531132	2.57958	1.72305	0.828566	1.01934	2.38225		0.836377
Q06138	Calcium-binding protein 39 OS=Mus musculus OX=10090 GN=Cab39 PE=1 SV=2	Cab39	0.0882435	-0.391746	0.335827	-0.726492	-3.71761	0.325234	-0.173786	0.140739	n. def.		0.596254
Q9CRD0	OCIA domain-containing protein 1 OS=Mus musculus OX=10090 GN=Ociad1 PE=1 SV=1	Ociad1	-2.9878	-3.52926	n. def.	n. def.	n. def.	-2.80793	n. def.	-2.72599	n. def.		0.501895
Q9CZR8	Elongation factor Ts, mitochondrial OS=Mus musculus OX=10090 GN=Tsfm PE=1 SV=1	Tsfm	-2.85356	-4.03366	-2.60142	-1.1873	-5.40399	-3.3284	-2.00452	-2.90526	n. def.		0.169546
Q61838	Pregnancy zone protein OS=Mus musculus OX=10090 GN=Pzp PE=1 SV=3	Pzp	-2.2621	n. def.	-1.06881	n. def.	-4.22543	-1.83542	-0.927948	-4.76589	-2.32077		0.129495
P54116	Stomatin OS=Mus musculus OX=10090 GN=Stom PE=1 SV=3	Stom	-0.747623	-0.435906	1.13612	-0.429962	-0.706852	-0.460792	0.785168	-2.56982	-3.01345		0.481745
E9Q7P9	Cadherin-related family member 2 OS=Mus musculus OX=10090 GN=Cdhr2 PE=1 SV=1	Cdhr2	0.643461	0.409494	-0.196255	-0.110661	0.844593	-0.418585	-1.71864	1.13591	0.634708		0.179136
Q9DBG9	Tax1-binding protein 3 OS=Mus musculus OX=10090 GN=Tax1bp3 PE=1 SV=1	Tax1bp3	0.493528	1.551	2.00491	2.09553	1.52787	1.6457	2.10112	0.531452	0.830046		0.177256
Q8VCF0	Mitochondrial antiviral-signaling protein OS=Mus musculus OX=10090 GN=Mavs PE=1 SV=1	Mavs	-3.44718	-4.75637	-0.44504	1.14058	-2.76271	-1.8161	2.22623	-4.46589	-1.81745		0.0804165
Q9D2Q8	Protein S100-A14 OS=Mus musculus OX=10090 GN=S100a14 PE=1 SV=1	S100a14	-0.501186	0.922518	1.96236	-0.0347767	0.500336	1.85778	2.10395	-0.407047	n. def.		0.126702
Q9CQI6	Coactosin-like protein OS=Mus musculus OX=10090 GN=Cotl1 PE=1 SV=3	Cotl1	1.30231	1.7264	1.79609	0.320978	-0.0778637	2.06658	1.11961	1.72741	-1.61922		0.133632
Q9ES97	Reticulon-3 OS=Mus musculus OX=10090 GN=Rtn3 PE=1 SV=2	Rtn3	0.523666	0.659733	0.601438	n. def.	-0.0846271	0.718224	-2.44771	0.729713	-0.554291	+	0.0332247
Q9CR61	NADH dehydrogenase [ubiquinone] 1 beta subcomplex subunit 7 OS=Mus musculus OX=10090 GN=Ndufb7 PE=1 SV=3	Ndufb7	0.245344	1.48694	0.00287056	-0.711676	0.410786	1.37485	-0.221024	0.874649	-0.480549	+	0.0418693
Q8C0Z1	Protein FAM234A OS=Mus musculus OX=10090 GN=Fam234a PE=1 SV=1	Fam234a	-0.825071	0.363449	-1.14399	-3.6372	0.524517	0.187174	n. def.	0.449205	-0.00800514		0.354357
A2AI08	Taperin OS=Mus musculus OX=10090 GN=Tprn PE=1 SV=1	Tprn	n. def.	-1.57305	-1.74604	-1.21738	-2.10768	-4.56417	n. def.	-4.74209	-1.08071		0.395644
Q8K1Z0	Ubiquinone biosynthesis protein COQ9, mitochondrial OS=Mus musculus OX=10090 GN=Coq9 PE=1 SV=1	Coq9	-0.362055	-0.297237	-0.803871	-1.4326	-2.67058	0.298111	-1.25017	-0.516046	-1.4064		0.283201
Q9Z261	Claudin-7 OS=Mus musculus OX=10090 GN=Cldn7 PE=1 SV=1	Cldn7	1.51887	2.12406	1.38333	-1.53358	1.71725	3.00246	-0.589108	2.75588	1.35465		0.0518147
Q9DC70	NADH dehydrogenase [ubiquinone] iron-sulfur protein 7, mitochondrial OS=Mus musculus OX=10090 GN=Ndufs7 PE=1 SV=1	Ndufs7	1.05388	1.66122	1.01087	0.536774	0.283039	1.3962	0.603008	2.07177	1.55017		0.695918
P47955	60S acidic ribosomal protein P1 OS=Mus musculus OX=10090 GN=Rplp1 PE=1 SV=1	Rplp1	3.04459	2.43156	2.29198	2.31791	3.75324	2.87631	2.12874	2.06742	1.88238		0.232938
Q9ERN0	Secretory carrier-associated membrane protein 2 OS=Mus musculus OX=10090 GN=Scamp2 PE=1 SV=1	Scamp2	-1.74735	-1.85507	-2.50043	n. def.	-0.136402	-1.78679	n. def.	-0.574812	-1.3144		0.0821674
O88456	Calpain small subunit 1 OS=Mus musculus OX=10090 GN=Capns1 PE=1 SV=1	Capns1	-0.458691	-0.000190735	0.277605	-0.411724	-2.77952	0.479338	-0.35829	0.543224	-4.66467		0.403032
Q8K4Z3	NAD(P)H-hydrate epimerase OS=Mus musculus OX=10090 GN=Naxe PE=1 SV=1	Naxe	0.0917644	0.79384	1.32445	-1.4221	-0.234346	0.815277	0.550072	0.777969	0.0238857		0.154309
Q5FWK3	Rho GTPase-activating protein 1 OS=Mus musculus OX=10090 GN=Arhgap1 PE=1 SV=1	Arhgap1	0.926725	0.748657	1.57253	0.0251885	0.188917	0.948193	0.560915	0.909493	1.00057		0.347148
O89086	RNA-binding protein 3 OS=Mus musculus OX=10090 GN=Rbm3 PE=1 SV=1	Rbm3	-0.593689	-1.44994	-1.98923	-2.67528	1.98428	1.41145	-1.18973	1.06161	1.00976		0.43443
Q9D306	Alpha-1,3-mannosyl-glycoprotein 4-beta-N-acetylglucosaminyltransferase C OS=Mus musculus OX=10090 GN=Mgat4c PE=2 SV=1	Mgat4c	-0.866354	n. def.	-2.23535	n. def.	-0.424454	-4.47603	n. def.	0.454823	-1.59968		0.0508988
Q9CR51	V-type proton ATPase subunit G 1 OS=Mus musculus OX=10090 GN=Atp6v1g1 PE=1 SV=3	Atp6v1g1	-1.26124	0.193691	0.136324	1.28554	0.270922	0.232998	1.32365	-0.797972	0.52568	+	0.0241924
Q91VE0	Long-chain fatty acid transport protein 4 OS=Mus musculus OX=10090 GN=Slc27a4 PE=1 SV=1	Slc27a4	-0.948084	-5.72339	-3.21158	-2.79134	-5.03233	-4.80186	n. def.	0.0455799	-0.26584		0.263396
Q8BFY6	Peflin OS=Mus musculus OX=10090 GN=Pef1 PE=1 SV=1	Pef1	-0.4692	0.345699	0.189409	-3.31187	0.236977	0.9084	-1.42025	-0.0952568	-0.193109		0.0804561
O88441	Metaxin-2 OS=Mus musculus OX=10090 GN=Mtx2 PE=1 SV=1	Mtx2	-1.24116	-0.691856	-0.229511	n. def.	-4.16461	-0.979134	-1.57021	-0.985403	-3.31381		0.29606
P61021	Ras-related protein Rab-5B OS=Mus musculus OX=10090 GN=Rab5b PE=1 SV=1	Rab5b	-0.914078	-1.46476	-0.688778	-2.01771	-2.84907	-2.48041	-1.06728	-2.53285	-1.74139		0.693546
P08030	Adenine phosphoribosyltransferase OS=Mus musculus OX=10090 GN=Aprt PE=1 SV=2	Aprt	-0.929228	0.317579	-0.6952	n. def.	-0.489788	-0.941065	-1.55126	-0.179945	-2.26731		0.0575454
Q8R001	Microtubule-associated protein RP/EB family member 2 OS=Mus musculus OX=10090 GN=Mapre2 PE=1 SV=1	Mapre2	-3.15374	-3.48958	-1.99653	-6.40633	n. def.	-3.08112	-4.9424	-2.18915	-3.35088		0.119934
Q8JZU2	Tricarboxylate transport protein, mitochondrial OS=Mus musculus OX=10090 GN=Slc25a1 PE=1 SV=1	Slc25a1	0.811203	0.463106	1.15045	-1.88169	-0.312189	1.34704	0.471861	1.57952	-0.276546		0.174035
Q3U9G9	Delta(14)-sterol reductase LBR OS=Mus musculus OX=10090 GN=Lbr PE=1 SV=2	Lbr	0.403116	-1.26958	-0.367077	-2.71278	-0.548206	-0.668776	-1.74271	0.530855	-0.662508		0.0590814
Q91VS7	Microsomal glutathione S-transferase 1 OS=Mus musculus OX=10090 GN=Mgst1 PE=1 SV=3	Mgst1	0.117477	-0.0238666	1.07603	-2.34	0.45809	1.16101	-0.0734081	1.50238	n. def.		0.133709
P62911	60S ribosomal protein L32 OS=Mus musculus OX=10090 GN=Rpl32 PE=1 SV=2	Rpl32	0.988552	0.00687981	-0.114963	-3.44471	0.237488	0.596073	-2.42997	1.38419	-1.70861	+	0.00149397
Q9EST5	Acidic leucine-rich nuclear phosphoprotein 32 family member B OS=Mus musculus OX=10090 GN=Anp32b PE=1 SV=1	Anp32b	-0.570282	-1.29809	-0.410645	n. def.	-0.593182	-0.0169067	-1.57746	-1.09185	-1.19327		0.247872
Q9QYI3	DnaJ homolog subfamily C member 7 OS=Mus musculus OX=10090 GN=Dnajc7 PE=1 SV=2	Dnajc7	-1.30905	-3.47313	n. def.	-1.8958	n. def.	-2.87315	-3.587	-2.05746	n. def.		0.297566
Q9JJU8	SH3 domain-binding glutamic acid-rich-like protein OS=Mus musculus OX=10090 GN=Sh3bgrl PE=1 SV=1	Sh3bgrl	-0.0744476	-0.143768	0.0468884	2.25059	-0.105215	0.638439	1.43724	-0.259239	-1.98386		0.808555
P41105	60S ribosomal protein L28 OS=Mus musculus OX=10090 GN=Rpl28 PE=1 SV=2	Rpl28	2.37341	2.18733	1.97988	0.988304	2.56281	1.73594	1.20603	2.68065	1.7901	+	0.0061547
P06330	Ig heavy chain V region AC38 205.12 OS=Mus musculus OX=10090 PE=1 SV=1		-0.165443	2.07501	n. def.	-0.632973	-2.28349	-1.77733	-3.50673	0.396843	-0.766741		0.589442
Q9CXW4	60S ribosomal protein L11 OS=Mus musculus OX=10090 GN=Rpl11 PE=1 SV=4	Rpl11	2.99931	2.43696	2.77467	1.87214	2.91117	3.19525	1.42862	2.99734	2.61093		0.0505326
Q6P1B1	Xaa-Pro aminopeptidase 1 OS=Mus musculus OX=10090 GN=Xpnpep1 PE=1 SV=1	Xpnpep1	-0.187065	-1.69006	0.0543156	-0.630564	-1.87729	-1.97164	-0.247482	-0.00224495	-1.91673		0.827356
Q62087	Serum paraoxonase/lactonase 3 OS=Mus musculus OX=10090 GN=Pon3 PE=1 SV=2	Pon3	0.163746	1.0679	0.0588036	-1.39819	0.605192	0.745327	-1.0394	1.66698	1.15185		0.305679
P16675	Lysosomal protective protein OS=Mus musculus OX=10090 GN=Ctsa PE=1 SV=1	Ctsa	-2.35998	1.05349	-0.213074	-0.457064	-0.907799	0.689041	-2.71307	0.0844021	0.163965		0.262148
Q921X9	Protein disulfide-isomerase A5 OS=Mus musculus OX=10090 GN=Pdia5 PE=1 SV=1	Pdia5	-1.32085	-1.2988	-3.83864	-1.49058	-1.74561	-2.38932	-3.40257	-1.0666	-0.903721		0.478686
Q9Z2H5	Band 4.1-like protein 1 OS=Mus musculus OX=10090 GN=Epb41l1 PE=1 SV=2	Epb41l1	-3.80053	-0.264252	-2.1643	n. def.	-5.09415	-1.87508	n. def.	-1.51335	-2.86853		0.165795
Q9CW03	Structural maintenance of chromosomes protein 3 OS=Mus musculus OX=10090 GN=Smc3 PE=1 SV=2	Smc3	-3.30968	n. def.	-1.45704	-3.25904	-3.8287	-3.59404	-2.67624	-2.35735	-3.44332		0.696298
Q99P72	Reticulon-4 OS=Mus musculus OX=10090 GN=Rtn4 PE=1 SV=2	Rtn4	0.316469	0.881622	0.36376	-1.49118	1.51816	1.42743	-0.226883	1.10916	0.912886		0.206081
P61022	Calcineurin B homologous protein 1 OS=Mus musculus OX=10090 GN=Chp1 PE=1 SV=2	Chp1	0.181881	0.000823975	-1.30948	-1.2666	-0.55896	-0.212029	-2.90921	1.24357	-2.02324	+	0.0316166
P48722	Heat shock 70 kDa protein 4L OS=Mus musculus OX=10090 GN=Hspa4l PE=1 SV=2	Hspa4l	-0.101576	-0.798065	0.294935	0.319216	-0.65666	-0.951765	-0.359177	0.0736637	-0.652895		0.802267
O08692	Neutrophilic granule protein OS=Mus musculus OX=10090 GN=Ngp PE=1 SV=1	Ngp	n. def.	n. def.	-4.88446	n. def.	1.98599	n. def.	-3.98541	n. def.	-5.90474		1
Q9D358	Low molecular weight phosphotyrosine protein phosphatase OS=Mus musculus OX=10090 GN=Acp1 PE=1 SV=3	Acp1	0.692135	0.973879	0.771536	0.244984	1.0372	0.904598	0.945612	0.750042	0.857666		0.626949
P61620	Protein transport protein Sec61 subunit alpha isoform 1 OS=Mus musculus OX=10090 GN=Sec61a1 PE=1 SV=2	Sec61a1	0.705536	-0.418978	0.340237	0.246613	-0.359714	0.08251	0.930725	1.26974	-0.261164		0.604391
Q99MR6	Serrate RNA effector molecule homolog OS=Mus musculus OX=10090 GN=Srrt PE=1 SV=1	Srrt	-1.63393	-0.912174	-1.21215	-2.2349	-2.63116	-0.894789	-3.51428	-0.701574	-3.35625	+	0.0299074
Q9CYN2	Signal peptidase complex subunit 2 OS=Mus musculus OX=10090 GN=Spcs2 PE=1 SV=1	Spcs2	-5.8944	-0.850225	-6.30223	n. def.	-0.231516	-1.09539	-5.40898	-1.31816	-0.869039		0.973104
O09111	NADH dehydrogenase [ubiquinone] 1 beta subcomplex subunit 11, mitochondrial OS=Mus musculus OX=10090 GN=Ndufb11 PE=1 SV=2	Ndufb11	0.300201	1.35875	0.474937	0.101576	0.0674934	1.18714	0.0395165	0.878674	0.607773		0.131239
P05480	Neuronal proto-oncogene tyrosine-protein kinase Src OS=Mus musculus OX=10090 GN=Src PE=1 SV=4	Src	-0.775911	-1.39751	0.228901	-0.450773	-2.32142	-1.10546	0.141979	-0.792108	-1.55356		0.627868
Q8BMJ2	Leucine--tRNA ligase, cytoplasmic OS=Mus musculus OX=10090 GN=Lars1 PE=1 SV=2	Lars1	n. def.	n. def.	n. def.	n. def.	-3.77976	n. def.	n. def.	-3.91234	-2.1076		1
Q8BYK6	YTH domain-containing family protein 3 OS=Mus musculus OX=10090 GN=Ythdf3 PE=1 SV=2	Ythdf3	-2.13165	-3.02394	-0.925095	-1.78019	-2.62678	n. def.	-1.64484	-1.92925	-3.07237		0.947562
B1AR13	CDGSH iron-sulfur domain-containing protein 3, mitochondrial OS=Mus musculus OX=10090 GN=Cisd3 PE=1 SV=1	Cisd3	-0.862543	-0.54793	-0.344852	-4.76852	n. def.	-1.11628	-1.36631	0.547796	-1.57337		0.175999
P35276	Ras-related protein Rab-3D OS=Mus musculus OX=10090 GN=Rab3d PE=1 SV=1	Rab3d	-0.43585	-0.283617	-0.440785	n. def.	-0.0380497	-0.0270863	-0.814224	-0.588821	-0.792383		0.0939181
Q64191	N(4)-(beta-N-acetylglucosaminyl)-L-asparaginase OS=Mus musculus OX=10090 GN=Aga PE=1 SV=1	Aga	-3.12684	-0.114813	-2.21119	n. def.	-2.89121	0.662464	-3.62273	-2.25792	-1.78778		0.11521
Q3TDN2	FAS-associated factor 2 OS=Mus musculus OX=10090 GN=Faf2 PE=1 SV=2	Faf2	-1.72389	-2.60706	-1.07852	-3.05911	-2.82897	-1.97943	-1.74602	-1.38719	-2.3079		0.704725
Q9CXN7	Phenazine biosynthesis-like domain-containing protein 2 OS=Mus musculus OX=10090 GN=Pbld2 PE=1 SV=1	Pbld2	-2.34125	-0.616211	-0.0637112	n. def.	-3.71592	-0.854315	-0.467695	-0.273226	-2.05486		0.359709
Q78KK3	Solute carrier family 22 member 18 OS=Mus musculus OX=10090 GN=Slc22a18 PE=1 SV=2	Slc22a18	-0.779516	-3.3074	-1.1148	-0.0247879	-1.42597	-2.47199	-1.00588	1.06122	-0.532494		0.10889
Q8BFY9	Transportin-1 OS=Mus musculus OX=10090 GN=Tnpo1 PE=1 SV=2	Tnpo1	1.27576	-1.21068	1.33364	3.55198	-1.21636	-0.407465	0.942551	-0.569054	-0.939951		0.570423
P01027	Complement C3 OS=Mus musculus OX=10090 GN=C3 PE=1 SV=3	C3	-2.72222	-0.869345	-1.02917	-1.60877	-3.45445	-3.75918	-3.98059	n. def.	-1.49888		0.65684
P62858	40S ribosomal protein S28 OS=Mus musculus OX=10090 GN=Rps28 PE=1 SV=1	Rps28	2.50438	1.85598	1.51571	1.35756	2.82279	2.68193	1.50896	2.59557	0.507492	+	0.0219753
Q9ESP1	Stromal cell-derived factor 2-like protein 1 OS=Mus musculus OX=10090 GN=Sdf2l1 PE=1 SV=2	Sdf2l1	-1.42012	-1.65036	-3.50562	-2.9746	0.112112	-0.338995	n. def.	-0.858553	0.249447		0.686974
Q8K4Z5	Splicing factor 3A subunit 1 OS=Mus musculus OX=10090 GN=Sf3a1 PE=1 SV=1	Sf3a1	-1.6933	-1.93041	-1.67431	n. def.	-2.75848	-0.716976	-2.3487	-1.17938	-3.38393		0.192582
Q9D020	Cytosolic 5'-nucleotidase 3A OS=Mus musculus OX=10090 GN=Nt5c3a PE=1 SV=4	Nt5c3a	-0.482275	1.00964	1.05993	1.12828	-1.12713	0.635214	0.862362	-2.77633	-0.298784	+	0.025099
P63037	DnaJ homolog subfamily A member 1 OS=Mus musculus OX=10090 GN=Dnaja1 PE=1 SV=1	Dnaja1	3.17499	-4.57617	-0.419106	n. def.	-2.58508	-3.99878	-1.63117	3.79962	-0.423445		0.217676
Q61206	Platelet-activating factor acetylhydrolase IB subunit beta OS=Mus musculus OX=10090 GN=Pafah1b2 PE=1 SV=2	Pafah1b2	-1.148	-0.919821	-0.7873	-0.970036	-1.23333	-1.09688	-1.07264	-1.58067	-1.604		0.23486
P02463	Collagen alpha-1(IV) chain OS=Mus musculus OX=10090 GN=Col4a1 PE=1 SV=4	Col4a1	-1.43339	-3.068	-0.413233	-2.90193	-2.77333	-0.31222	n. def.	-0.483793	-1.5234		0.738947
P84091	AP-2 complex subunit mu OS=Mus musculus OX=10090 GN=Ap2m1 PE=1 SV=1	Ap2m1	0.0544262	-0.820759	0.587828	0.222811	-2.36704	-0.48543	-0.636473	0.387997	-0.238113		0.846128
Q9CZM2	60S ribosomal protein L15 OS=Mus musculus OX=10090 GN=Rpl15 PE=1 SV=4	Rpl15	2.59189	1.47486	2.04512	1.60154	2.01372	1.61295	1.8386	2.55891	1.67722	+	0.030082
Q9CY64	Biliverdin reductase A OS=Mus musculus OX=10090 GN=Blvra PE=1 SV=1	Blvra	-1.25267	-0.601841	-0.704182	-1.47582	-0.876171	-0.556572	0.0146179	-0.873337	-1.24676		0.628784
P05366	Serum amyloid A-1 protein OS=Mus musculus OX=10090 GN=Saa1 PE=1 SV=2	Saa1	-1.80828	2.63515	0.487352	0.329887	1.67225	1.3684	-0.142422	-3.35003	-0.675255		0.213447
Q3UX10	Tubulin alpha chain-like 3 OS=Mus musculus OX=10090 GN=Tubal3 PE=2 SV=2	Tubal3	-3.18978	n. def.	-3.24276	n. def.	n. def.	-3.43973	n. def.	-2.12785	-3.14022		0.33368
Q9WVA2	Mitochondrial import inner membrane translocase subunit Tim8 A OS=Mus musculus OX=10090 GN=Timm8a1 PE=1 SV=1	Timm8a1	0.460583	1.04416	0.482155	0.27441	0.639282	1.28094	0.21316	0.620495	1.58171		0.688744
O35855	Branched-chain-amino-acid aminotransferase, mitochondrial OS=Mus musculus OX=10090 GN=Bcat2 PE=1 SV=2	Bcat2	-0.25847	-0.56291	-1.60601	-1.84698	-1.59648	-1.46688	-0.970034	0.761387	0.256552		0.591258
P30115	Glutathione S-transferase A3 OS=Mus musculus OX=10090 GN=Gsta3 PE=1 SV=2	Gsta3	-2.23285	0.838331	-0.105471	-1.26943	-0.292553	0.165371	-1.13379	-2.59326	-1.66015	+	0.0423992
Q9CQE5	Regulator of G-protein signaling 10 OS=Mus musculus OX=10090 GN=Rgs10 PE=1 SV=1	Rgs10	-3.15079	-3.38126	-3.26506	n. def.	-3.49919	-2.40564	n. def.	-5.84641	-3.48192		0.2714
Q64378	Peptidyl-prolyl cis-trans isomerase FKBP5 OS=Mus musculus OX=10090 GN=Fkbp5 PE=1 SV=1	Fkbp5	-1.21425	-1.70484	-2.47446	-1.63357	-2.15259	-1.7309	-2.87216	-0.278452	-1.24537		0.457833
O55125	Protein NipSnap homolog 1 OS=Mus musculus OX=10090 GN=Nipsnap1 PE=1 SV=1	Nipsnap1	0.244688	0.35042	1.39577	-0.577249	-0.748472	0.270561	0.150593	1.2553	0.866417		0.709591
Q8R1I1	Cytochrome b-c1 complex subunit 9 OS=Mus musculus OX=10090 GN=Uqcr10 PE=1 SV=1	Uqcr10	2.85474	3.45564	2.51556	1.93371	2.30233	3.2001	1.78074	3.00414	1.63396	+	0.0125044
O35593	26S proteasome non-ATPase regulatory subunit 14 OS=Mus musculus OX=10090 GN=Psmd14 PE=1 SV=2	Psmd14	-0.390776	-0.0727806	-0.26046	-0.455156	0.323877	-0.525576	-1.55482	-0.0393887	-0.196499		0.274113
P12815	Programmed cell death protein 6 OS=Mus musculus OX=10090 GN=Pdcd6 PE=1 SV=2	Pdcd6	0.573622	0.684252	0.816828	-1.48091	0.903696	1.05843	-0.980188	0.546291	-0.253964	+	0.00272639
Q9CQH3	NADH dehydrogenase [ubiquinone] 1 beta subcomplex subunit 5, mitochondrial OS=Mus musculus OX=10090 GN=Ndufb5 PE=1 SV=1	Ndufb5	-0.417051	0.781385	0.296308	-0.304882	0.333834	0.551842	0.120937	-0.635714	0.442707		0.122662
Q99JI6	Ras-related protein Rap-1b OS=Mus musculus OX=10090 GN=Rap1b PE=1 SV=2	Rap1b	-3.23562	-2.87137	-1.52668	n. def.	-3.37669	n. def.	-1.4686	-2.08062	-1.38882		0.179724
Q9WVL3	Solute carrier family 12 member 7 OS=Mus musculus OX=10090 GN=Slc12a7 PE=1 SV=1	Slc12a7	-1.27588	-1.35764	-0.767674	1.71845	n. def.	-1.72861	-1.21667	-1.6976	-2.58931		0.812018
Q8BTI8	Serine/arginine repetitive matrix protein 2 OS=Mus musculus OX=10090 GN=Srrm2 PE=1 SV=3	Srrm2	-3.35182	-1.61139	-2.41938	n. def.	-1.09173	-0.978659	-1.56302	-1.93748	-1.92769		0.799201
Q9CT10	Ran-binding protein 3 OS=Mus musculus OX=10090 GN=Ranbp3 PE=1 SV=2	Ranbp3	-2.2974	-3.94607	-1.36432	-1.3083	-3.15495	-3.31316	-1.47537	-3.57017	-5.52281		0.983934
P61027	Ras-related protein Rab-10 OS=Mus musculus OX=10090 GN=Rab10 PE=1 SV=1	Rab10	-0.53796	-0.318005	-0.0272465	-1.47607	-0.320198	-1.88559	-0.847866	-0.15262	-0.575016		0.518891
O35857	Mitochondrial import inner membrane translocase subunit TIM44 OS=Mus musculus OX=10090 GN=Timm44 PE=1 SV=2	Timm44	-1.75305	-1.56118	-2.72849	-2.57728	-2.11271	-0.767792	n. def.	-0.191587	-1.03621		0.873235
Q00519	Xanthine dehydrogenase/oxidase OS=Mus musculus OX=10090 GN=Xdh PE=1 SV=5	Xdh	-1.36336	-1.53237	0.201311	-1.80508	-2.23871	-1.22371	-1.35404	-1.01763	-2.71657		0.273403
Q9QZD9	Eukaryotic translation initiation factor 3 subunit I OS=Mus musculus OX=10090 GN=Eif3i PE=1 SV=1	Eif3i	0.456699	-0.167917	0.400473	0.161068	0.427576	-0.505312	0.6007	0.89061	-0.210321		0.171132
Q8JZK9	Hydroxymethylglutaryl-CoA synthase, cytoplasmic OS=Mus musculus OX=10090 GN=Hmgcs1 PE=1 SV=1	Hmgcs1	-1.94825	n. def.	n. def.	n. def.	-1.9749	n. def.	n. def.	-4.59006	n. def.		1
Q9QYE6	Golgin subfamily A member 5 OS=Mus musculus OX=10090 GN=Golga5 PE=1 SV=2	Golga5	n. def.	n. def.	-4.91163	-2.22022	-5.02993	-5.19923	n. def.	n. def.	n. def.		1
P46664	Adenylosuccinate synthetase isozyme 2 OS=Mus musculus OX=10090 GN=Adss2 PE=1 SV=2	Adss2	-0.900175	-1.40586	-1.26534	n. def.	-0.509224	-2.19958	-2.78624	-0.720821	-1.76188	+	0.0358195
Q3US41	Epithelial splicing regulatory protein 1 OS=Mus musculus OX=10090 GN=Esrp1 PE=1 SV=2	Esrp1	0.201374	0.0559902	0.10846	-0.776102	0.338232	-0.395285	-0.578236	0.777708	1.01011		0.50582
Q8R0X7	Sphingosine-1-phosphate lyase 1 OS=Mus musculus OX=10090 GN=Sgpl1 PE=1 SV=1	Sgpl1	-0.667065	-0.543213	-2.55457	n. def.	-1.20026	-0.82884	n. def.	0.0102825	0.125984		0.391851
Q9D7G0	Ribose-phosphate pyrophosphokinase 1 OS=Mus musculus OX=10090 GN=Prps1 PE=1 SV=4	Prps1	2.76167	3.64105	3.46164	2.25402	3.24034	3.03078	2.85863	3.3085	3.71024		0.575158
Q9D554	Splicing factor 3A subunit 3 OS=Mus musculus OX=10090 GN=Sf3a3 PE=1 SV=2	Sf3a3	-0.574198	-1.89677	-2.28827	-2.08591	-1.07185	-1.00924	n. def.	-0.456556	-1.8095		0.056452
Q07797	Galectin-3-binding protein OS=Mus musculus OX=10090 GN=Lgals3bp PE=1 SV=1	Lgals3bp	-1.39594	-1.64294	-2.55336	n. def.	-0.610071	-1.40276	n. def.	-1.3078	n. def.		0.15091
Q3U7R1	Extended synaptotagmin-1 OS=Mus musculus OX=10090 GN=Esyt1 PE=1 SV=2	Esyt1	n. def.	n. def.	-1.04471	-1.45441	n. def.	-5.06568	-0.540581	-3.44514	-2.88357		0.471195
Q8BWM0	Prostaglandin E synthase 2 OS=Mus musculus OX=10090 GN=Ptges2 PE=1 SV=3	Ptges2	-0.989973	-0.67775	-0.949633	-3.70138	-3.2753	-0.791033	-1.27481	-0.37809	-2.85143		0.227864
Q3TEA8	Heterochromatin protein 1-binding protein 3 OS=Mus musculus OX=10090 GN=Hp1bp3 PE=1 SV=1	Hp1bp3	0.590546	0.984371	1.25409	-0.913067	-0.32008	1.26071	0.651774	0.202929	0.556478		0.111576
Q3UM45	Protein phosphatase 1 regulatory subunit 7 OS=Mus musculus OX=10090 GN=Ppp1r7 PE=1 SV=2	Ppp1r7	-0.541943	-0.319889	-0.702108	-0.787443	-3.47315	-0.382101	-0.144518	-0.860153	n. def.		0.388244
P15105	Glutamine synthetase OS=Mus musculus OX=10090 GN=Glul PE=1 SV=6	Glul	0.456497	-1.59482	0.958553	-0.792576	-0.221243	-0.00730514	0.0588398	-0.1008	0.0409164		0.900975
P23506	Protein-L-isoaspartate(D-aspartate) O-methyltransferase OS=Mus musculus OX=10090 GN=Pcmt1 PE=1 SV=3	Pcmt1	-2.70499	-1.83469	-2.18949	n. def.	-1.68578	-0.75313	-1.23177	-1.95789	-0.178348		0.161763
Q8BH24	Transmembrane 9 superfamily member 4 OS=Mus musculus OX=10090 GN=Tm9sf4 PE=1 SV=1	Tm9sf4	0.728283	0.606367	-0.0505848	-3.46397	0.625685	0.617567	-2.80308	0.666307	0.853582		0.126257
O88696	ATP-dependent Clp protease proteolytic subunit, mitochondrial OS=Mus musculus OX=10090 GN=Clpp PE=1 SV=1	Clpp	-0.383516	0.248783	-1.31287	n. def.	-0.0301418	0.284817	-2.38519	0.337841	-1.12066		0.105529
Q62186	Translocon-associated protein subunit delta OS=Mus musculus OX=10090 GN=Ssr4 PE=1 SV=1	Ssr4	1.96066	1.81475	1.26934	1.39078	2.44876	1.72965	1.21712	1.88385	2.73928		0.558818
Q99JT2	Serine/threonine-protein kinase 26 OS=Mus musculus OX=10090 GN=Stk26 PE=1 SV=1	Stk26	-0.0749798	-1.30921	0.204996	-2.54616	-0.157721	-0.841566	-2.41277	-0.86598	0.204649		0.378968
Q62425	Cytochrome c oxidase subunit NDUFA4 OS=Mus musculus OX=10090 GN=Ndufa4 PE=1 SV=2	Ndufa4	3.14301	3.01591	2.12324	2.05884	2.78276	2.91513	1.90747	3.12688	2.41034	+	0.0477305
Q505F5	Leucine-rich repeat-containing protein 47 OS=Mus musculus OX=10090 GN=Lrrc47 PE=1 SV=1	Lrrc47	-2.58319	-1.84611	-1.35353	1.8951	-1.27602	-2.53198	-1.86098	-2.05734	-0.470241		0.191286
Q9JL35	High mobility group nucleosome-binding domain-containing protein 5 OS=Mus musculus OX=10090 GN=Hmgn5 PE=1 SV=2	Hmgn5	-1.90182	-2.05492	n. def.	n. def.	-1.15191	-0.564444	n. def.	-1.76431	-0.526142		0.67025
P62717	60S ribosomal protein L18a OS=Mus musculus OX=10090 GN=Rpl18a PE=1 SV=1	Rpl18a	2.0606	0.672377	1.32302	0.680397	0.813702	0.913782	1.30341	1.92738	-0.224047		0.213179
Q80W22	Threonine synthase-like 2 OS=Mus musculus OX=10090 GN=Thnsl2 PE=1 SV=1	Thnsl2	n. def.	-3.00155	-1.90888	n. def.	n. def.	-4.34896	-3.13173	n. def.	-3.22328		0.926749
Q3UW68	Calpain-13 OS=Mus musculus OX=10090 GN=Capn13 PE=2 SV=1	Capn13	0.00766945	0.238361	1.21364	0.486879	0.884447	0.859119	0.557291	0.113523	1.12233		0.468713
Q63739	Protein tyrosine phosphatase type IVA 1 OS=Mus musculus OX=10090 GN=Ptp4a1 PE=1 SV=1	Ptp4a1	-0.554573	-0.178232	-0.607719	-0.0666676	-1.36524	0.623222	-1.08466	-0.624317	-3.39969		0.32241
Q60676	Serine/threonine-protein phosphatase 5 OS=Mus musculus OX=10090 GN=Ppp5c PE=1 SV=3	Ppp5c	-2.19869	-1.38202	-1.39592	n. def.	-2.10605	-1.79749	n. def.	-2.03351	-3.19854	+	0.0152229
O09049	Regenerating islet-derived protein 3-gamma OS=Mus musculus OX=10090 GN=Reg3g PE=1 SV=1	Reg3g	n. def.	-3.95678	n. def.	-2.56587	0.378059	n. def.	-2.38345	n. def.	n. def.		1
P48774	Glutathione S-transferase Mu 5 OS=Mus musculus OX=10090 GN=Gstm5 PE=1 SV=1	Gstm5	-0.748306	-0.862303	0.105415	n. def.	-3.33479	-0.310064	0.0876846	-1.46323	n. def.		0.142912
Q6GQT9	Nodal modulator 1 OS=Mus musculus OX=10090 GN=Nomo1 PE=1 SV=1	Nomo1	-1.04238	-1.59896	-1.44289	-3.5432	-1.42054	-1.78438	-3.29195	-0.107832	-1.34063		0.0754076
O89023	Tripeptidyl-peptidase 1 OS=Mus musculus OX=10090 GN=Tpp1 PE=1 SV=2	Tpp1	-3.14721	-0.43825	-1.56036	-2.07867	-1.64783	-0.906309	n. def.	-1.6162	-1.99588		0.15524
Q9ESY9	Gamma-interferon-inducible lysosomal thiol reductase OS=Mus musculus OX=10090 GN=Ifi30 PE=1 SV=3	Ifi30	-1.27453	1.04014	0.0628586	-1.46819	0.0766258	0.556509	-0.38673	-0.70466	-0.321257		0.0750741
Q9CR16	Peptidyl-prolyl cis-trans isomerase D OS=Mus musculus OX=10090 GN=Ppid PE=1 SV=3	Ppid	0.0186615	-0.861553	-1.36932	n. def.	-0.471428	-0.233353	-1.71039	-0.091053	-0.752543		0.148958
Q9EQU5	Protein SET OS=Mus musculus OX=10090 GN=Set PE=1 SV=1	Set	1.87286	0.817661	1.02832	0.202305	1.09583	1.94555	0.679991	1.7479	-1.08132		0.0526358
Q8VC30	Triokinase/FMN cyclase OS=Mus musculus OX=10090 GN=Tkfc PE=1 SV=1	Tkfc	-2.36175	-2.01318	-0.996267	-1.1441	-3.03459	n. def.	-2.43497	-0.309128	n. def.		0.932182
P61804	Dolichyl-diphosphooligosaccharide--protein glycosyltransferase subunit DAD1 OS=Mus musculus OX=10090 GN=Dad1 PE=1 SV=3	Dad1	1.27169	0.0328903	-0.0110588	3.24576	-0.440792	0.836205	3.09586	1.37037	-1.30541		0.592243
Q8BZF8	Phosphoglucomutase-like protein 5 OS=Mus musculus OX=10090 GN=Pgm5 PE=1 SV=2	Pgm5	n. def.	n. def.	n. def.	-1.36575	n. def.	n. def.	-1.42419	-4.93441	n. def.		1
P52795	Ephrin-B1 OS=Mus musculus OX=10090 GN=Efnb1 PE=1 SV=1	Efnb1	-2.89793	-0.0514793	-0.561228	-0.267651	-1.02247	-0.064909	0.0633221	-0.160833	0.626791		0.16652
Q8R317	Ubiquilin-1 OS=Mus musculus OX=10090 GN=Ubqln1 PE=1 SV=1	Ubqln1	-2.30125	n. def.	n. def.	n. def.	-2.62155	-3.40079	n. def.	-4.47894	-3.80968		1
Q9WUA2	Phenylalanine--tRNA ligase beta subunit OS=Mus musculus OX=10090 GN=Farsb PE=1 SV=2	Farsb	-0.0281982	-0.325825	0.463591	0.111795	-0.0322781	-0.555807	0.453529	0.159958	0.123373		0.450384
Q61081	Hsp90 co-chaperone Cdc37 OS=Mus musculus OX=10090 GN=Cdc37 PE=1 SV=1	Cdc37	0.438406	0.456474	-0.0671387	-1.65366	0.783709	0.170168	-0.596434	1.09553	-0.22604	+	0.0197164
Q6ZWV7	60S ribosomal protein L35 OS=Mus musculus OX=10090 GN=Rpl35 PE=1 SV=1	Rpl35	2.16042	0.995359	1.72996	1.79489	2.01274	1.50126	1.23217	1.99456	0.0626526		0.153455
Q6P8J7	Creatine kinase S-type, mitochondrial OS=Mus musculus OX=10090 GN=Ckmt2 PE=1 SV=1	Ckmt2	n. def.	n. def.	n. def.	n. def.	n. def.	n. def.	n. def.	n. def.	n. def.		1
P51859	Hepatoma-derived growth factor OS=Mus musculus OX=10090 GN=Hdgf PE=1 SV=2	Hdgf	-0.187891	0.295143	-1.47009	-2.21457	0.137884	0.968372	n. def.	0.0639858	0.204685		0.593684
Q8VDQ1	Prostaglandin reductase 2 OS=Mus musculus OX=10090 GN=Ptgr2 PE=1 SV=2	Ptgr2	-2.66481	-0.114405	0.0274277	-1.71724	-2.07442	-0.515598	-0.89498	-0.829714	-1.0703	+	0.0440956
Q9CYA0	Protein disulfide isomerase Creld2 OS=Mus musculus OX=10090 GN=Creld2 PE=1 SV=1	Creld2	-3.85924	-3.92027	n. def.	n. def.	-2.6326	-3.98894	n. def.	-3.81871	-4.76903		0.392781
Q91YI0	Argininosuccinate lyase OS=Mus musculus OX=10090 GN=Asl PE=1 SV=1	Asl	-3.14922	0.445904	0.901821	0.379614	n. def.	-0.680769	0.0642166	0.344927	-0.32608		0.384689
Q9CQX8	28S ribosomal protein S36, mitochondrial OS=Mus musculus OX=10090 GN=Mrps36 PE=1 SV=1	Mrps36	-1.20813	1.2956	-1.19905	-0.0752335	0.00186157	0.731438	n. def.	0.232285	1.02608		0.66788
Q8R0K2	E3 ubiquitin-protein ligase TRIM31 OS=Mus musculus OX=10090 GN=Trim31 PE=1 SV=1	Trim31	-2.76228	-0.997028	-1.4239	-1.28563	-2.21456	-2.07609	-1.55224	-1.57755	-2.05798		0.298958
Q9D6Z1	Nucleolar protein 56 OS=Mus musculus OX=10090 GN=Nop56 PE=1 SV=2	Nop56	-2.15601	n. def.	-2.18908	-1.61554	-1.75445	-2.04813	-2.32593	-0.616324	-2.28799		0.430981
Q8BJW6	Eukaryotic translation initiation factor 2A OS=Mus musculus OX=10090 GN=Eif2a PE=1 SV=2	Eif2a	-0.928364	-2.46165	-0.970291	-1.57486	-0.491049	-1.75981	-1.04016	-1.30556	-0.936815		0.232853
Q9QYA2	Mitochondrial import receptor subunit TOM40 homolog OS=Mus musculus OX=10090 GN=Tomm40 PE=1 SV=3	Tomm40	0.104658	0.26218	-0.66559	n. def.	-0.665102	-0.318556	n. def.	0.795999	-0.108929		0.558951
Q8BKC5	Importin-5 OS=Mus musculus OX=10090 GN=Ipo5 PE=1 SV=3	Ipo5	-1.15028	-4.17442	-3.42748	0.0411739	-0.506895	-2.35798	n. def.	-1.67713	-0.741955	+	0.012828
P84104	Serine/arginine-rich splicing factor 3 OS=Mus musculus OX=10090 GN=Srsf3 PE=1 SV=1	Srsf3	2.05107	1.78256	2.06941	1.64703	2.72914	2.51404	2.08118	2.08399	2.416		0.74069
P56812	Programmed cell death protein 5 OS=Mus musculus OX=10090 GN=Pdcd5 PE=1 SV=3	Pdcd5	-2.18505	-0.630295	-1.6065	-1.05765	-0.953039	-1.49261	-1.88411	-3.92248	-1.11682		0.35488
Q9JKY5	Huntingtin-interacting protein 1-related protein OS=Mus musculus OX=10090 GN=Hip1r PE=1 SV=2	Hip1r	-4.61575	n. def.	-5.32254	n. def.	-7.01767	n. def.	-3.22291	-4.92037	-5.96181		0.558761
Q8BVE3	V-type proton ATPase subunit H OS=Mus musculus OX=10090 GN=Atp6v1h PE=1 SV=1	Atp6v1h	-1.86399	-1.7867	-1.61411	n. def.	-1.13729	-2.40972	n. def.	-1.94197	-1.38977		0.457829
Q99KB8	Hydroxyacylglutathione hydrolase, mitochondrial OS=Mus musculus OX=10090 GN=Hagh PE=1 SV=2	Hagh	-2.36174	-1.02155	-3.07281	n. def.	-2.85589	-1.17707	n. def.	-1.31582	-0.825964		0.62703
Q68FL6	Methionine--tRNA ligase, cytoplasmic OS=Mus musculus OX=10090 GN=Mars1 PE=1 SV=1	Mars1	-1.63344	-1.49474	-0.987301	-0.956535	-1.32165	-3.21695	-4.20302	-0.860901	-0.861546		0.767789
Q8BH43	Wiskott-Aldrich syndrome protein family member 2 OS=Mus musculus OX=10090 GN=Wasf2 PE=1 SV=1	Wasf2	0.0897064	0.458023	0.877226	0.453589	0.590902	1.41782	0.517721	-0.244436	-0.448008		0.165512
Q9D2R0	Acetoacetyl-CoA synthetase OS=Mus musculus OX=10090 GN=Aacs PE=1 SV=1	Aacs	0.852177	-0.173304	-0.409109	-0.853304	0.950621	-0.358053	-1.51032	-0.961533	0.919981		0.617385
O89053	Coronin-1A OS=Mus musculus OX=10090 GN=Coro1a PE=1 SV=5	Coro1a	-0.953873	-0.958572	-1.52749	-3.32128	-0.120594	-1.12639	-2.37744	-0.667357	-4.22758	+	0.00369052
Q99LB2	Dehydrogenase/reductase SDR family member 4 OS=Mus musculus OX=10090 GN=Dhrs4 PE=1 SV=3	Dhrs4	-0.635109	-0.0850849	0.0163174	-2.10357	-1.98154	-1.19668	-0.83135	-0.646067	-1.46112		0.256049
Q9EPC1	Alpha-parvin OS=Mus musculus OX=10090 GN=Parva PE=1 SV=1	Parva	-2.48478	-2.0914	-1.32084	1.20776	n. def.	-2.7445	n. def.	-1.90051	n. def.		0.82256
Q6PHN9	Ras-related protein Rab-35 OS=Mus musculus OX=10090 GN=Rab35 PE=1 SV=1	Rab35	-5.42014	-6.36784	-2.12353	-2.67051	n. def.	0.89765	-4.421	0.924585	-6.14295		0.716001
O08807	Peroxiredoxin-4 OS=Mus musculus OX=10090 GN=Prdx4 PE=1 SV=1	Prdx4	-1.10045	-4.87038	-1.52233	n. def.	-2.64019	-1.14688	-2.57367	-1.57741	-4.30805		0.518614
P28665	Murinoglobulin-1 OS=Mus musculus OX=10090 GN=Mug1 PE=1 SV=3	Mug1	-3.38713	n. def.	-1.2072	n. def.	n. def.	-2.0687	-0.986723	-2.95483	-1.03393	+	0.0252698
Q9CQS8	Protein transport protein Sec61 subunit beta OS=Mus musculus OX=10090 GN=Sec61b PE=1 SV=3	Sec61b	1.41644	1.32976	0.277885	0.582106	2.57412	1.62597	0.289774	1.46862	1.67732		0.280904
P61924	Coatomer subunit zeta-1 OS=Mus musculus OX=10090 GN=Copz1 PE=1 SV=1	Copz1	0.824133	-0.126121	0.519413	-2.33353	1.39096	-0.593239	n. def.	0.379709	0.772047		0.324429
Q99JI4	26S proteasome non-ATPase regulatory subunit 6 OS=Mus musculus OX=10090 GN=Psmd6 PE=1 SV=1	Psmd6	-0.760206	-1.57391	-1.16989	-1.58828	-0.0373402	-1.34014	-2.66921	-0.0119686	0.815229		0.460522
Q8VC49	Interferon alpha-inducible protein 27-like protein 2B OS=Mus musculus OX=10090 GN=Ifi27l2b PE=1 SV=1	Ifi27l2b	-3.25293	-3.54595	-4.99458	n. def.	-2.57524	-4.05736	n. def.	-1.13104	n. def.		0.067745
Q9CQI3	Glia maturation factor beta OS=Mus musculus OX=10090 GN=Gmfb PE=1 SV=3	Gmfb	-0.757418	-0.11512	0.420599	-1.30471	-0.450157	0.346869	-0.164566	0.365856	-1.28575		0.100997
O88455	7-dehydrocholesterol reductase OS=Mus musculus OX=10090 GN=Dhcr7 PE=1 SV=1	Dhcr7	-0.0560169	-0.539	0.373577	-1.28511	-1.51728	-0.423256	-0.289713	0.0164394	-0.280844		0.731135
Q91YP3	Deoxyribose-phosphate aldolase OS=Mus musculus OX=10090 GN=Dera PE=1 SV=1	Dera	0.106201	-1.47515	-0.773085	n. def.	-0.418716	n. def.	-2.45096	-0.0146561	-1.40014	+	0.0356742
Q9JK53	Prolargin OS=Mus musculus OX=10090 GN=Prelp PE=1 SV=2	Prelp	-1.66324	n. def.	-1.2655	n. def.	n. def.	0.188057	-0.524486	-4.18973	-4.04561		0.501283
Q8K310	Matrin-3 OS=Mus musculus OX=10090 GN=Matr3 PE=1 SV=1	Matr3	0.228125	-1.16681	-0.83099	-2.2751	-0.101128	-0.199709	-1.50317	-0.337393	-0.560051		0.0779678
P61082	NEDD8-conjugating enzyme Ubc12 OS=Mus musculus OX=10090 GN=Ube2m PE=1 SV=1	Ube2m	0.536419	0.0287704	0.231127	-0.389376	0.0195827	-0.54957	-0.0820694	0.276976	-1.27868		0.14439
Q9CZB0	Succinate dehydrogenase cytochrome b560 subunit, mitochondrial OS=Mus musculus OX=10090 GN=Sdhc PE=1 SV=1	Sdhc	-0.973078	0.847372	-0.554627	0.244116	-2.77116	0.806261	n. def.	1.70405	-0.603874		0.721385
A2AN08	E3 ubiquitin-protein ligase UBR4 OS=Mus musculus OX=10090 GN=Ubr4 PE=1 SV=1	Ubr4	-2.26471	-2.83618	n. def.	n. def.	-3.59645	-2.88269	n. def.	-2.17634	-2.33272		0.781096
Q99J47	Dehydrogenase/reductase SDR family member 7B OS=Mus musculus OX=10090 GN=Dhrs7b PE=1 SV=1	Dhrs7b	-1.44964	-0.501646	-3.6894	n. def.	-2.06115	-2.69986	-2.95445	0.679226	-0.180759		0.625227
P62996	Transformer-2 protein homolog beta OS=Mus musculus OX=10090 GN=Tra2b PE=1 SV=1	Tra2b	0.290287	-0.045805	-3.27529	n. def.	-0.138365	0.990217	n. def.	-0.0374794	-1.41057		0.562067
P42208	Septin-2 OS=Mus musculus OX=10090 GN=Septin2 PE=1 SV=2	Septin2	0.172976	-0.599546	0.130426	-0.896019	-0.346191	0.203749	-1.18614	-0.275984	0.163235		0.405977
Q8BHB9	Chloride intracellular channel protein 6 OS=Mus musculus OX=10090 GN=Clic6 PE=1 SV=1	Clic6	n. def.	n. def.	n. def.	n. def.	n. def.	n. def.	n. def.	n. def.	n. def.		1
Q3UJU9	Regulator of microtubule dynamics protein 3 OS=Mus musculus OX=10090 GN=Rmdn3 PE=1 SV=2	Rmdn3	-2.92065	-1.7983	-1.69942	n. def.	-1.42823	-0.85281	-2.61956	-0.902237	-0.761667		0.921898
Q9QXK3	Coatomer subunit gamma-2 OS=Mus musculus OX=10090 GN=Copg2 PE=1 SV=1	Copg2	-3.84924	-3.12802	-3.42288	n. def.	-4.44351	n. def.	n. def.	n. def.	-2.59207		0.119585
O89110	Caspase-8 OS=Mus musculus OX=10090 GN=Casp8 PE=1 SV=1	Casp8	1.77082	0.105496	-0.74543	-2.31631	1.63417	0.0778408	-1.65608	1.98149	0.0240574	+	0.00661585
Q8BXA1	Golgi integral membrane protein 4 OS=Mus musculus OX=10090 GN=Golim4 PE=1 SV=1	Golim4	-1.84112	-1.73578	-3.17391	-2.67297	-4.79022	-2.33541	n. def.	-1.49577	-6.58085		0.410176
Q6WVG3	BTB/POZ domain-containing protein KCTD12 OS=Mus musculus OX=10090 GN=Kctd12 PE=1 SV=1	Kctd12	-1.83621	-1.37509	-4.37028	n. def.	-1.13026	-2.415	n. def.	-0.571709	-0.695408		0.180584
Q9CXI5	Mesencephalic astrocyte-derived neurotrophic factor OS=Mus musculus OX=10090 GN=Manf PE=1 SV=1	Manf	0.131344	0.314465	-3.98792	-0.984745	1.15563	0.402527	n. def.	0.379101	1.04387		0.544274
Q8VDK1	Deaminated glutathione amidase OS=Mus musculus OX=10090 GN=Nit1 PE=1 SV=2	Nit1	-0.675943	-0.335598	-0.19182	-2.08196	-1.05839	-1.07321	-1.0592	-0.422405	-1.65538		0.0539172
Q64213	Splicing factor 1 OS=Mus musculus OX=10090 GN=Sf1 PE=1 SV=6	Sf1	-0.545221	-0.456184	-1.94658	0.0503788	0.253466	0.254162	-1.87258	-0.598803	-0.655582		0.759493
Q91WS2	NACHT, LRR and PYD domains-containing protein 6 OS=Mus musculus OX=10090 GN=Nlrp6 PE=1 SV=3	Nlrp6	-2.39304	-0.925734	-0.150259	-2.93987	n. def.	-0.625221	-0.809319	-2.66594	-2.98594		0.0775957
P19253	60S ribosomal protein L13a OS=Mus musculus OX=10090 GN=Rpl13a PE=1 SV=4	Rpl13a	2.58387	2.49276	2.02433	1.6955	1.76268	2.17561	1.3588	3.11673	1.98288		0.164195
P29416	Beta-hexosaminidase subunit alpha OS=Mus musculus OX=10090 GN=Hexa PE=1 SV=2	Hexa	-1.92384	1.31363	0.419575	-3.7182	-0.892008	1.00632	-0.542162	-1.86452	0.272789		0.104591
Q8BH86	D-glutamate cyclase, mitochondrial OS=Mus musculus OX=10090 GN=Dglucy PE=1 SV=1	Dglucy	-1.8348	-1.39324	0.251011	n. def.	-3.38953	-3.01617	-0.978521	-2.62496	-1.83213		0.426879
Q8BI08	Protein MAL2 OS=Mus musculus OX=10090 GN=Mal2 PE=1 SV=1	Mal2	1.99598	2.4601	2.08234	2.09111	3.11718	1.84917	1.77861	2.03983	2.93446		0.847803
Q8VBV7	COP9 signalosome complex subunit 8 OS=Mus musculus OX=10090 GN=Cops8 PE=1 SV=1	Cops8	-0.355673	-1.40488	-3.31266	-2.16416	-0.579184	-1.55793	-1.3179	-3.19542	-0.858652		0.721538
P97816	Protein S100-G OS=Mus musculus OX=10090 GN=S100g PE=1 SV=3	S100g	n. def.	1.62617	2.42431	-0.0762272	n. def.	-1.23152	2.22304	2.28036	n. def.		0.941187
P61028	Ras-related protein Rab-8B OS=Mus musculus OX=10090 GN=Rab8b PE=1 SV=1	Rab8b	-3.39072	-5.90426	n. def.	-4.04039	-5.27482	n. def.	-3.54594	n. def.	n. def.		0.63523
Q99LY9	NADH dehydrogenase [ubiquinone] iron-sulfur protein 5 OS=Mus musculus OX=10090 GN=Ndufs5 PE=1 SV=3	Ndufs5	0.0170536	0.135633	0.245481	-2.27063	-0.965754	0.791834	-0.4459	0.463007	-0.953465		0.0814463
Q9CPQ3	Mitochondrial import receptor subunit TOM22 homolog OS=Mus musculus OX=10090 GN=Tomm22 PE=1 SV=3	Tomm22	0.288004	0.341999	-0.0231686	2.30423	-1.14898	0.48233	-2.34562	0.289373	-1.75048		0.797483
Q8BIL5	Protein Hook homolog 1 OS=Mus musculus OX=10090 GN=Hook1 PE=1 SV=2	Hook1	-1.84516	-2.31409	-2.29874	n. def.	-2.1008	-1.83159	-3.40641	-1.92951	-1.37761		0.786562
Q9D892	Inosine triphosphate pyrophosphatase OS=Mus musculus OX=10090 GN=Itpa PE=1 SV=2	Itpa	-1.35886	-0.548723	-0.792501	-0.128408	-1.08362	-0.848974	-0.732521	-1.00519	-0.898666		0.101533
Q9R190	Metastasis-associated protein MTA2 OS=Mus musculus OX=10090 GN=Mta2 PE=1 SV=1	Mta2	-1.80058	-1.97832	-0.81596	-2.05681	n. def.	-1.4212	n. def.	-1.39701	n. def.		0.701334
E9PYK3	Protein mono-ADP-ribosyltransferase PARP4 OS=Mus musculus OX=10090 GN=Parp4 PE=1 SV=1	Parp4	n. def.	-4.46211	-3.54944	-1.65471	-3.0256	n. def.	-1.14417	-3.19256	-2.85742		0.0681886
Q91Y74	CMP-N-acetylneuraminate-beta-galactosamide-alpha-2,3-sialyltransferase 4 OS=Mus musculus OX=10090 GN=St3gal4 PE=1 SV=1	St3gal4	-0.299851	-0.644484	0.667396	0.488794	-0.332655	-0.165342	-1.1229	-1.09418	-1.15744		0.592889
Q99JR5	Tubulointerstitial nephritis antigen-like OS=Mus musculus OX=10090 GN=Tinagl1 PE=1 SV=1	Tinagl1	-0.816412	-3.41258	-1.30058	n. def.	-0.332031	-1.26481	-0.745298	-1.79109	-1.04274		0.366099
Q8BKZ9	Pyruvate dehydrogenase protein X component, mitochondrial OS=Mus musculus OX=10090 GN=Pdhx PE=1 SV=1	Pdhx	-2.7637	-1.01552	-1.65745	-2.30577	n. def.	-1.41559	-2.29332	-1.49351	-3.43628		0.113074
P97499	Telomerase protein component 1 OS=Mus musculus OX=10090 GN=Tep1 PE=1 SV=1	Tep1	-2.7608	-4.60844	-2.87602	-4.29402	n. def.	n. def.	-6.25407	-1.57075	-1.64229		0.544175
Q8BJS4	SUN domain-containing protein 2 OS=Mus musculus OX=10090 GN=Sun2 PE=1 SV=3	Sun2	-5.12604	-2.18674	-1.69402	-1.19424	n. def.	-3.07059	-1.66962	-4.36917	-3.45665	+	0.0481329
Q8BFS6	Serine/threonine-protein phosphatase CPPED1 OS=Mus musculus OX=10090 GN=Cpped1 PE=1 SV=1	Cpped1	-1.32698	-0.447792	-0.752258	n. def.	-1.22316	-0.874708	-1.47471	-0.120377	-0.488401		0.830812
Q8CD10	Calcium uptake protein 2, mitochondrial OS=Mus musculus OX=10090 GN=Micu2 PE=1 SV=2	Micu2	-0.0776634	-1.19186	-4.09131	n. def.	n. def.	-0.477055	-2.12935	-3.1926	n. def.		0.886719
Q8BWF0	Succinate-semialdehyde dehydrogenase, mitochondrial OS=Mus musculus OX=10090 GN=Aldh5a1 PE=1 SV=1	Aldh5a1	-1.03455	-1.15695	-3.47942	1.39391	-3.75775	-1.7488	n. def.	-0.519709	0.19997		0.141124
Q70IV5	Synemin OS=Mus musculus OX=10090 GN=Synm PE=1 SV=2	Synm	n. def.	n. def.	n. def.	n. def.	-4.25638	n. def.	n. def.	-4.61049	-7.55988		1
Q9D0F3	Protein ERGIC-53 OS=Mus musculus OX=10090 GN=Lman1 PE=1 SV=1	Lman1	-2.09009	-0.910269	0.122767	-1.1278	0.0472393	-1.18704	-2.71434	-1.64504	0.166431		0.78386
P06728	Apolipoprotein A-IV OS=Mus musculus OX=10090 GN=Apoa4 PE=1 SV=3	Apoa4	-1.75611	-2.40339	-0.597591	1.51429	-1.2363	-0.741415	0.189053	-2.25914	-2.65471		0.484447
P97792	Coxsackievirus and adenovirus receptor homolog OS=Mus musculus OX=10090 GN=Cxadr PE=1 SV=1	Cxadr	0.517008	0.843918	-0.117777	-1.42987	-0.0159283	0.465206	-0.545904	0.806324	0.504742		0.238973
P62311	U6 snRNA-associated Sm-like protein LSm3 OS=Mus musculus OX=10090 GN=Lsm3 PE=1 SV=2	Lsm3	-0.837013	-0.813202	-1.81959	n. def.	0.00961494	-0.222668	-2.72489	0.200096	-0.552193		0.315405
Q9DBS1	Transmembrane protein 43 OS=Mus musculus OX=10090 GN=Tmem43 PE=1 SV=1	Tmem43	-0.62616	-2.48996	-1.51571	-3.08159	-1.09967	-2.33748	-1.56364	-2.21806	0.483027		0.672098
Q4KL71	Small proline-rich protein 2A3 OS=Mus musculus OX=10090 GN=Sprr2a3 PE=3 SV=1	Sprr2a3	5.51115	6.62405	6.92179	6.92145	6.01485	4.99764	6.73432	4.82436	5.19811		0.491534
Q8BHL4	Retinoic acid-induced protein 3 OS=Mus musculus OX=10090 GN=Gprc5a PE=1 SV=1	Gprc5a	-2.08932	-0.212971	-0.0147572	-1.27635	-0.19977	-2.07728	-1.27714	-2.33528	-0.670878		0.635022
Q9D1R9	60S ribosomal protein L34 OS=Mus musculus OX=10090 GN=Rpl34 PE=1 SV=2	Rpl34	2.17826	0.764919	2.12995	1.35241	1.15456	0.788643	1.67003	2.45593	0.578924		0.391237
Q7M6Y3	Phosphatidylinositol-binding clathrin assembly protein OS=Mus musculus OX=10090 GN=Picalm PE=1 SV=1	Picalm	-1.47466	-0.942017	-1.16199	-4.33227	-1.86146	-1.00766	-3.28619	-0.841166	-0.979607		0.151471
Q8R1Q8	Cytoplasmic dynein 1 light intermediate chain 1 OS=Mus musculus OX=10090 GN=Dync1li1 PE=1 SV=1	Dync1li1	0.953552	1.287	0.827837	1.31313	0.558836	0.927736	0.711603	1.13804	0.839825		0.858459
O88952	Protein lin-7 homolog C OS=Mus musculus OX=10090 GN=Lin7c PE=1 SV=2	Lin7c	-2.47791	-1.03513	-1.64147	-1.5326	-1.49774	-0.44705	-1.40523	-1.92149	-2.10392		0.142938
O09044	Synaptosomal-associated protein 23 OS=Mus musculus OX=10090 GN=Snap23 PE=1 SV=1	Snap23	-3.45388	-1.29707	-1.83613	n. def.	-1.3096	-1.11685	-3.0505	-2.38485	-1.77045		0.347002
Q9CQC9	GTP-binding protein SAR1b OS=Mus musculus OX=10090 GN=Sar1b PE=1 SV=1	Sar1b	0.820452	0.742006	0.824797	0.213371	0.190012	0.887941	0.427088	1.41277	-1.35536		0.162314
P61222	ATP-binding cassette sub-family E member 1 OS=Mus musculus OX=10090 GN=Abce1 PE=1 SV=1	Abce1	-1.00141	-3.07754	-2.04477	-4.66956	-2.30175	-2.4463	n. def.	-0.611587	-2.1466		0.1655
O08573	Galectin-9 OS=Mus musculus OX=10090 GN=Lgals9 PE=1 SV=1	Lgals9	-0.942137	-2.03912	-4.26891	-1.17016	-0.730278	-2.10596	-0.938734	-0.21711	-0.68918	+	0.0276984
P48193	Protein 4.1 OS=Mus musculus OX=10090 GN=Epb41 PE=1 SV=2	Epb41	n. def.	-3.76941	-3.09433	n. def.	n. def.	-4.57667	-3.10352	-2.88737	n. def.		1
Q3UMY5	Echinoderm microtubule-associated protein-like 4 OS=Mus musculus OX=10090 GN=Eml4 PE=1 SV=1	Eml4	-2.09804	-1.78278	-0.665359	n. def.	-1.71879	-1.36374	-2.70508	-1.98258	-2.06022		0.0828663
Q99MQ4	Asporin OS=Mus musculus OX=10090 GN=Aspn PE=1 SV=1	Aspn	-2.05481	-2.61317	n. def.	-1.09613	-5.35506	0.183792	-2.53437	n. def.	-1.65786		0.356069
P47915	60S ribosomal protein L29 OS=Mus musculus OX=10090 GN=Rpl29 PE=1 SV=2	Rpl29	1.48802	-0.0140228	1.1887	1.20217	0.90387	-0.0570602	1.18434	0.980209	0.793745		0.172588
Q8BP40	Lysophosphatidic acid phosphatase type 6 OS=Mus musculus OX=10090 GN=Acp6 PE=1 SV=1	Acp6	-0.173445	0.328205	0.493629	n. def.	-0.856171	0.382721	-0.595251	0.65176	0.128408		0.401471
Q99MR8	Methylcrotonoyl-CoA carboxylase subunit alpha, mitochondrial OS=Mus musculus OX=10090 GN=Mccc1 PE=1 SV=2	Mccc1	n. def.	n. def.	n. def.	n. def.	n. def.	-4.33753	n. def.	-3.34253	-1.75628		1
Q9DC16	Endoplasmic reticulum-Golgi intermediate compartment protein 1 OS=Mus musculus OX=10090 GN=Ergic1 PE=1 SV=1	Ergic1	0.648386	0.748657	0.717312	1.06243	-0.1847	0.611441	0.584246	0.819588	-0.278824		0.78534
Q9JIW9	Ras-related protein Ral-B OS=Mus musculus OX=10090 GN=Ralb PE=1 SV=1	Ralb	-0.913761	0.163494	-0.196123	0.506825	0.0562	0.384151	0.424013	0.0215378	-1.34901		0.790955
O54962	Barrier-to-autointegration factor OS=Mus musculus OX=10090 GN=Banf1 PE=1 SV=1	Banf1	0.150389	0.560875	-1.0281	-1.54677	1.54162	1.40427	-1.68956	1.99172	-0.271475		0.0691548
Q9JJI8	60S ribosomal protein L38 OS=Mus musculus OX=10090 GN=Rpl38 PE=1 SV=3	Rpl38	1.8686	0.684309	0.81196	n. def.	2.35673	1.20171	-0.569725	1.97777	0.304371	+	0.00311661
Q3TZZ7	Extended synaptotagmin-2 OS=Mus musculus OX=10090 GN=Esyt2 PE=1 SV=1	Esyt2	-1.50153	-2.69381	-2.05234	n. def.	-1.69475	-2.48409	n. def.	-2.521	-0.9273		0.23948
Q62422	Osteoclast-stimulating factor 1 OS=Mus musculus OX=10090 GN=Ostf1 PE=1 SV=2	Ostf1	0.283874	0.390018	-0.457268	-2.3804	0.875404	0.337051	-2.13634	-0.0456314	0.152126		0.0925211
Q8BK30	NADH dehydrogenase [ubiquinone] flavoprotein 3, mitochondrial OS=Mus musculus OX=10090 GN=Ndufv3 PE=1 SV=1	Ndufv3	-3.84587	0.533367	-0.360931	-1.79957	n. def.	0.515827	-1.61571	-0.184143	-0.726782		0.204371
Q8CCS6	Polyadenylate-binding protein 2 OS=Mus musculus OX=10090 GN=Pabpn1 PE=1 SV=3	Pabpn1	-0.849749	-1.03337	-0.930168	0.770683	0.0746899	-0.583013	-1.15601	-1.13722	0.465631		0.357065
P49222	Protein 4.2 OS=Mus musculus OX=10090 GN=Epb42 PE=1 SV=3	Epb42	n. def.	n. def.	-4.93012	-2.7123	0.904495	n. def.	-1.38316	-3.9692	n. def.		0.8572
P55095	Pro-glucagon OS=Mus musculus OX=10090 GN=Gcg PE=1 SV=1	Gcg	-1.34052	n. def.	-4.23976	-3.24099	n. def.	-1.57749	n. def.	-2.19702	-3.05973		0.515946
Q9JII5	DAZ-associated protein 1 OS=Mus musculus OX=10090 GN=Dazap1 PE=1 SV=2	Dazap1	0.582495	0.0954227	0.0468102	-0.64452	0.102009	0.369822	-0.125231	0.397106	-0.650978	+	0.0136483
P70398	Probable ubiquitin carboxyl-terminal hydrolase FAF-X OS=Mus musculus OX=10090 GN=Usp9x PE=1 SV=2	Usp9x	-1.86144	-2.08357	-2.83837	-1.71987	-3.69804	-2.66005	-3.11398	-1.27075	-4.01053		0.72777
P62774	Myotrophin OS=Mus musculus OX=10090 GN=Mtpn PE=1 SV=2	Mtpn	0.831039	1.46729	0.656601	-0.985228	1.45639	1.36293	-0.876183	1.0894	0.670538	+	0.0347657
Q6ZWY3	40S ribosomal protein S27-like OS=Mus musculus OX=10090 GN=Rps27l PE=1 SV=3	Rps27l	-0.865866	-1.62808	-2.53437	n. def.	-2.43349	-1.03419	n. def.	-0.291115	-2.45543		0.527511
O54988	STE20-like serine/threonine-protein kinase OS=Mus musculus OX=10090 GN=Slk PE=1 SV=2	Slk	-0.933123	-2.91158	0.00128937	-2.53541	-1.40826	-0.295406	-0.567316	-0.759247	-3.28567		0.511855
Q05512	Serine/threonine-protein kinase MARK2 OS=Mus musculus OX=10090 GN=Mark2 PE=1 SV=3	Mark2	n. def.	-2.93386	-1.26677	n. def.	-4.00196	-3.1478	-3.92023	-2.77732	n. def.		0.369746
P21279	Guanine nucleotide-binding protein G(q) subunit alpha OS=Mus musculus OX=10090 GN=Gnaq PE=1 SV=4	Gnaq	n. def.	n. def.	n. def.	n. def.	-2.99476	n. def.	n. def.	n. def.	n. def.		1
P18872	Guanine nucleotide-binding protein G(o) subunit alpha OS=Mus musculus OX=10090 GN=Gnao1 PE=1 SV=3	Gnao1	-2.34303	n. def.	-3.08958	n. def.	n. def.	-3.48168	-1.05952	-1.73386	n. def.		0.0749881
Q8C522	Endonuclease domain-containing 1 protein OS=Mus musculus OX=10090 GN=Endod1 PE=1 SV=2	Endod1	-0.214434	0.565304	0.588377	-1.49441	0.692106	-0.0949669	-0.07267	0.280342	0.79958		0.595985
Q9WVH9	Fibulin-5 OS=Mus musculus OX=10090 GN=Fbln5 PE=1 SV=1	Fbln5	n. def.	n. def.	n. def.	n. def.	-2.01197	-2.28427	n. def.	1.44943	n. def.		1
Q9WVA3	Mitotic checkpoint protein BUB3 OS=Mus musculus OX=10090 GN=Bub3 PE=1 SV=2	Bub3	-0.485888	-1.53568	-0.452593	n. def.	-1.26872	-0.862865	n. def.	-0.551525	-1.84015		0.675609
Q91XF0	Pyridoxine-5'-phosphate oxidase OS=Mus musculus OX=10090 GN=Pnpo PE=1 SV=1	Pnpo	-2.31588	-0.739277	-0.204506	-2.52212	-1.33926	-0.673595	-0.913704	0.199085	-0.671501		0.570781
Q62351	Transferrin receptor protein 1 OS=Mus musculus OX=10090 GN=Tfrc PE=1 SV=1	Tfrc	-1.65586	n. def.	-4.13007	n. def.	-2.71069	n. def.	n. def.	n. def.	-4.57553		1
P13745	Glutathione S-transferase A1 OS=Mus musculus OX=10090 GN=Gsta1 PE=1 SV=2	Gsta1	0.595791	1.45097	2.12926	0.358044	0.826109	0.961142	1.65826	2.12655	0.234245		0.491668
Q8K2I4	Beta-mannosidase OS=Mus musculus OX=10090 GN=Manba PE=1 SV=1	Manba	-4.08483	-2.8775	-2.46479	n. def.	n. def.	-3.01687	-2.6453	-3.42032	n. def.		0.0599251
P00397	Cytochrome c oxidase subunit 1 OS=Mus musculus OX=10090 GN=Mtco1 PE=1 SV=2	Mtco1	-2.02891	-0.777687	-1.49035	-2.5661	-1.53568	-3.34535	-3.28374	-0.681994	0.838118		0.936461
O08691	Arginase-2, mitochondrial OS=Mus musculus OX=10090 GN=Arg2 PE=1 SV=1	Arg2	n. def.	-2.30638	n. def.	n. def.	n. def.	n. def.	-3.17125	-1.11277	-3.3568		1
Q9CQM9	Glutaredoxin-3 OS=Mus musculus OX=10090 GN=Glrx3 PE=1 SV=1	Glrx3	0.00977707	-1.23822	0.152922	-0.374901	-1.43282	-0.15834	-1.41951	-0.144098	-0.983841		0.654248
Q921F4	Heterogeneous nuclear ribonucleoprotein L-like OS=Mus musculus OX=10090 GN=Hnrnpll PE=1 SV=3	Hnrnpll	-3.46796	-2.98117	-4.7841	-4.89959	n. def.	-4.13992	n. def.	-2.25906	-1.40469		0.69942
P97300	Neuroplastin OS=Mus musculus OX=10090 GN=Nptn PE=1 SV=3	Nptn	n. def.	-0.955607	-1.57028	n. def.	-2.35531	-0.328909	-1.94833	-2.0565	-1.81505		0.0767704
O08832	Polypeptide N-acetylgalactosaminyltransferase 4 OS=Mus musculus OX=10090 GN=Galnt4 PE=1 SV=1	Galnt4	-1.58199	-1.82798	-0.3451	-2.08142	-3.21378	-2.72611	-0.482267	0.250095	-2.41989		0.990285
Q9D3D9	ATP synthase subunit delta, mitochondrial OS=Mus musculus OX=10090 GN=Atp5f1d PE=1 SV=1	Atp5f1d	3.27447	3.87662	3.60331	3.34171	3.42325	3.93516	3.49754	3.36263	2.88535	+	0.0396738
Q9D8I3	Glyoxalase domain-containing protein 5 OS=Mus musculus OX=10090 GN=Glod5 PE=1 SV=1	Glod5	-3.51988	-0.518274	-2.64005	n. def.	-2.40701	-1.05118	n. def.	-1.52502	-2.6976		0.277127
Q8CHT0	Delta-1-pyrroline-5-carboxylate dehydrogenase, mitochondrial OS=Mus musculus OX=10090 GN=Aldh4a1 PE=1 SV=3	Aldh4a1	-2.59325	-0.234579	0.123091	-1.01416	-4.30055	-0.442442	-0.879587	-1.73243	-0.820177	+	0.0131782
Q8VE22	28S ribosomal protein S23, mitochondrial OS=Mus musculus OX=10090 GN=Mrps23 PE=1 SV=1	Mrps23	-1.21555	-0.458864	-3.75887	n. def.	-2.0345	-3.39479	-2.91032	-0.200682	n. def.		0.301921
P84099	60S ribosomal protein L19 OS=Mus musculus OX=10090 GN=Rpl19 PE=1 SV=1	Rpl19	2.20751	1.36448	1.92566	1.37389	2.04661	1.5795	1.10372	1.84733	1.2776	+	0.0110308
O55142	60S ribosomal protein L35a OS=Mus musculus OX=10090 GN=Rpl35a PE=1 SV=2	Rpl35a	0.0856113	-1.82763	-0.482513	0.400698	n. def.	-0.249857	0.231686	0.823649	-3.48552		0.579282
Q9D0M1	Phosphoribosyl pyrophosphate synthase-associated protein 1 OS=Mus musculus OX=10090 GN=Prpsap1 PE=1 SV=1	Prpsap1	-0.660807	-3.3076	-2.15452	n. def.	n. def.	-4.21697	n. def.	0.22924	-2.08558	+	0.0370439
Q9DAR7	m7GpppX diphosphatase OS=Mus musculus OX=10090 GN=Dcps PE=1 SV=1	Dcps	-4.99301	-2.06029	-1.82997	-2.86453	-1.43298	-0.963116	-2.73226	-2.16671	-0.529058		0.556751
Q9CQ54	NADH dehydrogenase [ubiquinone] 1 subunit C2 OS=Mus musculus OX=10090 GN=Ndufc2 PE=1 SV=1	Ndufc2	0.360872	0.836206	0.595634	-2.29115	0.0803337	0.0560093	0.0283165	0.677952	1.37535		0.661523
Q6ZQK5	Arf-GAP with coiled-coil, ANK repeat and PH domain-containing protein 2 OS=Mus musculus OX=10090 GN=Acap2 PE=1 SV=2	Acap2	-4.08188	n. def.	-0.803158	-1.75609	n. def.	-3.63373	-0.628798	-1.13195	n. def.		0.726362
Q91X78	Erlin-1 OS=Mus musculus OX=10090 GN=Erlin1 PE=1 SV=2	Erlin1	n. def.	n. def.	n. def.	n. def.	n. def.	n. def.	n. def.	n. def.	n. def.		1
Q9JJY3	Sphingomyelin phosphodiesterase 3 OS=Mus musculus OX=10090 GN=Smpd3 PE=1 SV=1	Smpd3	-2.0231	-1.02995	-0.188921	-0.938627	-2.18266	-1.48276	0.329056	-2.25709	-1.94497		0.137383
O09106	Histone deacetylase 1 OS=Mus musculus OX=10090 GN=Hdac1 PE=1 SV=1	Hdac1	-0.75124	-1.63823	-1.95071	n. def.	-1.84671	-1.22835	n. def.	0.360926	-1.09246		0.26901
Q61249	Immunoglobulin-binding protein 1 OS=Mus musculus OX=10090 GN=Igbp1 PE=1 SV=1	Igbp1	-3.77117	-2.56225	-4.63114	-4.69294	-3.07602	-3.3969	-6.34622	-5.18571	-3.04014		0.570002
P56135	ATP synthase subunit f, mitochondrial OS=Mus musculus OX=10090 GN=Atp5mf PE=1 SV=3	Atp5mf	2.68828	3.58847	3.24604	3.31054	3.09393	2.97709	3.32932	3.13411	4.09035		0.178052
Q7TMC8	L-fucose kinase OS=Mus musculus OX=10090 GN=Fcsk PE=1 SV=1	Fcsk	-1.78198	-3.06224	-2.4714	-3.36572	-3.3625	-2.70294	-2.34928	-1.94989	-2.58566		0.681285
Q3U1J4	DNA damage-binding protein 1 OS=Mus musculus OX=10090 GN=Ddb1 PE=1 SV=2	Ddb1	-2.77128	n. def.	-2.70321	n. def.	n. def.	-3.5443	-1.29517	-1.53805	n. def.		0.323699
Q61510	E3 ubiquitin/ISG15 ligase TRIM25 OS=Mus musculus OX=10090 GN=Trim25 PE=1 SV=2	Trim25	-1.49557	-4.13682	-0.629858	-2.45452	-3.78157	n. def.	-3.15475	-1.10315	-1.62158		0.97016
Q80WJ7	Protein LYRIC OS=Mus musculus OX=10090 GN=Mtdh PE=1 SV=1	Mtdh	-1.74384	-3.25145	-4.18321	-2.20425	-2.92644	-2.08894	n. def.	-2.11032	n. def.		0.26118
Q9R0Q7	Prostaglandin E synthase 3 OS=Mus musculus OX=10090 GN=Ptges3 PE=1 SV=1	Ptges3	0.515389	0.908838	1.07313	0.531126	0.633198	0.613716	0.809206	1.41617	-0.0887508		0.373658
Q9CQE8	RNA transcription, translation and transport factor protein OS=Mus musculus OX=10090 GN=RTRAF PE=1 SV=1	RTRAF	-0.355259	-0.565353	-0.83503	-0.931236	-1.07262	0.592403	-2.2133	-0.0135403	n. def.		0.209852
Q922Q4	Pyrroline-5-carboxylate reductase 2 OS=Mus musculus OX=10090 GN=Pycr2 PE=1 SV=1	Pycr2	-1.39168	0.0338516	0.457622	-1.10904	-1.0562	-0.654017	-2.25722	-0.444193	0.328676		0.369893
Q60972	Histone-binding protein RBBP4 OS=Mus musculus OX=10090 GN=Rbbp4 PE=1 SV=5	Rbbp4	-0.957991	-1.21016	-0.816343	-1.72319	-0.501453	-0.804409	-1.415	-1.09029	-0.56769		0.525596
Q9R0N0	Galactokinase OS=Mus musculus OX=10090 GN=Galk1 PE=1 SV=2	Galk1	-0.34689	-2.23931	0.486965	-3.38658	-3.22754	-1.27425	-1.34813	0.336557	-2.68291		0.443224
Q3URS9	Mitochondrial potassium channel OS=Mus musculus OX=10090 GN=Ccdc51 PE=1 SV=1	Ccdc51	-3.4067	-4.41246	-4.58053	n. def.	-5.85812	-4.13455	n. def.	-3.87407	-3.34086		0.996281
Q7TT50	Serine/threonine-protein kinase MRCK beta OS=Mus musculus OX=10090 GN=Cdc42bpb PE=1 SV=2	Cdc42bpb	-3.58499	n. def.	-2.12061	-2.21944	-2.77049	-3.70752	-5.77993	-4.03687	-3.84158		0.700823
O88543	COP9 signalosome complex subunit 3 OS=Mus musculus OX=10090 GN=Cops3 PE=1 SV=3	Cops3	n. def.	-2.7377	-4.25364	-0.839819	n. def.	-2.94732	-0.18564	-2.98967	-2.51656		0.0642311
O35657	Sialidase-1 OS=Mus musculus OX=10090 GN=Neu1 PE=1 SV=1	Neu1	-2.10378	0.510355	0.157873	-2.63772	-3.61843	-0.535774	-0.149666	-0.351057	n. def.		0.250554
Q9CQU0	Thioredoxin domain-containing protein 12 OS=Mus musculus OX=10090 GN=Txndc12 PE=1 SV=1	Txndc12	-1.47221	-0.646519	-1.77014	-2.61267	-0.38747	-0.618399	-1.01062	-0.291407	-0.0971642		0.787042
P97350	Plakophilin-1 OS=Mus musculus OX=10090 GN=Pkp1 PE=1 SV=1	Pkp1	n. def.	n. def.	-4.78156	-2.87297	n. def.	n. def.	-2.18436	-5.22009	n. def.		1
Q9Z1D1	Eukaryotic translation initiation factor 3 subunit G OS=Mus musculus OX=10090 GN=Eif3g PE=1 SV=2	Eif3g	-0.165634	-3.16688	-0.426804	-2.29157	n. def.	-2.69909	-1.67642	-1.65055	n. def.		0.559118
Q64669	NAD(P)H dehydrogenase [quinone] 1 OS=Mus musculus OX=10090 GN=Nqo1 PE=1 SV=3	Nqo1	-0.413494	0.373209	0.0513153	2.27838	-0.105444	-1.42678	2.98208	1.48698	-0.187653		0.212174
P48771	Cytochrome c oxidase subunit 7A2, mitochondrial OS=Mus musculus OX=10090 GN=Cox7a2 PE=1 SV=2	Cox7a2	2.96568	3.8272	2.67258	2.16039	2.79289	3.60359	2.44082	3.25163	2.37824	+	0.042744
Q8VCF1	Soluble calcium-activated nucleotidase 1 OS=Mus musculus OX=10090 GN=Cant1 PE=2 SV=1	Cant1	-2.51501	-1.88204	-1.32244	-2.58587	-1.14588	-1.59056	-3.50534	-1.83037	-1.94286		0.162449
Q9QY76	Vesicle-associated membrane protein-associated protein B OS=Mus musculus OX=10090 GN=Vapb PE=1 SV=3	Vapb	-2.06292	-0.70579	-0.14995	-3.16175	-0.228718	-0.517202	-0.634546	-1.37906	-0.928959		0.412101
P97821	Dipeptidyl peptidase 1 OS=Mus musculus OX=10090 GN=Ctsc PE=1 SV=1	Ctsc	-1.20438	0.78442	-0.00207329	-1.68193	0.470644	0.182018	-0.565903	-1.06884	-2.31286		0.0723687
Q9Z2V4	Phosphoenolpyruvate carboxykinase, cytosolic [GTP] OS=Mus musculus OX=10090 GN=Pck1 PE=1 SV=1	Pck1	-2.75369	-1.93695	-1.96465	n. def.	n. def.	-1.86689	-2.65632	-2.95926	-2.0935	+	0.0221791
Q9QXV0	ProSAAS OS=Mus musculus OX=10090 GN=Pcsk1n PE=1 SV=2	Pcsk1n	-5.79126	-8.18778	n. def.	-5.58882	-4.42046	-2.97683	n. def.	-3.5995	n. def.		0.674403
P62852	40S ribosomal protein S25 OS=Mus musculus OX=10090 GN=Rps25 PE=1 SV=1	Rps25	3.45245	3.07558	3.34995	3.19671	3.64093	3.34896	2.93826	3.41097	2.44747		0.0509654
P57759	Endoplasmic reticulum resident protein 29 OS=Mus musculus OX=10090 GN=Erp29 PE=1 SV=2	Erp29	0.815554	0.679638	-1.04997	-0.833948	1.8118	0.772949	-1.76303	1.53052	1.34399		0.217191
P56389	Cytidine deaminase OS=Mus musculus OX=10090 GN=Cda PE=1 SV=2	Cda	-1.30519	-0.343992	-0.686281	-3.03451	-1.71455	-1.06174	-0.94356	-0.736227	-1.98266		0.155932
Q9Z2C8	Y-box-binding protein 2 OS=Mus musculus OX=10090 GN=Ybx2 PE=1 SV=1	Ybx2	n. def.	n. def.	n. def.	n. def.	n. def.	n. def.	n. def.	n. def.	n. def.		1
Q61823	Programmed cell death protein 4 OS=Mus musculus OX=10090 GN=Pdcd4 PE=1 SV=1	Pdcd4	-1.25893	-0.362557	-0.825655	-1.44224	-1.30308	0.0847302	-0.241892	-1.57893	-0.888107		0.0837414
P58137	Acyl-coenzyme A thioesterase 8 OS=Mus musculus OX=10090 GN=Acot8 PE=1 SV=1	Acot8	-0.464977	-0.447582	-2.45187	-1.62488	-0.454744	-2.05247	-2.64763	-0.026556	0.122444		0.311405
P47802	Metaxin-1 OS=Mus musculus OX=10090 GN=Mtx1 PE=1 SV=1	Mtx1	-3.57321	-1.69299	-0.322514	-3.18351	n. def.	-2.70085	-0.51054	0.009449	-0.531694		0.970674
O70318	Band 4.1-like protein 2 OS=Mus musculus OX=10090 GN=Epb41l2 PE=1 SV=2	Epb41l2	-1.37239	-2.37297	-0.339741	-1.15244	-2.5199	-2.06858	0.262295	-1.98995	-2.14754		0.539129
Q9CQ75	NADH dehydrogenase [ubiquinone] 1 alpha subcomplex subunit 2 OS=Mus musculus OX=10090 GN=Ndufa2 PE=1 SV=3	Ndufa2	0.627422	1.29818	0.982944	1.17282	0.59029	1.14631	0.995771	1.11079	1.10508		0.123608
P46467	Vacuolar protein sorting-associated protein 4B OS=Mus musculus OX=10090 GN=Vps4b PE=1 SV=2	Vps4b	-0.590822	-0.739588	-1.09529	n. def.	-0.243744	-0.979298	-2.38507	-0.934946	-0.191937		0.608962
P62849	40S ribosomal protein S24 OS=Mus musculus OX=10090 GN=Rps24 PE=1 SV=1	Rps24	1.41261	0.794943	-0.351	-1.84086	2.39074	1.48655	-1.92807	2.27753	0.921604	+	0.0474118
Q9R0Q3	Transmembrane emp24 domain-containing protein 2 OS=Mus musculus OX=10090 GN=Tmed2 PE=1 SV=1	Tmed2	0.0978546	0.77792	-1.84701	-0.744761	0.0963936	1.44672	-2.50235	0.673685	-1.10659		0.206302
Q99PV0	Pre-mRNA-processing-splicing factor 8 OS=Mus musculus OX=10090 GN=Prpf8 PE=1 SV=2	Prpf8	-2.12414	-3.3224	-2.27108	n. def.	n. def.	n. def.	-3.70166	-1.2748	-4.94553		0.086356
O70492	Sorting nexin-3 OS=Mus musculus OX=10090 GN=Snx3 PE=1 SV=3	Snx3	-1.74952	-2.58524	-1.65292	n. def.	-0.62389	-1.15715	-3.23597	-0.952162	-0.985502		0.499385
Q3TJ91	LLGL scribble cell polarity complex component 2 OS=Mus musculus OX=10090 GN=Llgl2 PE=1 SV=2	Llgl2	-2.27749	-1.37582	-1.64871	-2.78973	-1.93045	-1.38633	n. def.	-1.35776	-0.400673		0.84687
P54728	UV excision repair protein RAD23 homolog B OS=Mus musculus OX=10090 GN=Rad23b PE=1 SV=2	Rad23b	0.403177	-2.36497	0.57127	-1.43501	-1.89682	0.982378	0.260607	0.718281	-3.9711		0.561043
O88544	COP9 signalosome complex subunit 4 OS=Mus musculus OX=10090 GN=Cops4 PE=1 SV=1	Cops4	-2.77601	-0.824442	-1.66253	-1.75065	-2.07122	-1.23054	-2.19529	-1.28285	-2.88509		0.160897
P62071	Ras-related protein R-Ras2 OS=Mus musculus OX=10090 GN=Rras2 PE=1 SV=1	Rras2	-4.08741	-4.46611	-2.80108	n. def.	-5.45876	-4.2305	-2.79394	-3.2483	-3.74866		0.56147
Q9CQW1	Synaptobrevin homolog YKT6 OS=Mus musculus OX=10090 GN=Ykt6 PE=1 SV=1	Ykt6	-0.591976	-1.03804	-0.171618	-0.793695	-0.497414	-0.867998	-1.35337	-0.556137	-2.53002		0.14632
Q9QYG0	Protein NDRG2 OS=Mus musculus OX=10090 GN=Ndrg2 PE=1 SV=1	Ndrg2	-0.689648	0.522285	1.03811	-2.05487	-0.383514	0.625647	0.612623	-0.762592	0.649689		0.255403
Q8K2I3	Dimethylaniline monooxygenase [N-oxide-forming] 2 OS=Mus musculus OX=10090 GN=Fmo2 PE=1 SV=3	Fmo2	n. def.	n. def.	-1.54815	-2.46814	n. def.	n. def.	-0.422159	-1.79026	-2.95762		1
Q8VCX5	Calcium uptake protein 1, mitochondrial OS=Mus musculus OX=10090 GN=Micu1 PE=1 SV=1	Micu1	-2.70068	-2.5488	-2.9853	n. def.	-1.75165	-3.72222	-3.62964	-1.4884	-2.23956		0.219098
Q9QXY1	Tight junction protein ZO-3 OS=Mus musculus OX=10090 GN=Tjp3 PE=1 SV=1	Tjp3	-1.15009	1.28422	-0.0277328	-1.03011	0.18018	0.655626	-0.222202	1.1168	0.30435		0.436349
P09671	Superoxide dismutase [Mn], mitochondrial OS=Mus musculus OX=10090 GN=Sod2 PE=1 SV=3	Sod2	0.615604	1.93559	1.24069	2.13759	0.647421	1.35775	1.52324	1.23536	0.516634		0.346608
P97927	Laminin subunit alpha-4 OS=Mus musculus OX=10090 GN=Lama4 PE=1 SV=2	Lama4	-4.11675	n. def.	-3.47007	n. def.	-4.38441	-2.67472	n. def.	-6.42638	-6.46271		0.14943
Q9QYZ9	Serine protease 30 OS=Mus musculus OX=10090 GN=Prss30 PE=2 SV=2	Prss30	n. def.	-1.00772	-1.38801	0.0181808	-0.26322	-1.30022	-1.84142	-1.05458	-0.917656		0.643564
Q9CWZ3	RNA-binding protein 8A OS=Mus musculus OX=10090 GN=Rbm8a PE=1 SV=4	Rbm8a	-1.28386	-5.20887	n. def.	n. def.	-0.833446	-1.0096	n. def.	-1.95373	n. def.		0.358711
Q9CQ22	Ragulator complex protein LAMTOR1 OS=Mus musculus OX=10090 GN=Lamtor1 PE=1 SV=1	Lamtor1	-2.82011	-0.794619	-1.2565	n. def.	-0.290285	-0.13868	-1.8737	-1.86709	-1.31403		0.44811
P61358	60S ribosomal protein L27 OS=Mus musculus OX=10090 GN=Rpl27 PE=1 SV=2	Rpl27	1.89603	1.01432	1.35486	0.773613	1.61597	1.77022	0.554979	2.24289	1.15377	+	0.0201628
Q9QZM0	Ubiquilin-2 OS=Mus musculus OX=10090 GN=Ubqln2 PE=1 SV=2	Ubqln2	-4.06419	-1.12841	n. def.	n. def.	-0.489057	-0.770834	n. def.	-1.80774	-1.96325		0.450885
Q9CR00	26S proteasome non-ATPase regulatory subunit 9 OS=Mus musculus OX=10090 GN=Psmd9 PE=1 SV=1	Psmd9	-2.63484	-2.69451	-2.87901	-1.92407	-0.995819	-1.293	-1.7596	-2.18017	-1.23509		0.581115
Q9DCZ4	MICOS complex subunit Mic26 OS=Mus musculus OX=10090 GN=Apoo PE=1 SV=2	Apoo	-0.0679932	0.840563	0.367075	-0.89002	-0.488596	0.485897	-0.620907	0.335972	0.641752		0.219452
P63328	Serine/threonine-protein phosphatase 2B catalytic subunit alpha isoform OS=Mus musculus OX=10090 GN=Ppp3ca PE=1 SV=1	Ppp3ca	-2.13398	-1.59388	-1.6409	-3.10616	-2.28989	-1.27839	-1.9064	-1.90628	n. def.		0.104098
P55937	Golgin subfamily A member 3 OS=Mus musculus OX=10090 GN=Golga3 PE=1 SV=3	Golga3	n. def.	-3.24298	-3.94222	-0.762424	n. def.	n. def.	-2.05005	n. def.	n. def.		0.0963318
Q8BGT9	Polypeptide N-acetylgalactosaminyltransferase 12 OS=Mus musculus OX=10090 GN=Galnt12 PE=2 SV=1	Galnt12	-0.340824	-4.61364	-3.92986	2.06796	-0.0226078	n. def.	1.36039	-0.609848	-0.467136	+	0.00318273
Q9WTM5	RuvB-like 2 OS=Mus musculus OX=10090 GN=Ruvbl2 PE=1 SV=3	Ruvbl2	-1.32789	-1.42709	-1.22716	-0.844984	-0.011322	-1.06521	-2.53219	-0.547207	-0.55838		0.496744
Q5SW19	Clustered mitochondria protein homolog OS=Mus musculus OX=10090 GN=Cluh PE=1 SV=2	Cluh	-1.50893	-5.0667	-2.73494	-2.70206	-2.09682	-3.84806	-1.79604	-0.979662	-2.91337	+	0.0341854
Q8BI84	Transport and Golgi organization protein 1 homolog OS=Mus musculus OX=10090 GN=Mia3 PE=1 SV=2	Mia3	n. def.	-4.69229	n. def.	n. def.	n. def.	-5.08122	n. def.	-3.38918	n. def.		1
Q5SUC9	Protein SCO1 homolog, mitochondrial OS=Mus musculus OX=10090 GN=Sco1 PE=1 SV=1	Sco1	n. def.	-0.375725	-0.984676	n. def.	n. def.	-2.84389	-2.33819	-0.808384	-0.0197926		0.874107
P28656	Nucleosome assembly protein 1-like 1 OS=Mus musculus OX=10090 GN=Nap1l1 PE=1 SV=2	Nap1l1	1.72086	1.57305	3.12938	2.8608	1.22728	2.12882	2.20427	1.00552	0.0951767		0.518534
Q8VE97	Serine/arginine-rich splicing factor 4 OS=Mus musculus OX=10090 GN=Srsf4 PE=2 SV=1	Srsf4	0.714302	-0.0443783	0.421238	-0.077734	0.887001	0.742857	0.429581	0.186005	0.147776		0.372524
Q6A026	Sister chromatid cohesion protein PDS5 homolog A OS=Mus musculus OX=10090 GN=Pds5a PE=1 SV=3	Pds5a	n. def.	n. def.	n. def.	n. def.	n. def.	n. def.	n. def.	n. def.	n. def.		1
Q9ET30	Transmembrane 9 superfamily member 3 OS=Mus musculus OX=10090 GN=Tm9sf3 PE=1 SV=1	Tm9sf3	2.28783	4.39315	1.86211	0.409731	1.85247	2.01393	1.54652	2.36245	3.16024		0.567256
Q8VEH3	ADP-ribosylation factor-like protein 8A OS=Mus musculus OX=10090 GN=Arl8a PE=1 SV=1	Arl8a	n. def.	n. def.	n. def.	n. def.	n. def.	n. def.	n. def.	n. def.	-2.36325		1
Q9CSU0	Regulation of nuclear pre-mRNA domain-containing protein 1B OS=Mus musculus OX=10090 GN=Rprd1b PE=1 SV=2	Rprd1b	n. def.	-3.78478	-4.11517	-2.76203	-2.23824	-1.48779	n. def.	-2.61547	n. def.		0.560429
P45878	Peptidyl-prolyl cis-trans isomerase FKBP2 OS=Mus musculus OX=10090 GN=Fkbp2 PE=1 SV=1	Fkbp2	0.449432	0.460459	-0.540644	-0.620634	0.972395	0.470312	-0.965784	0.706745	1.40783		0.531042
O55126	Protein NipSnap homolog 2 OS=Mus musculus OX=10090 GN=Nipsnap2 PE=1 SV=1	Nipsnap2	-0.761576	0.894619	-0.673971	-1.87936	-1.27527	0.522625	-0.964544	0.958637	1.06854		0.691995
Q99L04	Dehydrogenase/reductase SDR family member 1 OS=Mus musculus OX=10090 GN=Dhrs1 PE=1 SV=1	Dhrs1	-1.93344	-1.60789	0.775173	-0.460434	-3.04006	-2.26059	0.997597	-1.72026	-2.15496		0.356844
P47758	Signal recognition particle receptor subunit beta OS=Mus musculus OX=10090 GN=Srprb PE=1 SV=1	Srprb	-2.24356	-3.57166	n. def.	n. def.	-3.20482	-3.23214	n. def.	-1.85527	-3.9939		0.167207
O88447	Kinesin light chain 1 OS=Mus musculus OX=10090 GN=Klc1 PE=1 SV=3	Klc1	-1.03084	n. def.	n. def.	n. def.	n. def.	-3.62951	n. def.	n. def.	n. def.		1
Q4QQM4	Tumor protein p53-inducible protein 11 OS=Mus musculus OX=10090 GN=Trp53i11 PE=1 SV=1	Trp53i11	-2.02946	-0.870852	0.47382	-2.13936	-1.13322	-0.00471115	-0.249609	-1.77543	-2.23095		0.106734
O35598	Disintegrin and metalloproteinase domain-containing protein 10 OS=Mus musculus OX=10090 GN=Adam10 PE=1 SV=2	Adam10	0.74786	0.851753	-0.671499	-2.72978	0.50457	0.754328	-0.943459	-0.483902	-0.187262		0.154345
Q9CS42	Ribose-phosphate pyrophosphokinase 2 OS=Mus musculus OX=10090 GN=Prps2 PE=1 SV=4	Prps2	n. def.	n. def.	n. def.	n. def.	n. def.	n. def.	n. def.	n. def.	n. def.		1
Q8C1A5	Thimet oligopeptidase OS=Mus musculus OX=10090 GN=Thop1 PE=1 SV=1	Thop1	-1.82388	-1.0441	-0.710209	n. def.	-0.981606	-1.18393	-2.24803	-1.39114	-0.927855		0.452163
Q8BGC4	Prostaglandin reductase-3 OS=Mus musculus OX=10090 GN=Zadh2 PE=1 SV=1	Zadh2	-0.358927	0.140802	0.541182	0.592113	-1.2145	-0.464117	0.846718	1.37632	0.298056		0.629838
Q60770	Syntaxin-binding protein 3 OS=Mus musculus OX=10090 GN=Stxbp3 PE=1 SV=1	Stxbp3	-3.88139	-2.78457	-1.76869	-3.01324	n. def.	-4.16474	-3.45589	-1.22583	-1.71566		0.954469
Q61133	Glutathione S-transferase theta-2 OS=Mus musculus OX=10090 GN=Gstt2 PE=1 SV=4	Gstt2	0.041811	0.458134	0.726349	0.330984	-0.9751	0.833706	-0.0361748	0.687504	-1.64897		0.277825
Q9DCT1	1,5-anhydro-D-fructose reductase OS=Mus musculus OX=10090 GN=Akr1e2 PE=1 SV=1	Akr1e2	-2.15409	-2.52369	-1.74068	-1.78447	-2.27652	-2.29512	-2.38745	-1.84177	-3.06866		0.689656
P39061	Collagen alpha-1(XVIII) chain OS=Mus musculus OX=10090 GN=Col18a1 PE=1 SV=4	Col18a1	-1.05594	n. def.	-1.95125	-3.06637	-1.42303	-2.02877	-1.2746	-2.6388	-1.58797		0.896733
P49817	Caveolin-1 OS=Mus musculus OX=10090 GN=Cav1 PE=1 SV=1	Cav1	-0.814974	-0.435814	0.100555	0.304705	-0.475321	1.38203	-0.744196	-1.33647	-0.604393		0.166649
Q5SUF2	Luc7-like protein 3 OS=Mus musculus OX=10090 GN=Luc7l3 PE=1 SV=1	Luc7l3	-2.29013	n. def.	n. def.	-2.0439	n. def.	-2.61484	n. def.	-2.20471	n. def.		1
Q8BP92	Reticulocalbin-2 OS=Mus musculus OX=10090 GN=Rcn2 PE=1 SV=1	Rcn2	-3.48416	n. def.	n. def.	n. def.	n. def.	-2.96131	n. def.	-3.16875	n. def.		1
Q9JI67	Beta-1,3-galactosyltransferase 5 OS=Mus musculus OX=10090 GN=B3galt5 PE=2 SV=1	B3galt5	0.0739155	-1.23278	-1.1977	-0.726931	-0.146074	-1.7327	-2.01963	-0.40032	-1.28744	+	0.0217368
O09172	Glutamate--cysteine ligase regulatory subunit OS=Mus musculus OX=10090 GN=Gclm PE=1 SV=1	Gclm	-0.539488	0.06353	-1.85455	n. def.	-0.954512	-0.774075	n. def.	0.33375	-2.12856		0.524609
Q6ZWU9	40S ribosomal protein S27 OS=Mus musculus OX=10090 GN=Rps27 PE=1 SV=3	Rps27	2.0479	1.28376	1.2603	0.566692	1.89687	1.53973	0.602806	2.19041	1.74537	+	0.0460526
O09167	60S ribosomal protein L21 OS=Mus musculus OX=10090 GN=Rpl21 PE=1 SV=3	Rpl21	3.39266	-0.121029	1.69319	1.10658	1.57505	1.2905	1.18513	3.18983	3.43785		0.226236
Q99LB6	Methionine adenosyltransferase 2 subunit beta OS=Mus musculus OX=10090 GN=Mat2b PE=1 SV=1	Mat2b	-0.0223122	0.733826	1.60727	1.31795	-0.901381	0.0898266	0.974113	0.483753	0.77525		0.122247
Q64471	Glutathione S-transferase theta-1 OS=Mus musculus OX=10090 GN=Gstt1 PE=1 SV=4	Gstt1	-1.95455	-3.61817	-0.898893	-2.2099	-2.34749	-0.668657	-2.58934	-1.05355	-2.71271		0.61615
Q9Z2C5	Myotubularin OS=Mus musculus OX=10090 GN=Mtm1 PE=1 SV=2	Mtm1	-4.24985	-3.64525	-3.0014	n. def.	n. def.	-4.02575	n. def.	-2.05984	-4.9765		0.685844
Q64012	RNA-binding protein Raly OS=Mus musculus OX=10090 GN=Raly PE=1 SV=3	Raly	-1.69319	-2.82427	-2.04162	n. def.	-1.72451	-1.9565	-2.61494	-1.57609	-2.25746		0.0869323
P35282	Ras-related protein Rab-21 OS=Mus musculus OX=10090 GN=Rab21 PE=1 SV=4	Rab21	-2.01172	-3.41375	-1.40708	-0.203335	-3.44626	-3.90196	-0.883181	-2.02604	-4.06035		0.632647
Q9D5V6	Synapse-associated protein 1 OS=Mus musculus OX=10090 GN=Syap1 PE=1 SV=1	Syap1	n. def.	n. def.	n. def.	n. def.	n. def.	n. def.	n. def.	n. def.	n. def.		1
Q9D0T1	NHP2-like protein 1 OS=Mus musculus OX=10090 GN=Snu13 PE=1 SV=4	Snu13	-2.24426	-2.77537	-1.42136	n. def.	-1.69213	-2.10498	-3.33775	-1.38823	-3.55229	+	0.0377262
Q9CPT4	Myeloid-derived growth factor OS=Mus musculus OX=10090 GN=Mydgf PE=1 SV=1	Mydgf	-0.29921	-0.0780811	-1.54633	n. def.	0.658052	-0.451843	-2.51258	0.168404	-1.28636		0.0555635
Q8BU30	Isoleucine--tRNA ligase, cytoplasmic OS=Mus musculus OX=10090 GN=Iars1 PE=1 SV=2	Iars1	-1.76064	-2.24116	-1.69165	-2.2714	-3.52968	-3.7221	-3.47558	-1.87136	-2.77152		0.829836
Q9CZN7	Serine hydroxymethyltransferase, mitochondrial OS=Mus musculus OX=10090 GN=Shmt2 PE=1 SV=1	Shmt2	-2.76899	-3.62509	-3.93977	n. def.	-4.06331	-3.66335	n. def.	-1.33681	n. def.		0.268196
Q9JL27	Galactoside alpha-(1,2)-fucosyltransferase 2 OS=Mus musculus OX=10090 GN=Fut2 PE=1 SV=1	Fut2	-0.239576	-0.670918	-0.859263	2.1125	-0.0545769	-2.4589	-3.897	-0.400616	-1.61196		0.74965
Q8VCS3	Glycosaminoglycan xylosylkinase OS=Mus musculus OX=10090 GN=Fam20b PE=1 SV=1	Fam20b	-1.46573	-1.75909	-1.59557	n. def.	-2.69073	-2.30821	-3.49835	-2.18804	-1.53503		0.689164
Q8VE70	Programmed cell death protein 10 OS=Mus musculus OX=10090 GN=Pdcd10 PE=1 SV=1	Pdcd10	-1.1078	-0.173481	0.117601	-0.817289	-1.08161	0.156158	-0.198833	-0.716427	-1.59418		0.0563952
Q6PDI5	Proteasome adapter and scaffold protein ECM29 OS=Mus musculus OX=10090 GN=Ecpas PE=1 SV=3	Ecpas	n. def.	-2.91485	-1.74399	n. def.	-4.1945	-2.78169	-2.27861	-5.88126	-2.22721	+	0.0331768
Q8CHH9	Septin-8 OS=Mus musculus OX=10090 GN=Septin8 PE=1 SV=4	Septin8	-4.8233	-7.33454	-3.73315	-5.38475	n. def.	-5.8427	-3.85851	-4.91206	-5.09038		0.685966
Q9Z2Q6	Septin-5 OS=Mus musculus OX=10090 GN=Septin5 PE=1 SV=2	Septin5	-2.60423	-2.12858	-0.83604	-2.47291	-1.28553	-2.35953	-1.9597	-0.533012	-2.59533		0.445656
Q9D869	Calcineurin B homologous protein 2 OS=Mus musculus OX=10090 GN=Chp2 PE=2 SV=4	Chp2	-1.22411	-0.99439	-2.65155	n. def.	-0.687773	-1.64404	n. def.	-2.07649	0.109215		0.528392
D3YXK2	Scaffold attachment factor B1 OS=Mus musculus OX=10090 GN=Safb PE=1 SV=2	Safb	-2.46944	n. def.	-2.75052	n. def.	n. def.	-3.06591	n. def.	n. def.	n. def.		1
Q64FW2	All-trans-retinol 13,14-reductase OS=Mus musculus OX=10090 GN=Retsat PE=1 SV=3	Retsat	-2.71314	-3.74383	-2.71121	n. def.	n. def.	n. def.	n. def.	-1.57562	n. def.		0.293935
P53811	Phosphatidylinositol transfer protein beta isoform OS=Mus musculus OX=10090 GN=Pitpnb PE=1 SV=2	Pitpnb	-2.35609	-3.62559	-2.53508	2.37911	-2.09929	-2.28265	-1.42847	-1.9312	-1.62023		0.133158
Q9D880	Mitochondrial import inner membrane translocase subunit TIM50 OS=Mus musculus OX=10090 GN=Timm50 PE=1 SV=1	Timm50	-1.49323	-1.64751	-1.29969	n. def.	-0.168932	-2.07535	-6.3879	-0.853043	-1.89955		0.138575
P29595	NEDD8 OS=Mus musculus OX=10090 GN=Nedd8 PE=1 SV=2	Nedd8	-0.106104	0.541992	-0.231758	-1.61411	-0.00779343	0.264984	-1.13797	0.0171528	-1.11624	+	0.00134256
O54774	AP-3 complex subunit delta-1 OS=Mus musculus OX=10090 GN=Ap3d1 PE=1 SV=1	Ap3d1	-4.10483	-1.26719	-1.78606	n. def.	-0.946627	-2.19456	n. def.	-0.619091	-4.10172		0.907852
O88322	Nidogen-2 OS=Mus musculus OX=10090 GN=Nid2 PE=1 SV=2	Nid2	n. def.	n. def.	n. def.	n. def.	n. def.	n. def.	n. def.	n. def.	n. def.		1
P17717	UDP-glucuronosyltransferase 2B17 OS=Mus musculus OX=10090 GN=Ugt2b17 PE=1 SV=1	Ugt2b17	-2.79864	n. def.	n. def.	n. def.	n. def.	n. def.	n. def.	-1.16534	n. def.		1
Q01730	Ras suppressor protein 1 OS=Mus musculus OX=10090 GN=Rsu1 PE=1 SV=3	Rsu1	-0.337317	0.766911	2.03162	1.68338	-0.30076	0.944311	0.728846	-0.722078	-1.20349		0.169268
O88735	Ensconsin OS=Mus musculus OX=10090 GN=Map7 PE=1 SV=1	Map7	-2.85443	-1.85958	-1.47811	-1.68411	-2.60903	-1.64859	-1.93481	-1.57877	-1.82581		0.183229
Q6P8I4	PEST proteolytic signal-containing nuclear protein OS=Mus musculus OX=10090 GN=Pcnp PE=1 SV=1	Pcnp	-2.54971	-1.52021	-2.56575	n. def.	-1.26202	-1.27159	n. def.	-2.10936	-1.71588		0.748889
P67984	60S ribosomal protein L22 OS=Mus musculus OX=10090 GN=Rpl22 PE=1 SV=2	Rpl22	2.16271	1.63302	1.71132	1.84262	2.50457	1.99696	1.73588	2.09532	1.59466	+	0.0226657
Q9JKV1	Proteasomal ubiquitin receptor ADRM1 OS=Mus musculus OX=10090 GN=Adrm1 PE=1 SV=2	Adrm1	-0.412207	-0.740902	-0.0968723	0	0.0658779	-0.620758	-0.0816421	-0.579014	-0.0325718		0.21814
P28654	Decorin OS=Mus musculus OX=10090 GN=Dcn PE=1 SV=1	Dcn	-3.1591	n. def.	0.176987	n. def.	n. def.	-0.126953	-1.03996	n. def.	-6.87107		0.305939
Q3UEB3	Poly(U)-binding-splicing factor PUF60 OS=Mus musculus OX=10090 GN=Puf60 PE=1 SV=2	Puf60	n. def.	n. def.	n. def.	n. def.	n. def.	n. def.	n. def.	n. def.	n. def.		1
P27048	Small nuclear ribonucleoprotein-associated protein B OS=Mus musculus OX=10090 GN=Snrpb PE=1 SV=1	Snrpb	-0.789883	-2.13681	-1.26995	-3.5006	-1.62664	-1.43591	-1.54392	-0.923069	-1.83053		0.208779
Q9JL62	Glycolipid transfer protein OS=Mus musculus OX=10090 GN=Gltp PE=1 SV=3	Gltp	-1.3594	-2.11067	-2.421	-0.347609	-2.68581	-3.76419	-0.841969	-2.15435	n. def.		0.0532998
Q8R105	Vacuolar protein sorting-associated protein 37C OS=Mus musculus OX=10090 GN=Vps37c PE=1 SV=1	Vps37c	-2.77247	-2.93255	-1.40781	0.579525	-3.51295	-2.1125	n. def.	n. def.	-2.43784		0.301352
A2ADY9	Protein DDI1 homolog 2 OS=Mus musculus OX=10090 GN=Ddi2 PE=1 SV=1	Ddi2	-1.5347	-1.51181	-1.03838	-2.83496	-1.02866	-1.20425	-3.4468	-1.36935	-1.60989	+	0.0443595
Q91YW3	DnaJ homolog subfamily C member 3 OS=Mus musculus OX=10090 GN=Dnajc3 PE=1 SV=1	Dnajc3	-1.22688	n. def.	n. def.	n. def.	n. def.	-5.00197	-3.54227	n. def.	-3.10275		1
Q9CQW2	ADP-ribosylation factor-like protein 8B OS=Mus musculus OX=10090 GN=Arl8b PE=1 SV=1	Arl8b	-0.235302	-0.121822	-0.885961	-3.39385	-1.2599	-0.511189	-1.40099	-0.267891	-1.42095		0.0824444
Q9QZU5	Keratin-associated protein 15-1 OS=Mus musculus OX=10090 GN=Krtap15-1 PE=2 SV=1	Krtap15-1	n. def.	n. def.	n. def.	n. def.	n. def.	n. def.	n. def.	n. def.	n. def.		1
P62900	60S ribosomal protein L31 OS=Mus musculus OX=10090 GN=Rpl31 PE=1 SV=1	Rpl31	2.0888	0.73803	1.30916	0.663523	2.20524	1.49613	1.13049	2.30527	1.33304	+	0.00713011
P61514	60S ribosomal protein L37a OS=Mus musculus OX=10090 GN=Rpl37a PE=1 SV=2	Rpl37a	-0.213682	-1.45081	-0.536789	-1.67402	-0.352491	-1.12008	-0.955641	0.0247154	-0.995529	+	0.0305746
P50518	V-type proton ATPase subunit E 1 OS=Mus musculus OX=10090 GN=Atp6v1e1 PE=1 SV=2	Atp6v1e1	-0.289047	-0.298651	-1.77133	-3.8137	0.0166168	0.382692	-5.17454	-0.378428	-0.157473		0.146633
Q7TNG5	Echinoderm microtubule-associated protein-like 2 OS=Mus musculus OX=10090 GN=Eml2 PE=1 SV=1	Eml2	-0.760347	-2.55485	-2.86281	-2.50414	-2.79661	-2.17645	-1.12394	-0.240826	-1.89982		0.297929
Q8R1F1	Protein Niban 2 OS=Mus musculus OX=10090 GN=Niban2 PE=1 SV=2	Niban2	-2.92481	-1.01738	-1.89097	-3.12557	-1.00501	-0.743391	-3.76558	-2.05262	-1.07057		0.311585
O35343	Importin subunit alpha-3 OS=Mus musculus OX=10090 GN=Kpna4 PE=1 SV=1	Kpna4	n. def.	n. def.	-4.45662	n. def.	-3.7473	n. def.	n. def.	n. def.	-3.48304		1
Q99LD4	COP9 signalosome complex subunit 1 OS=Mus musculus OX=10090 GN=Gps1 PE=1 SV=1	Gps1	-1.43947	-2.72932	-2.51656	-2.81505	-1.26587	-2.29694	-3.19895	-0.60696	-1.95221	+	0.0116586
Q3TWW8	Serine/arginine-rich splicing factor 6 OS=Mus musculus OX=10090 GN=Srsf6 PE=1 SV=1	Srsf6	-1.69697	-2.76068	-2.77302	-2.88026	-1.52633	-1.9367	-2.4914	-2.35055	-1.92268		0.262273
P31428	Dipeptidase 1 OS=Mus musculus OX=10090 GN=Dpep1 PE=1 SV=2	Dpep1	0.112167	-2.0452	n. def.	-2.514	-1.99814	-2.57096	n. def.	-0.282705	-0.614305		0.350189
P97379	Ras GTPase-activating protein-binding protein 2 OS=Mus musculus OX=10090 GN=G3bp2 PE=1 SV=2	G3bp2	-2.86901	-1.88172	-3.88081	n. def.	-1.52341	-2.01852	n. def.	-1.7276	-1.47293		0.511239
P97823	Acyl-protein thioesterase 1 OS=Mus musculus OX=10090 GN=Lypla1 PE=1 SV=1	Lypla1	0.639484	1.36599	1.632	1.36388	0.880127	0.701012	0.949667	0.762024	0.245979		0.421732
P10833	Ras-related protein R-Ras OS=Mus musculus OX=10090 GN=Rras PE=1 SV=1	Rras	-2.16282	-0.472782	-0.551796	-2.37564	-2.68601	0.0795822	-0.828919	-1.82809	-3.66231		0.055045
P70202	Latexin OS=Mus musculus OX=10090 GN=Lxn PE=1 SV=2	Lxn	-2.26235	-2.28797	-1.35457	n. def.	-4.80037	-1.63932	-1.77304	-2.04104	n. def.		0.241447
Q3UVK0	Endoplasmic reticulum metallopeptidase 1 OS=Mus musculus OX=10090 GN=Ermp1 PE=1 SV=2	Ermp1	-1.54946	-2.3549	-2.45099	-2.61245	-2.08118	-3.68107	-2.83639	-0.402601	-1.91954		0.0959837
Q9CQZ6	NADH dehydrogenase [ubiquinone] 1 beta subcomplex subunit 3 OS=Mus musculus OX=10090 GN=Ndufb3 PE=1 SV=1	Ndufb3	0.410967	1.73491	0.507336	-0.889864	0.577898	1.37885	-0.664307	0.891848	0.650816		0.0633451
Q8VCC1	15-hydroxyprostaglandin dehydrogenase [NAD(+)] OS=Mus musculus OX=10090 GN=Hpgd PE=1 SV=1	Hpgd	0.248272	-0.251356	0.373846	-1.68266	-2.01063	-0.60527	-0.26683	1.62001	-0.580933		0.686261
O70325	Phospholipid hydroperoxide glutathione peroxidase OS=Mus musculus OX=10090 GN=Gpx4 PE=1 SV=4	Gpx4	-1.84761	-1.47347	-1.50021	0.912691	-1.5245	-1.22627	-0.876448	-0.588965	-3.12266		0.927945
Q9DCF9	Translocon-associated protein subunit gamma OS=Mus musculus OX=10090 GN=Ssr3 PE=1 SV=1	Ssr3	0.176975	-1.16582	-0.351505	-1.50022	-0.55016	-1.09119	-0.554356	0.0876598	-0.372185		0.181663
O70591	Prefoldin subunit 2 OS=Mus musculus OX=10090 GN=Pfdn2 PE=1 SV=2	Pfdn2	-0.846336	-1.08008	-1.10187	-0.627943	-0.328968	-0.526907	-0.927391	-1.70951	-1.3235		0.986155
Q921M7	CYFIP-related Rac1 interactor B OS=Mus musculus OX=10090 GN=Cyrib PE=1 SV=1	Cyrib	-0.162897	1.14311	-0.0783691	1.66123	0.67551	1.95044	-1.07358	0.845297	-0.233555		0.604665
Q5JCT0	Beta-1,3-galactosyl-O-glycosyl-glycoprotein beta-1,6-N-acetylglucosaminyltransferase 3 OS=Mus musculus OX=10090 GN=Gcnt3 PE=2 SV=2	Gcnt3	-1.04446	n. def.	n. def.	0.238646	n. def.	n. def.	n. def.	-1.09583	-2.00629		0.883457
Q62395	Trefoil factor 3 OS=Mus musculus OX=10090 GN=Tff3 PE=1 SV=2	Tff3	0.573458	1.77117	1.1653	1.71542	-0.468666	0.859999	0.842186	0.94338	-0.936115		0.486022
Q9R1T2	SUMO-activating enzyme subunit 1 OS=Mus musculus OX=10090 GN=Sae1 PE=1 SV=1	Sae1	-2.98344	-5.24482	-1.64045	-4.73473	-4.05068	-3.30536	-1.5266	-2.38114	-3.78704		0.974943
P56394	Cytochrome c oxidase copper chaperone OS=Mus musculus OX=10090 GN=Cox17 PE=1 SV=2	Cox17	-1.68738	0.741394	-0.308916	-0.727995	-0.647261	0.147985	-0.467211	-0.837303	-2.04078		0.090328
P56392	Cytochrome c oxidase subunit 7A1, mitochondrial OS=Mus musculus OX=10090 GN=Cox7a1 PE=1 SV=1	Cox7a1	0.545666	2.27842	0.797197	-1.62857	-1.33827	1.61425	-1.08934	1.34246	0.821062		0.145631
Q99LT0	Protein dpy-30 homolog OS=Mus musculus OX=10090 GN=Dpy30 PE=1 SV=1	Dpy30	-1.35572	-0.803295	-1.99705	-2.69302	-0.51207	-0.0511875	-2.29957	-1.44549	n. def.		0.125818
P97494	Glutamate--cysteine ligase catalytic subunit OS=Mus musculus OX=10090 GN=Gclc PE=1 SV=4	Gclc	-1.65098	-2.08711	-0.911983	-2.46725	-1.84142	-1.6652	-1.19801	-0.659117	-2.72747		0.43272
Q9WV98	Mitochondrial import inner membrane translocase subunit Tim9 OS=Mus musculus OX=10090 GN=Timm9 PE=1 SV=1	Timm9	-2.98611	-2.88493	-3.85057	-1.46719	n. def.	-2.20112	-3.1457	-1.7626	-2.43303		0.629065
Q9CZG9	PDZ domain-containing protein 11 OS=Mus musculus OX=10090 GN=Pdzd11 PE=1 SV=1	Pdzd11	-2.65023	-0.129433	-1.12214	n. def.	-0.631601	-0.409777	n. def.	-1.02191	-1.04479		0.267988
Q9CQ92	Mitochondrial fission 1 protein OS=Mus musculus OX=10090 GN=Fis1 PE=1 SV=1	Fis1	-1.14181	-0.642139	-0.769686	-2.76284	-1.77969	-0.521263	-1.69315	-1.0657	-4.37318	+	0.0335402
P62320	Small nuclear ribonucleoprotein Sm D3 OS=Mus musculus OX=10090 GN=Snrpd3 PE=1 SV=1	Snrpd3	0.548113	-0.244118	-0.0947762	-0.796528	0.569021	-0.0562897	0.22994	-0.00785255	0.503342		0.40194
Q6ZQ08	CCR4-NOT transcription complex subunit 1 OS=Mus musculus OX=10090 GN=Cnot1 PE=1 SV=2	Cnot1	-1.44587	-3.80486	-4.57139	-1.00372	n. def.	n. def.	-2.70286	0.527325	-1.46981	+	0.0427141
O88310	Intelectin-1a OS=Mus musculus OX=10090 GN=Itln1 PE=1 SV=1	Itln1	-2.79375	n. def.	-3.70933	-1.18792	n. def.	n. def.	-2.17631	-5.4481	-3.38391		0.241224
P23780	Beta-galactosidase OS=Mus musculus OX=10090 GN=Glb1 PE=1 SV=1	Glb1	-3.49221	0.175119	-1.11254	-1.49292	-2.46538	-1.12662	-2.30752	-1.71625	-1.43249		0.0533742
Q8VCM8	Nicalin OS=Mus musculus OX=10090 GN=Ncln PE=1 SV=2	Ncln	-2.25535	-5.84882	-1.82634	-0.513901	-2.85855	-4.05712	-2.28824	-1.47177	-2.97932		0.261437
Q80X85	28S ribosomal protein S7, mitochondrial OS=Mus musculus OX=10090 GN=Mrps7 PE=1 SV=1	Mrps7	-3.13436	-5.78504	-3.52734	-0.970926	-5.17216	-4.17739	-3.40498	-2.62188	n. def.		0.269953
Q8R4U7	Leucine zipper protein 1 OS=Mus musculus OX=10090 GN=Luzp1 PE=1 SV=2	Luzp1	-1.19039	-2.00203	-1.23609	-2.25431	-2.58838	-1.177	n. def.	-4.835	-2.01569		0.425424
Q810B6	Rabankyrin-5 OS=Mus musculus OX=10090 GN=Ankfy1 PE=1 SV=2	Ankfy1	n. def.	-3.06327	-3.09076	-1.04409	-4.21627	n. def.	n. def.	-1.93293	n. def.		0.998502
P45591	Cofilin-2 OS=Mus musculus OX=10090 GN=Cfl2 PE=1 SV=1	Cfl2	n. def.	n. def.	n. def.	n. def.	n. def.	n. def.	n. def.	n. def.	n. def.		1
P46061	Ran GTPase-activating protein 1 OS=Mus musculus OX=10090 GN=Rangap1 PE=1 SV=2	Rangap1	-2.23336	-0.479832	0.0187702	-1.57802	-1.38586	-1.32762	-0.795925	-0.808842	-2.44671		0.270416
Q505B7	Protein archease OS=Mus musculus OX=10090 GN=Zbtb8os PE=1 SV=2	Zbtb8os	-2.05979	-3.23605	-3.76664	n. def.	-3.59607	-2.90365	n. def.	-3.17084	-3.80044		0.528767
P57716	Nicastrin OS=Mus musculus OX=10090 GN=Ncstn PE=1 SV=3	Ncstn	-1.0292	-0.363525	0.0148964	1.54348	-0.551226	-0.33082	1.00248	-0.65428	-2.55864		0.782025
P97449	Aminopeptidase N OS=Mus musculus OX=10090 GN=Anpep PE=1 SV=4	Anpep	-1.00902	-2.92462	-4.06832	-3.08597	-3.73994	-2.43029	-3.0404	-1.38868	-4.95815		0.286846
P62627	Dynein light chain roadblock-type 1 OS=Mus musculus OX=10090 GN=Dynlrb1 PE=1 SV=3	Dynlrb1	0.688152	1.55402	1.19382	0.559685	1.65256	1.32595	0.827108	0.584202	1.20576		0.353242
Q9Z0S9	Prenylated Rab acceptor protein 1 OS=Mus musculus OX=10090 GN=Rabac1 PE=1 SV=1	Rabac1	-2.23329	n. def.	-3.18944	-0.367006	-3.03448	-3.21853	-3.16527	-1.99126	-0.821543		0.247498
P32507	Nectin-2 OS=Mus musculus OX=10090 GN=Nectin2 PE=1 SV=2	Nectin2	n. def.	n. def.	n. def.	n. def.	-3.8388	-4.25436	n. def.	-4.43695	-1.55108		1
P62082	40S ribosomal protein S7 OS=Mus musculus OX=10090 GN=Rps7 PE=2 SV=1	Rps7	1.6859	0.178558	0.0907001	-0.524937	1.09293	2.00694	-0.0845032	1.83653	-1.41128	+	0.0329403
Q62189	U1 small nuclear ribonucleoprotein A OS=Mus musculus OX=10090 GN=Snrpa PE=1 SV=3	Snrpa	-1.13139	-1.27852	-2.99826	n. def.	-0.280613	-0.561855	n. def.	-0.886383	0.66865		0.330918
Q60631	Growth factor receptor-bound protein 2 OS=Mus musculus OX=10090 GN=Grb2 PE=1 SV=1	Grb2	-2.59054	-1.10996	-3.75613	n. def.	-1.26488	-1.54108	n. def.	-1.91972	-2.82228		0.827282
P24668	Cation-dependent mannose-6-phosphate receptor OS=Mus musculus OX=10090 GN=M6pr PE=1 SV=1	M6pr	-2.20075	-1.63264	n. def.	n. def.	-1.25838	-1.50635	n. def.	-1.62686	-1.70021		0.747841
P01592	Immunoglobulin J chain OS=Mus musculus OX=10090 GN=Jchain PE=1 SV=4	Jchain	0.617321	0.90497	-4.33028	-0.546261	0.19318	0.215364	n. def.	1.08604	0.743206		0.563072
P62077	Mitochondrial import inner membrane translocase subunit Tim8 B OS=Mus musculus OX=10090 GN=Timm8b PE=1 SV=1	Timm8b	-0.709911	-0.417742	-1.63769	-1.74337	0.11709	-0.331345	-1.47011	-1.45201	-0.127604		0.795442
Q9WTL7	Acyl-protein thioesterase 2 OS=Mus musculus OX=10090 GN=Lypla2 PE=1 SV=1	Lypla2	-3.71504	-1.31477	n. def.	n. def.	-2.02055	-1.63099	n. def.	-1.45035	-2.09895		0.374278
Q9Z1T1	AP-3 complex subunit beta-1 OS=Mus musculus OX=10090 GN=Ap3b1 PE=1 SV=2	Ap3b1	0.817697	1.36186	0.254978	-3.24033	1.06593	-0.318193	-0.496164	-0.294058	2.13762		0.707831
P08226	Apolipoprotein E OS=Mus musculus OX=10090 GN=Apoe PE=1 SV=2	Apoe	-1.90518	-2.21537	-4.4474	0.63706	-2.48389	-1.67972	-2.43152	-0.98741	n. def.		0.409368
O88531	Palmitoyl-protein thioesterase 1 OS=Mus musculus OX=10090 GN=Ppt1 PE=1 SV=2	Ppt1	-2.10182	-1.29159	-1.15243	-2.67665	-3.56584	-1.08641	-2.06726	-2.61272	n. def.	+	0.0302476
Q9D1Q4	Dolichol-phosphate mannosyltransferase subunit 3 OS=Mus musculus OX=10090 GN=Dpm3 PE=1 SV=1	Dpm3	-2.58485	-0.788027	-0.391411	-1.13805	-2.69462	-1.01803	-0.509777	-0.671179	-0.595287		0.120754
Q99KY4	Cyclin-G-associated kinase OS=Mus musculus OX=10090 GN=Gak PE=1 SV=2	Gak	-6.08554	-3.60901	-2.04105	-4.08529	-4.22356	-7.87571	n. def.	-2.71613	-3.74259		0.95619
Q9CQM5	Thioredoxin domain-containing protein 17 OS=Mus musculus OX=10090 GN=Txndc17 PE=1 SV=1	Txndc17	1.14512	1.96408	1.52807	0.887638	1.62169	1.56714	1.22879	1.40687	0.937439	+	0.028924
P26883	Peptidyl-prolyl cis-trans isomerase FKBP1A OS=Mus musculus OX=10090 GN=Fkbp1a PE=1 SV=2	Fkbp1a	0.822367	1.2433	0.186579	-0.473757	1.40353	1.55065	-0.0898247	1.38639	0.660498		0.0905484
Q9D0A3	Arpin OS=Mus musculus OX=10090 GN=Arpin PE=1 SV=1	Arpin	-0.264986	-1.28276	-1.12712	-2.68296	0.0835362	-1.5645	-2.01181	-1.32943	-1.06865		0.0917659
Q8K1E0	Syntaxin-5 OS=Mus musculus OX=10090 GN=Stx5 PE=1 SV=3	Stx5	n. def.	n. def.	n. def.	n. def.	n. def.	n. def.	n. def.	n. def.	n. def.		1
Q9R1J0	Sterol-4-alpha-carboxylate 3-dehydrogenase, decarboxylating OS=Mus musculus OX=10090 GN=Nsdhl PE=1 SV=1	Nsdhl	-1.30749	-3.60508	-2.7665	-3.61741	-2.08293	-2.24655	-3.22852	-1.13297	-1.42961		0.16482
P51437	Cathelicidin antimicrobial peptide OS=Mus musculus OX=10090 GN=Camp PE=1 SV=2	Camp	n. def.	n. def.	-4.06883	n. def.	0.113342	n. def.	n. def.	n. def.	n. def.		1
Q91W50	Cold shock domain-containing protein E1 OS=Mus musculus OX=10090 GN=Csde1 PE=1 SV=1	Csde1	-3.01163	n. def.	-2.19806	-3.25934	-0.949381	n. def.	-3.08163	-3.28672	n. def.		0.486928
Q9JMA1	Ubiquitin carboxyl-terminal hydrolase 14 OS=Mus musculus OX=10090 GN=Usp14 PE=1 SV=3	Usp14	-0.957882	-1.43118	0.369617	1.94839	-1.98824	-0.455341	-0.676222	-1.55758	-3.29488		0.736958
P30677	Guanine nucleotide-binding protein subunit alpha-14 OS=Mus musculus OX=10090 GN=Gna14 PE=1 SV=2	Gna14	n. def.	-2.35848	n. def.	n. def.	-1.32101	n. def.	n. def.	n. def.	n. def.		1
Q8CFV9	Riboflavin kinase OS=Mus musculus OX=10090 GN=Rfk PE=1 SV=2	Rfk	0.147385	0.0100555	-1.33082	n. def.	0.971771	-1.21024	n. def.	0.628569	0.908739	+	0.0437763
Q9R1P1	Proteasome subunit beta type-3 OS=Mus musculus OX=10090 GN=Psmb3 PE=1 SV=1	Psmb3	0.845722	1.0318	0.512104	-2.55657	1.37927	1.03975	0.00653648	1.46788	-0.0978336		0.0534046
O08663	Methionine aminopeptidase 2 OS=Mus musculus OX=10090 GN=Metap2 PE=1 SV=1	Metap2	-1.34281	-2.24588	-3.78088	n. def.	-1.64004	-2.07182	n. def.	-1.48193	n. def.		0.0923133
E9Q634	Unconventional myosin-Ie OS=Mus musculus OX=10090 GN=Myo1e PE=1 SV=1	Myo1e	-0.732037	-1.53353	-1.74585	-2.71067	-1.1589	-2.13692	-2.10377	-0.334663	-2.68823	+	0.00272022
Q62523	Zyxin OS=Mus musculus OX=10090 GN=Zyx PE=1 SV=2	Zyx	-2.51734	-0.815126	-3.73875	n. def.	-1.30123	-2.10121	n. def.	-1.15032	-0.727327		0.586
Q6P9R2	Serine/threonine-protein kinase OSR1 OS=Mus musculus OX=10090 GN=Oxsr1 PE=1 SV=1	Oxsr1	-1.63388	-0.959913	-0.47584	n. def.	-1.51617	-0.855774	-1.21629	-0.471033	-2.20655		0.245492
Q62266	Cornifin-A OS=Mus musculus OX=10090 GN=Sprr1a PE=1 SV=1	Sprr1a	-1.37109	n. def.	-2.01359	n. def.	-0.306009	n. def.	-4.62651	-1.60165	n. def.		1
Q9CRY7	Lysophospholipase D GDPD1 OS=Mus musculus OX=10090 GN=Gdpd1 PE=1 SV=1	Gdpd1	-0.599203	-0.655493	0.188183	-2.23593	-1.75754	-0.335676	-0.210831	-0.276625	-1.32218		0.355999
Q8R0F8	Acylpyruvase FAHD1, mitochondrial OS=Mus musculus OX=10090 GN=Fahd1 PE=1 SV=2	Fahd1	-1.06832	0.864775	-0.832645	n. def.	-0.594107	0.0316925	-1.2945	-0.211504	-0.161514		0.458075
Q71FD7	Filamin-binding LIM protein 1 OS=Mus musculus OX=10090 GN=Fblim1 PE=1 SV=2	Fblim1	n. def.	-4.09878	n. def.	-2.68154	-3.37384	-3.34668	-3.06183	-4.12608	n. def.		0.24365
Q91WK0	Leucine-rich repeat flightless-interacting protein 2 OS=Mus musculus OX=10090 GN=Lrrfip2 PE=1 SV=1	Lrrfip2	-1.10742	-0.0845566	0.00754547	0.343027	-1.34973	-0.49943	0.133058	-0.243801	-0.0428753	+	0.0408587
Q9DCT8	Cysteine-rich protein 2 OS=Mus musculus OX=10090 GN=Crip2 PE=1 SV=1	Crip2	0.660585	1.55911	1.5793	-0.519514	1.35556	1.1203	0.765814	0.950384	1.10734		0.182374
Q91V01	Lysophospholipid acyltransferase 5 OS=Mus musculus OX=10090 GN=Lpcat3 PE=1 SV=1	Lpcat3	-0.848455	-1.41543	-3.28628	n. def.	-1.40905	-1.02834	n. def.	0.468983	0.238609		0.214806
Q70FJ1	A-kinase anchor protein 9 OS=Mus musculus OX=10090 GN=Akap9 PE=1 SV=2	Akap9	n. def.	-7.78357	-4.91219	n. def.	n. def.	-5.62697	n. def.	-6.18913	-7.78344		1
P11928	2'-5'-oligoadenylate synthase 1A OS=Mus musculus OX=10090 GN=Oas1a PE=1 SV=2	Oas1a	-0.690086	-2.08669	-1.05684	-2.33499	-1.38916	-1.35098	-3.23352	-0.787142	-2.52522	+	0.00978865
Q9QZ88	Vacuolar protein sorting-associated protein 29 OS=Mus musculus OX=10090 GN=Vps29 PE=1 SV=1	Vps29	-1.46757	-1.03689	-1.61855	n. def.	-1.52437	-1.508	-3.2447	-0.966536	-2.05333	+	0.0498786
P62855	40S ribosomal protein S26 OS=Mus musculus OX=10090 GN=Rps26 PE=1 SV=3	Rps26	1.99235	1.26009	1.54276	0.828484	2.18572	1.48951	1.34617	1.92039	0.623207	+	0.00450905
O55013	Trafficking protein particle complex subunit 3 OS=Mus musculus OX=10090 GN=Trappc3 PE=1 SV=1	Trappc3	-1.31019	-0.714481	-1.84086	-2.00196	-0.583889	-0.764992	-2.13021	-0.98617	-0.609909		0.508466
P62843	40S ribosomal protein S15 OS=Mus musculus OX=10090 GN=Rps15 PE=1 SV=2	Rps15	-1.55058	0.335625	-2.25556	n. def.	0.962368	-0.0836735	n. def.	0.237223	-0.652748		0.641807
Q60766	Immunity-related GTPase family M protein 1 OS=Mus musculus OX=10090 GN=Irgm1 PE=1 SV=1	Irgm1	-2.51655	-2.72522	-3.00466	-3.04238	-1.83527	-2.43667	-3.66915	-1.38651	n. def.	+	0.0410599
Q9JIK5	Nucleolar RNA helicase 2 OS=Mus musculus OX=10090 GN=Ddx21 PE=1 SV=3	Ddx21	-3.29198	n. def.	-6.83782	n. def.	-3.54424	-4.70289	n. def.	-3.00934	-7.91393		0.056142
P17095	High mobility group protein HMG-I/HMG-Y OS=Mus musculus OX=10090 GN=Hmga1 PE=1 SV=4	Hmga1	n. def.	n. def.	-4.43269	n. def.	n. def.	-5.54736	n. def.	n. def.	n. def.		1
Q5SWT3	Solute carrier family 25 member 35 OS=Mus musculus OX=10090 GN=Slc25a35 PE=1 SV=2	Slc25a35	-0.895412	-1.24171	-1.56742	-0.789259	-2.20941	-2.73125	-1.80523	0.198133	-2.01733		0.526809
Q8R1G2	Carboxymethylenebutenolidase homolog OS=Mus musculus OX=10090 GN=Cmbl PE=1 SV=1	Cmbl	-1.09729	-0.645157	-0.479549	-3.56223	-2.21318	-0.909529	-1.81211	-0.085247	-2.607		0.0530487
Q08652	Retinol-binding protein 2 OS=Mus musculus OX=10090 GN=Rbp2 PE=2 SV=2	Rbp2	n. def.	0.892321	1.30945	-2.39594	n. def.	0.452185	0.773342	-1.652	-3.22859		0.114666
P62878	E3 ubiquitin-protein ligase RBX1 OS=Mus musculus OX=10090 GN=Rbx1 PE=1 SV=1	Rbx1	-2.92889	-2.51914	n. def.	n. def.	-1.92281	-1.98301	n. def.	-2.49399	-3.06177		0.67442
P61211	ADP-ribosylation factor-like protein 1 OS=Mus musculus OX=10090 GN=Arl1 PE=1 SV=1	Arl1	0.712868	-0.155268	0.130442	-0.632206	n. def.	0.478168	-0.910751	0.976517	-2.86509		0.0508136
Q8BJ71	Nuclear pore complex protein Nup93 OS=Mus musculus OX=10090 GN=Nup93 PE=1 SV=1	Nup93	-1.02243	-3.74645	0.025898	n. def.	-4.95226	-3.1699	0.301439	-2.25922	-3.39309		0.835478
Q5SUR0	Phosphoribosylformylglycinamidine synthase OS=Mus musculus OX=10090 GN=Pfas PE=1 SV=1	Pfas	-1.94847	-2.10058	-1.16906	0.337526	-1.50508	-1.84015	-2.04891	-2.95756	-2.49418		0.68935
Q8CH25	SAFB-like transcription modulator OS=Mus musculus OX=10090 GN=Sltm PE=1 SV=1	Sltm	n. def.	n. def.	n. def.	n. def.	n. def.	n. def.	n. def.	n. def.	-2.32208		1
O35682	Myeloid-associated differentiation marker OS=Mus musculus OX=10090 GN=Myadm PE=1 SV=2	Myadm	-1.75124	-4.04265	-1.27254	-1.4027	-3.48008	-2.26654	-1.93407	-1.4968	-1.74729		0.628329
Q9EPQ7	StAR-related lipid transfer protein 5 OS=Mus musculus OX=10090 GN=Stard5 PE=1 SV=2	Stard5	-1.21201	-2.89417	n. def.	n. def.	-1.52539	-3.8518	-1.58113	-1.1954	-1.13177	+	0.00907514
P26369	Splicing factor U2AF 65 kDa subunit OS=Mus musculus OX=10090 GN=U2af2 PE=1 SV=3	U2af2	-1.53471	-3.13052	-1.79213	-3.08518	n. def.	-1.14656	n. def.	-1.63302	n. def.		0.601645
Q9DB29	Isoamyl acetate-hydrolyzing esterase 1 homolog OS=Mus musculus OX=10090 GN=Iah1 PE=1 SV=1	Iah1	-1.71993	-0.220177	-0.363472	-1.87361	-1.14919	-0.235992	-1.35687	-1.26539	-1.09418	+	0.00442677
P27046	Alpha-mannosidase 2 OS=Mus musculus OX=10090 GN=Man2a1 PE=1 SV=2	Man2a1	-1.4279	-3.67959	-2.14675	n. def.	n. def.	-1.85945	n. def.	-1.55922	n. def.		0.24002
Q8K4F5	Protein ABHD11 OS=Mus musculus OX=10090 GN=Abhd11 PE=1 SV=1	Abhd11	n. def.	-4.04707	-2.19111	n. def.	n. def.	-4.22396	-2.01651	-2.57043	n. def.		1
Q6Y7W8	GRB10-interacting GYF protein 2 OS=Mus musculus OX=10090 GN=Gigyf2 PE=1 SV=2	Gigyf2	n. def.	n. def.	n. def.	n. def.	n. def.	n. def.	n. def.	n. def.	n. def.		1
Q922S4	cGMP-dependent 3',5'-cyclic phosphodiesterase OS=Mus musculus OX=10090 GN=Pde2a PE=1 SV=4	Pde2a	2.66201	0.100334	2.0931	-0.242794	1.57923	2.96139	2.24059	0.990841	0.99457		0.707756
Q8BP48	Methionine aminopeptidase 1 OS=Mus musculus OX=10090 GN=Metap1 PE=1 SV=1	Metap1	-1.66275	-2.35071	-8.11365	-2.96474	-0.416937	-1.99097	-1.55293	-0.871595	-1.42159		0.240201
P63321	Ras-related protein Ral-A OS=Mus musculus OX=10090 GN=Rala PE=1 SV=1	Rala	-2.79238	-3.8697	-2.38009	n. def.	-3.19633	-2.61803	-1.54291	-2.91872	n. def.		0.979247
Q91YT7	YTH domain-containing family protein 2 OS=Mus musculus OX=10090 GN=Ythdf2 PE=1 SV=1	Ythdf2	-2.7094	-3.65679	-3.78267	n. def.	-2.01285	-3.97416	n. def.	-3.853	-3.15058		0.157153
P12265	Beta-glucuronidase OS=Mus musculus OX=10090 GN=Gusb PE=1 SV=2	Gusb	-4.50338	-1.7053	-2.0779	-3.71169	-3.78572	-3.73149	n. def.	-3.03309	-2.6214		0.306862
Q8BX02	KN motif and ankyrin repeat domain-containing protein 2 OS=Mus musculus OX=10090 GN=Kank2 PE=1 SV=1	Kank2	n. def.	n. def.	n. def.	n. def.	n. def.	n. def.	n. def.	n. def.	n. def.		1
Q5SSH7	Zinc finger ZZ-type and EF-hand domain-containing protein 1 OS=Mus musculus OX=10090 GN=Zzef1 PE=1 SV=2	Zzef1	-2.70445	-4.18934	n. def.	n. def.	-3.52728	-3.4805	-3.94931	-4.39792	-4.78031		0.510335
Q9QYF9	Protein NDRG3 OS=Mus musculus OX=10090 GN=Ndrg3 PE=1 SV=1	Ndrg3	n. def.	n. def.	-1.89454	n. def.	n. def.	n. def.	n. def.	n. def.	n. def.		1
Q3UGC7	Eukaryotic translation initiation factor 3 subunit J-A OS=Mus musculus OX=10090 GN=Eif3j1 PE=2 SV=1	Eif3j1	-2.05675	-0.947332	-1.8363	n. def.	-0.931089	-0.274717	-1.47097	-1.84219	-1.28817		0.549755
Q8R164	Valacyclovir hydrolase OS=Mus musculus OX=10090 GN=Bphl PE=1 SV=1	Bphl	-1.57459	-0.895754	-0.953198	-1.96165	n. def.	-1.02793	-2.01714	-0.847385	n. def.	+	0.0300257
P61087	Ubiquitin-conjugating enzyme E2 K OS=Mus musculus OX=10090 GN=Ube2k PE=1 SV=3	Ube2k	-0.631504	-1.26846	-0.133907	-0.938097	-0.95516	-0.856924	0.149221	-0.496611	n. def.		0.747864
P60840	Alpha-endosulfine OS=Mus musculus OX=10090 GN=Ensa PE=1 SV=1	Ensa	-3.92441	-2.43148	n. def.	n. def.	-1.65543	-1.62255	n. def.	-2.35655	-2.31878		0.548319
Q64520	Guanylate kinase OS=Mus musculus OX=10090 GN=Guk1 PE=1 SV=2	Guk1	-0.806423	-0.304031	-1.53789	n. def.	-0.792578	-1.2224	n. def.	n. def.	-0.281504		0.673926
O88712	C-terminal-binding protein 1 OS=Mus musculus OX=10090 GN=Ctbp1 PE=1 SV=2	Ctbp1	-0.661026	n. def.	-2.57312	n. def.	-4.00152	-3.79357	n. def.	-2.79448	-3.92425		0.638675
Q9D0W5	Peptidyl-prolyl cis-trans isomerase-like 1 OS=Mus musculus OX=10090 GN=Ppil1 PE=1 SV=1	Ppil1	-1.69291	-1.89492	-1.85236	-1.54927	-1.37966	-1.40986	-3.57727	-2.64337	-2.21954		0.483444
P14115	60S ribosomal protein L27a OS=Mus musculus OX=10090 GN=Rpl27a PE=1 SV=5	Rpl27a	1.98638	1.68548	2.2227	1.83791	1.64158	1.63237	1.88463	2.31792	2.11151		0.839025
O35083	1-acyl-sn-glycerol-3-phosphate acyltransferase alpha OS=Mus musculus OX=10090 GN=Agpat1 PE=1 SV=1	Agpat1	n. def.	-2.56415	-2.10997	-1.85537	-3.67316	-1.95413	-0.741106	-1.14278	-1.25465		0.373718
Q02013	Aquaporin-1 OS=Mus musculus OX=10090 GN=Aqp1 PE=1 SV=3	Aqp1	n. def.	n. def.	n. def.	n. def.	n. def.	n. def.	-3.81998	-3.7041	n. def.		1
Q91WK5	Glycine cleavage system H protein, mitochondrial OS=Mus musculus OX=10090 GN=Gcsh PE=1 SV=2	Gcsh	n. def.	-0.79318	n. def.	n. def.	-1.01833	-0.872642	n. def.	-1.17676	n. def.		0.0962224
Q61420	CMP-sialic acid transporter OS=Mus musculus OX=10090 GN=Slc35a1 PE=1 SV=2	Slc35a1	-0.876503	-2.27185	-1.99508	n. def.	-3.17658	-2.1416	n. def.	-0.794922	-2.40761		0.543661
P56213	FAD-linked sulfhydryl oxidase ALR OS=Mus musculus OX=10090 GN=Gfer PE=1 SV=2	Gfer	-3.41362	-1.46831	-3.3722	n. def.	-1.92198	-1.47669	n. def.	-2.98231	-2.00557		0.436885
P54822	Adenylosuccinate lyase OS=Mus musculus OX=10090 GN=Adsl PE=1 SV=2	Adsl	-1.93593	-1.09351	-0.669174	n. def.	-1.18046	-1.57626	0.278523	-0.950369	-1.25369		0.404214
G3X939	Sodium/hydrogen exchanger 3 OS=Mus musculus OX=10090 GN=Slc9a3 PE=1 SV=1	Slc9a3	-3.62731	n. def.	n. def.	n. def.	-3.48706	-2.67199	-4.47895	-5.08122	-0.755558		0.415313
Q6P542	ATP-binding cassette sub-family F member 1 OS=Mus musculus OX=10090 GN=Abcf1 PE=1 SV=1	Abcf1	n. def.	n. def.	n. def.	-0.886845	-3.01232	n. def.	n. def.	n. def.	n. def.		1
Q9CRB2	H/ACA ribonucleoprotein complex subunit 2 OS=Mus musculus OX=10090 GN=Nhp2 PE=1 SV=1	Nhp2	n. def.	-5.31926	-4.47402	n. def.	-4.68992	n. def.	n. def.	n. def.	-5.29437		1
Q60737	Casein kinase II subunit alpha OS=Mus musculus OX=10090 GN=Csnk2a1 PE=1 SV=2	Csnk2a1	1.10733	-1.53406	2.95733	1.6491	n. def.	-2.12299	3.42559	-0.722534	-1.03868		0.713446
O70310	Glycylpeptide N-tetradecanoyltransferase 1 OS=Mus musculus OX=10090 GN=Nmt1 PE=1 SV=1	Nmt1	-0.983753	n. def.	-2.23099	-1.11569	-0.643698	-4.16401	-2.59484	-1.19027	-0.386597		0.107764
Q8VDP6	CDP-diacylglycerol--inositol 3-phosphatidyltransferase OS=Mus musculus OX=10090 GN=Cdipt PE=1 SV=1	Cdipt	-1.82234	-0.338436	-1.88535	-3.23674	-1.95731	-0.444277	n. def.	-0.561726	-0.845116		0.528558
P56546	C-terminal-binding protein 2 OS=Mus musculus OX=10090 GN=Ctbp2 PE=1 SV=2	Ctbp2	-1.32618	-1.88684	-0.903229	-1.27599	-1.89916	-1.84232	-1.04743	-0.802322	-0.71413		0.441324
Q2TPA8	Hydroxysteroid dehydrogenase-like protein 2 OS=Mus musculus OX=10090 GN=Hsdl2 PE=1 SV=1	Hsdl2	n. def.	n. def.	-4.80857	n. def.	n. def.	n. def.	-4.00469	-2.31379	n. def.		1
Q91YH5	Atlastin-3 OS=Mus musculus OX=10090 GN=Atl3 PE=1 SV=1	Atl3	n. def.	5.1553	3.00711	-0.0953159	0.701735	3.36393	-0.689432	1.04545	1.49869	+	0.017154
Q62086	Serum paraoxonase/arylesterase 2 OS=Mus musculus OX=10090 GN=Pon2 PE=1 SV=2	Pon2	-2.30017	-4.99928	-3.61278	-1.98926	-2.58315	-3.57288	n. def.	-1.54335	-1.45849	+	0.0169533
Q3UIR3	E3 ubiquitin-protein ligase DTX3L OS=Mus musculus OX=10090 GN=Dtx3l PE=1 SV=1	Dtx3l	-0.0477486	-1.1489	n. def.	0.345184	0.266697	-0.710731	-2.58974	0.653288	0.942923		0.569495
Q9ER88	28S ribosomal protein S29, mitochondrial OS=Mus musculus OX=10090 GN=Dap3 PE=1 SV=1	Dap3	n. def.	n. def.	n. def.	n. def.	n. def.	n. def.	n. def.	-2.7884	n. def.		1
P62267	40S ribosomal protein S23 OS=Mus musculus OX=10090 GN=Rps23 PE=1 SV=3	Rps23	0.955616	2.99467	2.73066	1.88554	3.13181	2.45646	2.42846	2.55261	2.57675		0.649586
Q5EG47	5'-AMP-activated protein kinase catalytic subunit alpha-1 OS=Mus musculus OX=10090 GN=Prkaa1 PE=1 SV=2	Prkaa1	-1.48025	-1.54695	-0.931803	-3.11976	-2.0163	-2.64776	n. def.	-0.995724	-0.785086		0.879815
Q7TNC4	Putative RNA-binding protein Luc7-like 2 OS=Mus musculus OX=10090 GN=Luc7l2 PE=1 SV=1	Luc7l2	-0.16386	-0.985645	-1.02914	n. def.	-0.960535	-1.4801	-1.92698	-0.0761852	-1.82387	+	0.0159415
Q8BWY3	Eukaryotic peptide chain release factor subunit 1 OS=Mus musculus OX=10090 GN=Etf1 PE=1 SV=4	Etf1	-0.70643	-0.875835	-0.322306	-2.63487	0.323215	-0.996038	-1.22698	-0.223494	-0.26634		0.257603
Q8BH79	Anoctamin-10 OS=Mus musculus OX=10090 GN=Ano10 PE=1 SV=1	Ano10	-2.34573	n. def.	-2.96134	n. def.	-3.34155	-4.26885	n. def.	-2.46256	-3.45227		0.251486
Q9DCS2	Methyltransferase-like 26 OS=Mus musculus OX=10090 GN=Mettl26 PE=1 SV=1	Mettl26	-3.1401	-5.68161	-1.64535	-2.87114	n. def.	n. def.	-2.21462	-2.81066	-3.91214		0.878087
Q8K010	5-oxoprolinase OS=Mus musculus OX=10090 GN=Oplah PE=1 SV=1	Oplah	n. def.	n. def.	n. def.	n. def.	n. def.	n. def.	n. def.	n. def.	n. def.		1
P40336	Vacuolar protein sorting-associated protein 26A OS=Mus musculus OX=10090 GN=Vps26a PE=1 SV=1	Vps26a	-1.51367	-1.07511	-0.571631	n. def.	-2.21867	-1.52309	-1.33813	-0.758814	-1.27649		0.644335
P62073	Mitochondrial import inner membrane translocase subunit Tim10 OS=Mus musculus OX=10090 GN=Timm10 PE=1 SV=1	Timm10	-4.60458	n. def.	-3.86681	n. def.	-4.25609	-3.34609	n. def.	-4.61298	n. def.	+	0.036996
Q78IS1	Transmembrane emp24 domain-containing protein 3 OS=Mus musculus OX=10090 GN=Tmed3 PE=1 SV=1	Tmed3	n. def.	-2.53096	-3.71665	n. def.	-5.98921	n. def.	n. def.	-2.67493	-2.60439		0.563295
Q8K3H0	DCC-interacting protein 13-alpha OS=Mus musculus OX=10090 GN=Appl1 PE=1 SV=1	Appl1	n. def.	n. def.	-3.47637	n. def.	-2.51192	n. def.	n. def.	-2.44782	n. def.		1
P01725	Ig lambda-1 chain V region S178 OS=Mus musculus OX=10090 PE=1 SV=1		-1.28877	n. def.	n. def.	n. def.	n. def.	n. def.	n. def.	-2.49333	n. def.		1
P03930	ATP synthase protein 8 OS=Mus musculus OX=10090 GN=Mtatp8 PE=1 SV=1	Mtatp8	2.92952	3.67417	3.22616	2.28548	2.99537	3.42413	2.63998	3.26292	3.8829		0.494939
Q6A068	Cell division cycle 5-like protein OS=Mus musculus OX=10090 GN=Cdc5l PE=1 SV=2	Cdc5l	-4.26664	-3.93521	n. def.	n. def.	-3.37592	-2.94467	n. def.	-2.85559	-3.58085		0.932633
Q99KK9	Histidine--tRNA ligase, mitochondrial OS=Mus musculus OX=10090 GN=Hars2 PE=1 SV=1	Hars2	n. def.	n. def.	n. def.	n. def.	n. def.	n. def.	n. def.	n. def.	n. def.		1
P34884	Macrophage migration inhibitory factor OS=Mus musculus OX=10090 GN=Mif PE=1 SV=2	Mif	1.82406	2.95757	1.81963	1.18853	3.1844	2.55498	1.26817	2.23702	2.75574		0.45511
Q9Z0Y1	Dynactin subunit 3 OS=Mus musculus OX=10090 GN=Dctn3 PE=1 SV=2	Dctn3	-0.793057	-1.06758	-0.918692	0.107094	-1.96877	-1.07906	-1.30392	-1.6397	-2.8599		0.834393
P50543	Protein S100-A11 OS=Mus musculus OX=10090 GN=S100a11 PE=1 SV=1	S100a11	-2.20092	-3.60278	-2.39365	n. def.	-0.44096	-6.87009	-1.85688	-1.32731	-4.15677		0.204055
P13808	Anion exchange protein 2 OS=Mus musculus OX=10090 GN=Slc4a2 PE=1 SV=1	Slc4a2	n. def.	n. def.	n. def.	-2.83793	n. def.	n. def.	n. def.	-1.95125	-2.48956		1
P16125	L-lactate dehydrogenase B chain OS=Mus musculus OX=10090 GN=Ldhb PE=1 SV=2	Ldhb	-2.94256	n. def.	n. def.	n. def.	n. def.	-2.98634	n. def.	-2.92258	n. def.		1
P50295	Arylamine N-acetyltransferase 2 OS=Mus musculus OX=10090 GN=Nat2 PE=1 SV=1	Nat2	-3.29252	-1.98719	-2.30678	-1.2421	-3.6243	-2.52488	n. def.	-2.50112	-1.73403	+	0.0221412
P53395	Lipoamide acyltransferase component of branched-chain alpha-keto acid dehydrogenase complex, mitochondrial OS=Mus musculus OX=10090 GN=Dbt PE=1 SV=2	Dbt	-2.18542	-2.11067	-1.28705	n. def.	-3.85919	-1.70425	-2.25293	-1.0658	-1.65833		0.70116
P70452	Syntaxin-4 OS=Mus musculus OX=10090 GN=Stx4 PE=1 SV=1	Stx4	-1.66966	-0.741486	-1.82228	n. def.	-4.05861	-0.459435	n. def.	-0.531597	n. def.		0.389646
Q8VCR2	17-beta-hydroxysteroid dehydrogenase 13 OS=Mus musculus OX=10090 GN=Hsd17b13 PE=1 SV=2	Hsd17b13	n. def.	-3.61545	n. def.	n. def.	n. def.	-3.67914	n. def.	-2.84257	n. def.		1
Q91ZR1	Ras-related protein Rab-4B OS=Mus musculus OX=10090 GN=Rab4b PE=1 SV=2	Rab4b	-2.13666	-1.45206	-2.53091	-3.25639	-1.95131	-1.30282	n. def.	-1.94099	-3.11912	+	0.0348894
Q9D7N9	Adipocyte plasma membrane-associated protein OS=Mus musculus OX=10090 GN=Apmap PE=1 SV=1	Apmap	-0.680239	-2.4423	-2.34681	n. def.	-2.01579	-2.27699	-3.64991	-0.884199	-1.47486		0.210267
Q9Z1R2	Large proline-rich protein BAG6 OS=Mus musculus OX=10090 GN=Bag6 PE=1 SV=1	Bag6	-2.22223	-1.26476	-1.42689	n. def.	-0.806715	-3.71102	-2.22929	-2.84706	-1.42559		0.954259
Q9D6K5	Synaptojanin-2-binding protein OS=Mus musculus OX=10090 GN=Synj2bp PE=1 SV=1	Synj2bp	n. def.	n. def.	-2.91571	-4.08198	n. def.	-3.76874	-4.57039	-7.27698	n. def.		0.183226
P25085	Interleukin-1 receptor antagonist protein OS=Mus musculus OX=10090 GN=Il1rn PE=2 SV=1	Il1rn	-3.11603	0.697908	1.53437	n. def.	-3.66449	0.513987	0.851652	-2.81148	n. def.	+	0.000510016
Q61087	Laminin subunit beta-3 OS=Mus musculus OX=10090 GN=Lamb3 PE=1 SV=2	Lamb3	n. def.	-4.35335	-3.49317	n. def.	-1.17775	n. def.	n. def.	-3.33453	-3.60689		0.287522
Q8R180	ERO1-like protein alpha OS=Mus musculus OX=10090 GN=Ero1a PE=1 SV=2	Ero1a	n. def.	-1.26758	n. def.	n. def.	-0.971466	-1.63796	-3.62236	-2.20703	-2.53989		0.166649
Q9EPK7	Exportin-7 OS=Mus musculus OX=10090 GN=Xpo7 PE=1 SV=3	Xpo7	n. def.	n. def.	n. def.	n. def.	n. def.	n. def.	n. def.	n. def.	n. def.		1
P32883	GTPase KRas OS=Mus musculus OX=10090 GN=Kras PE=1 SV=1	Kras	-1.50675	-1.72831	-1.37644	-1.96343	-1.76461	-1.70282	-2.78218	-2.86269	-1.84519		0.406517
Q52KI8	Serine/arginine repetitive matrix protein 1 OS=Mus musculus OX=10090 GN=Srrm1 PE=1 SV=2	Srrm1	-2.53352	-5.71119	-5.03963	n. def.	-2.21463	-2.38056	n. def.	-2.25388	-3.92012		0.1162
Q9Z0H8	CAP-Gly domain-containing linker protein 2 OS=Mus musculus OX=10090 GN=Clip2 PE=1 SV=2	Clip2	n. def.	n. def.	n. def.	n. def.	n. def.	n. def.	n. def.	n. def.	n. def.		1
Q68FH4	N-acetylgalactosamine kinase OS=Mus musculus OX=10090 GN=Galk2 PE=1 SV=1	Galk2	n. def.	-2.79769	-2.37411	n. def.	n. def.	-2.89662	n. def.	-3.20605	-1.56991		1
Q9ESX5	H/ACA ribonucleoprotein complex subunit DKC1 OS=Mus musculus OX=10090 GN=Dkc1 PE=1 SV=4	Dkc1	n. def.	n. def.	n. def.	n. def.	n. def.	n. def.	n. def.	n. def.	n. def.		1
O35344	Importin subunit alpha-4 OS=Mus musculus OX=10090 GN=Kpna3 PE=1 SV=1	Kpna3	-3.25685	-5.62099	-2.62637	-1.04813	-2.30282	n. def.	-2.28338	-2.48146	-1.96927		0.148406
Q3UN02	Lysocardiolipin acyltransferase 1 OS=Mus musculus OX=10090 GN=Lclat1 PE=1 SV=2	Lclat1	-2.08568	-3.06252	-3.45578	n. def.	-3.60807	-3.96786	n. def.	-1.42688	-1.73259		0.182809
Q7TQD2	Tubulin polymerization-promoting protein OS=Mus musculus OX=10090 GN=Tppp PE=1 SV=1	Tppp	-1.9176	-1.28928	0.0437546	-2.30253	n. def.	-0.705179	-1.18165	-3.13536	-1.14901		0.0829318
Q99P88	Nuclear pore complex protein Nup155 OS=Mus musculus OX=10090 GN=Nup155 PE=1 SV=1	Nup155	-2.75747	n. def.	-4.37952	n. def.	-3.48397	-2.87045	-2.89723	n. def.	n. def.		0.608239
Q80VJ2	Steroid receptor RNA activator 1 OS=Mus musculus OX=10090 GN=Sra1 PE=1 SV=3	Sra1	-3.38534	n. def.	-2.5048	-2.62357	-6.96929	n. def.	-4.05955	-4.06777	-5.96031		0.706023
Q924T2	28S ribosomal protein S2, mitochondrial OS=Mus musculus OX=10090 GN=Mrps2 PE=1 SV=1	Mrps2	-3.10923	n. def.	-4.24401	n. def.	n. def.	n. def.	n. def.	-4.25988	n. def.		1
Q9CWZ7	Gamma-soluble NSF attachment protein OS=Mus musculus OX=10090 GN=Napg PE=1 SV=1	Napg	n. def.	n. def.	n. def.	n. def.	n. def.	-2.83694	n. def.	n. def.	n. def.		1
P61965	WD repeat-containing protein 5 OS=Mus musculus OX=10090 GN=Wdr5 PE=1 SV=1	Wdr5	-3.26959	-4.17416	-1.8798	-1.84963	-4.24064	n. def.	-1.85863	-2.98847	-2.63492		0.244653
Q9CXT8	Mitochondrial-processing peptidase subunit beta OS=Mus musculus OX=10090 GN=Pmpcb PE=1 SV=1	Pmpcb	-2.35578	-4.82282	-2.3807	n. def.	-3.26543	-4.1132	-2.69961	-2.1437	-2.23146		0.257173
P32648	VIP peptides OS=Mus musculus OX=10090 GN=Vip PE=1 SV=1	Vip	-1.83193	n. def.	-1.3883	-2.78649	n. def.	0.546415	-3.01214	-1.59664	-3.4968	+	0.0393252
P28063	Proteasome subunit beta type-8 OS=Mus musculus OX=10090 GN=Psmb8 PE=1 SV=2	Psmb8	-4.42073	-2.71729	-1.17119	n. def.	-1.57927	-1.12948	-0.958137	-1.99851	n. def.		0.388635
Q8CHG3	GRIP and coiled-coil domain-containing protein 2 OS=Mus musculus OX=10090 GN=Gcc2 PE=1 SV=2	Gcc2	-2.52613	-3.09543	-0.174158	-0.816402	-3.73681	n. def.	0.0313683	-5.18635	-6.43824		0.644535
P08556	GTPase NRas OS=Mus musculus OX=10090 GN=Nras PE=1 SV=1	Nras	-0.347366	0.249784	0.133139	-0.590887	0.429867	0.0778809	-0.33989	0.0167923	0.636421		0.789267
Q920B9	FACT complex subunit SPT16 OS=Mus musculus OX=10090 GN=Supt16h PE=1 SV=2	Supt16h	-2.58787	n. def.	-3.25977	n. def.	n. def.	n. def.	n. def.	-1.68121	n. def.		1
Q61595	Kinectin OS=Mus musculus OX=10090 GN=Ktn1 PE=1 SV=1	Ktn1	-3.61532	-4.76202	-3.66202	-2.4204	-2.15316	-5.77918	-3.29751	-2.85363	-3.48546		0.0578523
Q9CQH7	Transcription factor BTF3 homolog 4 OS=Mus musculus OX=10090 GN=Btf3l4 PE=1 SV=1	Btf3l4	-0.712646	-0.798931	-2.04319	n. def.	-0.00185966	-0.288902	-2.74083	-0.390367	-1.8071		0.0706592
Q9WUQ2	Prolactin regulatory element-binding protein OS=Mus musculus OX=10090 GN=Preb PE=1 SV=1	Preb	-0.8036	-2.56912	-2.14201	n. def.	-1.55635	-2.79029	-2.34349	-0.784977	-0.145226		0.14143
P70245	3-beta-hydroxysteroid-Delta(8),Delta(7)-isomerase OS=Mus musculus OX=10090 GN=Ebp PE=1 SV=3	Ebp	0.117912	0.888565	1.08727	0.145624	0.357159	0.598375	0.142782	-2.53635	1.44183		0.228869
P63073	Eukaryotic translation initiation factor 4E OS=Mus musculus OX=10090 GN=Eif4e PE=1 SV=1	Eif4e	-2.21882	-2.43856	-2.07579	n. def.	-2.8788	-4.30654	n. def.	-1.68969	-3.87831		0.429472
Q6DFW4	Nucleolar protein 58 OS=Mus musculus OX=10090 GN=Nop58 PE=1 SV=1	Nop58	n. def.	n. def.	n. def.	n. def.	-4.00511	-2.81659	n. def.	-2.24229	-1.69095		1
Q8VHD8	Hornerin OS=Mus musculus OX=10090 GN=Hrnr PE=1 SV=1	Hrnr	n. def.	n. def.	-5.26127	n. def.	n. def.	n. def.	n. def.	n. def.	n. def.		1
Q3TKT4	Transcription activator BRG1 OS=Mus musculus OX=10090 GN=Smarca4 PE=1 SV=1	Smarca4	n. def.	n. def.	n. def.	n. def.	n. def.	n. def.	n. def.	n. def.	n. def.		1
Q9WU81	Glucose-6-phosphate exchanger SLC37A2 OS=Mus musculus OX=10090 GN=Slc37a2 PE=1 SV=1	Slc37a2	n. def.	-2.98873	-1.50764	n. def.	n. def.	-1.88918	-3.98592	n. def.	n. def.		1
P62869	Elongin-B OS=Mus musculus OX=10090 GN=Elob PE=1 SV=1	Elob	1.39512	0.934677	2.07042	2.81408	1.0187	0.953785	0.819677	0.0259266	-0.619412		0.863009
Q9Z1W9	STE20/SPS1-related proline-alanine-rich protein kinase OS=Mus musculus OX=10090 GN=Stk39 PE=1 SV=1	Stk39	-0.884073	-1.6792	0.337225	1.00933	-1.09569	-1.68852	-0.825489	-2.95909	n. def.		0.352317
Q9JLT4	Thioredoxin reductase 2, mitochondrial OS=Mus musculus OX=10090 GN=Txnrd2 PE=1 SV=4	Txnrd2	n. def.	n. def.	n. def.	n. def.	n. def.	n. def.	n. def.	n. def.	n. def.		1
Q3UIL6	Pleckstrin homology domain-containing family A member 7 OS=Mus musculus OX=10090 GN=Plekha7 PE=1 SV=2	Plekha7	n. def.	-2.76751	n. def.	n. def.	-2.39382	-2.62693	-2.31904	-3.70514	-3.81928		0.88138
Q8VEA4	Mitochondrial intermembrane space import and assembly protein 40 OS=Mus musculus OX=10090 GN=Chchd4 PE=1 SV=1	Chchd4	-2.70809	-1.24438	n. def.	n. def.	n. def.	-0.49876	n. def.	-1.33558	n. def.		0.278682
Q91YJ2	Sorting nexin-4 OS=Mus musculus OX=10090 GN=Snx4 PE=1 SV=1	Snx4	-2.71351	n. def.	n. def.	n. def.	-3.24618	n. def.	n. def.	-2.80841	-2.99943		1
Q9WV54	Acid ceramidase OS=Mus musculus OX=10090 GN=Asah1 PE=1 SV=1	Asah1	-2.91312	-2.22541	-0.321505	-3.28493	-3.01038	-1.91339	-1.93592	-0.873514	-4.71521		0.259381
B2RQC6	CAD protein OS=Mus musculus OX=10090 GN=Cad PE=1 SV=1	Cad	-3.33624	n. def.	n. def.	n. def.	n. def.	n. def.	n. def.	n. def.	n. def.		1
Q8K4X7	1-acyl-sn-glycerol-3-phosphate acyltransferase delta OS=Mus musculus OX=10090 GN=Agpat4 PE=1 SV=1	Agpat4	-0.621599	-0.730845	-0.219009	-2.26716	-0.86137	-1.03705	-1.66409	-0.342636	-1.0481	+	0.0494506
Q99M08	Uncharacterized protein C4orf3 homolog OS=Mus musculus OX=10090 PE=1 SV=1		-3.4163	-3.52722	-2.42676	-2.09912	-1.70871	-3.67343	-1.47537	-1.98996	-1.83424		0.112458
O88811	Signal transducing adapter molecule 2 OS=Mus musculus OX=10090 GN=Stam2 PE=1 SV=1	Stam2	-2.46344	-0.1397	-3.06405	n. def.	-3.53598	n. def.	-3.39656	-3.05398	n. def.		0.309784
Q80W54	CAAX prenyl protease 1 homolog OS=Mus musculus OX=10090 GN=Zmpste24 PE=1 SV=2	Zmpste24	-3.56744	-3.05838	-1.68995	n. def.	n. def.	-1.35189	n. def.	-2.991	-3.3821		0.176234
Q8R016	Bleomycin hydrolase OS=Mus musculus OX=10090 GN=Blmh PE=1 SV=1	Blmh	-3.67192	-3.41904	-3.01061	-2.35531	-4.21566	-3.91345	-2.99519	-1.63743	n. def.		0.680003
Q9QZL0	Receptor-interacting serine/threonine-protein kinase 3 OS=Mus musculus OX=10090 GN=Ripk3 PE=1 SV=2	Ripk3	n. def.	n. def.	n. def.	n. def.	-2.93044	n. def.	n. def.	n. def.	n. def.		1
Q91YD9	Neural Wiskott-Aldrich syndrome protein OS=Mus musculus OX=10090 GN=Wasl PE=1 SV=1	Wasl	-4.34246	n. def.	-4.5533	n. def.	-4.13795	-4.47895	n. def.	-4.03622	n. def.		0.0636479
Q64324	Syntaxin-binding protein 2 OS=Mus musculus OX=10090 GN=Stxbp2 PE=1 SV=1	Stxbp2	n. def.	-4.20379	n. def.	-2.24545	-4.59054	n. def.	-3.07693	n. def.	n. def.		1
P49935	Pro-cathepsin H OS=Mus musculus OX=10090 GN=Ctsh PE=1 SV=2	Ctsh	-3.01862	-0.955753	-2.24471	n. def.	-2.0325	-0.157755	-2.98272	-1.85808	-1.52523		0.296637
P35123	Ubiquitin carboxyl-terminal hydrolase 4 OS=Mus musculus OX=10090 GN=Usp4 PE=1 SV=3	Usp4	-3.07331	-4.10236	-1.55919	n. def.	-3.67111	-4.15044	n. def.	-4.45451	-3.81306		0.650191
Q6NZC7	SEC23-interacting protein OS=Mus musculus OX=10090 GN=Sec23ip PE=1 SV=2	Sec23ip	-1.62334	-4.30566	-3.53288	n. def.	n. def.	-3.67303	n. def.	-2.78111	-2.94311		0.0538018
Q9JIP7	Solute carrier family 15 member 1 OS=Mus musculus OX=10090 GN=Slc15a1 PE=1 SV=2	Slc15a1	n. def.	0.0149899	-0.328892	n. def.	n. def.	-1.10586	-0.85861	n. def.	n. def.		1
P16460	Argininosuccinate synthase OS=Mus musculus OX=10090 GN=Ass1 PE=1 SV=1	Ass1	-3.7652	-1.19692	-2.17044	n. def.	-1.86806	-1.21747	n. def.	-2.29252	-2.66147		0.166044
Q9D733	Pancreatic secretory granule membrane major glycoprotein GP2 OS=Mus musculus OX=10090 GN=Gp2 PE=1 SV=3	Gp2	0.558769	n. def.	n. def.	n. def.	-1.15944	-3.99779	n. def.	0.26688	n. def.		1
Q9D2R6	Cytochrome c oxidase assembly factor 3 homolog, mitochondrial OS=Mus musculus OX=10090 GN=Coa3 PE=1 SV=1	Coa3	0.0736427	0.174725	-1.98555	n. def.	0.80249	-0.0812721	n. def.	0.302719	0.337948		0.225288
P83917	Chromobox protein homolog 1 OS=Mus musculus OX=10090 GN=Cbx1 PE=1 SV=1	Cbx1	-2.63696	n. def.	-3.42815	n. def.	n. def.	-2.45859	n. def.	-2.31118	n. def.		0.455674
Q9D7S9	Charged multivesicular body protein 5 OS=Mus musculus OX=10090 GN=Chmp5 PE=1 SV=1	Chmp5	-2.41786	-1.21106	-2.22153	-2.46179	-0.508482	-3.29528	n. def.	n. def.	-2.13798		0.662953
Q8C0E2	Vacuolar protein sorting-associated protein 26B OS=Mus musculus OX=10090 GN=Vps26b PE=1 SV=1	Vps26b	-2.72643	-4.92637	-2.91174	n. def.	n. def.	-4.24142	n. def.	-2.58508	-3.43267		0.171206
Q8VE47	Ubiquitin-like modifier-activating enzyme 5 OS=Mus musculus OX=10090 GN=Uba5 PE=1 SV=2	Uba5	-3.80884	n. def.	-0.802269	n. def.	-3.08266	n. def.	n. def.	-2.98778	-3.57662		1
Q9CQR6	Serine/threonine-protein phosphatase 6 catalytic subunit OS=Mus musculus OX=10090 GN=Ppp6c PE=1 SV=1	Ppp6c	-2.32775	-2.89384	-3.29049	n. def.	-2.02096	-3.67037	-3.71108	-4.32395	-1.27837		0.754839
Q6P1F6	Serine/threonine-protein phosphatase 2A 55 kDa regulatory subunit B alpha isoform OS=Mus musculus OX=10090 GN=Ppp2r2a PE=1 SV=1	Ppp2r2a	-2.49102	-1.38456	-1.0942	-2.03061	-1.64877	-3.34443	-1.40321	-0.899069	-4.31721		0.666545
Q9DC29	ATP-binding cassette sub-family B member 6, mitochondrial OS=Mus musculus OX=10090 GN=Abcb6 PE=1 SV=1	Abcb6	n. def.	n. def.	n. def.	n. def.	n. def.	n. def.	n. def.	n. def.	n. def.		1
O88746	Target of Myb protein 1 OS=Mus musculus OX=10090 GN=Tom1 PE=1 SV=1	Tom1	n. def.	n. def.	n. def.	n. def.	n. def.	n. def.	n. def.	n. def.	n. def.		1
Q61176	Arginase-1 OS=Mus musculus OX=10090 GN=Arg1 PE=1 SV=1	Arg1	-1.82998	n. def.	-3.46251	n. def.	n. def.	-0.993978	n. def.	n. def.	-3.2551		1
Q80U93	Nuclear pore complex protein Nup214 OS=Mus musculus OX=10090 GN=Nup214 PE=1 SV=2	Nup214	0.522524	-0.418625	0.8235	1.48127	1.16924	-0.148767	-0.243586	-1.6013	-2.35392		0.914913
Q7M758	Aminopeptidase NAALADL1 OS=Mus musculus OX=10090 GN=Naaladl1 PE=2 SV=1	Naaladl1	n. def.	n. def.	n. def.	-1.4396	-2.6921	n. def.	n. def.	-1.4826	n. def.		1
Q61112	45 kDa calcium-binding protein OS=Mus musculus OX=10090 GN=Sdf4 PE=1 SV=1	Sdf4	-1.91795	-2.44496	-2.56619	n. def.	-1.34039	-0.861288	-3.60712	-2.95777	-3.76781		0.12045
P05132	cAMP-dependent protein kinase catalytic subunit alpha OS=Mus musculus OX=10090 GN=Prkaca PE=1 SV=3	Prkaca	-2.11043	-1.04219	-1.94325	n. def.	-3.4759	-2.05388	-1.55419	-2.28884	n. def.		0.152022
Q9QYF1	Retinol dehydrogenase 11 OS=Mus musculus OX=10090 GN=Rdh11 PE=1 SV=2	Rdh11	-1.99569	n. def.	-3.67901	n. def.	n. def.	n. def.	-3.4426	-1.06296	n. def.		1
Q921U8	Smoothelin OS=Mus musculus OX=10090 GN=Smtn PE=1 SV=2	Smtn	-0.412954	0.0757656	-1.26277	n. def.	1.5992	0.25284	n. def.	0.698803	1.43462		0.280291
P59017	Bcl-2-like protein 13 OS=Mus musculus OX=10090 GN=Bcl2l13 PE=1 SV=2	Bcl2l13	-2.67038	-2.05709	-0.517574	-2.60959	-4.65219	-1.26341	-2.34088	-1.31784	n. def.		0.310908
Q9CY57	Chromatin target of PRMT1 protein OS=Mus musculus OX=10090 GN=Chtop PE=1 SV=2	Chtop	-3.25351	-3.16825	n. def.	n. def.	-2.32776	-1.91285	n. def.	-2.23239	-2.28644		0.925368
Q9R062	Glycogenin-1 OS=Mus musculus OX=10090 GN=Gyg1 PE=1 SV=3	Gyg1	n. def.	n. def.	n. def.	n. def.	n. def.	n. def.	n. def.	n. def.	n. def.		1
O88512	AP-1 complex subunit gamma-like 2 OS=Mus musculus OX=10090 GN=Ap1g2 PE=1 SV=2	Ap1g2	-1.64936	-3.34325	-1.13736	-1.2288	-3.73554	n. def.	-1.05947	-1.12541	-1.14892		0.487732
Q9R233	Tapasin OS=Mus musculus OX=10090 GN=Tapbp PE=1 SV=2	Tapbp	-2.11065	-3.90974	-2.36861	-2.38313	-0.588411	-3.69618	-4.69634	-2.12571	-1.74718		0.232225
Q8K183	Pyridoxal kinase OS=Mus musculus OX=10090 GN=Pdxk PE=1 SV=1	Pdxk	-6.20033	-0.654688	-0.655436	-1.60342	-3.49747	-0.322849	-0.783884	-1.83108	-1.90603		0.052558
Q9D311	Dual oxidase maturation factor 2 OS=Mus musculus OX=10090 GN=Duoxa2 PE=2 SV=1	Duoxa2	n. def.	-4.36806	n. def.	n. def.	0.133757	n. def.	n. def.	-3.6352	n. def.		1
O54950	5'-AMP-activated protein kinase subunit gamma-1 OS=Mus musculus OX=10090 GN=Prkag1 PE=1 SV=2	Prkag1	-2.23411	-2.37699	-2.05988	n. def.	n. def.	-2.23525	n. def.	-1.57301	n. def.		0.325662
Q99LI8	Hepatocyte growth factor-regulated tyrosine kinase substrate OS=Mus musculus OX=10090 GN=Hgs PE=1 SV=2	Hgs	-4.39282	-1.19991	-1.80723	-3.66388	-3.11804	-1.60912	n. def.	-1.54753	-2.88477		0.166694
Q8BYA0	Tubulin-specific chaperone D OS=Mus musculus OX=10090 GN=Tbcd PE=1 SV=1	Tbcd	-4.01159	-4.43019	-2.99272	n. def.	-1.52355	-2.05314	-4.34897	-3.28696	n. def.		0.839951
Q01338	Alpha-2A adrenergic receptor OS=Mus musculus OX=10090 GN=Adra2a PE=1 SV=2	Adra2a	n. def.	n. def.	n. def.	n. def.	n. def.	n. def.	n. def.	-5.13365	n. def.		1
Q9CQ80	Vacuolar protein-sorting-associated protein 25 OS=Mus musculus OX=10090 GN=Vps25 PE=1 SV=1	Vps25	-2.41864	-2.00241	-1.59807	n. def.	-4.04056	-1.70129	-2.75433	-1.50401	n. def.		0.303215
Q8BMS4	Ubiquinone biosynthesis O-methyltransferase, mitochondrial OS=Mus musculus OX=10090 GN=Coq3 PE=1 SV=1	Coq3	-3.14975	-3.08292	-3.67095	n. def.	-2.31336	-4.33166	n. def.	-3.50775	-1.94822		0.235492
P01921	H-2 class II histocompatibility antigen, A-D beta chain OS=Mus musculus OX=10090 GN=H2-Ab1 PE=1 SV=1	H2-Ab1	-3.23391	-3.20271	-3.29376	-1.83273	-0.845299	-1.98537	-1.70676	-1.66361	-1.06623		0.240469
O35679	Serine protease inhibitor Kazal-type 4 OS=Mus musculus OX=10090 GN=Spink4 PE=2 SV=2	Spink4	n. def.	n. def.	n. def.	n. def.	n. def.	n. def.	n. def.	n. def.	n. def.		1
P20444	Protein kinase C alpha type OS=Mus musculus OX=10090 GN=Prkca PE=1 SV=3	Prkca	n. def.	n. def.	n. def.	n. def.	-4.40132	n. def.	n. def.	-4.11536	n. def.		1
P33622	Apolipoprotein C-III OS=Mus musculus OX=10090 GN=Apoc3 PE=1 SV=2	Apoc3	n. def.	n. def.	n. def.	n. def.	n. def.	n. def.	n. def.	n. def.	n. def.		1
Q9D023	Mitochondrial pyruvate carrier 2 OS=Mus musculus OX=10090 GN=Mpc2 PE=1 SV=1	Mpc2	-1.83537	0.241819	-2.98778	n. def.	-3.56728	-0.692392	n. def.	-0.171488	-1.34645		0.631162
P08121	Collagen alpha-1(III) chain OS=Mus musculus OX=10090 GN=Col3a1 PE=1 SV=4	Col3a1	-2.26754	n. def.	-0.483851	n. def.	n. def.	-1.45181	-0.24926	n. def.	n. def.		1
P53810	Phosphatidylinositol transfer protein alpha isoform OS=Mus musculus OX=10090 GN=Pitpna PE=1 SV=2	Pitpna	-2.76528	-0.923269	-2.27068	n. def.	-0.423704	-1.25624	n. def.	-1.01515	-0.157415		0.924348
Q9D1C8	Vacuolar protein sorting-associated protein 28 homolog OS=Mus musculus OX=10090 GN=Vps28 PE=1 SV=1	Vps28	n. def.	-3.00664	n. def.	n. def.	n. def.	-1.92192	n. def.	-2.28744	n. def.		1
Q9DCV4	Regulator of microtubule dynamics protein 1 OS=Mus musculus OX=10090 GN=Rmdn1 PE=1 SV=2	Rmdn1	-3.34454	-2.72461	-1.26651	n. def.	-3.34934	-3.26824	-3.26183	-1.05715	n. def.		0.873951
Q8R050	Eukaryotic peptide chain release factor GTP-binding subunit ERF3A OS=Mus musculus OX=10090 GN=Gspt1 PE=1 SV=2	Gspt1	-0.865614	-1.65433	-1.54	-3.36633	-2.86711	-1.52563	n. def.	-1.31663	-3.33183		0.0634281
Q6PDQ2	Chromodomain-helicase-DNA-binding protein 4 OS=Mus musculus OX=10090 GN=Chd4 PE=1 SV=1	Chd4	n. def.	n. def.	-7.84211	n. def.	n. def.	n. def.	n. def.	-7.75812	n. def.		1
Q62376	U1 small nuclear ribonucleoprotein 70 kDa OS=Mus musculus OX=10090 GN=Snrnp70 PE=1 SV=2	Snrnp70	-1.91565	-3.22099	-3.09481	n. def.	-1.93312	-2.10575	-2.56026	-2.42287	-4.50106		0.200004
Q80TA1	Ethanolaminephosphotransferase 1 OS=Mus musculus OX=10090 GN=Selenoi PE=2 SV=3	Selenoi	n. def.	n. def.	n. def.	n. def.	n. def.	n. def.	n. def.	n. def.	n. def.		1
Q9R0P6	Signal peptidase complex catalytic subunit SEC11A OS=Mus musculus OX=10090 GN=Sec11a PE=1 SV=1	Sec11a	-1.81567	-2.55195	-2.00725	-3.1086	-4.13922	-1.47145	-2.32561	-1.14907	-2.41272		0.762625
Q31125	Zinc transporter SLC39A7 OS=Mus musculus OX=10090 GN=Slc39a7 PE=1 SV=2	Slc39a7	-2.58977	-5.87583	-2.49986	n. def.	n. def.	-4.01787	-4.0965	-2.02057	-4.23593		0.301405
Q8JZM2	Proline-rich protein 15-like protein OS=Mus musculus OX=10090 GN=Prr15l PE=1 SV=1	Prr15l	n. def.	-1.23499	n. def.	-1.7512	n. def.	-1.35525	-3.18342	-1.53199	-0.299398		0.704131
Q9EPB5	Serine hydrolase-like protein OS=Mus musculus OX=10090 GN=Serhl PE=1 SV=1	Serhl	-1.30377	-1.27399	-1.05563	-1.62416	-1.83851	-1.26676	-0.990088	-0.946873	-2.28527		0.541554
O08600	Endonuclease G, mitochondrial OS=Mus musculus OX=10090 GN=Endog PE=1 SV=1	Endog	-1.76883	-0.351944	-2.01357	n. def.	-2.34454	-0.784327	-2.48819	-1.86561	0.0194931		0.516602
P35230	Regenerating islet-derived protein 3-beta OS=Mus musculus OX=10090 GN=Reg3b PE=1 SV=1	Reg3b	-1.57801	-4.86466	-4.96056	-3.11932	0.721603	n. def.	-4.9214	-0.580923	-3.5582	+	0.00665416
Q3UHJ0	AP2-associated protein kinase 1 OS=Mus musculus OX=10090 GN=Aak1 PE=1 SV=2	Aak1	n. def.	-3.21024	-2.89515	n. def.	-3.384	-3.57238	n. def.	-4.57483	-2.74028		0.23653
Q8BYU6	Torsin-1A-interacting protein 2 OS=Mus musculus OX=10090 GN=Tor1aip2 PE=1 SV=1	Tor1aip2	-1.18179	-2.43485	-1.53241	-2.44657	n. def.	-2.65718	n. def.	-3.56025	-3.19086		0.79757
Q9D2Z1	Carcinoembryonic antigen-related cell adhesion molecule 20 OS=Mus musculus OX=10090 GN=Ceacam20 PE=1 SV=1	Ceacam20	n. def.	-1.35931	-3.05012	-2.72851	n. def.	-2.45195	-2.83355	-3.57681	n. def.		0.496644
Q8R1G6	PDZ and LIM domain protein 2 OS=Mus musculus OX=10090 GN=Pdlim2 PE=1 SV=1	Pdlim2	-1.25556	-1.47697	-3.19233	n. def.	-0.465534	-1.40578	-3.79815	-1.45853	-0.780054		0.506873
Q9DC61	Mitochondrial-processing peptidase subunit alpha OS=Mus musculus OX=10090 GN=Pmpca PE=1 SV=1	Pmpca	n. def.	n. def.	-3.65437	n. def.	n. def.	n. def.	n. def.	n. def.	-2.55501		1
P63094	Guanine nucleotide-binding protein G(s) subunit alpha isoforms short OS=Mus musculus OX=10090 GN=Gnas PE=1 SV=1	Gnas	-2.89959	-2.87602	-2.74431	n. def.	-3.23498	-3.02018	n. def.	-2.90314	-3.99348		0.387912
Q3V3R1	Monofunctional C1-tetrahydrofolate synthase, mitochondrial OS=Mus musculus OX=10090 GN=Mthfd1l PE=1 SV=2	Mthfd1l	-0.550037	-2.94734	-0.184257	0.461479	n. def.	-0.204996	-0.566097	-4.40656	n. def.		0.472198
P12023	Amyloid-beta A4 protein OS=Mus musculus OX=10090 GN=App PE=1 SV=3	App	n. def.	n. def.	n. def.	n. def.	n. def.	n. def.	n. def.	-3.22828	n. def.		1
P70336	Rho-associated protein kinase 2 OS=Mus musculus OX=10090 GN=Rock2 PE=1 SV=1	Rock2	-3.75379	-4.43763	-3.12898	-0.123407	-3.79698	-4.65521	-0.60446	-2.0467	n. def.	+	0.0115427
Q3UKU4	Protein FAM83F OS=Mus musculus OX=10090 GN=Fam83f PE=1 SV=1	Fam83f	n. def.	n. def.	n. def.	n. def.	n. def.	n. def.	n. def.	-5.29482	n. def.		1
P11088	Filaggrin (Fragment) OS=Mus musculus OX=10090 GN=Flg PE=2 SV=1	Flg	n. def.	n. def.	n. def.	n. def.	n. def.	n. def.	n. def.	n. def.	n. def.		1
O08579	Emerin OS=Mus musculus OX=10090 GN=Emd PE=1 SV=1	Emd	-3.4438	n. def.	-3.24177	-3.6052	-3.84323	n. def.	-3.57266	-3.85074	n. def.		0.528432
Q8CEK3	Serine protease inhibitor kazal-like protein, minor form OS=Mus musculus OX=10090 GN=Spinkl PE=1 SV=1	Spinkl	n. def.	n. def.	n. def.	n. def.	n. def.	-0.342703	n. def.	n. def.	n. def.		1
Q9D7T1	Rab15 effector protein OS=Mus musculus OX=10090 GN=Rep15 PE=2 SV=1	Rep15	-2.56757	0.0845833	-3.14854	-3.06186	-4.64364	-2.50309	n. def.	-3.51943	-4.69403		0.268546
Q8VIB3	Type 2 lactosamine alpha-2,3-sialyltransferase OS=Mus musculus OX=10090 GN=St3gal6 PE=2 SV=3	St3gal6	n. def.	-3.21014	n. def.	n. def.	n. def.	-3.18412	n. def.	-4.40684	-2.78865		1
E9PVA8	eIF-2-alpha kinase activator GCN1 OS=Mus musculus OX=10090 GN=Gcn1 PE=1 SV=1	Gcn1	-2.91372	-4.42732	-4.01299	n. def.	-3.91887	n. def.	n. def.	-2.78921	-4.0419		0.128922
Q9CY27	Very-long-chain enoyl-CoA reductase OS=Mus musculus OX=10090 GN=Tecr PE=1 SV=1	Tecr	-0.201756	n. def.	-0.568878	n. def.	-4.92429	-1.6036	-1.90978	0.314236	n. def.		0.828055
Q64299	CCN family member 3 OS=Mus musculus OX=10090 GN=Ccn3 PE=1 SV=1	Ccn3	n. def.	n. def.	n. def.	n. def.	n. def.	n. def.	n. def.	n. def.	n. def.		1
Q99N95	39S ribosomal protein L3, mitochondrial OS=Mus musculus OX=10090 GN=Mrpl3 PE=1 SV=1	Mrpl3	-2.43292	n. def.	-1.73157	n. def.	n. def.	-1.06004	-3.01214	-2.40577	-3.4968	+	0.0270487
A2ARJ3	Transmembrane protein 236 OS=Mus musculus OX=10090 GN=Tmem236 PE=3 SV=1	Tmem236	n. def.	-1.49562	n. def.	n. def.	n. def.	-2.73575	n. def.	n. def.	-2.68159		1
O88384	Vesicle transport through interaction with t-SNAREs homolog 1B OS=Mus musculus OX=10090 GN=Vti1b PE=1 SV=1	Vti1b	-2.31039	-2.03477	-1.42174	2.32204	-2.13544	-1.95859	-0.331701	-2.5098	-4.5719		0.685606
Q5SVQ0	Histone acetyltransferase KAT7 OS=Mus musculus OX=10090 GN=Kat7 PE=1 SV=1	Kat7	n. def.	n. def.	0.788687	-4.7926	n. def.	-6.42053	0.802874	-3.11297	n. def.		0.87378
P33680	Guanylin OS=Mus musculus OX=10090 GN=Guca2a PE=2 SV=1	Guca2a	0.575287	n. def.	n. def.	n. def.	n. def.	n. def.	n. def.	-0.743889	n. def.		1
P01843	Ig lambda-1 chain C region OS=Mus musculus OX=10090 PE=1 SV=1		-3.04519	n. def.	n. def.	n. def.	n. def.	-3.29597	n. def.	-0.155565	n. def.		1
Q8R2Y8	Peptidyl-tRNA hydrolase 2, mitochondrial OS=Mus musculus OX=10090 GN=Ptrh2 PE=1 SV=1	Ptrh2	n. def.	n. def.	n. def.	n. def.	n. def.	n. def.	n. def.	-4.69564	n. def.		1
Q8BQ47	Protein canopy homolog 4 OS=Mus musculus OX=10090 GN=Cnpy4 PE=1 SV=1	Cnpy4	n. def.	n. def.	n. def.	n. def.	n. def.	n. def.	n. def.	n. def.	n. def.		1
P0C0A3	Charged multivesicular body protein 6 OS=Mus musculus OX=10090 GN=Chmp6 PE=1 SV=2	Chmp6	-2.26997	-2.04294	-3.49382	n. def.	-1.44354	-1.75044	-2.16646	-1.51707	-2.42397		0.471368
P70380	Interleukin-18 OS=Mus musculus OX=10090 GN=Il18 PE=1 SV=2	Il18	n. def.	-2.75352	n. def.	n. def.	-2.85725	-3.14276	n. def.	n. def.	n. def.		1
Q9JIF0	Protein arginine N-methyltransferase 1 OS=Mus musculus OX=10090 GN=Prmt1 PE=1 SV=1	Prmt1	-2.22755	-3.40185	-1.74514	n. def.	-4.45006	-1.7694	n. def.	-2.00293	n. def.		0.571052
Q8JZR0	Long-chain-fatty-acid--CoA ligase 5 OS=Mus musculus OX=10090 GN=Acsl5 PE=1 SV=1	Acsl5	-1.87894	-2.55839	-2.04944	-0.610302	-5.12496	-3.49845	-0.0596809	-1.3197	-2.12349		0.266561
Q9JK23	Proteasome assembly chaperone 1 OS=Mus musculus OX=10090 GN=Psmg1 PE=1 SV=1	Psmg1	-4.40591	-6.52076	-4.42499	n. def.	n. def.	-1.27677	n. def.	-4.78813	-6.1633		0.80813
P70195	Proteasome subunit beta type-7 OS=Mus musculus OX=10090 GN=Psmb7 PE=1 SV=1	Psmb7	-2.51937	-5.93262	-1.93268	-1.55579	n. def.	-3.04668	-1.19365	-1.58489	-4.17166		0.544176
Q9JMC8	Band 4.1-like protein 4B OS=Mus musculus OX=10090 GN=Epb41l4b PE=1 SV=2	Epb41l4b	n. def.	n. def.	n. def.	n. def.	n. def.	n. def.	n. def.	n. def.	n. def.		1
Q9CQY5	Magnesium transporter protein 1 OS=Mus musculus OX=10090 GN=Magt1 PE=1 SV=1	Magt1	-1.50476	-1.17661	-0.823135	-3.49013	-2.04576	-1.53212	n. def.	-0.0674667	-1.12919		0.458707
O35326	Serine/arginine-rich splicing factor 5 OS=Mus musculus OX=10090 GN=Srsf5 PE=1 SV=2	Srsf5	-1.42895	-1.92678	-2.18331	n. def.	-2.33706	-0.996187	-3.26261	-1.562	n. def.		0.879759
Q9JI48	Placenta-specific gene 8 protein OS=Mus musculus OX=10090 GN=Plac8 PE=1 SV=1	Plac8	2.08574	2.9573	3.72741	4.13143	4.00073	2.73492	3.8048	2.23949	2.83813		0.487931
Q99JZ0	Syntenin-2 OS=Mus musculus OX=10090 GN=Sdcbp2 PE=2 SV=1	Sdcbp2	-0.172295	-1.31859	-0.711861	-1.63051	-0.471357	-2.09557	-1.73261	-1.01684	-0.354946		0.318465
Q9CQC6	Basic leucine zipper and W2 domain-containing protein 1 OS=Mus musculus OX=10090 GN=Bzw1 PE=1 SV=1	Bzw1	-1.8994	-1.717	n. def.	n. def.	-1.25608	-1.35874	n. def.	-0.698828	-1.1419		0.62571
Q61578	NADPH:adrenodoxin oxidoreductase, mitochondrial OS=Mus musculus OX=10090 GN=Fdxr PE=1 SV=1	Fdxr	n. def.	-4.83703	-2.23487	-2.77416	n. def.	-5.77823	-3.87799	-4.22378	-2.13849		0.313706
A2A591	Keratin-associated protein 3-1 OS=Mus musculus OX=10090 GN=Krtap3-1 PE=3 SV=1	Krtap3-1	n. def.	n. def.	n. def.	n. def.	n. def.	n. def.	n. def.	n. def.	n. def.		1
O09159	Lysosomal alpha-mannosidase OS=Mus musculus OX=10090 GN=Man2b1 PE=1 SV=4	Man2b1	-3.56765	-2.51698	-0.843756	-2.34232	n. def.	-2.1901	-1.91383	-3.37039	-2.01465		0.0619928
Q9CXW2	28S ribosomal protein S22, mitochondrial OS=Mus musculus OX=10090 GN=Mrps22 PE=1 SV=1	Mrps22	-1.78179	-1.50504	-1.45929	-1.81692	-1.67752	-1.02506	-3.77841	-0.94459	-1.62894		0.24
P61967	AP-1 complex subunit sigma-1A OS=Mus musculus OX=10090 GN=Ap1s1 PE=1 SV=1	Ap1s1	-0.253178	2.86409	0.763128	n. def.	1.57136	1.65393	-3.10014	2.09336	3.36596		0.750709
Q9D2V7	Coronin-7 OS=Mus musculus OX=10090 GN=Coro7 PE=1 SV=2	Coro7	-1.12059	-0.685562	-0.768669	n. def.	-0.436615	-1.83243	-2.00948	-0.948746	-0.392868		0.829234
Q920A5	Retinoid-inducible serine carboxypeptidase OS=Mus musculus OX=10090 GN=Scpep1 PE=1 SV=2	Scpep1	-1.49343	-1.04261	-2.28905	n. def.	-1.76894	-0.868179	n. def.	-0.708008	-1.81035		0.895891
P59325	Eukaryotic translation initiation factor 5 OS=Mus musculus OX=10090 GN=Eif5 PE=1 SV=1	Eif5	-0.570585	-0.192858	-0.679733	-3.00007	0.399252	-0.389349	-1.07066	-1.9064	-0.0953236		0.566482
Q62448	Eukaryotic translation initiation factor 4 gamma 2 OS=Mus musculus OX=10090 GN=Eif4g2 PE=1 SV=2	Eif4g2	n. def.	-3.78883	n. def.	n. def.	-2.56226	-4.15124	n. def.	-3.46002	n. def.		0.186132
Q9WUG6	Insulin-like peptide INSL5 OS=Mus musculus OX=10090 GN=Insl5 PE=2 SV=1	Insl5	n. def.	0.00939178	-2.69904	-2.02524	-2.89894	-0.0266075	n. def.	n. def.	n. def.		1
P43024	Cytochrome c oxidase subunit 6A1, mitochondrial OS=Mus musculus OX=10090 GN=Cox6a1 PE=1 SV=2	Cox6a1	n. def.	-9.68952	-8.27914	-7.06539	n. def.	n. def.	-5.17198	n. def.	n. def.		0.135936
Q9CX56	26S proteasome non-ATPase regulatory subunit 8 OS=Mus musculus OX=10090 GN=Psmd8 PE=1 SV=2	Psmd8	-0.848904	-0.934853	-1.20334	-1.91259	-0.806681	-1.06309	-0.823343	-0.609448	-2.37608		0.116436
Q9JKF7	39S ribosomal protein L39, mitochondrial OS=Mus musculus OX=10090 GN=Mrpl39 PE=1 SV=4	Mrpl39	-1.11813	-2.86786	-2.10271	n. def.	-1.7703	-4.03279	-2.95547	-1.13244	-1.1419		0.158077
Q9D281	Protein Noxp20 OS=Mus musculus OX=10090 GN=Fam114a1 PE=1 SV=1	Fam114a1	n. def.	n. def.	n. def.	n. def.	n. def.	n. def.	n. def.	-3.92217	n. def.		1
Q62417	Sorbin and SH3 domain-containing protein 1 OS=Mus musculus OX=10090 GN=Sorbs1 PE=1 SV=2	Sorbs1	-5.36885	n. def.	n. def.	n. def.	n. def.	-5.57482	n. def.	-4.96528	-3.99179		1
O70209	PDZ and LIM domain protein 3 OS=Mus musculus OX=10090 GN=Pdlim3 PE=1 SV=1	Pdlim3	n. def.	n. def.	-2.70801	n. def.	-4.03913	-0.295252	-1.52797	-4.14203	-2.85204		0.202861
Q8VBT0	Thioredoxin-related transmembrane protein 1 OS=Mus musculus OX=10090 GN=Tmx1 PE=1 SV=1	Tmx1	-1.9406	-1.43988	-1.1253	-3.25099	-1.31483	-1.6522	-1.38213	-1.85748	-1.94737		0.342253
Q8JZQ5	Amiloride-sensitive amine oxidase [copper-containing] OS=Mus musculus OX=10090 GN=Aoc1 PE=2 SV=1	Aoc1	n. def.	-1.33793	-1.02922	-1.06385	n. def.	1.53526	-0.447451	-1.15295	n. def.		0.716373
Q148W0	Phospholipid-transporting ATPase IC OS=Mus musculus OX=10090 GN=Atp8b1 PE=1 SV=2	Atp8b1	n. def.	n. def.	n. def.	0.565256	n. def.	n. def.	n. def.	-4.12385	n. def.		1
Q64310	Surfeit locus protein 4 OS=Mus musculus OX=10090 GN=Surf4 PE=1 SV=1	Surf4	0.140787	0.283459	-1.8603	n. def.	0.223425	0.243534	-3.82066	0.948744	0.892862		0.518061
Q9DCL9	Multifunctional protein ADE2 OS=Mus musculus OX=10090 GN=Paics PE=1 SV=4	Paics	-4.11448	n. def.	-1.9061	n. def.	n. def.	n. def.	-1.81651	-4.18313	-3.75516		0.295151
Q9JMG2	C1GALT1-specific chaperone 1 OS=Mus musculus OX=10090 GN=C1galt1c1 PE=2 SV=1	C1galt1c1	-2.67913	n. def.	n. def.	n. def.	n. def.	n. def.	n. def.	-1.65404	-2.92685		1
Q9D8V0	Minor histocompatibility antigen H13 OS=Mus musculus OX=10090 GN=Hm13 PE=1 SV=1	Hm13	-2.64331	-2.43973	-3.96977	n. def.	-1.95563	-1.90708	n. def.	-0.392601	-2.39951		0.289543
O35382	Exocyst complex component 4 OS=Mus musculus OX=10090 GN=Exoc4 PE=1 SV=2	Exoc4	-5.95357	-7.10411	-4.23346	n. def.	n. def.	n. def.	-5.35074	-5.95082	-7.8618		0.83567
P56654	Cytochrome P450 2C37 OS=Mus musculus OX=10090 GN=Cyp2c37 PE=1 SV=2	Cyp2c37	1.93773	0.601801	n. def.	n. def.	n. def.	-0.496916	n. def.	3.59338	1.05212		0.112012
P60603	Reactive oxygen species modulator 1 OS=Mus musculus OX=10090 GN=Romo1 PE=2 SV=1	Romo1	-4.37701	-2.62944	n. def.	n. def.	n. def.	-3.40498	-2.36235	-2.11956	n. def.		0.864359
Q9QX47	Protein SON OS=Mus musculus OX=10090 GN=Son PE=1 SV=2	Son	n. def.	n. def.	n. def.	n. def.	n. def.	n. def.	n. def.	n. def.	n. def.		1
Q9JJ00	Phospholipid scramblase 1 OS=Mus musculus OX=10090 GN=Plscr1 PE=1 SV=1	Plscr1	-3.06828	-2.3733	-2.96963	n. def.	-2.58722	-2.68208	n. def.	-2.61227	-3.496		0.74542
Q8K411	Presequence protease, mitochondrial OS=Mus musculus OX=10090 GN=Pitrm1 PE=1 SV=1	Pitrm1	n. def.	-4.17215	-3.70286	n. def.	n. def.	-3.54241	n. def.	-3.72535	n. def.		1
O88593	Peptidoglycan recognition protein 1 OS=Mus musculus OX=10090 GN=Pglyrp1 PE=1 SV=1	Pglyrp1	-3.49926	0.765686	-3.36711	-1.34639	0.446833	-2.84521	-2.54661	-4.22644	-2.11809		0.928707
Q9ERR7	Selenoprotein F OS=Mus musculus OX=10090 GN=Selenof PE=1 SV=3	Selenof	-1.74244	n. def.	-3.8352	n. def.	-1.8947	-1.18677	n. def.	-2.66412	n. def.		0.722758
Q91XE4	N-acyl-aromatic-L-amino acid amidohydrolase (carboxylate-forming) OS=Mus musculus OX=10090 GN=Acy3 PE=1 SV=1	Acy3	n. def.	-3.19853	-3.97817	n. def.	n. def.	-3.28303	n. def.	-3.77167	-4.49791		1
Q5JCS9	N-acetyllactosaminide beta-1,3-N-acetylglucosaminyltransferase 3 OS=Mus musculus OX=10090 GN=B3gnt3 PE=2 SV=1	B3gnt3	-1.69752	-4.36142	-0.941818	-5.56029	-2.96139	-3.5192	-1.22136	-1.78859	-3.27892		0.685616
P10711	Transcription elongation factor A protein 1 OS=Mus musculus OX=10090 GN=Tcea1 PE=1 SV=2	Tcea1	-3.95141	-1.62123	n. def.	-0.0235748	-1.136	-1.36609	-0.284605	-1.97299	-1.49651		0.216262
Q8CJ53	Cdc42-interacting protein 4 OS=Mus musculus OX=10090 GN=Trip10 PE=1 SV=2	Trip10	-1.77893	-1.27466	-1.62182	-2.05715	-3.49141	-1.5797	-2.76084	-2.55885	-4.09794		0.131336
Q60759	Glutaryl-CoA dehydrogenase, mitochondrial OS=Mus musculus OX=10090 GN=Gcdh PE=1 SV=2	Gcdh	-3.62147	-1.6276	-1.69726	-2.53589	-3.51924	-2.03941	-1.99834	-2.33752	-1.25306	+	0.0478382
Q3URE1	Malonate--CoA ligase ACSF3, mitochondrial OS=Mus musculus OX=10090 GN=Acsf3 PE=1 SV=2	Acsf3	n. def.	-4.17626	n. def.	n. def.	-4.48158	-3.57896	n. def.	-1.83252	-3.55164		0.648669
P41241	Tyrosine-protein kinase CSK OS=Mus musculus OX=10090 GN=Csk PE=1 SV=2	Csk	n. def.	n. def.	n. def.	n. def.	n. def.	n. def.	n. def.	n. def.	n. def.		1
P19973	Lymphocyte-specific protein 1 OS=Mus musculus OX=10090 GN=Lsp1 PE=1 SV=2	Lsp1	n. def.	n. def.	-4.44346	n. def.	-2.98642	-3.59013	n. def.	n. def.	n. def.		1
Q62348	Translin OS=Mus musculus OX=10090 GN=Tsn PE=1 SV=1	Tsn	-0.803032	-0.805824	0.146313	-2.34942	-1.01088	-0.59549	-0.928572	-0.454912	-2.25032	+	0.048931
Q9R069	Basal cell adhesion molecule OS=Mus musculus OX=10090 GN=Bcam PE=1 SV=1	Bcam	-4.4764	-7.13677	n. def.	-3.14721	n. def.	n. def.	-2.68354	-4.81384	-4.65146		0.235122
Q921M4	Golgin subfamily A member 2 OS=Mus musculus OX=10090 GN=Golga2 PE=1 SV=3	Golga2	-2.77592	-4.57541	-3.32765	-3.17192	-4.63361	-3.06976	n. def.	-4.04893	-4.65053		0.951618
Q9CYR0	Single-stranded DNA-binding protein, mitochondrial OS=Mus musculus OX=10090 GN=Ssbp1 PE=1 SV=1	Ssbp1	-1.67784	-0.686346	-3.69051	-2.4315	-0.814669	-1.21197	n. def.	-0.401783	-1.80697		0.503334
Q9D024	Coiled-coil domain-containing protein 47 OS=Mus musculus OX=10090 GN=Ccdc47 PE=1 SV=2	Ccdc47	n. def.	-3.88072	-3.22235	-2.24946	-5.51358	-3.44509	n. def.	-1.84613	n. def.		0.913603
Q9CR21	Acyl carrier protein, mitochondrial OS=Mus musculus OX=10090 GN=Ndufab1 PE=1 SV=1	Ndufab1	0.602913	0.226662	0.0519791	-1.51595	-3.77297	1.71955	-2.19649	1.4035	n. def.		0.398925
Q8C7U7	Polypeptide N-acetylgalactosaminyltransferase 6 OS=Mus musculus OX=10090 GN=Galnt6 PE=2 SV=1	Galnt6	n. def.	n. def.	n. def.	n. def.	n. def.	n. def.	n. def.	-6.01236	n. def.		1
Q61599	Rho GDP-dissociation inhibitor 2 OS=Mus musculus OX=10090 GN=Arhgdib PE=1 SV=3	Arhgdib	n. def.	-2.31685	n. def.	n. def.	0.0702725	n. def.	n. def.	n. def.	-2.76999		1
P46935	E3 ubiquitin-protein ligase NEDD4 OS=Mus musculus OX=10090 GN=Nedd4 PE=1 SV=3	Nedd4	-0.680424	-2.46651	-3.39283	0.333328	0.941267	-0.150583	-1.47728	-1.60164	0.658943		0.290007
Q7TMS5	Broad substrate specificity ATP-binding cassette transporter ABCG2 OS=Mus musculus OX=10090 GN=Abcg2 PE=1 SV=1	Abcg2	-3.02665	-3.0621	-4.79294	n. def.	-4.4156	-3.97041	n. def.	-2.98216	-2.66555		0.533671
Q9R016	Baculoviral IAP repeat-containing protein 1e OS=Mus musculus OX=10090 GN=Naip5 PE=1 SV=3	Naip5	-3.15073	-2.49489	-1.84845	n. def.	n. def.	-3.09102	-3.23932	-2.80105	n. def.		0.376995
O08585	Clathrin light chain A OS=Mus musculus OX=10090 GN=Clta PE=1 SV=2	Clta	-0.16861	-1.83919	0.241367	-0.187336	-2.04826	0.381146	-0.158342	0.139206	-2.0951		0.91111
P11438	Lysosome-associated membrane glycoprotein 1 OS=Mus musculus OX=10090 GN=Lamp1 PE=1 SV=2	Lamp1	0.673979	0.926848	0.298908	-1.45236	-0.494781	0.992962	-0.229221	1.16273	-2.07762	+	0.0378593
Q9CYG7	Mitochondrial import receptor subunit TOM34 OS=Mus musculus OX=10090 GN=Tomm34 PE=1 SV=1	Tomm34	-3.05047	-2.86932	n. def.	-0.870535	-2.25922	-4.14641	-2.43705	-0.444502	-2.74457		0.330182
Q9D7H3	RNA 3'-terminal phosphate cyclase OS=Mus musculus OX=10090 GN=RtcA PE=1 SV=2	RtcA	-3.10477	-4.84134	-2.95019	n. def.	n. def.	-4.38644	n. def.	-2.80376	n. def.		0.234263
Q60692	Proteasome subunit beta type-6 OS=Mus musculus OX=10090 GN=Psmb6 PE=1 SV=3	Psmb6	0.654886	-1.67057	1.1945	-0.443939	0.550674	0.283188	1.02057	1.10892	0.535753		0.596327
P11031	Activated RNA polymerase II transcriptional coactivator p15 OS=Mus musculus OX=10090 GN=Sub1 PE=1 SV=3	Sub1	-0.90972	-2.36405	-2.05726	-2.51505	-4.16761	-0.721857	-0.442755	-1.40711	n. def.		0.859084
Q6PGH2	Jupiter microtubule associated homolog 2 OS=Mus musculus OX=10090 GN=Jpt2 PE=1 SV=1	Jpt2	-3.22663	-4.815	-2.70127	n. def.	-2.19398	-1.96793	n. def.	-2.87023	-3.34855		0.683168
Q8R010	Aminoacyl tRNA synthase complex-interacting multifunctional protein 2 OS=Mus musculus OX=10090 GN=Aimp2 PE=1 SV=2	Aimp2	n. def.	-1.65698	n. def.	n. def.	-1.38373	-1.82699	n. def.	-2.88296	-2.31128		0.655623
Q3V384	AFG1-like ATPase OS=Mus musculus OX=10090 GN=Afg1l PE=1 SV=1	Afg1l	n. def.	n. def.	n. def.	-7.16207	-10.5538	n. def.	-7.22049	n. def.	-8.20365		1
Q5SXY1	Cytospin-B OS=Mus musculus OX=10090 GN=Specc1 PE=1 SV=2	Specc1	n. def.	n. def.	n. def.	-5.00167	n. def.	n. def.	n. def.	n. def.	n. def.		1
Q7TN37	Transient receptor potential cation channel subfamily M member 4 OS=Mus musculus OX=10090 GN=Trpm4 PE=1 SV=1	Trpm4	-1.65792	n. def.	-3.12166	-3.31122	n. def.	-2.32531	n. def.	-0.974297	-0.779028		0.529715
Q99JX4	Eukaryotic translation initiation factor 3 subunit M OS=Mus musculus OX=10090 GN=Eif3m PE=1 SV=1	Eif3m	-1.89969	-2.47353	-4.12894	n. def.	-1.42889	-1.35086	-2.82204	-1.17255	n. def.		0.239993
Q9CZ04	COP9 signalosome complex subunit 7a OS=Mus musculus OX=10090 GN=Cops7a PE=1 SV=2	Cops7a	-2.86552	-2.17765	-2.12428	-1.53714	-2.25013	-1.983	-3.54124	n. def.	-3.08662		0.563885
P40240	CD9 antigen OS=Mus musculus OX=10090 GN=Cd9 PE=1 SV=2	Cd9	-3.56768	n. def.	-2.09899	n. def.	n. def.	-1.55319	-2.20471	-4.2326	-2.66	+	0.0289588
Q61753	D-3-phosphoglycerate dehydrogenase OS=Mus musculus OX=10090 GN=Phgdh PE=1 SV=3	Phgdh	-2.27336	n. def.	-1.62342	-1.74917	-2.7567	-4.71361	-3.37893	n. def.	-4.3863		0.868993
Q9D1J1	Adaptin ear-binding coat-associated protein 2 OS=Mus musculus OX=10090 GN=Necap2 PE=1 SV=1	Necap2	-3.42234	-2.54244	-2.4819	n. def.	-2.72051	-2.81807	n. def.	-2.70373	-2.15564		0.264894
Q8BY87	Ubiquitin carboxyl-terminal hydrolase 47 OS=Mus musculus OX=10090 GN=Usp47 PE=1 SV=2	Usp47	-2.02028	-3.41898	n. def.	n. def.	-4.0361	-1.99929	n. def.	n. def.	n. def.		0.819983
Q6P8X1	Sorting nexin-6 OS=Mus musculus OX=10090 GN=Snx6 PE=1 SV=2	Snx6	-3.32075	-3.03853	-4.0063	n. def.	n. def.	-3.30817	n. def.	-3.53628	n. def.		0.956645
Q8BHG3	Cell cycle control protein 50B OS=Mus musculus OX=10090 GN=Tmem30b PE=2 SV=1	Tmem30b	n. def.	-5.02197	n. def.	n. def.	-4.80868	n. def.	n. def.	-2.93549	-4.76139		1
Q9Z2Y8	Pyridoxal phosphate homeostasis protein OS=Mus musculus OX=10090 GN=Plpbp PE=1 SV=1	Plpbp	n. def.	-3.33272	-2.91556	n. def.	-4.71729	-2.77333	-2.53328	-1.99233	-3.14481		0.875448
Q3UPH1	Protein PRRC1 OS=Mus musculus OX=10090 GN=Prrc1 PE=1 SV=1	Prrc1	-1.43821	-1.35355	-1.73584	n. def.	-1.16302	-1.15937	-2.95675	-1.55006	-0.842247		0.703401
Q9CXY6	Interleukin enhancer-binding factor 2 OS=Mus musculus OX=10090 GN=Ilf2 PE=1 SV=1	Ilf2	-1.33695	-2.77702	-1.93817	n. def.	n. def.	-1.65256	-1.88181	-1.39245	n. def.		0.180647
Q8CBY8	Dynactin subunit 4 OS=Mus musculus OX=10090 GN=Dctn4 PE=1 SV=1	Dctn4	-1.17621	n. def.	-2.93441	n. def.	n. def.	-1.7469	n. def.	-1.78352	n. def.		0.325869
Q6ZQ58	La-related protein 1 OS=Mus musculus OX=10090 GN=Larp1 PE=1 SV=3	Larp1	n. def.	n. def.	n. def.	n. def.	n. def.	-3.25376	-8.07968	-3.40865	-8.34373		1
[truncated: 1,054 more rows]

## Sheet: Supplementary Table 1c
P-Wert	-log10(P-Wert)	p
0.00211641	2.67	antigen processing and presentation of exogenous peptide antigen via MHC class I. TAP-dependent
0.00244289	2.61	translation
0.00261816	2.58	epithelial cell differentiation
0.00279124	2.55	nucleobase-containing compound metabolic process
0.0062094	2.21	hydrogen peroxide catabolic process
0.0062094	2.21	positive regulation of protein import into nucleus. translocation
0.00809686	2.09	regulation of protein ubiquitination
0.0102085	1.99	actin filament capping
0.0102085	1.99	response to copper ion
0.0125361	1.9	positive regulation of dendritic spine morphogenesis
0.0128927	1.89	proteolysis involved in cellular protein catabolic process
0.0137785	1.86	response to reactive oxygen species
0.0178082	1.75	positive regulation of ATPase activity
0.0178082	1.75	cellular response to reactive oxygen species
0.0183181	1.74	response to organic substance
0.0218582	1.66	positive regulation of gene expression
0.0230991	1.64	negative regulation of translation
0.0239368	1.62	positive regulation of transcription from RNA polymerase II promoter
0.0241404	1.62	negative regulation of apoptotic process
0.024447	1.61	protein folding
0.024447	1.61	rhythmic process
0.0254773	1.59	blastocyst development
0.0254978	1.59	vascular smooth muscle contraction
0.0271459	1.57	positive regulation of dendrite morphogenesis
0.0271459	1.57	cell aging
0.0276375	1.56	response to oxidative stress
0.0306111	1.51	response to testosterone
0.0306111	1.51	chaperone-mediated protein folding
0.0324059	1.49	cellular response to organic substance
0.0338526	1.47	positive regulation by host of viral release from host cell
0.0338526	1.47	antigen processing and presentation of exogenous antigen
0.036116	1.44	response to zinc ion
0.0399811	1.4	regulation of calcium ion transport
0.0419699	1.38	response to cocaine
0.0421364	1.38	mitotic cell cycle phase transition
0.046056	1.34	ATP metabolic process
0.0502818	1.3	regulation of cell adhesion
0.0503495	1.3	positive regulation of DNA metabolic process
0.0503495	1.3	doxorubicin metabolic process
0.0503495	1.3	daunorubicin metabolic process
0.0547332	1.26	cellular calcium ion homeostasis
0.0560673	1.25	response to estradiol
0.0568695	1.25	positive regulation of nitric oxide biosynthetic process
0.0584927	1.23	regulation of potassium ion transmembrane transporter activity
0.0584927	1.23	ethanol catabolic process
0.0591853	1.23	mRNA processing
0.0637391	1.2	cardiac muscle contraction
0.0660884	1.18	positive regulation of actin filament polymerization
0.0684662	1.16	cellular response to cAMP
0.0745714	1.13	pyruvate metabolic process
0.0825082	1.08	thyroid hormone metabolic process
0.0825082	1.08	phosphate-containing compound metabolic process
0.0825082	1.08	glycosphingolipid metabolic process
0.0832979	1.08	peptide cross-linking
0.0858581	1.07	cellular response to hydrogen peroxide
0.0858581	1.07	ovarian follicle development
0.0858581	1.07	positive regulation of translation
0.0858581	1.07	response to heat
0.085859	1.07	regulation of translation
0.0884419	1.05	response to hydrogen peroxide
0.0903774	1.04	actin filament network formation
0.0903774	1.04	erythrocyte homeostasis
0.0958761	1.02	neuron differentiation
0.0981794	1.01	removal of superoxide radicals
0.0981794	1.01	response to folic acid
0.0981794	1.01	sequestering of actin monomers
0.0981794	1.01	cellular response to cadmium ion
0.0990014	1	epidermis development
0.0990014	1	regulation of blood pressure
16800000000	-10.2	response to drug
66900000000	-10.8	response to ethanol
185000000000	-11.3	aging
229000000000	-11.4	cell-cell adhesion
734000000000	-11.9	intermediate filament organization

## Sheet: Supplementary Table 1d
P-Wert	-log10(P-Wert)	Term
5.83e-21	20.2	extracellular exosome
0.00113997	2.94	nucleus
0.00122973	2.91	extracellular space
0.00231	2.64	proteasome core complex. alpha-subunit complex
0.00277466	2.56	intermediate filament
0.00461707	2.34	perinuclear region of cytoplasm
0.00583388	2.23	endoplasmic reticulum
0.00659375	2.18	membrane
0.00956498	2.02	keratin filament
0.0114931	1.94	proteasome core complex
0.0119651	1.92	sarcoplasmic reticulum
0.0126999	1.9	neuronal cell body
0.0190404	1.72	Z disc
0.0194107	1.71	ribosome
0.019768	1.7	dendrite
0.0197743	1.7	brush border membrane
0.0210795	1.68	intracellular
0.0234088	1.63	smooth endoplasmic reticulum
0.0259593	1.59	basolateral plasma membrane
0.0281462	1.55	podosome
0.0320472	1.49	endoplasmic reticulum membrane
0.0323559	1.49	proteasome activator complex
0.0332319	1.48	intrinsic component of plasma membrane
0.0336546	1.47	axon terminus
0.043864	1.36	nucleoplasm
0.0443215	1.35	catalytic step 2 spliceosome
0.0533043	1.27	apical plasma membrane
0.0552361	1.26	lysosome
0.065461	1.18	intercalated disc
0.0682423	1.17	cell projection
0.0700131	1.15	cytosolic small ribosomal subunit
0.0723271	1.14	lateral plasma membrane
0.0728828	1.14	sarcolemma
0.0729272	1.14	cytoskeleton
0.078949	1.1	oligosaccharyltransferase complex
0.0864947	1.06	Arp2/3 protein complex
143	-2.16	cytoplasm
2170000	-6.34	cytosol
6610000	-6.82	myelin sheath
7490000	-6.87	cell-cell adherens junction
815000000	-8.91	focal adhesion
949000000	-8.98	extracellular matrix
1950000000	-9.29	melanosome
8620000000	-9.94	mitochondrion
68200000000	-10.8	intracellular ribonucleoprotein complex
74000000000	-10.9	viral nucleocapsid
166000000000	-11.2	proteasome complex
417000000000	-11.6	polysome
704000000000	-11.8	neuron projection
925000000000	-12	mitochondrial matrix
2080000000000	-12.3	protein complex

## Sheet: Supplementary Table 1e
P-Wert	-log10(P-Wert)	Term
0.00128275	2.89	antioxidant activity
0.00141025	2.85	structural molecule activity
0.00193134	2.71	RNA binding
0.00226383	2.65	nucleotide binding
0.00246643	2.61	magnesium ion binding
0.00349686	2.46	peroxiredoxin activity
0.00455005	2.34	calcium ion binding
0.00574844	2.24	glycoprotein binding
0.00703966	2.15	actin filament binding
0.00825045	2.08	GTP binding
0.0163362	1.79	protein domain specific binding
0.0173034	1.76	ATP binding
0.0174815	1.76	protein kinase binding
0.0180315	1.74	CTP binding
0.0182039	1.74	threonine-type endopeptidase activity
0.0189159	1.72	histone deacetylase binding
0.0236812	1.63	ion channel binding
0.0269258	1.57	sulfonylurea receptor binding
0.027005	1.57	identical protein binding
0.0294843	1.53	protein homodimerization activity
0.0305198	1.52	catalytic activity
0.0306312	1.51	unfolded protein binding
0.0319218	1.5	peroxidase activity
0.0357399	1.45	UTP binding
0.0357399	1.45	dATP binding
0.0357399	1.45	inorganic diphosphatase activity
0.0395776	1.4	single-stranded DNA binding
0.0399019	1.4	Hsp70 protein binding
0.040267	1.4	mRNA binding
0.0444748	1.35	TPR domain binding
0.0444748	1.35	MHC class II protein binding
0.0457687	1.34	ATPase binding
0.0485475	1.31	aminoacyl-tRNA ligase activity
0.051046	1.29	kinase binding
0.053131	1.27	keratin filament binding
0.0605928	1.22	enzyme binding
0.0617093	1.21	thioredoxin peroxidase activity
0.0676101	1.17	calcium-dependent phospholipid binding
0.0702103	1.15	nitric-oxide synthase regulator activity
0.0702103	1.15	nucleobase-containing compound kinase activity
0.0702103	1.15	small ribosomal subunit rRNA binding
0.0786349	1.1	dolichyl-diphosphooligosaccharide-protein glycotransferase activity
0.0786349	1.1	protein-glutamine gamma-glutamyltransferase activity
0.0786349	1.1	endopeptidase activator activity
0.0805734	1.09	phosphoprotein binding
0.0812278	1.09	receptor binding
0.0815198	1.09	drug binding
0.0872811	1.06	actin binding
0.0914479	1.04	ribosome binding
655000	-5.82	cadherin binding involved in cell-cell adhesion
4460000	-6.65	poly(A) RNA binding
428000000000	-11.6	protein binding
3060000000000	-12.5	MHC class II protein complex binding

## Sheet: Supplementary Table 1f
P-Wert	-log10(P-Wert)	Term
0.00199035	2.7	Glycolysis / Gluconeogenesis
0.0092012	2.04	Citrate cycle (TCA cycle)
0.0092012	2.04	Galactose metabolism
0.0289441	1.54	Amino sugar and nucleotide sugar metabolism
0.0330235	1.48	Metabolic pathways
0.0702603	1.15	Starch and sucrose metabolism
0.0737834	1.13	Carbon metabolism
0.0741466	1.13	Pentose and glucuronate interconversions
0.0741466	1.13	beta-Alanine metabolism
0.0987963	1.01	Pyruvate metabolism
341000000000	-11.5	Proteasome
456000000000	-11.7	Protein processing in endoplasmic reticulum
648000000000	-11.8	Biosynthesis of antibiotics
848000000000	-11.9	Antigen processing and presentation
