# Supplementary material for: Tissue Sampling and Homogenization with NIRL Enables Spatially Resolved Cell Layer Specific Proteomic Analysis of the Murine Intestine
Source: Int J Mol Sci. 2022 May 30;23(11):6132. doi: 10.3390/ijms23116132 (PMC9181169; doi:10.3390/ijms23116132)
Supplement: Supplementary file 1 [file ijms-23-06132-s001.zip › SupplementaryTableS2.xlsx]

## Sheet: Overview
		Supplementary Table 2	Proteomic analysis of 7 consecutive ablation layers from ascending and transversal colon
		Supplementary Table 2a	Sample annotation
		Supplementary Table 2b	ANOVA testing results across ablation layers (p-value < 0.05) . Protein abundances were log2 transformed and median normalized across columns. Missing values were imputed from the normal distribution
		Supplementary Table 2c	Proportion of Ambigous Clustering (PAC) score for k=2 to k=7 in pearson correlation-based consensus clustering with ward.D linkage and pairwise observation
		Supplementary Table 2d	Positively enriched genesets in Gene Ontology Biological Processed (GO-BP)-based gene set enrichment for proteomic signature 1 (epithelial layer)
		Supplementary Table 2e	Negativly enriched genesets in Gene Ontology Biological Processed (GO-BP)-based gene set enrichment for proteomic signature 1 (epithelial layer)
		Supplementary Table 2f	Positively enriched genesets inGene Ontology Biological Processed (GO-BP)-based gene set enrichment for proteomic signature 4 (muscular layer)
		Supplementary Table 2g	Negativly enriched genesets in Gene Ontology Biological Processed (GO-BP)-based gene set enrichment for proteomic signature 4 (muscular layer)

## Sheet: Supplementary Table 2a
Sample Name	Ablated Layer	Gender	Animal	Area
AZ1	1	Male	M1	1
AZ2	2	Male	M1	1
AZ3	3	Male	M1	2
AZ4	4	Male	M1	2
AZ5	5	Male	M1	3
AZ6	6	Male	M1	4
AZ7	7	Male	M1	1
AZ7	8	Male	M1	4
BZ1	1	Male	M1	1
BZ2	2	Male	M1	4
BZ3	3	Male	M1	No data
BZ4	4	Male	M1	2
BZ5	5	Male	M1	3
BZ6	6	Male	M1	4
BZ7	7	Male	M1	4
BZ8	8	Male	M1	4

## Sheet: Supplementary Table 2b
Protein Group	Protein names	Gene names	AZ1	AZ2	AZ4	AZ5	AZ6	AZ7	AZ	BZ1	BZ2	BZ4	BZ5	BZ6	BZ7	BZ8	ANOVA Significant (Between alation Layers)	ANOVA p value(Between alation Layers)
A2A7S8	Uncharacterized protein KIAA1522	Kiaa1522	-1.22728	-0.431675	-2.69674	-1.25194	-1.63533	-2.72587	-1.82518	-1.26156	-2.82226	-0.707909	-1.4843	-1.86312	-1.76815	-2.15387		0.89389
A2A863	Integrin beta-4	Itgb4	2.38028	2.8205	2.82532	2.72107	2.62758	2.45473	2.596	2.46797	2.29741	2.70647	2.59596	2.73019	2.3802	2.53025		0.0716621
A2ACP1	Tetratricopeptide repeat protein 39A	Ttc39a	-1.00633	-0.932673	-1.30722	-1.84756	-1.76328	-1.45947	-2.01047	-0.835274	-2.00878	-1.13238	-4.57337	-1.38958	-1.78903	-1.23256		0.216446
A2ADY9	Protein DDI1 homolog 2	Ddi2	-0.566219	0.0304699	-1.01027	-0.507317	-0.613497	-0.831135	-0.682524	-1.25167	-1.25587	-0.560415	-1.58972	-1.46645	-3.84106	-0.809986		0.356691
A2AN08	E3 ubiquitin-protein ligase UBR4	Ubr4	-2.76224	-1.868	-1.91028	-1.46068	-1.83049	-2.18984	-1.96799	-1.51201	-2.38249	-2.53924	-2.0733	-2.23469	-2.26915	-2.08731		0.896455
A2AQ25	Sickle tail protein	Skt	-1.57696	-1.94408	-1.59191	-1.75521	-1.95443	-3.57168	-1.52381	-3.56001	-1.43087	-2.22744	-3.79761	-3.19084	-2.04604	-4.62846		0.923558
A2ARZ3	Fibrous sheath-interacting protein 2	Fsip2	1.92894	0.893419	1.96036	1.67039	0.144087	1.4654	-0.296732	0.823214	0.625725	1.18822	0.85737	1.81763	-2.90852	1.02417		0.387278
A2ASS6	Titin	Ttn	-3.78875	-0.475548	0.73052	0.307276	-0.40346	-3.6428	0.21743	0.776485	-4.11944	-3.97466	0.528589	0.61301	0.952772	0.852283		0.835849
A2ASZ8;Q6GQS1	Calcium-binding mitochondrial carrier protein SCaMC-2;Calcium-binding mitochondrial carrier protein SCaMC-3	Slc25a25;Slc25a23	-0.952957	-5.2003	-1.09382	-4.28509	-0.822588	-1.38225	-3.98707	-3.15261	-1.97294	-3.41931	-1.78487	-1.78678	-4.93046	-3.3652		0.781753
A2AWP8	Rho guanine nucleotide exchange factor 10-like protein	Arhgef10l	-4.01298	-4.04498	-4.29092	-2.57846	-3.38996	-3.48623	-3.54989	-4.31678	-3.92394	-3.5061	-3.84738	-3.12989	-3.59914	-3.73695		0.428918
A2AX52	Collagen alpha-4(VI) chain	Col6a4	-2.19007	-1.026	-2.0611	-2.20328	-1.34559	-2.61512	-2.63964	-2.73315	-1.54385	-0.891943	-4.51074	-2.55674	-2.74591	-2.63987		0.561952
A2BDX3	Adenylyltransferase and sulfurtransferase MOCS3;Molybdopterin-synthase adenylyltransferase;Molybdopterin-synthase sulfurtransferase	Mocs3	-3.84143	-4.55816	-0.185045	0.210621	-0.113651	-3.97431	-3.11974	-4.54502	-0.10746	-0.247826	0.0961914	-4.92077	-4.21611	-0.172937		0.250518
A2BIM8;P02762;P04938	Major urinary protein 6;Major urinary proteins 11 and 8	Mup9;Mup6;Mup8	1.70499	0.786146	3.20532	0.088562	1.08513	3.94236	1.50644	5.60185	2.01758	0.220188	2.40418	2.15022	0.960903	2.27616		0.83527
A3KMP2	Tetratricopeptide repeat protein 38	Ttc38	1.01037	1.34645	1.11223	1.40641	1.02235	1.23463	0.727755	1.135	0.422377	1.37711	0.891966	0.704504	0.918057	0.661249		0.121716
A6H8H2	DENN domain-containing protein 4C	Dennd4c	-4.02858	-4.38939	-0.741493	-4.93211	-3.91862	-3.60783	-3.58451	2.24425	-3.52009	-5.03806	-4.18379	-3.8301	-2.59908	-1.03742		0.699539
B1AR13	CDGSH iron-sulfur domain-containing protein 3, mitochondrial	Cisd3	-2.16901	-0.592287	-2.14812	-0.606419	-1.15539	-4.30821	-0.989325	-1.87423	-1.74181	-1.55083	-2.22182	-3.09315	-1.49535	-2.43045		0.983549
B1AVH7	TBC1 domain family member 2A	Tbc1d2	-2.28326	-3.41123	-2.67559	-3.67246	-2.35391	-3.19594	-2.86181	-1.72844	-3.06086	-4.35821	-3.44343	-5.10394	-2.76982	-1.85964		0.48482
B2RX12	Canalicular multispecific organic anion transporter 2	Abcc3	-1.51505	-0.263159	-3.36995	-1.53917	-1.87526	-0.95038	-1.79315	-1.57274	-2.66826	-0.666866	-1.2637	-5.02804	-1.60341	-1.10401		0.43645
B2RXS4	Plexin-B2	Plxnb2	0.685308	0.28458	-0.574793	-0.766542	-0.62257	-0.818054	0.150907	1.30787	-0.854475	0.373535	-0.703934	-0.140722	-0.806236	-0.974968		0.122972
B2RY56	RNA-binding protein 25	Rbm25	-1.9656	-0.672129	-3.31822	-0.73044	-0.826807	-3.00506	-0.482557	-4.13112	-1.84413	-1.15271	-1.16321	-2.9463	-0.949595	-3.51087		0.84961
B9EKI3	TATA element modulatory factor	Tmf1	-2.607	-2.54514	-2.71279	-3.05114	-2.23117	-2.45758	-3.39914	-2.76399	-4.07919	-2.87052	-3.2856	-2.84753	-2.82295	-2.53414		0.405854
C0HKE9;C0HKE8;C0HKE7;C0HKE6;C0HKE5;C0HKE4;C0HKE3;C0HKE2;C0HKE1;Q8CGP6;Q8R1M2;Q8CGP7;Q8CGP5;Q8BFU2;P27661	Histone H2A type 1-H;Histone H2A.J;Histone H2A type 1-K;Histone H2A type 1-F;Histone H2A type 3;Histone H2AX	Hist1h2ah;H2afj;Hist1h2ak;Hist1h2af;Hist3h2a;H2afx	6.70951	7.07577	7.36973	7.24846	7.3609	7.00331	7.31467	6.34621	7.28971	7.7426	7.17597	6.6862	7.35196	6.93242		0.0775949
C0HKG6;C0HKG5			-1.52603	-1.74313	-1.60987	-1.30309	-2.20096	-1.35425	-1.87352	-1.42163	-1.52512	-1.50745	-1.59888	-3.92322	-1.96791	-3.85305		0.220759
D3YXK2	Scaffold attachment factor B1	Safb	-2.60386	-2.27118	-1.91895	-1.18687	-0.544477	-2.93433	-1.74928	-3.34701	-1.84254	-2.16668	-2.05319	-1.95042	-1.05179	-2.32448		0.150143
D3YYU8	Obscurin-like protein 1	Obsl1	0.0142689	-0.235645	0.465206	-0.122089	-0.137182	0.557293	-3.87254	0.341049	0.0830841	1.08806	1.13529	-3.52062	-0.0850487	-2.61673	+	0.0497051
D3YZP9	Coiled-coil domain-containing protein 6	Ccdc6	-1.55341	-1.96808	-1.90255	-1.72482	-1.70158	-2.10722	-1.56466	-2.14028	-1.82209	-1.28421	-2.0108	-1.69386	-3.21476	-2.04232		0.567677
D3Z7P3	Glutaminase kidney isoform, mitochondrial	Gls	-1.86534	-1.56006	-1.33927	-1.50852	-0.630777	-1.29195	-0.723557	-1.05597	-1.3139	-1.3683	-1.26956	-1.11183	-1.55881	-1.26332		0.413119
E9PV24	Fibrinogen alpha chain;Fibrinopeptide A;Fibrinogen alpha chain	Fga	-0.190207	0.825941	-0.279715	0.375645	0.0271587	0.345085	-0.0864391	0.256842	0.324175	0.303221	0.633907	0.524714	-0.09939	0.291954		0.462578
E9PVA8		Gcn1l1	-2.21425	-1.9725	-1.74858	0.317396	-1.20472	-2.63677	-1.96215	-1.78505	-1.26696	-0.534981	-2.09281	-3.33861	-1.36825	-3.62658		0.532847
E9PYK3		Parp4	-2.96065	-2.09815	-2.77779	-3.32952	-2.81305	-2.621	-3.0002	-2.87812	-3.26048	-2.3092	-2.63972	-3.73785	-3.20184	-3.07058		0.237179
E9Q394		Akap13	1.64341	-1.04326	-0.516579	-0.761797	0.760527	-0.576765	-0.291798	-0.661396	-0.361479	0.927088	-0.232832	-0.593107	-0.947758	-0.0441933		0.698329
E9Q555	E3 ubiquitin-protein ligase RNF213	Rnf213	1.20629	1.76887	0.970968	1.08588	1.14221	-0.338978	0.187143	-0.0898609	-0.688299	1.40811	0.383566	0.389166	0.375774	0.553497		0.752937
E9Q557	Desmoplakin	Dsp	4.0641	4.07607	3.88698	3.83455	3.58653	3.64689	3.37125	3.75324	3.20781	3.98767	3.92375	3.5161	3.5384	3.56678		0.0625544
E9Q5C9		Nolc1	-2.39633	-2.65537	-1.59136	-1.15082	-0.980873	-2.25733	-1.01135	-5.13074	-1.18034	-1.13281	-2.30679	-1.4884	-1.90566	-1.74452		0.16361
E9Q634	Unconventional myosin-Ie	Myo1e	-1.0089	-1.20004	-1.45955	-1.71264	-1.43109	-1.52838	-2.12978	-1.28741	-1.6191	-1.34449	-1.04931	-1.68236	-1.98556	-1.51424		0.332852
E9Q6B2	Coiled-coil domain-containing protein 85C	Ccdc85c	-0.841032	-1.16055	-0.246597	-1.29574	-1.36688	-3.62369	-1.81056	-0.511269	-0.867781	-1.48564	-0.742821	-3.83402	-1.2697	-3.34357		0.369556
E9Q7G0		Numa1	-0.437838	0.622942	-0.141607	0.766874	1.01658	-0.280905	0.560471	-1.34656	0.319103	0.474665	-0.1229	0.325779	0.430338	-0.122358		0.232469
E9Q7P9		Cdhr2	0.617998	-0.545656	-2.1508	-2.90754	-3.00142	-1.30501	-3.16487	-0.407125	-1.99866	-1.6099	-1.04807	-3.62167	-2.05455	-3.87641	+	0.0101755
F6ZDS4	Nucleoprotein TPR	Tpr	-0.880308	-1.96222	-3.63503	-0.24258	-0.177721	-3.17887	-0.816202	-4.66409	-0.684094	-0.432201	-3.32172	-0.756613	-0.291517	-1.66568		0.686728
G5E829	Plasma membrane calcium-transporting ATPase 1	Atp2b1	0.674879	0.714928	-0.0123138	0.26466	0.0195637	-0.574873	0.261894	-1.28643	0.130381	0.208027	-0.488371	-0.00155258	-0.132183	-0.367832		0.996787
G5E8P0		Tubgcp6	-0.0897713	-3.44472	-1.70379	-1.89373	-2.65763	-1.18078	-2.7509	-0.291832	-2.08088	-2.20821	-2.37256	-2.30828	-2.9215	-2.70347		0.0788835
O08528	Hexokinase-2	Hk2	3.30884	3.2618	2.53678	2.71087	2.35147	2.28896	1.88599	2.47925	1.28881	2.73883	1.91437	1.66571	2.07987	1.99734		0.240164
O08529	Calpain-2 catalytic subunit	Capn2	-0.260193	0.560883	0.344221	0.647806	0.640017	0.629595	0.393516	0.916561	0.893786	0.923712	0.883047	1.27812	0.683802	1.16852		0.86166
O08547	Vesicle-trafficking protein SEC22b	Sec22b	0.83404	0.417633	-0.185577	0.547594	0.582497	0.0990467	0.175949	-0.241711	0.615082	0.94598	0.363539	0.149599	-0.0264091	-0.799396		0.829007
O08553	Dihydropyrimidinase-related protein 2	Dpysl2	2.74056	3.22115	2.93355	3.43324	3.50555	2.9046	3.62012	2.40238	3.3481	3.28416	2.96643	3.16548	3.4365	2.93192		0.222043
O08573	Galectin-9	Lgals9	-0.394985	0.265284	0.046442	0.108561	-0.0908508	0.0311623	-0.410381	-0.0176029	-0.179417	-0.187824	0.187269	-0.184406	0.0115642	-0.0432949		0.297508
O08579	Emerin	Emd	-2.05253	-1.84693	-0.606154	-1.53632	-1.55471	-4.34275	-0.717543	-1.46545	-0.988459	-1.93423	-0.659302	-0.893503	-1.61242	-0.764231		0.262588
O08583	THO complex subunit 4	Alyref	1.54012	1.51493	1.54825	1.4426	1.34987	0.419228	1.88151	0.56292	1.66132	1.70996	1.51736	1.11955	1.45763	1.12213		0.678884
O08585	Clathrin light chain A	Clta	0.974007	0.642983	1.01726	0.479557	0.851715	-0.783581	0.533157	-0.192722	-0.11236	0.181889	0.205698	1.02447	0.514229	1.04453		0.663104
O08600	Endonuclease G, mitochondrial	Endog	-0.860756	-1.25234	-1.17191	-0.765526	-1.52375	-2.17283	-1.37666	-1.85164	-1.94126	-0.62454	-2.12838	-2.00016	-1.62388	-1.40212		0.700984
O08638	Myosin-11	Myh11	1.3787	4.52585	5.61629	5.8974	7.16409	4.58263	8.12347	2.8445	7.21227	5.33192	5.69004	6.72334	7.64023	6.17589	+	0.00109173
O08663	Methionine aminopeptidase 2	Metap2	0.843163	1.32056	-1.11036	0.591616	-1.51024	0.245426	-0.857716	0.189527	0.0635815	1.6455	-0.383497	-0.101137	0.617826	-0.144314		0.66743
O08677	Kininogen-1;Kininogen-1 heavy chain;Bradykinin;Kininogen-1 light chain	Kng1	-1.31662	-2.38251	-0.766785	-1.7717	-2.12337	-0.8146	-1.7685	0.299805	-1.74367	-2.38086	-1.52407	-1.03239	-1.88432	-1.23236		0.749531
O08692	Neutrophilic granule protein	Ngp	-0.240643	-0.462194	1.87336	-0.765886	-0.998787	0.889948	-1.44101	1.11085	0.729351	-0.729067	1.3818	1.52871	-1.93094	1.29528		0.99052
O08709	Peroxiredoxin-6	Prdx6	8.55279	8.08075	7.31643	6.83867	6.66087	7.70964	6.15365	7.65043	6.40906	7.36995	6.53458	6.2805	6.14512	5.90525	+	0.00138112
O08715	A-kinase anchor protein 1, mitochondrial	Akap1	-2.86466	-2.78078	-2.12278	-2.49765	-2.30917	-3.62536	-2.35025	-2.68387	-3.32714	-1.87026	-2.62112	-2.32078	-2.59093	-2.50285		0.069158
O08734	Bcl-2 homologous antagonist/killer	Bak1	0.954842	0.452402	0.416807	0.185673	0.0431519	-0.436253	0.288294	0.0761166	-0.265362	0.0580368	-0.155094	-0.574703	-0.263309	-0.547512		0.615664
O08749	Dihydrolipoyl dehydrogenase, mitochondrial	Dld	2.60966	3.04673	2.29669	2.73217	2.58082	1.43685	2.53767	1.81369	1.6061	2.74869	1.70939	1.37415	2.28933	1.55529		0.983112
O08756	3-hydroxyacyl-CoA dehydrogenase type-2	Hsd17b10	0.408758	0.864159	0.387333	0.763586	0.38287	-0.352173	0.367952	-0.536102	0.379389	0.891625	0.752146	0.267042	0.282743	0.276556		0.62618
O08784	Treacle protein	Tcof1	-1.9331	-0.456751	-1.03395	-0.516689	-0.432606	-1.40377	-0.00918579	-1.98716	-1.46345	-0.607861	-1.20212	-0.964071	-1.33374	-0.902172		0.111277
O08788	Dynactin subunit 1	Dctn1	0.935196	1.88938	0.536652	0.630854	0.667217	-0.772991	0.324144	-0.176559	-0.199739	1.00068	-0.595129	-1.66484	0.525324	-1.3316		0.880234
O08795	Glucosidase 2 subunit beta	Prkcsh	2.97418	2.43826	2.73358	2.49909	2.7243	1.97708	2.52064	2.09237	2.19551	2.33935	2.53487	2.23852	2.51464	2.11123		0.928203
O08807	Peroxiredoxin-4	Prdx4	2.9009	3.73295	3.57184	3.86886	3.49152	3.34562	3.55531	3.29682	3.17437	3.38022	3.5597	3.18457	3.50609	3.18425		0.356638
O08808	Protein diaphanous homolog 1	Diaph1	-0.196495	0.734575	0.0500679	-0.300982	-0.017107	-0.662109	-0.88488	-1.60831	-0.810089	0.493891	-0.499084	-1.10124	-0.332857	-1.10335		0.46022
O08810	116 kDa U5 small nuclear ribonucleoprotein component	Eftud2	-1.01582	0.351307	0.320276	1.00953	0.792969	-0.254097	0.306141	-0.392284	0.380344	0.671118	0.243452	0.23517	0.359268	0.488836		0.0745199
O08917	Flotillin-1	Flot1	-4.46865	-3.77343	-3.82908	-3.54195	-3.57186	-3.94108	-3.33378	-4.48393	-3.5637	-4.40329	-3.4673	-3.85214	-4.4079	-3.05455	+	0.0469861
O08997	Copper transport protein ATOX1	Atox1	3.68115	3.38172	3.21471	3.23265	3.15485	2.98565	2.6893	3.21504	2.78406	3.09002	2.54311	2.4957	2.59687	2.36553		0.197437
O09044	Synaptosomal-associated protein 23	Snap23	0.090374	-0.149412	0.212515	-0.339262	-0.0875187	-0.693956	-0.486004	-1.21372	0.139198	-0.594648	0.19834	-0.73276	-0.424503	-0.230461		0.951547
O09049	Regenerating islet-derived protein 3-gamma;Regenerating islet-derived protein 3-gamma 16.5 kDa form;Regenerating islet-derived protein 3-gamma 15 kDa form	Reg3g	-2.01116	-3.72376	-1.98341	-3.85808	-4.0893	-4.01555	-2.17319	-3.18927	-3.00112	-3.18978	-4.04881	-3.84455	-4.0324	-3.84718		0.286063
O09061	Proteasome subunit beta type-1	Psmb1	2.80887	2.50085	2.23686	2.24957	2.55823	2.1919	2.29832	2.27686	2.14062	2.52711	2.07567	2.07727	2.33865	2.07857		0.732982
O09106	Histone deacetylase 1	Hdac1	-0.893396	-0.259287	-0.491768	-0.739002	0.15552	-1.45036	-0.152275	-1.5406	-0.775801	-0.0539646	-0.748697	-0.557587	-0.278604	-1.12688		0.536584
O09111	NADH dehydrogenase [ubiquinone] 1 beta subcomplex subunit 11, mitochondrial	Ndufb11	1.36319	0.895582	0.467167	0.368706	0.48032	-0.141815	0.185251	-0.143301	-0.37175	0.889895	-1.7942	0.513514	0.219404	0.292809		0.61448
O09117	Synaptophysin-like protein 1	Sypl1	-1.13166	-0.0115108	-0.754612	0.116388	-0.0419369	-0.95183	0.158529	-1.16255	-0.584513	-0.70849	-0.5245	-0.620754	0.130974	-0.112659		0.206179
O09131	Glutathione S-transferase omega-1	Gsto1	5.29788	4.96639	4.49113	4.70754	4.67396	4.8083	4.43768	4.76378	4.21585	4.97724	4.39733	4.38936	4.41941	4.06865		0.123697
O09159	Lysosomal alpha-mannosidase	Man2b1	-2.24431	-1.65148	-1.6295	-1.66615	-1.8073	-1.34938	-2.01917	-1.90549	-1.70461	-1.69033	-2.3839	-4.32107	-1.89416	-3.55586		0.486386
O09167	60S ribosomal protein L21	Rpl21	1.20326	1.62755	1.78013	1.98496	1.93955	0.717342	1.8209	1.48787	1.19675	2.21175	0.898493	0.683538	1.70805	1.26043		0.835791
O09172	Glutamate--cysteine ligase regulatory subunit	Gclm	-0.880754	-1.01534	-3.28951	-0.502939	-1.11289	-1.34584	-0.831499	-2.13538	-1.28888	-0.414265	-0.832462	-1.01375	-0.948967	-1.2505		0.867534
O35071;P33173;Q60575	Kinesin-like protein KIF1C;Kinesin-like protein KIF1A;Kinesin-like protein KIF1B	Kif1c;Kif1a;Kif1b	-1.92419	-3.29008	-4.16876	-2.14748	-4.10944	-1.43144	-2.56392	-1.4767	-2.32727	-2.9197	-1.92964	-2.21812	-3.98827	-2.08942		0.447394
O35083	1-acyl-sn-glycerol-3-phosphate acyltransferase alpha	Agpat1	-0.842829	-0.704243	-1.11498	-1.34571	-1.19853	-3.86034	-1.71252	-1.11888	-0.477282	-1.02791	-0.597261	-0.923817	-1.19903	-4.55721		0.435274
O35127	Protein C10	Grcc10	-4.45445	-5.43967	-2.98251	-4.58599	-3.57195	-2.99202	-4.12577	-4.7992	-3.45096	-4.29326	-4.42691	-2.88331	-4.12204	-3.84905		0.614359
O35129	Prohibitin-2	Phb2	3.10503	3.33278	3.10007	3.43324	3.37387	2.30001	3.18764	2.63844	2.87123	3.34033	2.96024	2.77366	3.13304	2.83073		0.91658
O35143	ATPase inhibitor, mitochondrial	Atpif1	1.31358	0.993965	0.993477	1.01259	0.68379	-0.484032	0.529121	-0.288736	0.0680027	0.410454	0.796063	0.633234	0.600382	0.260008		0.934044
O35188	Fractalkine;Processed fractalkine	Cx3cl1	-2.74896	-3.15237	-2.52496	-3.02494	-3.29635	-3.51335	-2.83225	-2.60616	-4.1914	-3.05961	-2.64068	-3.34583	-3.46313	-3.10811	+	0.0494572
O35206	Collagen alpha-1(XV) chain;Restin	Col15a1	-2.54731	-0.349394	0.139709	-0.333567	0.0697498	-1.05606	0.0157147	1.79297	-0.0365048	-0.423767	0.181175	0.520191	0.0392819	0.336809		0.980746
O35215	D-dopachrome decarboxylase	Ddt	3.00023	2.37529	1.94435	2.23219	2.01238	2.22622	2.2079	2.16369	2.04359	2.52145	1.3541	1.60959	1.93689	1.51764		0.488748
O35226	26S proteasome non-ATPase regulatory subunit 4	Psmd4	1.8824	1.59644	1.75775	1.53601	1.54594	0.509983	1.58601	1.11918	0.907642	1.53023	1.06925	1.09864	1.3181	0.816132		0.849658
O35250	Exocyst complex component 7	Exoc7	-3.33547	-3.30176	-3.79089	-4.86373	-4.4152	-3.04411	-2.7502	-4.06468	-3.28161	-4.27773	-3.70621	-3.71563	-3.98269	-4.11731		0.570591
O35286	Pre-mRNA-splicing factor ATP-dependent RNA helicase DHX15	Dhx15	-0.439032	-0.013382	-0.112721	0.547331	0.269493	-0.652918	0.414944	-0.702908	0.0508194	0.317898	0.518986	0.0487328	0.682539	0.481764	+	0.0394722
O35295	Transcriptional activator protein Pur-beta	Purb	1.06849	1.12423	0.906323	1.18931	0.840426	0.460945	1.29655	0.724989	0.494841	0.835539	0.816158	1.13708	0.901119	0.412386		0.972319
O35309	N-myc-interactor	Nmi	-1.07015	-1.01737	-1.22289	-1.04371	-1.17892	-2.03834	-0.938934	-0.759796	-1.54761	-0.914427	-0.869471	-1.84605	-0.777651	-2.30065		0.734268
O35326	Serine/arginine-rich splicing factor 5	Srsf5	-0.372158	-0.0615101	0.124172	-0.265657	-0.419184	-1.23557	-0.38633	-0.454563	-1.01168	0.000730514	-0.361637	-0.702591	-0.145119	-0.6807		0.654118
O35344	Importin subunit alpha-4	Kpna3	-2.84687	-1.81841	-1.88323	-1.66762	-1.90916	-2.6007	-1.74897	-3.68481	-2.16349	-1.94832	-2.39202	-2.4913	-1.73391	-2.58842		0.1986
O35350	Calpain-1 catalytic subunit	Capn1	1.32611	1.24579	1.06054	1.26929	1.1374	0.69574	0.75893	1.12136	0.394394	1.2598	0.709675	0.750296	0.77766	0.721232		0.334287
O35381	Acidic leucine-rich nuclear phosphoprotein 32 family member A	Anp32a	2.40308	2.24983	2.63652	2.55079	2.82948	1.93487	2.72824	1.90749	2.38416	2.58656	2.57732	2.24991	2.67576	2.20974		0.409465
O35382	Exocyst complex component 4	Exoc4	-3.75013	-5.74081	-3.36097	-4.92115	-4.47934	-5.67925	-5.474	-5.70208	-5.29584	-5.1961	-5.11942	-5.2877	-5.00202	-5.67057		0.573869
O35459	Delta(3,5)-Delta(2,4)-dienoyl-CoA isomerase, mitochondrial	Ech1	-1.22189	-1.52832	-1.26319	-1.52329	-1.80083	-1.9798	-1.72908	-1.23003	-1.83155	-1.07903	-1.49945	-2.13874	-1.44598	-1.9927	+	0.0330034
O35465	Peptidyl-prolyl cis-trans isomerase FKBP8	Fkbp8	-1.91043	-0.883236	-2.1082	-1.0542	-2.36296	-2.16393	-2.20531	-2.98391	-2.10691	-2.15767	-2.18136	-2.05086	-2.43686	-2.42598		0.581485
O35566	CD151 antigen	Cd151	-2.31354	-1.7712	-3.93263	-2.32983	-2.64268	-4.23012	-2.48168	-3.16273	-3.45067	-1.2886	-1.86445	-3.17667	-2.31817	-2.6888		0.978208
O35593	26S proteasome non-ATPase regulatory subunit 14	Psmd14	0.496086	0.188124	0.636488	0.596977	0.546419	0.134115	0.599884	0.624491	0.649788	0.787645	0.887421	0.40509	0.474804	0.751131	+	0.0207493
O35598	Disintegrin and metalloproteinase domain-containing protein 10	Adam10	-1.2809	-0.624081	-3.76807	-0.737364	-0.712631	-0.4368	-4.31674	-0.442503	-1.63977	-1.05171	-1.54625	-1.08747	-1.10539	-0.444572		0.695846
O35639	Annexin A3	Anxa3	4.55586	4.23149	3.975	3.84129	3.64117	3.75801	3.57801	4.1037	3.37816	3.7563	3.66724	3.60044	3.57005	3.52867	+	0.0352806
O35640	Annexin A8	Anxa8	1.64058	1.01156	1.64015	-0.11116	-0.440725	1.39005	-0.642042	2.25203	0.777226	0.263533	1.08908	0.878115	-0.549576	0.588489		0.27881
O35643	AP-1 complex subunit beta-1	Ap1b1	0.629807	1.11319	0.712776	0.873394	0.953514	0.625822	0.816057	0.783878	0.535454	0.778122	0.63253	0.682974	0.994991	0.34074		0.927673
O35657	Sialidase-1	Neu1	0.171566	0.0278168	-0.714586	-1.42588	-0.785427	0.367842	-1.54377	-0.239338	-1.1477	-1.17016	-1.53344	-0.83234	-1.502	-1.51686	+	0.000374424
O35658	Complement component 1 Q subcomponent-binding protein, mitochondrial	C1qbp	1.91644	1.13743	1.03333	0.748064	0.349588	-0.0111217	0.392185	-0.524153	0.326672	0.762142	0.601509	0.1593	0.584999	0.530888		0.979653
O35682	Myeloid-associated differentiation marker	Myadm	-3.63119	-2.02515	-2.02386	-2.09705	-1.69071	-2.89586	-1.75622	-2.9708	-1.90859	-2.01098	-1.79036	-1.93558	-1.75532	-2.32492	+	0.0318975
O35683	NADH dehydrogenase [ubiquinone] 1 alpha subcomplex subunit 1	Ndufa1	-1.98423	-2.23317	-3.03704	-4.66468	-2.46704	-4.30002	-3.24383	-4.08496	-1.88888	-1.63374	-2.97935	-3.92796	-3.43513	-4.64377		0.812715
O35685	Nuclear migration protein nudC	Nudc	-0.286148	-0.0227127	-0.330597	0.415264	0.514999	-1.1122	0.607788	-0.084568	-0.713013	-0.454678	0.65922	-0.154108	-0.110249	0.26807		0.133229
O35691	Pinin	Pnn	-2.58587	-2.70623	-1.84927	-4.68407	-1.79469	-4.45196	-2.28983	-2.22572	-3.72112	-3.33402	-2.07381	-1.85231	-2.48739	-1.96935		0.557489
O35704	Serine palmitoyltransferase 1	Sptlc1	-1.80232	-0.914839	-1.83715	-1.60507	-1.68092	-2.07288	-0.53701	-3.98026	-1.66672	-0.837841	-1.54762	-1.5669	-1.13534	-2.61822		0.669775
O35737	Heterogeneous nuclear ribonucleoprotein H;Heterogeneous nuclear ribonucleoprotein H, N-terminally processed	Hnrnph1	2.9712	3.08193	3.15453	3.30574	3.41225	2.33622	3.43154	2.3848	2.95106	3.36977	2.82526	2.77569	3.36084	2.56324		0.759181
O35744	Chitinase-like protein 3	Chil3	-2.61329	-2.31459	0.0926838	-3.01395	-3.30762	-0.213459	-2.44676	-1.40409	-0.923321	-2.20534	-1.51818	-1.04318	-3.41772	-1.34074		0.945145
O35841	Apoptosis inhibitor 5	Api5	-0.573977	-0.301023	-0.356962	0.212219	0.0236473	-0.234686	0.019043	-4.23881	0.0666943	0.0919876	-0.556707	0.0767727	0.307694	0.564037		0.261747
O35855	Branched-chain-amino-acid aminotransferase, mitochondrial	Bcat2	-1.76777	-0.316326	-0.54266	0.469152	-0.0218906	-1.15988	-0.159958	-1.29469	-0.554571	-0.171484	-0.686836	-0.618772	-0.272297	-0.516487		0.175126
O35857	Mitochondrial import inner membrane translocase subunit TIM44	Timm44	-1.70521	-0.932289	-2.26059	-1.34699	-1.066	-1.59827	-1.53272	-2.41481	-2.09204	-1.76512	-1.64827	-2.04586	-1.08043	-2.02773		0.687277
O35864	COP9 signalosome complex subunit 5	Cops5	-2.20764	-2.40506	-2.60531	-2.33829	-2.12963	-4.16368	-2.02044	-2.33537	-2.03313	-2.31583	-2.23885	-2.66562	-1.81736	-2.59502		0.379784
O35887	Calumenin	Calu	2.03844	1.77526	1.90915	1.54911	1.59998	1.55055	1.7327	0.794872	2.16928	1.81083	2.16264	1.88501	1.8141	1.54586		0.828955
O35943	Frataxin, mitochondrial;Frataxin intermediate form;Frataxin mature form	Fxn	-2.2243	-4.27782	-1.80023	-4.13847	-2.85117	-2.2994	-1.89239	-2.49305	-1.75623	-1.65686	-1.91378	-1.93887	-2.94664	-1.92134		0.611681
O35955	Proteasome subunit beta type-10	Psmb10	2.75782	2.37716	2.20932	2.16567	2.15157	1.32579	1.95069	1.88351	1.37016	2.35746	1.45796	1.3462	1.84253	1.67385		0.707598
O35988	Syndecan-4	Sdc4	-2.24014	-2.59378	-2.55088	-1.9507	-2.05863	-3.18357	-1.81275	-3.08232	-3.37764	-2.91027	-2.59162	-4.15747	-4.01148	-2.56385		0.46411
O54724	Polymerase I and transcript release factor	Ptrf	-0.353174	0.59864	1.82001	1.54522	1.88709	1.05557	2.29648	-0.831623	2.73979	1.18947	1.79896	1.87306	2.03405	1.6934	+	0.000958169
O54734	Dolichyl-diphosphooligosaccharide--protein glycosyltransferase 48 kDa subunit	Ddost	1.85302	1.86042	2.0802	2.08479	1.9584	1.28171	1.73467	1.65231	1.5466	2.18669	1.53072	1.51061	1.95012	1.45408		0.573303
O54774	AP-3 complex subunit delta-1	Ap3d1	-2.5265	-1.47925	-3.9381	-1.77354	-1.56283	-2.78195	-0.335413	-1.11131	-3.13573	-1.62696	-3.82127	-0.825129	-5.12843	-2.44768		0.369523
O54782	Epididymis-specific alpha-mannosidase	Man2b2	-0.936876	-2.22353	-1.81141	-2.51716	-2.10732	-4.26613	-2.33766	-1.75003	-4.3193	-2.42513	-4.11388	-2.4873	-2.19352	-4.28681		0.461277
O54879	High mobility group protein B3	Hmgb3	-1.88833	-3.75644	-0.705473	-3.72288	-0.433409	-2.16901	-0.483517	-1.99521	-1.44083	-1.57319	-1.31564	-3.93727	-0.640303	-1.13126		0.576011
O54941	SWI/SNF-related matrix-associated actin-dependent regulator of chromatin subfamily E member 1	Smarce1	-2.8015	-2.45785	-1.62832	-1.52512	-1.83962	-4.56512	-2.09978	-4.37387	-1.72642	-2.20058	-1.56826	-1.45724	-1.82409	-1.18647		0.101942
O54950	5-AMP-activated protein kinase subunit gamma-1	Prkag1	-1.39682	-1.69688	-1.55147	-1.75079	-1.61559	-1.80951	-1.33097	-1.68853	-6.39039	-1.64333	-1.83479	-1.56224	-1.97656	-1.73267		0.355731
O54962	Barrier-to-autointegration factor;Barrier-to-autointegration factor, N-terminally processed	Banf1	1.94969	1.4707	1.47825	0.933157	0.922895	0.615013	0.904823	0.0185814	1.04703	1.72168	0.538717	0.616878	0.795322	0.940004		0.805341
O54984	ATPase Asna1	Asna1	-1.2026	-2.64945	-1.15604	-1.39418	-1.12987	-1.13521	-1.17753	-1.02908	-1.36882	-1.35075	-1.40224	-1.4014	-1.21563	-1.4005		0.662262
O54988	STE20-like serine/threonine-protein kinase	Slk	-2.5062	-0.938053	-1.77076	-1.65621	-1.33065	-1.96511	-0.700308	-2.02816	-1.64177	-1.60014	-2.0272	-1.92447	-2.38124	-2.5792		0.882816
O55013	Trafficking protein particle complex subunit 3	Trappc3	0.324247	-0.145575	0.141174	-0.252579	-0.508295	-0.059063	-0.231222	-0.200687	-0.117695	-0.387924	0.0959511	-0.119131	-0.265295	-0.554604		0.675476
O55022	Membrane-associated progesterone receptor component 1	Pgrmc1	-0.928814	-1.43013	-3.73037	-4.22646	-0.977438	-4.0025	-2.67008	-3.24374	-1.26459	-1.49229	-1.20853	-1.05634	-1.53219	-1.27932		0.82627
O55023	Inositol monophosphatase 1	Impa1	0.44846	0.528767	0.37269	0.717329	0.834501	0.516895	1.09577	1.17271	0.270817	0.328575	0.574522	0.676052	0.934668	0.511164		0.738946
O55029	Coatomer subunit beta	Copb2	2.43253	2.9176	2.57913	2.97996	2.75325	2.07175	2.55034	2.69382	2.28683	2.89462	2.52859	2.51212	2.67442	2.39526		0.916097
O55111	Desmoglein-2	Dsg2	3.19343	2.96552	3.13481	2.60992	2.50148	2.94577	2.42246	3.1247	2.46451	2.66852	2.68454	2.32486	2.48698	2.42204	+	0.00449582
O55125	Protein NipSnap homolog 1	Nipsnap1	-2.56329	-2.03868	-4.24518	-1.88445	-1.70574	-1.88282	-1.27502	-3.64312	-1.9378	-0.904791	-2.01111	-2.44166	-1.21145	-3.18066		0.853928
O55126	Protein NipSnap homolog 2	Gbas	-0.466892	-0.542973	-1.60043	-0.706465	-1.42107	-0.739084	-1.35934	-0.97485	-0.832951	-0.875086	-1.78894	-3.13391	-1.40228	-3.73771		0.334877
O55128	Histone deacetylase complex subunit SAP18	Sap18	-2.45101	-1.82486	-1.73579	-1.33605	-2.21216	-2.31356	-1.56447	-4.74611	-2.02187	-1.28708	-1.87233	-2.01132	-0.716473	-2.31762		0.212208
O55131	Septin-7	2007-09-01	0.269476	1.00549	1.29234	1.30491	1.63058	0.641775	1.60736	0.826706	1.01633	1.16608	1.22206	1.2903	1.33677	1.24179		0.0534781
O55135	Eukaryotic translation initiation factor 6	Eif6	2.26448	2.04769	1.79033	1.73851	1.62286	1.78274	1.36051	1.7846	0.993689	2.08638	1.2029	1.08123	1.47287	1.06748		0.106211
O55142	60S ribosomal protein L35a	Rpl35a	0.526184	1.06479	0.95204	1.43321	1.35557	0.0707588	1.0954	0.352421	0.849422	1.07222	0.904146	1.13612	1.29786	0.889555		0.268234
O55143	Sarcoplasmic/endoplasmic reticulum calcium ATPase 2	Atp2a2	2.36254	2.53561	2.24106	2.27192	2.37134	2.12033	2.30434	2.36013	1.94033	2.50695	1.99443	1.97319	2.23337	2.07371		0.71052
O55222	Integrin-linked protein kinase	Ilk	-0.892212	-1.25921	-0.660421	-0.777006	-0.00794029	-1.2828	0.242724	-1.09835	0.504778	-0.396292	-0.306992	-0.160929	-0.996012	0.174255		0.100317
O70133	ATP-dependent RNA helicase A	Dhx9	0.230598	1.10005	0.968363	1.5936	1.62494	-0.104862	1.50193	0.573109	0.740444	1.49294	1.18183	1.19788	1.57235	1.24008		0.238039
O70194	Eukaryotic translation initiation factor 3 subunit D	Eif3d	-0.334131	-0.249565	-0.612825	-0.297565	-0.487953	-1.08698	0.211866	-0.924723	-0.18969	1.03507	-0.231226	-1.27625	-0.315138	-1.70965		0.792601
O70200	Allograft inflammatory factor 1	Aif1	-2.07258	-1.64731	-0.639263	-1.42195	-0.902546	-1.62121	-1.29792	-2.05415	-0.649414	-0.836409	-0.665321	-0.630484	-1.0201	-0.831244	+	0.0120213
O70209	PDZ and LIM domain protein 3	Pdlim3	-2.35049	-1.93264	0.821598	0.7407	2.01325	-0.0619507	3.08708	-0.802462	2.11187	0.0507832	1.25623	1.40068	2.59139	1.57357	+	0.0105245
O70251	Elongation factor 1-beta	Eef1b	3.27308	2.5608	3.01026	2.46039	2.55587	1.94254	2.6685	1.91784	2.59047	2.22678	2.604	2.3487	2.52812	2.15772		0.984224
O70252	Heme oxygenase 2	Hmox2	-2.10266	-3.90388	-3.03664	-3.45839	-2.22736	-2.92509	-3.46784	-3.77385	-1.53018	-1.79676	-3.5622	-3.48086	-3.6385	-3.24264		0.825156
O70274	Protein tyrosine phosphatase type IVA 2	Ptp4a2	0.762136	1.42911	0.169876	0.579414	-0.0177994	0.279242	-0.533754	0.596546	-0.16614	-0.272333	0.251949	-0.263458	-0.724937	-0.110964		0.0727783
O70310	Glycylpeptide N-tetradecanoyltransferase 1	Nmt1	-0.757875	-0.399992	-0.561209	-0.596331	-0.901476	-1.10871	-0.876036	-0.8979	-0.962017	-0.391005	-0.955883	-0.773909	-0.543354	-0.529333		0.843874
O70318	Band 4.1-like protein 2	Epb41l2	-1.4663	-0.291077	-0.697176	-0.738842	-0.164633	-1.57492	-0.474905	-3.90239	-1.00289	0.306709	-0.891981	-0.790092	-0.302568	0.3193		0.175915
O70325	Phospholipid hydroperoxide glutathione peroxidase, mitochondrial	Gpx4	-1.57416	-2.08405	-1.6523	-3.67992	-1.99993	-1.51537	-1.75928	-1.66502	-1.39078	-1.80825	-1.68354	-1.69317	-2.06993	-1.82124		0.638907
O70370	Cathepsin S	Ctss	2.36461	1.91429	1.93498	1.46238	1.24098	2.14741	1.00492	1.89242	1.46527	1.80161	1.18351	0.936344	1.09619	0.849478	+	0.00349413
O70378	ER membrane protein complex subunit 8	Emc8	-3.03146	-1.84766	-3.78243	-3.31462	-2.92977	-3.18042	-3.1888	-3.13127	-2.88603	-1.89495	-3.1035	-2.676	-2.58933	-3.17755		0.898892
O70400	PDZ and LIM domain protein 1	Pdlim1	4.88722	4.61751	4.50216	4.31073	4.23502	4.00342	3.93462	4.39568	3.8904	4.32909	3.94428	3.79234	3.78207	3.74062		0.128249
O70404	Vesicle-associated membrane protein 8	Vamp8	-0.608669	-0.831692	-0.682896	-2.37961	-2.01599	-0.775656	-1.86565	-1.04234	-3.43836	-3.05653	-3.19297	-0.727291	-3.13854	-2.39519		0.0911086
O70423	Membrane primary amine oxidase	Aoc3	-5.22417	-4.32162	-1.21707	-1.35239	-0.434393	-2.95308	0.332294	-2.54684	-3.13016	-1.59427	-3.28175	-0.274916	-0.243599	0.0363026		0.0827215
O70435	Proteasome subunit alpha type-3	Psma3	2.22915	1.86054	1.80578	1.86098	1.94781	1.86206	1.90893	1.43078	1.89268	2.20187	1.86253	1.6279	1.80624	1.34005		0.923075
O70439	Syntaxin-7	Stx7	0.625225	0.153648	0.37253	-0.138374	-0.0514374	-0.318111	-0.0484562	0.0541897	-0.0633774	0.142334	0.489634	0.161736	-0.348339	0.0157452		0.524423
O70456	14-3-3 protein sigma	Sfn	5.82406	4.97542	4.60146	4.4533	4.48231	5.03149	4.08123	5.0267	4.27449	4.69656	4.51027	4.28738	3.65357	3.81561	+	0.0107667
O70475	UDP-glucose 6-dehydrogenase	Ugdh	3.96226	4.20558	3.08518	3.91201	3.56046	3.21893	3.30038	3.18447	2.55191	3.8788	2.89409	2.61716	3.3924	2.70361		0.809758
O70492	Sorting nexin-3	Snx3	0.6805	1.00856	1.12603	0.89283	1.07198	0.921604	0.984049	0.572327	0.867237	0.735434	1.05545	1.25131	0.891157	0.903866		0.0895249
O70493	Sorting nexin-12	Snx12	-0.549049	-0.476172	-0.469536	-0.43461	-0.363157	-0.242447	-0.492222	-0.570473	-0.306885	-0.435425	-0.339941	-0.264435	-0.572416	-0.249828		0.548455
O70503	Very-long-chain 3-oxoacyl-CoA reductase	Hsd17b12	1.44636	1.80971	1.29412	1.357	1.26907	0.275003	1.12222	0.981726	0.861662	1.44756	0.628416	0.824388	1.10472	0.71237		0.967934
O70570	Polymeric immunoglobulin receptor;Secretory component	Pigr	3.09255	3.13868	2.65978	3.07396	3.15903	2.09813	2.87425	2.17369	2.15694	2.97061	2.26766	2.17307	2.88344	1.86544		0.993313
O70591	Prefoldin subunit 2	Pfdn2	-0.089901	-0.486424	0.0251102	-0.356728	0.205305	-1.15756	-0.0248108	-1.27813	-0.244051	-0.148935	0.0264721	-0.398247	-0.163801	-0.289415		0.462227
O88271	Craniofacial development protein 1	Cfdp1	-2.85772	-1.47074	-1.44842	-0.958098	-1.25689	-4.32206	-1.01892	-3.72639	-1.49293	-1.50654	-1.34498	-1.80001	-1.30306	-1.88559		0.198926
O88312	Anterior gradient protein 2 homolog	Agr2	6.62576	6.47685	6.0996	5.9636	6.02414	5.91456	5.92913	5.46593	5.56428	6.33565	5.66018	5.38166	5.77527	5.21487		0.660825
O88322	Nidogen-2	Nid2	-1.75019	-0.612545	0.155035	-0.184174	-0.180344	-0.601414	-0.262875	-1.96354	-0.0972977	-0.127024	-0.126581	0.435541	-0.458559	-0.0542107	+	0.00054429
O88329	Unconventional myosin-Ia	Myo1a	4.21639	4.0883	3.81788	3.64275	3.3707	3.57812	2.96486	3.88643	3.00697	3.85647	3.38536	3.46549	3.31486	3.24522	+	0.0172962
O88342	WD repeat-containing protein 1	Wdr1	3.74388	4.05101	3.78294	4.00605	3.94128	4.01332	3.97114	4.55014	3.59289	3.92033	3.70792	3.80961	3.84305	3.69986		0.714089
O88343	Electrogenic sodium bicarbonate cotransporter 1	Slc4a4	-1.30734	-1.39571	-2.00171	-2.65652	-2.80973	-2.7205	-2.48042	-1.58836	-4.29967	-1.53521	-3.131	-3.34644	-3.00975	-2.81542	+	0.0473005
O88384	Vesicle transport through interaction with t-SNAREs homolog 1B	Vti1b	-1.68769	-1.55979	-1.68779	-1.77724	-2.37528	-0.559401	-2.17724	-2.25716	-1.96006	-4.4589	-1.93586	-2.05633	-1.89388	-1.80617		0.46292
O88428	Bifunctional 3-phosphoadenosine 5-phosphosulfate synthase 2;Sulfate adenylyltransferase;Adenylyl-sulfate kinase	Papss2	2.38232	2.65908	1.9787	2.08769	2.025	2.1552	1.71865	2.40139	1.55489	2.14119	2.1438	2.07398	1.86134	1.94109	+	0.0360136
O88441	Metaxin-2	Mtx2	-1.66854	-2.26092	-1.14898	-1.77493	-1.57579	-5.14252	-1.68729	-3.25412	-3.94329	-2.0262	-2.09688	-1.63253	-2.00001	-2.11172		0.440589
O88455	7-dehydrocholesterol reductase	Dhcr7	-0.691464	-0.587492	-0.638613	-0.279369	-0.482426	-1.18118	-0.59454	-0.81711	-1.61083	-0.615099	-0.794228	-0.487123	-0.695223	-0.628595		0.477686
O88456	Calpain small subunit 1	Capns1	1.27142	1.26303	1.05707	0.848242	0.924406	0.636736	0.959587	0.934097	0.866909	0.775522	0.950581	0.478109	0.751619	0.807137		0.78196
O88487	Cytoplasmic dynein 1 intermediate chain 2	Dync1i2	-0.0203438	0.387337	-0.155226	0.225649	-0.0319576	-0.530029	0.301846	-0.0754376	-0.653316	0.212568	0.0691471	-0.0439205	0.0249729	-0.256481		0.909619
O88531	Palmitoyl-protein thioesterase 1	Ppt1	-1.48022	-0.824581	-0.746378	-0.94153	-1.09737	-0.835863	-1.16859	-2.80082	-0.958515	-0.546093	-0.678398	-1.31245	-1.13782	-3.09308		0.202655
O88533	Aromatic-L-amino-acid decarboxylase	Ddc	-0.586466	-0.397707	-0.460121	-0.480286	-0.339603	0.0256748	-0.564013	-0.000823975	-0.577465	-0.223562	-0.995903	-0.738487	-0.793413	-1.01143		0.376075
O88543	COP9 signalosome complex subunit 3	Cops3	-1.86822	-1.39425	-1.2252	-1.06126	-1.4986	-1.48418	-1.49574	-1.7545	-1.81566	-1.7021	-1.68093	-1.37279	-1.41686	-1.2557		0.588631
O88544	COP9 signalosome complex subunit 4	Cops4	0.724169	0.210077	0.540667	0.276913	0.466497	0.0991001	0.296596	-0.781939	0.139898	0.370232	-0.0945988	-0.0307808	0.355434	-0.554413		0.919911
O88545	COP9 signalosome complex subunit 6	Cops6	-2.42822	-2.62215	-2.17106	-1.92816	-1.69435	-3.20727	-1.97595	-2.18838	-2.50715	-2.23312	-2.27669	-2.31628	-2.0126	-3.33996		0.507871
O88569	Heterogeneous nuclear ribonucleoproteins A2/B1	Hnrnpa2b1	5.40379	5.29789	4.79975	5.12786	5.31354	4.18988	5.0134	4.08924	5.05329	5.3765	4.95068	4.8737	4.92074	4.53838		0.967135
O88587	Catechol O-methyltransferase	Comt	-0.307268	-0.605564	-0.755138	-0.627642	-1.12126	-1.16712	-0.997273	-1.03162	-1.1296	-0.474832	-1.38685	-2.0153	-0.915455	-2.59787		0.433553
O88593	Peptidoglycan recognition protein 1	Pglyrp1	-0.754232	-0.475613	-0.654262	-1.41197	-1.8917	-1.1582	-0.841358	-0.229414	-1.61976	-0.739765	-0.421293	-0.883246	-1.25785	-1.07671		0.424126
O88643	Serine/threonine-protein kinase PAK 1	Pak1	0.527237	0.418791	0.286011	0.570356	0.36289	-0.226496	0.480671	0.221718	-0.137773	0.68326	0.300343	0.37402	0.472946	0.200148		0.813603
O88653	Ragulator complex protein LAMTOR3	Lamtor3	-1.82873	-3.26167	-2.00242	-1.84916	-2.04738	-3.11487	-2.5678	-3.14714	-5.18603	-2.12452	-4.87747	-3.09637	-2.61104	-2.95015		0.745935
O88685	26S protease regulatory subunit 6A	Psmc3	1.89618	1.57994	1.09831	1.33624	1.21071	1.24326	1.03286	1.02958	1.25721	2.09849	0.577017	0.64217	0.854355	0.704229		0.585786
O88696	ATP-dependent Clp protease proteolytic subunit, mitochondrial	Clpp	-1.13592	-0.543041	-3.22616	-1.31432	-0.866913	-3.20744	-3.60954	-3.13729	-1.13514	-0.843487	-3.32542	-1.60711	-3.66312	-3.18704		0.840544
O88712	C-terminal-binding protein 1	Ctbp1	-0.271772	0.207268	-0.331972	0.635576	0.518728	-0.886055	0.46351	-0.0308399	-0.147514	0.214151	-0.405069	0.181881	0.538546	-0.218893		0.851948
O88735	Ensconsin	Map7	-2.3556	-1.98855	-2.34053	-2.30286	-2.6846	-3.14074	-1.68398	-2.35536	-2.13138	-1.65619	-1.5455	-1.85784	-1.87161	-2.16273		0.775458
O88746	Target of Myb protein 1	Tom1	-1.29514	-1.87462	-1.61072	-2.01975	-1.75195	-2.29009	-2.13046	-1.9902	-2.01647	-1.88282	-2.2757	-2.72532	-2.20768	-2.48024		0.535756
O88792	Junctional adhesion molecule A	F11r	1.46233	1.09875	1.45499	0.893246	0.672485	0.827433	0.365362	1.42892	0.593269	0.791662	0.749172	0.812115	0.286035	0.629295	+	0.0287751
O88811	Signal transducing adapter molecule 2	Stam2	-1.0541	-2.18611	-1.66461	-4.85672	-2.26843	-4.98773	-3.7484	-5.04327	-1.43318	-1.54459	-1.81018	-5.8266	-1.71693	-1.89968		0.781916
O88844	Isocitrate dehydrogenase [NADP] cytoplasmic	Idh1	4.91235	4.62355	4.1665	4.60142	4.5059	4.29426	4.28857	3.9459	4.08653	4.91012	3.94414	3.94896	4.29565	3.73097		0.890335
O88952	Protein lin-7 homolog C	Lin7c	-0.60395	-1.28332	-0.984078	-1.53744	-1.17518	-0.812065	-1.33419	-0.720011	-0.486553	-1.1184	-0.355444	-0.429047	-1.06656	-1.55826		0.647825
O88974	Histone-lysine N-methyltransferase SETDB1	Setdb1	-1.48668	-2.53811	-1.20405	-0.50032	-2.62829	-3.50239	-2.76319	-1.96886	-7.42996	-2.12134	-4.37906	-6.57727	-8.06426	-7.10394		0.11944
O88983	Syntaxin-8	Stx8	-3.01369	-4.02524	-2.82376	-3.64543	-4.24015	-3.10761	-3.62916	-3.4404	-4.98316	-3.76952	-2.53597	-2.83749	-4.43779	-4.26097		0.308322
O89001	Carboxypeptidase D	Cpd	-2.5094	-2.73086	-2.25265	-1.51765	-2.33187	-2.40179	-1.97619	-2.19653	-1.98185	-1.52052	-3.19615	-2.3231	-4.58366	-2.24733		0.77743
O89017	Legumain	Lgmn	-2.76259	-2.75175	-2.11601	-5.2325	-1.82743	-2.70684	-2.58874	-3.05203	-2.26093	-4.71879	-2.67205	-3.09253	-2.92311	-3.08335		0.798836
O89023	Tripeptidyl-peptidase 1	Tpp1	-0.717852	-0.391975	-0.242958	-0.482088	-1.85055	-1.15447	-0.685482	-1.51454	-0.769287	-0.831108	-0.902489	-0.673954	-0.594793	-1.01407		0.745541
O89051	Integral membrane protein 2B;BRI2, membrane form;BRI2 intracellular domain;BRI2C, soluble form;Bri23 peptide	Itm2b	0.243589	0.0140419	-0.711685	-1.35574	-1.38226	-1.40922	-1.57819	-0.913933	-1.39359	-1.39728	-0.953068	-0.73761	-1.19209	-0.996298		0.653209
O89053	Coronin-1A	Coro1a	-0.217711	1.96003	1.95728	1.90662	2.27387	2.21483	1.59667	0.958841	2.0633	1.65854	2.1896	2.24921	1.69565	2.1081	+	0.0202455
O89079	Coatomer subunit epsilon	Cope	2.42898	2.0317	1.69394	1.89174	1.80248	1.25995	1.53879	1.23641	1.42485	2.1175	1.34213	1.19921	1.45453	1.14087		0.864475
O89086	RNA-binding protein 3	Rbm3	0.338158	0.418096	1.7553	0.530617	0.760788	1.12639	0.429956	0.984835	2.00216	1.14224	1.25933	1.53879	0.540045	1.60096		0.877988
O89094	Caspase-14;Caspase-14 subunit p17, mature form;Caspase-14 subunit p10, mature form;Caspase-14 subunit p20, intermediate form;Caspase-14 subunit p8, intermediate form	Casp14	-2.22757	-3.07204	-1.51624	-2.69269	-2.33832	-1.77512	-2.5718	-0.436945	-4.86818	-2.483	-2.3387	-2.16224	-2.66128	-2.81148		0.331508
O89110	Caspase-8;Caspase-8 subunit p18;Caspase-8 subunit p10	Casp8	1.94772	1.61271	0.520227	0.908009	1.02235	1.47989	0.678844	1.14744	0.965933	1.42711	0.355309	0.662987	0.654306	-0.160992		0.153568
P00329	Alcohol dehydrogenase 1	Adh1	4.95087	5.66259	5.13401	5.55441	5.79314	5.0774	5.52794	5.14734	4.9823	5.79265	5.20743	5.15278	5.38427	4.91168		0.874855
P00375	Dihydrofolate reductase	Dhfr	-1.55734	-1.42851	-1.38681	-1.10781	-0.882849	-1.01164	-0.694641	-1.31094	-1.43874	-1.34852	-1.6162	-1.39059	-0.933285	-1.19913		0.709242
P00405	Cytochrome c oxidase subunit 2	Mtco2	5.12498	4.25119	2.75918	3.55491	3.38375	3.964	2.57112	2.22581	3.78225	4.6726	1.86088	2.71033	2.24531	2.1247		0.721897
P00416	Cytochrome c oxidase subunit 3	mt-Co3	-1.91145	-1.15039	-2.31837	-1.46392	-2.02881	-4.82987	-2.44362	-2.60537	-3.23967	-1.51624	-2.10911	-2.85479	-1.56643	-3.5162		0.911746
P00493	Hypoxanthine-guanine phosphoribosyltransferase	Hprt1	2.16712	1.89105	1.55482	1.65865	1.77077	2.09934	1.39935	1.51848	1.83405	2.21815	0.870054	0.911516	1.14946	1.05762		0.481732
P00920	Carbonic anhydrase 2	Ca2	6.17461	6.15327	5.34563	5.44354	5.55875	5.76779	4.92364	5.51359	4.92394	5.99204	5.04718	4.50682	4.65612	4.64709		0.100427
P01027	Complement C3;Complement C3 beta chain;C3-beta-c;Complement C3 alpha chain;C3a anaphylatoxin;Acylation stimulating protein;Complement C3b alpha chain;Complement C3c alpha chain fragment 1;Complement C3dg fragment;Complement C3g fragment;Complement C3d fragment;Complement C3f fragment;Complement C3c alpha chain fragment 2	C3	-0.733879	-0.77413	-0.426004	-0.33279	-0.105751	0.835926	-0.387594	1.53549	-0.411879	-0.259398	-0.324871	-0.0538044	-0.346331	-0.337759		0.915596
P01831	Thy-1 membrane glycoprotein	Thy1	-4.69602	-3.51131	-1.03246	-1.95003	-1.14555	-2.95808	-1.00752	-4.12416	-0.110464	-4.57254	-0.852545	-0.378487	-1.16577	-0.666717		0.0530687
P01887	Beta-2-microglobulin	B2m	3.37132	2.75593	2.26552	2.20716	2.69535	2.40897	2.17995	2.89068	2.64189	2.75583	2.37514	2.60935	2.33751	2.53651		0.127892
P01899;P01897	H-2 class I histocompatibility antigen, D-B alpha chain;H-2 class I histocompatibility antigen, L-D alpha chain	H2-D1;H2-L	4.35407	4.20163	3.99525	3.90495	3.92468	3.69979	3.77004	3.64038	4.12925	4.12538	3.52533	3.61178	3.54531	3.19857		0.697295
P01901;P04223	H-2 class I histocompatibility antigen, K-B alpha chain;H-2 class I histocompatibility antigen, K-K alpha chain	H2-K1	3.09983	3.34507	2.84574	2.76651	2.98291	2.47728	2.63379	2.80452	2.48867	2.95939	2.37777	2.29752	2.67289	2.14771		0.631855
P01942	Hemoglobin subunit alpha	Hba	7.89576	7.41223	7.18288	6.51716	6.62641	7.60334	6.51664	9.16759	6.86273	6.87481	6.81876	6.5254	6.12451	6.26727	+	0.0122972
P02088	Hemoglobin subunit beta-1	Hbb-b1	8.28541	7.72992	7.18631	6.35665	6.47764	7.83156	6.26363	8.99291	6.82254	6.69059	6.5343	6.37626	5.93972	6.02848	+	0.0012645
P02089	Hemoglobin subunit beta-2	Hbb-b2	-1.44845	-3.57423	-1.11204	-2.91188	-3.95932	-0.775755	-4.01947	1.69723	-2.44521	-2.51558	-1.26822	-1.16816	-4.4092	-1.40974		0.573888
P84244;P84228;P68433;P02301	Histone H3.3;Histone H3.2;Histone H3.1;Histone H3.3C	H3f3a;Hist1h3b;Hist1h3a;H3f3c	6.09236	6.27653	6.57565	6.63512	6.85235	6.00286	7.06139	6.35232	6.69211	6.69922	6.40876	6.46983	6.65286	6.35753		0.233627
P02463	Collagen alpha-1(IV) chain;Arresten	Col4a1	-1.23084	0.0863857	1.42823	1.45354	1.87854	-3.82957	1.83514	-1.06754	1.58527	1.08218	1.18849	0.881983	1.37504	1.33308		0.0648482
P02468	Laminin subunit gamma-1	Lamc1	-1.74417	1.83112	1.6604	1.89086	2.36004	0.800522	2.69118	-2.41768	2.12764	2.03028	2.12638	2.27273	2.40345	2.24871	+	6.34651e-05
P02469	Laminin subunit beta-1	Lamb1	0.30069	1.6822	2.03759	1.81275	1.89357	0.933948	1.95496	-0.236116	1.64703	2.03063	1.37815	1.86299	1.84001	1.2687	+	0.00710302
P02535	Keratin, type I cytoskeletal 10	Krt10	3.05162	2.2388	4.74574	2.94654	4.36015	4.60233	2.03127	4.47179	3.9967	4.06929	7.1688	3.09745	3.94329	4.43193		0.903856
P02798	Metallothionein-2	Mt2	-0.738941	-0.710123	-0.864361	-1.58533	-1.04751	-1.30929	-1.71293	-1.01813	-1.94813	-1.74098	-1.26483	-1.12022	-1.2985	-1.24998		0.456443
P02802	Metallothionein-1	Mt1	-0.271994	-0.446369	-0.465719	-0.481981	-0.77845	-1.12209	-0.828228	-0.120148	-0.543728	-0.0499039	-0.890633	-0.887482	-0.923035	-1.25133		0.148843
P03899	NADH-ubiquinone oxidoreductase chain 3	Mtnd3	-2.05745	-1.77659	-1.7439	-2.05312	-1.85294	-2.40254	-2.10985	-2.4261	-2.86896	-2.44003	-1.85834	-3.34655	-1.99661	-2.52079		0.901335
P03930	ATP synthase protein 8	Mtatp8	3.10309	2.8346	2.584	2.58122	2.45775	1.83214	2.22715	2.09848	2.18142	2.23092	2.4523	2.50827	2.30665	2.17636		0.930866
P03958	Adenosine deaminase	Ada	-2.26524	-2.7828	-1.22678	-2.14928	-1.38462	-1.73653	-1.46785	-1.23579	-1.11839	-1.90666	-2.55962	-1.71788	-1.74235	-1.86406		0.457198
P04104	Keratin, type II cytoskeletal 1	Krt1	3.92514	2.89153	5.21813	3.86318	4.9949	5.16263	2.78456	5.26349	4.52779	4.72331	6.88413	3.62527	5.06872	4.67541		0.853546
P04117	Fatty acid-binding protein, adipocyte	Fabp4	2.27186	2.6953	2.40417	2.50911	2.33997	3.08731	2.23194	2.7119	2.74325	2.50526	2.61716	2.68351	2.13652	2.59744		0.62594
P04230;P04231;P20040;P18468	H-2 class II histocompatibility antigen, E-B beta chain;H-2 class II histocompatibility antigen, E-S beta chain;H-2 class II histocompatibility antigen, E-Q beta chain;H-2 class II histocompatibility antigen, I-A beta chain	H2-Eb1	-2.06468	-1.67999	-1.77026	-2.14126	-2.22139	-2.12967	-1.67479	-4.08978	-0.834019	-0.647987	-3.46127	-1.21209	-1.55262	-1.5058		0.243299
P04441	H-2 class II histocompatibility antigen gamma chain	Cd74	2.45282	2.24514	1.74626	1.52634	1.47098	0.812628	1.38221	1.10877	1.0945	1.89383	1.51398	1.14867	1.35226	1.09497		0.851667
P05063	Fructose-bisphosphate aldolase C	Aldoc	-0.861584	-0.333622	-1.71993	-1.7586	-1.59392	-1.29818	-1.61346	-0.855339	-1.79851	-0.696896	-1.83155	-2.90674	-1.77799	-2.87535		0.200155
P05064	Fructose-bisphosphate aldolase A	Aldoa	6.23292	6.08425	5.65854	5.82006	5.73262	6.0476	5.62746	5.96905	5.47493	5.89116	5.48562	5.47247	5.49179	5.23585	+	0.0382252
P05132	cAMP-dependent protein kinase catalytic subunit alpha	Prkaca	-2.95992	-2.80576	-3.6829	-3.14371	-4.27056	-4.95454	-4.33523	-4.37015	-4.08546	-2.96485	-5.03305	-4.60839	-4.27051	-3.48067		0.908424
P05201	Aspartate aminotransferase, cytoplasmic	Got1	2.40555	2.35503	2.05399	2.13935	1.73842	2.40047	1.82425	2.51315	1.64182	2.47277	1.75253	1.63929	1.60302	1.79856	+	0.00481439
P05202	Aspartate aminotransferase, mitochondrial	Got2	3.02988	3.42292	3.38227	3.28739	3.26882	2.62227	3.53231	3.21525	2.93525	3.08755	3.11113	3.04765	3.43883	3.06555		0.979016
P05213	Tubulin alpha-1B chain	Tuba1b	6.29475	6.41647	6.10097	6.34176	6.3054	5.59414	6.17996	5.52034	6.02653	6.55152	5.68057	5.75407	6.15836	5.55671		0.950117
P05366	Serum amyloid A-1 protein	Saa1	3.90655	2.91662	1.67812	1.19648	1.00399	1.2454	1.18517	1.90481	0.661182	1.50899	1.22259	1.24526	0.99976	0.629633		0.172039
P05480	Neuronal proto-oncogene tyrosine-protein kinase Src	Src	-1.3339	-0.696529	-0.979553	-0.548472	-0.546764	-1.60015	-1.39574	-1.0038	-1.48547	-0.669329	-1.05463	-1.68192	-1.55137	-2.02732		0.46523
P05533	Lymphocyte antigen 6A-2/6E-1	Ly6a	0.885677	-0.738375	-1.55894	-1.8821	-1.76688	-0.208584	-2.06126	-1.8838	-1.09176	-0.604038	-3.15362	-3.42204	-2.00694	-2.98526		0.251024
P05784	Keratin, type I cytoskeletal 18	Krt18	5.19839	5.11063	5.15881	4.77442	4.74106	5.06807	4.55579	4.97998	4.82041	4.9195	5.042	4.68273	4.43107	4.63783	+	0.0485041
P05977;P09542	Myosin light chain 1/3, skeletal muscle isoform;Myosin light chain 3	Myl1;Myl3	-0.0677624	-0.956839	-1.64422	-1.16151	-1.00736	-1.33596	-3.48298	-4.87808	-0.0588627	-0.571516	-1.9238	-1.55169	-1.71109	-3.87726		0.492405
P06151	L-lactate dehydrogenase A chain	Ldha	6.85488	6.71208	6.08003	6.13958	6.04031	6.34801	5.59285	6.52811	5.59491	6.43222	5.74472	5.56287	5.72077	5.47964	+	0.010502
P06728	Apolipoprotein A-IV	Apoa4	-0.90217	-1.11623	-0.629242	-1.23769	-0.983486	-0.714356	-0.657164	-0.442284	-0.497942	-0.89016	-0.35829	-0.719641	-1.59877	-0.867704		0.977852
P06745	Glucose-6-phosphate isomerase	Gpi	4.44182	4.20289	3.66951	3.99316	3.79155	3.56262	3.59876	3.9092	3.29763	4.01888	3.17594	3.11139	3.43346	2.8601		0.386405
P06797	Cathepsin L1;Cathepsin L1 heavy chain;Cathepsin L1 light chain	Ctsl	-0.604414	-1.14334	-1.54485	-1.86368	-4.05545	-1.82023	-3.67588	-1.23825	-2.12271	-1.86902	-1.46884	-1.85791	-2.08995	-3.91854	+	0.035648
P07091	Protein S100-A4	S100a4	-2.05417	-1.25231	0.333683	-1.53844	-1.28613	0.1369	-1.44042	-1.57298	-0.219454	-1.73131	0.673254	0.0069828	-1.30963	0.433271		0.886758
P07146	Anionic trypsin-2	Prss2	0.588037	-1.16599	-1.79235	-2.84902	-2.63828	0.377289	-3.08241	1.08414	-2.92297	-4.3891	-1.72364	-1.40014	-4.92566	-1.85082	+	0.0421275
P07309	Transthyretin	Ttr	1.27355	1.21408	1.77363	0.847706	1.21774	1.9298	1.20777	2.53978	1.35649	0.509989	1.63413	1.96599	1.11829	1.77123		0.870402
P07356	Annexin A2	Anxa2	7.01504	6.83415	6.69664	6.45246	6.30028	5.91111	6.11893	6.73706	6.02153	6.46632	6.1765	6.04222	5.92907	5.86166		0.133217
P07724	Serum albumin	Alb	7.77904	7.65909	8.11618	7.30184	7.41696	8.56681	7.38571	8.92906	8.2089	7.32223	7.72163	7.69139	7.25774	7.63912		0.630383
Q00896;P07758	Alpha-1-antitrypsin 1-3;Alpha-1-antitrypsin 1-1	Serpina1c;Serpina1a	0.920073	0.731691	1.28494	0.59787	0.536326	1.52962	0.812153	2.09783	1.23928	0.260593	1.02437	0.986706	0.607519	0.878874		0.76925
P07759;Q03734	Serine protease inhibitor A3K;Serine protease inhibitor A3M	Serpina3k;Serpina3m	2.65739	2.08158	2.24469	1.70573	1.65326	3.07524	1.70618	3.09317	2.45844	2.3048	1.75671	2.03208	1.8086	2.23784		0.148124
P07901	Heat shock protein HSP 90-alpha	Hsp90aa1	4.01853	4.00649	3.30604	4.11762	4.1998	3.22004	4.26324	3.24497	3.27267	4.2774	3.13852	3.21257	4.00829	3.22344		0.999899
P08003	Protein disulfide-isomerase A4	Pdia4	3.64564	3.93196	3.49481	3.986	3.91482	3.31939	3.714	3.29453	3.25398	3.98823	3.40171	3.38838	3.60344	3.25004		0.944576
P08030	Adenine phosphoribosyltransferase	Aprt	1.30192	1.49603	0.843672	1.0006	0.993278	0.934914	0.836744	1.46682	0.655346	1.32808	0.982149	0.528097	0.814596	0.573271		0.166275
P08074	Carbonyl reductase [NADPH] 2	Cbr2	-0.805767	-0.255552	-0.981403	-0.178469	-0.297493	-1.38607	-0.0650044	-0.833054	-1.03028	-0.280292	-0.631884	-0.675022	-0.610659	-4.29664		0.794636
P08113	Endoplasmin	Hsp90b1	5.93154	5.81065	5.13552	5.58464	5.6173	4.87555	5.4863	5.0178	5.01684	5.82872	5.06056	5.04736	5.47031	4.98053		0.996072
P08121	Collagen alpha-1(III) chain	Col3a1	-4.05845	-3.65651	-0.729616	-3.05139	-3.03346	-1.81832	-2.6856	-3.12583	0.393807	-2.98205	-0.489931	0.100182	-2.9063	-0.64085		0.813321
P08122	Collagen alpha-2(IV) chain;Canstatin	Col4a2	0.125608	1.35009	2.02293	1.89687	2.22002	0.738003	2.64948	-0.137941	2.39348	1.65978	1.32502	2.32715	2.48021	2.0682	+	0.000715063
P08207	Protein S100-A10	S100a10	4.0438	3.5296	3.39351	2.77247	2.88706	2.90506	2.6828	3.14446	3.04556	2.83788	2.7403	2.57769	2.5726	2.45024		0.211896
P08226	Apolipoprotein E	Apoe	-0.494703	-1.2983	-0.521803	-1.08949	-1.06998	-0.958429	-0.884304	-0.392706	-0.546728	-1.41945	-0.309851	-0.856703	-1.05429	-0.521738		0.642056
P08228	Superoxide dismutase [Cu-Zn]	Sod1	5.32238	4.99072	5.06235	5.00137	5.05426	4.77714	4.94233	4.78179	4.83714	4.69677	4.71016	4.66465	4.77782	4.39061		0.883883
P08249	Malate dehydrogenase, mitochondrial	Mdh2	5.77945	5.87577	5.42655	5.84378	5.78168	4.94721	5.60988	5.41157	5.1244	5.7422	5.10409	5.12854	5.49913	5.01843		0.984617
P32883;P08556;Q61411	GTPase KRas;GTPase KRas, N-terminally processed;GTPase NRas;GTPase HRas;GTPase HRas, N-terminally processed	Kras;Nras;Hras	0.383528	0.153372	0.396896	0.13339	0.0940056	-0.267855	0.122417	-0.0703678	0.111948	0.146282	0.315123	0.189316	0.0435905	0.0319595		0.689084
P08730	Keratin, type I cytoskeletal 13	Krt13	0.708712	-0.756546	1.89564	-0.0727081	1.85678	2.378	-1.7475	1.49786	1.67841	1.73741	4.32679	0.788689	1.00426	1.14223		0.836446
P08752	Guanine nucleotide-binding protein G(i) subunit alpha-2	Gnai2	2.05601	2.12653	2.43425	2.16747	2.1685	1.68092	2.25852	2.08226	1.96863	2.01419	2.15709	2.21669	2.1556	2.14564		0.572235
P08905	Lysozyme C-2	Lyz2	-2.89987	-4.13291	-1.37326	-4.7653	-2.44826	-1.77169	-2.25142	-1.92736	-1.13391	-2.62784	-2.77828	-1.69536	-4.49149	-1.68546		0.789763
P09036	Serine protease inhibitor Kazal-type 3	Spink3	4.27726	3.64348	3.43261	2.94717	2.69953	4.00241	2.47928	4.68493	3.04722	3.31659	3.30525	3.15141	2.50452	2.93358	+	0.00374617
P09055	Integrin beta-1	Itgb1	1.89952	2.16524	2.60623	2.40652	2.62085	1.57962	3.02914	1.90255	2.56108	2.18532	2.43241	2.38115	2.82439	2.47107		0.0597239
P09103	Protein disulfide-isomerase	P4hb	6.26441	6.11859	5.93498	5.87941	5.92333	5.63825	5.74206	5.8178	5.41284	5.8529	5.55272	5.49246	5.65308	5.30742		0.461737
P09405	Nucleolin	Ncl	3.0961	3.45894	4.19807	4.22613	4.43231	3.08785	4.56939	2.73	4.51293	4.22236	4.1157	4.2839	4.46027	4.0796	+	0.000520302
P09411	Phosphoglycerate kinase 1	Pgk1	5.69137	5.76557	5.02519	5.31857	5.20949	5.41817	4.91798	5.32301	4.73775	5.90037	4.49011	4.48454	4.79913	4.39534		0.237742
P09528	Ferritin heavy chain;Ferritin heavy chain, N-terminally processed	Fth1	3.79751	3.04075	3.36165	2.718	2.69422	2.68336	2.55082	2.22796	2.801	2.52594	2.98323	2.89372	2.30837	2.61114		0.953034
P09602	Non-histone chromosomal protein HMG-17	Hmgn2	-2.19771	-1.69083	-1.37366	-0.994842	-0.954218	-3.5611	-1.22968	-2.19804	-3.46021	-1.25162	-1.92262	-4.75757	-1.36425	-3.4878		0.899971
P09671	Superoxide dismutase [Mn], mitochondrial	Sod2	1.90253	1.83767	1.76528	1.52795	1.42563	1.25696	1.63464	1.16252	1.38935	1.55244	1.26113	1.50335	1.4077	1.28469		0.959161
P09803	Cadherin-1;E-Cad/CTF1;E-Cad/CTF2;E-Cad/CTF3	Cdh1	3.62543	3.38282	3.2394	3.04085	3.00915	3.42967	2.67964	3.24759	2.95449	3.17341	2.73607	2.73795	2.64681	2.57463	+	0.0126234
P09813	Apolipoprotein A-II;Proapolipoprotein A-II	Apoa2	-0.714708	-1.11078	-0.511522	-5.28426	-1.58271	-0.957645	-1.63626	-0.169222	-2.92874	-2.06079	-2.12422	-1.66954	-1.80558	-1.61831		0.159525
P0C0A3	Charged multivesicular body protein 6	Chmp6	-1.71446	-3.98886	-1.89389	-3.82731	-1.9018	-3.81166	-2.42965	-1.71295	-2.52027	-1.98995	-1.84632	-1.55716	-1.96614	-1.78448		0.0605388
Q3THW5;P0C0S6	Histone H2A.V;Histone H2A.Z	H2afv;H2afz	1.92302	2.42571	2.2109	2.41319	2.38686	1.22873	2.28001	0.84985	1.79669	2.44508	1.16145	1.17929	2.45676	1.47238		0.880915
P0CW02;P0CW03	Lymphocyte antigen 6C1;Lymphocyte antigen 6C2	Ly6c1;Ly6c2	1.85797	0.428129	1.06863	-0.0787201	-0.552122	-1.46125	-0.817356	0.404099	-1.54986	0.0547657	-0.856485	-1.40709	-1.13975	-1.27541		0.107372
P0DN34			1.24641	0.236042	0.801306	0.432062	0.941046	-0.617523	0.650644	0.211414	-0.0913982	0.474152	0.118532	-0.116747	0.549713	-0.140513		0.713448
P0DN91;P0DN90;P0DN89			-3.75225	-2.26411	-1.85676	-2.3195	-1.98501	-2.16836	-2.09644	-1.79102	-2.25703	-2.89284	-3.41215	-3.68646	-2.53609	-1.84116		0.882323
P0DOV1;Q8CGE8	Interferon-activable protein 205-A	Ifi205a	-3.4051	-2.72513	-1.86552	-1.9446	-1.90692	-2.55058	-2.23156	-3.92254	-2.19985	-2.8157	-2.44132	-2.44353	-1.82507	-2.11661	+	0.0300002
P0DP28;P0DP27;P0DP26;Q9D6P8	Calmodulin-like protein 3	Calml3	6.42713	5.58705	5.45922	5.23337	5.27265	4.65008	4.89646	4.72048	4.9804	4.93525	5.20059	5.02003	4.68211	4.67098		0.820282
P10107	Annexin A1	Anxa1	4.87577	4.76997	5.15061	4.55108	4.35056	4.49699	4.14447	4.59734	4.55237	4.64588	4.46058	4.32598	3.98249	4.16128		0.107593
P10126	Elongation factor 1-alpha 1	Eef1a1	6.65155	6.98519	6.72191	6.96179	6.94461	6.20596	6.69177	6.37195	6.43052	7.08428	6.54028	6.61678	6.74073	6.23267		0.788008
P10404;P11370	MLV-related proviral Env polyprotein;Surface protein;Transmembrane protein;Retrovirus-related Env polyprotein from Fv-4 locus	Fv4	-0.746668	-0.330566	-0.298546	0.120453	-0.0288048	-1.03948	0.0214119	-0.932676	-0.528015	-0.132891	-0.476547	-0.611164	-0.191601	-0.697434		0.539786
P10493	Nidogen-1	Nid1	0.0983982	1.38669	1.61496	1.6475	1.81062	0.574093	2.19563	-2.33355	1.97703	1.72685	1.61653	1.85337	2.01509	1.43464	+	0.0311353
P10518	Delta-aminolevulinic acid dehydratase	Alad	0.712593	0.316219	0.0747013	0.30818	0.358097	0.314791	0.321501	0.484488	-0.0100365	0.657181	-0.0349159	0.216131	-0.00908661	0.317865		0.209835
P10605	Cathepsin B;Cathepsin B light chain;Cathepsin B heavy chain	Ctsb	2.22115	2.22956	2.44136	1.90724	1.84375	2.42699	1.82434	2.15821	2.07838	2.14429	2.13147	1.72456	1.77268	1.94007	+	0.0416938
P10639	Thioredoxin	Txn	6.89147	6.13934	5.91242	5.67414	5.63352	6.12222	5.73294	5.80952	5.58798	6.2081	5.63623	5.52156	5.94033	5.31937		0.234964
P10649	Glutathione S-transferase Mu 1	Gstm1	4.6116	4.62693	3.71153	4.69583	4.92851	4.70075	4.34724	3.118	4.8395	5.03792	3.66408	4.09532	4.04413	3.61124		0.893525
P10711	Transcription elongation factor A protein 1	Tcea1	-1.54514	-1.86631	-1.00901	-1.05392	-0.64378	-1.78487	-0.603281	-3.31314	-0.53117	-0.040678	-1.55463	-1.13064	-1.13265	-1.22918		0.144839
P10833	Ras-related protein R-Ras	Rras	-1.51531	-1.03001	-0.325565	-0.568195	0.0956993	-0.966299	0.835522	-4.40728	0.00583458	-0.546145	-0.500959	-0.301458	0.524593	-0.327818		0.0662929
P10852	4F2 cell-surface antigen heavy chain	Slc3a2	-1.10658	-1.19522	-0.540916	-0.763267	-0.510492	-1.56206	-0.417948	-1.65765	-0.924702	-0.795801	-0.800468	-0.405506	-0.509613	-1.01742		0.0628877
P10922	Histone H1.0;Histone H1.0, N-terminally processed	H1f0	2.88528	3.41969	3.63287	3.63287	3.71828	2.10458	3.87344	2.8969	3.51128	3.72997	3.40793	3.76216	3.81383	3.5652		0.132377
P11031	Activated RNA polymerase II transcriptional coactivator p15	Sub1	-0.425137	-0.546221	-0.0934277	-0.156305	-0.0372677	-0.95038	-0.508328	-1.90884	-0.152885	-0.702101	-0.393232	-0.191319	-0.247013	1.0421		0.424163
P11087	Collagen alpha-1(I) chain	Col1a1	1.34943	1.91945	3.228	2.81587	3.43549	2.93056	3.27166	0.712709	3.73555	2.7161	2.81733	3.8489	3.04912	3.16828	+	0.0052002
P11103	Poly [ADP-ribose] polymerase 1	Parp1	-4.53501	-2.50351	-3.32354	-2.14492	-2.47278	-4.0252	-2.14805	-4.37319	-2.14947	-1.43617	-2.29336	-1.81195	-1.83201	-4.47032		0.211621
P11276	Fibronectin;Anastellin	Fn1	-1.38527	1.36404	2.00437	1.93945	2.14864	0.469263	2.58731	0.153103	2.47595	2.22606	1.93598	2.32334	2.47815	2.38578	+	0.00295143
P11352	Glutathione peroxidase 1	Gpx1	-0.15457	0.0184746	0.373816	-0.217602	0.102434	0.442341	0.203898	0.771458	0.294445	0.18956	-0.165892	0.0101643	-0.120233	-0.369522		0.70439
P11438	Lysosome-associated membrane glycoprotein 1	Lamp1	1.31688	-0.300701	0.22464	-0.849821	-0.447388	0.286072	-1.73084	0.586924	0.356554	-0.940645	0.709701	0.402021	-0.163605	0.195318		0.591143
P11499	Heat shock protein HSP 90-beta	Hsp90ab1	6.57813	6.82136	6.30175	6.9064	6.9955	6.19317	6.80554	6.1872	6.13772	6.85045	6.21372	6.22232	6.80996	6.12624		0.998505
P11589	Major urinary protein 2	Mup2	-1.43066	-1.85089	-0.335516	-2.18871	-4.82794	-0.0944767	-2.01576	1.7567	-1.57772	-2.82627	-1.82342	-1.95615	-2.93431	-1.91058		0.42179
P11627	Neural cell adhesion molecule L1	L1cam	-2.18938	-2.76	-2.08127	-2.51528	-2.09586	-1.85473	-2.30164	-3.75752	-1.62384	-2.45568	-3.67596	-3.12708	-2.24461	-3.58228		0.674353
P11679	Keratin, type II cytoskeletal 8	Krt8	10.2873	9.66001	9.16937	9.07467	9.01477	9.73645	8.43505	8.86717	9.14967	9.77131	8.68619	8.79106	8.2719	8.48345		0.209135
P11688	Integrin alpha-5;Integrin alpha-5 heavy chain;Integrin alpha-5 light chain	Itga5	-1.53182	-2.35832	-3.51794	-2.2706	-1.4051	-1.23625	-1.11288	-4.07807	-1.04355	-3.199	-1.28803	-1.49768	-1.6821	-1.61257		0.225667
P11835	Integrin beta-2	Itgb2	-2.8296	-2.32688	-2.11664	-1.49787	-2.30415	-1.37558	-1.7112	-4.13008	-1.77625	-4.28201	-1.36631	-0.879549	-4.17436	-1.238		0.313712
P11928	2-5-oligoadenylate synthase 1A	Oas1a	0.75198	0.868992	0.372932	0.563852	0.1464	-1.32814	-0.0557327	0.282335	-1.00367	0.579575	-0.102196	-0.466974	-0.110004	-0.90797		0.641712
P11930	Nucleoside diphosphate-linked moiety X motif 19, mitochondrial	Nudt19	-2.10815	-1.54288	-2.1942	-2.0605	-0.722752	-4.3503	-2.89426	-3.56614	-2.21057	-2.171	-3.37564	-1.61844	-2.52853	-3.23801		0.523858
P11983	T-complex protein 1 subunit alpha	Tcp1	2.71052	3.03906	2.79496	3.14782	3.09902	2.52948	2.87642	2.61181	2.75427	3.30485	2.6255	2.6081	2.99414	2.38169		0.83748
P12265	Beta-glucuronidase	Gusb	-1.68183	-1.64209	-1.47977	-1.70646	-1.5438	-1.38796	-0.773823	-0.969019	-1.44701	-1.02642	-0.920662	-0.249136	-0.745077	-0.727085		0.752487
P12367	cAMP-dependent protein kinase type II-alpha regulatory subunit	Prkar2a	1.45026	1.65825	0.742023	1.03261	1.26118	0.0207348	1.18435	0.0941429	0.496572	1.45291	0.446243	-0.308186	1.17231	-0.662706		0.97462
P12382	ATP-dependent 6-phosphofructokinase, liver type	Pfkl	1.15783	1.34724	-0.27763	0.0760746	-0.19297	0.879009	-0.6169	0.545464	0.160242	1.29064	0.0711002	0.108271	-0.281982	-0.538109		0.0958731
P12787	Cytochrome c oxidase subunit 5A, mitochondrial	Cox5a	4.78315	4.23313	3.86774	3.55892	3.42479	3.43678	3.43148	2.98382	3.77081	3.92092	3.55868	3.54994	3.13199	3.33703		0.908442
P12815	Programmed cell death protein 6	Pdcd6	1.24679	0.909149	1.20607	0.833715	0.786333	-0.0498352	0.775902	0.532024	0.634472	1.01758	0.371491	-0.00701523	0.492115	0.119347		0.637292
P12970	60S ribosomal protein L7a	Rpl7a	3.32666	4.12943	3.78419	4.3429	4.30531	3.11134	4.15691	3.45762	3.68292	4.14111	3.65603	3.73877	4.11322	3.63025		0.706866
P13020	Gelsolin	Gsn	4.61817	4.66198	4.44412	4.22242	4.01761	4.29314	4.0572	4.90888	3.84819	4.02239	4.16526	3.96877	3.95352	3.80379	+	0.0177237
P13439	Uridine 5-monophosphate synthase;Orotate phosphoribosyltransferase;Orotidine 5-phosphate decarboxylase	Umps	-2.88641	-2.38207	-2.61052	-1.72923	-2.2662	-2.60434	-2.35637	-3.62621	-2.54908	-1.86857	-3.95127	-4.31842	-2.60609	-2.76025		0.841921
P13634	Carbonic anhydrase 1	Ca1	5.60144	4.85021	4.68686	3.88917	3.52746	5.36708	2.81222	5.87717	3.87223	4.10534	4.04202	3.91189	2.8678	3.71906	+	0.00556069
P13707	Glycerol-3-phosphate dehydrogenase [NAD(+)], cytoplasmic	Gpd1	-0.506825	-0.446938	-1.33165	-0.503841	-0.614714	-0.416481	0.257414	-0.0240841	-0.939003	-0.36795	-0.426569	-0.288446	-0.633097	-0.577265		0.563322
P13745;P10648	Glutathione S-transferase A1;Glutathione S-transferase A1, N-terminally processed;Glutathione S-transferase A2	Gsta1;Gsta2	1.14813	0.699394	1.6384	0.00642395	-0.273541	2.02148	-0.647701	2.23309	1.2331	0.00880814	1.72098	1.41843	-0.86562	1.00144		0.800471
P14069	Protein S100-A6	S100a6	6.67431	5.74335	5.98631	5.10508	5.33096	6.18089	5.0536	5.929	6.36837	5.57226	5.7556	5.52426	4.78856	5.32808		0.489545
P14094	Sodium/potassium-transporting ATPase subunit beta-1	Atp1b1	5.70988	5.41711	5.27329	5.01198	5.00269	4.77215	4.80557	5.22039	4.64809	5.04533	5.13264	4.77872	4.73255	4.62797		0.123333
P14115	60S ribosomal protein L27a	Rpl27a	1.71853	2.27857	1.87407	2.26444	2.16013	1.31979	2.01516	0.783388	1.60329	1.96927	1.78737	1.87606	2.23677	2.15027		0.546925
P14131	40S ribosomal protein S16	Rps16	2.65228	3.05024	3.28573	3.32179	3.49958	2.44639	3.48957	2.69289	3.11909	3.18419	3.18443	3.10341	3.37967	3.09484		0.110673
P14148	60S ribosomal protein L7	Rpl7	2.9795	3.77794	3.46518	3.92552	3.80489	2.80484	3.62458	3.04876	3.14634	3.72499	3.35125	3.38276	3.65898	3.29614		0.649861
P14152	Malate dehydrogenase, cytoplasmic	Mdh1	4.85472	4.91587	4.20969	4.6422	4.40415	4.45977	4.25161	4.05762	4.17185	4.76465	4.04989	3.94422	4.24541	3.8976		0.66927
P14206	40S ribosomal protein SA	Rpsa	4.64355	4.52993	4.50379	4.69955	4.70414	3.71929	4.51421	3.60595	4.31644	4.55781	3.94943	4.07608	4.39865	3.97274		0.965084
P14211	Calreticulin	Calr	6.02108	5.94412	5.44304	5.74071	5.60153	5.21745	5.30557	5.24539	5.00368	5.55342	5.08406	5.04013	5.22847	5.00857		0.753596
P14438;P14434;P14437;P14436;P14435;P23150;P04228;P01910	H-2 class II histocompatibility antigen, A-U alpha chain;H-2 class II histocompatibility antigen, A-B alpha chain;H-2 class II histocompatibility antigen, A-S alpha chain;H-2 class II histocompatibility antigen, A-R alpha chain;H-2 class II histocompatibility antigen, A-F alpha chain;H-2 class II histocompatibility antigen, I-E alpha chain;H-2 class II histocompatibility antigen, A-D alpha chain;…	H2-Aa	2.23238	1.99136	1.62026	1.53727	1.49637	0.80789	1.10705	0.748997	1.10577	1.40857	0.674032	0.91947	0.922558	0.322546		0.834427
P14483;P06346;P06344;P06345;P06343	H-2 class II histocompatibility antigen, A beta chain;H-2 class II histocompatibility antigen, A-F beta chain;H-2 class II histocompatibility antigen, A-U beta chain;H-2 class II histocompatibility antigen, A-S beta chain;H-2 class II histocompatibility antigen, A-K beta chain	H2-Ab1	3.0971	3.21561	2.76133	2.87618	2.66784	1.68227	2.52802	2.40223	1.84506	2.5445	2.23316	1.98362	2.44084	2.19448		0.926238
P14576	Signal recognition particle 54 kDa protein	Srp54	-1.902	-1.77178	-0.963829	-1.3061	-1.07183	-4.51125	-4.60086	-1.17393	-2.5779	-1.93798	-4.59351	-1.46922	-1.6854	-1.81748		0.655029
P14602	Heat shock protein beta-1	Hspb1	-0.632584	-0.484541	-0.459477	0.32172	1.81068	-1.36447	3.34057	-4.05997	1.55369	0.147312	0.014164	0.761019	2.58518	0.402687		0.0881834
P14685	26S proteasome non-ATPase regulatory subunit 3	Psmd3	1.51833	1.33865	1.03795	1.35685	1.15058	1.07687	0.824625	0.842453	0.886343	1.54965	0.762236	0.739777	1.14787	0.337534		0.510966
P14733	Lamin-B1	Lmnb1	3.02977	3.39131	3.48242	3.57127	3.73761	2.85035	3.69738	2.72509	3.3554	3.35585	3.5622	3.5272	3.56452	3.46516	+	0.0459056
P14824	Annexin A6	Anxa6	1.89895	2.97466	3.28808	3.22883	3.55516	1.91527	3.61901	0.2859	3.36852	3.1756	3.21002	3.37812	3.43913	3.21642	+	0.0220668
P14869	60S acidic ribosomal protein P0	Rplp0	3.32141	3.66521	3.468	3.78032	3.73529	2.70591	3.46687	2.67696	3.29279	3.75498	3.34023	3.17111	3.57855	3.20955		0.708313
P15105	Glutamine synthetase	Glul	-0.023613	0.129683	0.659054	0.504089	0.619921	0.0726814	0.748737	0.639036	0.338034	0.281023	0.990822	0.391499	0.917526	0.645527		0.404868
P15379	CD44 antigen	Cd44	-4.46351	-1.56335	-1.4193	-1.76887	-4.0347	-1.73245	-1.50562	-0.187407	-1.28898	-1.42887	-1.44315	-1.70365	-3.91375	-3.40203		0.939043
P15501	Prostatic spermine-binding protein	Sbp	-1.56262	-3.25009	-0.657543	-3.43101	-3.85484	1.64157	-3.82203	2.95665	-1.03334	-4.08911	-0.989609	-1.295	-4.04567	-1.49617		0.765291
P15532	Nucleoside diphosphate kinase A	Nme1	4.80201	4.58283	4.34527	4.64782	4.81117	4.5089	4.4904	4.26654	4.41679	4.77145	4.36322	4.16923	4.45868	3.92286		0.904254
P15626	Glutathione S-transferase Mu 2	Gstm2	4.88557	4.76008	4.29462	4.73457	4.79672	4.49423	4.72269	4.10413	4.6802	4.92591	4.35608	4.35475	4.56591	4.13339		0.995798
P15864	Histone H1.2	Hist1h1c	0.271769	1.24911	1.22807	1.30561	1.54548	1.10751	2.16117	1.29744	1.95278	1.82854	1.4252	1.6137	1.60517	1.50595		0.216582
P15947	Kallikrein-1	Klk1	2.29476	1.95466	1.89718	1.5191	1.40671	1.84596	1.27763	2.43097	1.14769	1.6418	1.48991	1.10316	1.32921	0.903681	+	0.000958066
P16014	Secretogranin-1;CCB peptide;PE-11	Chgb	-1.34089	-1.51341	0.0589924	-0.945272	-0.757156	-3.64017	-0.705385	-4.4375	-4.21674	-0.871008	-0.199318	-0.712498	-0.338959	-1.02157		0.479698
P16045	Galectin-1	Lgals1	2.10443	3.15755	3.88426	3.52133	4.08272	2.72183	4.26277	1.83175	4.0645	3.3018	3.59448	3.83761	4.01829	3.59701	+	0.00140403
P16110	Galectin-3	Lgals3	6.60724	6.27768	6.48909	5.77621	5.64687	5.93649	5.23509	6.6897	5.23931	6.16342	5.89437	5.3975	5.10993	5.24876	+	0.000168306
P16254	Signal recognition particle 14 kDa protein;Signal recognition particle 14 kDa protein, N-terminally processed	Srp14	-1.75418	-1.17371	-1.92126	-1.70031	-1.94251	-2.45312	-1.99833	-2.95352	-2.43339	-1.71936	-2.59072	-5.02504	-2.0859	-3.61482		0.719275
P16330	2,3-cyclic-nucleotide 3-phosphodiesterase	Cnp	-2.07488	-2.03139	-1.47961	-1.31216	-1.66636	-1.48812	-1.32198	-2.04285	-1.30265	-1.17385	-1.83092	-3.02136	-1.92961	-1.03322		0.290514
P16332	Methylmalonyl-CoA mutase, mitochondrial	Mut	-0.253044	-0.304571	-0.974634	-0.235098	-0.610193	-1.29719	-1.21129	-1.46323	-1.48848	0.444489	-4.23092	-1.13473	-2.00785	-1.19743		0.739074
P16460	Argininosuccinate synthase	Ass1	-0.413721	0.217012	-0.292858	0.321026	0.504402	-0.121149	1.07072	0.146187	0.0825977	0.276091	0.288561	0.284681	0.782097	0.284418		0.399886
P16546	Spectrin alpha chain, non-erythrocytic 1	Sptan1	5.62902	5.47474	5.38105	5.29765	5.29333	4.74064	5.16509	4.92139	5.05019	5.31524	5.21861	5.15626	5.08113	5.00341		0.916021
P16627	Heat shock 70 kDa protein 1-like	Hspa1l	-2.22456	-3.53242	-2.60272	-3.11937	-2.85669	-3.74237	-2.49405	-2.03621	-3.69114	-5.14931	-2.46638	-2.56911	-2.45887	-2.40308		0.375172
P16675	Lysosomal protective protein;Lysosomal protective protein 32 kDa chain;Lysosomal protective protein 20 kDa chain	Ctsa	1.3975	0.913836	0.3016	0.47485	0.721197	0.732561	0.0946407	0.606924	0.415648	0.962524	-0.867908	-0.398058	-0.150309	-0.942169		0.324426
P16858	Glyceraldehyde-3-phosphate dehydrogenase	Gapdh	7.23682	7.17562	6.95417	6.74812	6.76582	7.3698	6.58192	6.7558	6.8476	7.04085	6.61257	6.55958	6.63948	6.51116	+	0.0310263
P17047	Lysosome-associated membrane glycoprotein 2	Lamp2	0.627567	-0.0761051	0.187174	-0.181263	-0.402178	-0.172438	-0.833777	-0.718094	-0.127441	0.409782	-0.26437	-0.339218	-0.521828	-0.306896		0.528013
P17095	High mobility group protein HMG-I/HMG-Y	Hmga1	-1.15386	-0.698208	-1.73914	-0.636124	-0.618162	-3.87491	-0.451851	-3.12943	-4.52849	-0.627785	-3.97816	-2.34653	-4.34479	-2.68866		0.519431
P17182	Alpha-enolase	Eno1	6.70261	6.62194	6.15939	6.03055	6.00757	6.63175	5.91844	6.56371	5.91893	6.2667	5.91208	5.77935	5.85936	5.67043	+	0.000337721
P17225	Polypyrimidine tract-binding protein 1	Ptbp1	2.37589	2.86967	2.49398	2.93767	2.63381	1.89027	2.5618	1.3901	2.19495	3.00747	1.92521	1.8338	2.52312	1.84118		0.836849
P17426	AP-2 complex subunit alpha-1	Ap2a1	0.407339	0.912193	0.693331	0.94622	0.78825	0.532736	0.710167	0.550465	0.273407	1.13057	0.392973	0.388472	0.623203	0.446932		0.666373
P17427	AP-2 complex subunit alpha-2	Ap2a2	-2.75017	-2.09458	-2.14347	-1.5013	-1.82775	-2.57243	-1.20697	-1.39794	-1.63817	-2.30911	-1.91506	-1.57784	-1.86384	-1.48111		0.33573
P17439	Glucosylceramidase	Gba	-5.22185	-3.35672	-2.79154	-3.08336	-2.94649	-3.44232	-2.80089	-2.85454	-2.98379	-2.91658	-4.25568	-3.67334	-3.38954	-4.3539		0.861037
P17563;Q63836	Selenium-binding protein 1;Selenium-binding protein 2	Selenbp1;Selenbp2	6.54491	6.62076	5.50236	5.9904	5.689	5.8461	5.30359	5.70918	4.85825	6.22353	5.24613	4.97489	5.34561	4.96693		0.220776
P17665	Cytochrome c oxidase subunit 7C, mitochondrial	Cox7c	2.41481	1.4252	1.65208	1.90647	1.74383	1.08663	0.296419	0.805025	1.26168	1.46334	1.63358	1.57865	1.41176	1.39827		0.671569
P17710	Hexokinase-1	Hk1	3.57434	3.86435	3.45837	3.43703	3.14418	3.09907	2.96786	3.24844	2.72276	3.52088	2.95104	3.06522	2.95668	2.93763		0.208056
P17742	Peptidyl-prolyl cis-trans isomerase A;Peptidyl-prolyl cis-trans isomerase A, N-terminally processed	Ppia	7.38201	7.01108	6.8543	6.90275	6.9786	6.59414	6.67632	6.21818	6.65127	7.05872	6.15332	6.26605	6.65064	5.89106		0.849223
P17751	Triosephosphate isomerase	Tpi1	6.53972	6.26887	6.03119	5.93446	5.92598	6.3857	5.8997	6.54021	5.84521	6.12019	5.8117	5.68907	5.88507	5.50924	+	0.00328606
P17809	Solute carrier family 2, facilitated glucose transporter member 1	Slc2a1	-3.857	-3.23051	-3.16773	-3.55478	-4.89713	-4.93516	-4.41654	-3.68757	-4.87493	-3.72426	-4.97988	-3.78633	-4.9355	-3.6433		0.57908
P17879	Heat shock 70 kDa protein 1B	Hspa1b	1.41902	1.97242	0.677433	2.09475	2.36437	0.799196	3.04703	0.373445	1.85101	1.96732	1.1014	1.60549	2.4717	1.50148		0.580566
P17918	Proliferating cell nuclear antigen	Pcna	0.643057	-2.42942	-0.196217	0.733995	2.04599	-0.325251	1.76839	-2.87096	1.2411	1.55214	0.483685	0.303539	1.52308	0.289459		0.335643
P18242	Cathepsin D	Ctsd	1.82482	1.20284	1.79839	1.37242	1.38009	2.07859	1.07547	1.25887	1.79138	1.55669	1.31244	1.38429	1.17287	1.14418		0.662148
P18572	Basigin	Bsg	3.84079	3.28637	3.46965	3.12035	2.95644	2.74508	2.75214	2.91922	2.66807	2.7689	3.18537	3.13823	2.50897	2.86998		0.464356
P18608	Non-histone chromosomal protein HMG-14	Hmgn1	-6.34593	-3.70744	-4.77334	-4.98557	-4.30232	-6.65022	-5.14678	-7.11075	-7.71432	-4.13246	-3.42344	-4.9239	-5.02845	-3.05541		0.364499
P18653	Ribosomal protein S6 kinase alpha-1	Rps6ka1	3.24654	3.48306	2.77912	3.14278	3.0424	2.17858	2.64988	2.73091	2.18076	3.065	2.62626	1.96538	2.41627	1.5199		0.64839
P18654	Ribosomal protein S6 kinase alpha-3	Rps6ka3	0.440826	0.466011	-0.261063	0.662615	0.0427456	0.112505	-0.0403824	0.223681	0.102684	0.685808	-0.229019	-0.421989	0.323076	-0.00349426		0.818585
P18760	Cofilin-1	Cfl1	5.72202	5.46455	5.43572	5.15591	5.15439	5.03169	5.04625	4.7996	5.10698	5.11174	5.00626	5.02151	5.03725	4.65256		0.805971
P19001	Keratin, type I cytoskeletal 19	Krt19	9.44019	9.43307	9.44876	8.97455	8.78432	9.1829	8.51722	9.37028	8.56237	8.95211	8.97779	8.73476	8.60089	8.53668	+	0.00292476
P19096	Fatty acid synthase;[Acyl-carrier-protein] S-acetyltransferase;[Acyl-carrier-protein] S-malonyltransferase;3-oxoacyl-[acyl-carrier-protein] synthase;3-oxoacyl-[acyl-carrier-protein] reductase;3-hydroxyacyl-[acyl-carrier-protein] dehydratase;Enoyl-[acyl-carrier-protein] reductase;Oleoyl-[acyl-carrier-protein] hydrolase	Fasn	4.49627	4.9311	4.59106	4.97244	4.90956	4.43603	4.69261	4.51603	4.27836	5.11308	4.52101	4.38424	4.76618	4.39671		0.889361
P19157	Glutathione S-transferase P 1	Gstp1	5.476	4.57455	3.32575	4.08483	3.81661	4.43238	3.18311	1.96171	4.33852	5.23163	2.33232	2.73974	2.9366	2.26876		0.813139
P19253	60S ribosomal protein L13a	Rpl13a	0.394316	1.28356	1.89074	1.72125	1.82967	1.63883	1.86704	1.48314	1.48879	1.7255	1.63495	1.9076	2.0042	1.69205		0.232674
P19324	Serpin H1	Serpinh1	0.367346	1.84009	1.42158	1.52125	1.5679	1.03643	1.5419	-0.190842	1.92123	1.74397	1.07579	1.57214	1.65542	1.28028	+	0.0143789
P19467	Mucin-13	Muc13	5.02094	4.39871	4.15175	3.81921	3.56807	4.0229	3.17647	4.38031	3.24289	4.04576	3.81976	3.249	3.22358	3.02251	+	0.00144922
P19536	Cytochrome c oxidase subunit 5B, mitochondrial	Cox5b	4.11074	3.9916	3.54919	3.56095	3.4633	3.04683	3.20049	2.88232	3.22504	3.74705	3.36002	3.26847	3.1846	2.99176		0.857124
P19639	Glutathione S-transferase Mu 3	Gstm3	1.85032	1.31969	0.96863	1.26328	1.51771	0.841797	1.45457	1.43102	1.10077	1.55838	0.73863	1.01054	0.916201	0.525141		0.651534
P19783	Cytochrome c oxidase subunit 4 isoform 1, mitochondrial	Cox4i1	5.50533	5.06784	4.80362	4.72258	4.75779	4.30267	4.53293	4.2503	4.41078	4.88629	4.41914	4.17741	4.34752	4.01098		0.780869
P19973	Lymphocyte-specific protein 1	Lsp1	-3.53813	-1.94301	-1.57495	-2.09631	-2.06443	-1.95749	-1.70528	-3.32968	-1.40466	-1.95501	-1.42812	-1.57912	-4.51565	-2.21055		0.410869
P20029	78 kDa glucose-regulated protein	Hspa5	6.91308	6.71166	6.21253	6.57259	6.58016	5.6824	6.4617	5.76263	5.83894	6.69435	5.66254	5.63386	6.25912	5.41437		0.981964
P20060	Beta-hexosaminidase subunit beta	Hexb	1.62688	1.40741	1.49651	1.59053	1.45054	1.2406	1.40478	0.312315	1.77457	1.90124	0.891205	1.06051	1.25568	1.15219		0.784937
P20065	Thymosin beta-4;Hematopoietic system regulatory peptide	Tmsb4x	4.00055	3.8162	4.17572	3.78522	3.91941	4.11591	3.72023	4.17265	3.62865	3.35972	4.22904	4.32637	3.71922	4.3248		0.78399
P20108	Thioredoxin-dependent peroxide reductase, mitochondrial	Prdx3	2.24763	1.97953	1.63635	1.84067	1.9335	1.4814	1.76179	1.07308	1.53406	2.34746	1.35375	1.28136	1.85795	1.2145		0.958822
P20152	Vimentin	Vim	4.64768	5.89065	6.67351	6.26238	6.45459	5.89259	6.49877	4.83775	6.80425	6.34591	6.47619	6.62435	6.31321	6.37912	+	0.000192339
P20918	Plasminogen;Plasmin heavy chain A;Activation peptide;Angiostatin;Plasmin heavy chain A, short form;Plasmin light chain B	Plg	-3.30211	-2.79038	-3.11779	-3.29291	-3.21035	-2.03834	-3.51407	-1.52965	-2.07515	-2.70669	-3.74612	-1.75632	-1.70047	-1.6939		0.634644
P21107	Tropomyosin alpha-3 chain	Tpm3	4.6005	3.80971	4.10126	3.57173	3.62483	3.01514	3.60015	3.59671	3.34713	3.61096	3.47516	3.34216	3.61792	2.83061		0.524132
P21278	Guanine nucleotide-binding protein subunit alpha-11	Gna11	1.88331	1.78292	1.61368	1.05819	1.21385	1.03175	1.14398	1.54695	1.05443	1.14667	1.33603	1.17027	0.987936	0.866825		0.264133
P21279	Guanine nucleotide-binding protein G(q) subunit alpha	Gnaq	-3.29863	-5.1653	-2.34587	-4.60862	-1.96757	-2.23682	-2.62281	-2.77712	-2.36663	-1.89013	-2.09392	-2.81441	-4.19488	-2.31458		0.796065
P21300	Aldose reductase-related protein 1	Akr1b7	-0.695688	-1.06885	-1.45526	-1.35811	-1.27637	-0.516182	-1.46863	-5.41604	-1.51296	-0.38562	-2.49792	-2.14864	-2.65799	-2.90738		0.738581
P21460	Cystatin-C	Cst3	-2.65608	-2.26173	-2.69934	-1.92992	-3.19787	-4.14863	-3.66684	-4.57711	-1.55338	-1.62663	-2.78911	-3.28493	-3.43696	-2.40888		0.746312
P21550	Beta-enolase	Eno3	3.35633	2.9116	2.22566	2.09583	1.74508	2.52407	1.31334	2.76364	1.32106	2.27033	1.66573	1.46832	1.22814	1.35808	+	0.000742363
P21614	Vitamin D-binding protein	Gc	-0.826036	-1.16207	-0.251114	-1.20929	-1.07452	-1.13078	-1.50102	0.259092	-0.750502	-1.59255	-1.03943	-0.745117	-1.79598	-0.378904		0.772161
P21619	Lamin-B2	Lmnb2	1.15878	1.43792	1.4988	1.37925	1.15138	0.542671	1.09787	0.579495	0.826029	1.17558	1.55146	1.37772	1.21427	1.37397		0.585033
P21958	Antigen peptide transporter 1	Tap1	-0.814236	0.113766	-0.0978222	-0.498032	-0.527624	-1.54648	-1.05904	-0.899696	-1.97496	-0.261702	-0.303453	0.0258751	-0.514078	-0.34544		0.673589
P21981	Protein-glutamine gamma-glutamyltransferase 2	Tgm2	1.25369	2.72843	2.90471	3.33976	3.72252	1.94307	3.78206	0.716921	3.22852	3.14323	2.86347	3.32482	3.70227	3.24637	+	0.0018099
P22315	Ferrochelatase, mitochondrial	Fech	-2.52481	-1.41467	-2.07927	-1.70339	-1.47205	-1.17348	-2.02348	-2.2056	-2.20003	-1.49079	-2.3255	-1.93766	-1.46163	-4.4195		0.320697
P22599	Alpha-1-antitrypsin 1-2	Serpina1b	1.31688	1.03053	0.681854	1.13629	0.64595	2.04781	-0.000452042	1.57108	1.81835	1.04512	0.657459	1.05514	0.617924	0.571835		0.300853
P22892	AP-1 complex subunit gamma-1	Ap1g1	-0.094986	-0.244501	0.0884285	0.370451	0.161429	-1.41622	-0.0763073	-0.258577	-1.54999	-0.07411	-0.737536	-1.32544	-0.890995	-1.76226		0.650044
P23116	Eukaryotic translation initiation factor 3 subunit A	Eif3a	1.59062	2.05168	1.77119	2.33498	2.26251	1.18243	1.93837	0.76915	1.46269	2.33639	0.97723	1.25254	1.6989	1.2021		0.881134
P23198	Chromobox protein homolog 3	Cbx3	1.53814	1.3255	1.52487	1.7134	2.2777	0.382301	2.27737	-0.670574	1.78007	1.53202	1.24324	1.39572	1.53808	1.16765		0.527511
P23492	Purine nucleoside phosphorylase	Pnp	2.86687	2.62247	2.58625	2.47973	2.42226	2.90822	2.01655	2.64719	2.51274	2.96479	2.23489	1.64601	2.17503	1.96754		0.0820592
P23506	Protein-L-isoaspartate(D-aspartate) O-methyltransferase	Pcmt1	-1.65298	-1.32878	-4.20413	-3.46846	-1.47058	-2.01551	-1.75201	-4.37286	-0.237722	-1.45217	-1.55577	-2.21182	-1.53851	-1.66402		0.633578
P23591	GDP-L-fucose synthase	Tsta3	1.06761	1.12395	0.947294	1.06208	0.873909	1.25406	0.853554	1.20474	0.679699	1.21815	0.422136	0.249991	0.886965	0.310677		0.282842
P23780	Beta-galactosidase	Glb1	-0.292311	-0.997011	-1.76473	-0.863642	-1.91389	-2.51522	-2.13443	-2.43153	-2.11271	-0.985044	-2.92307	-3.60981	-1.7696	-3.38227		0.737906
P23819	Glutamate receptor 2	Gria2	-3.1995	-3.91587	-2.52528	-2.82601	-3.41737	-2.70786	-3.21414	-3.35466	-3.12595	-3.69543	-2.92279	-3.0267	-3.46011	-3.0006		0.961156
P23953	Carboxylesterase 1C	Ces1c	-1.11465	-2.11359	-2.55584	-2.30762	-2.6302	-0.978071	-3.39918	-0.774841	-1.04435	-2.3605	-2.53947	-2.18535	-3.93655	-1.823		0.551265
P24270	Catalase	Cat	0.183197	0.940746	0.619305	1.30997	1.06345	-0.303085	0.793196	0.931677	-0.120115	1.13277	0.297806	0.618839	0.997002	0.846886		0.923352
P24369	Peptidyl-prolyl cis-trans isomerase B	Ppib	3.93931	3.74107	3.60075	3.83455	3.75857	2.68327	3.62456	2.92033	3.12465	3.87965	3.24249	3.01102	3.62063	2.93135		0.95738
P24452	Macrophage-capping protein	Capg	1.84661	1.26039	1.21756	0.547857	0.808165	1.74182	0.587377	1.61503	1.25812	1.21861	1.21479	1.09433	0.165852	0.982691		0.205734
P24472	Glutathione S-transferase A4	Gsta4	-4.92236	-1.81361	-0.252291	-1.91414	-1.99219	-0.402306	-1.23423	-0.0660286	-1.05837	-1.87169	-0.195543	-0.439051	-1.30702	-0.445284		0.945848
P24527	Leukotriene A-4 hydrolase	Lta4h	2.73956	2.93926	2.6076	2.85289	3.10455	3.03414	2.98514	2.68947	3.02012	3.22276	2.57388	2.62477	3.05501	2.65653		0.759832
P24547	Inosine-5-monophosphate dehydrogenase 2	Impdh2	-3.72278	-2.61389	-1.75577	-0.578836	-0.110933	-2.10712	0.0619907	-3.82262	-0.695356	-0.925108	-1.32846	-1.25853	-0.108248	-1.53053	+	0.0104305
P24549;O35945	Retinal dehydrogenase 1;Aldehyde dehydrogenase, cytosolic 1	Aldh1a1;Aldh1a7	-1.43689	-0.85128	-0.858023	-1.88409	-1.34868	-1.26522	-0.682924	-0.136351	-1.12988	-1.2843	-1.71477	-2.11744	-0.818865	-1.47117		0.379413
P24668	Cation-dependent mannose-6-phosphate receptor	M6pr	0.542335	0.759815	0.632799	0.552071	0.927658	0.00454903	0.146828	-0.444523	0.817085	0.595575	-0.00672722	-0.389523	0.348368	-0.824354		0.701337
P25085	Interleukin-1 receptor antagonist protein	Il1rn	0.632357	0.502922	0.433866	0.163233	0.0407963	0.990797	-0.658394	0.812273	0.251047	0.336777	0.400829	-0.237206	-0.534582	-0.669558	+	0.0105008
P25206	DNA replication licensing factor MCM3	Mcm3	-4.28869	-2.05948	-1.16734	-0.827177	-0.824305	-3.95413	-0.500406	-4.36533	-0.57996	-1.35166	-0.769461	-0.597292	-0.966534	-0.545919	+	0.000989087
P25444	40S ribosomal protein S2	Rps2	2.96549	3.81368	3.45429	3.93286	3.96393	2.52558	3.81777	2.67218	2.69154	3.85917	3.26584	3.17461	3.81908	3.07846		0.776521
P25911;P08103;P39688;Q04736	Tyrosine-protein kinase Lyn;Tyrosine-protein kinase HCK;Tyrosine-protein kinase Fyn;Tyrosine-protein kinase Yes	Lyn;Hck;Fyn;Yes1	-4.69653	-3.11172	-3.26635	-3.83661	-2.88835	-4.94055	-4.04147	-4.42355	-3.97437	-3.11784	-3.71932	-3.79917	-3.36871	-3.89059		0.384955
P25976	Nucleolar transcription factor 1	Ubtf	-2.84137	-2.29215	-1.58441	-1.82786	-1.90692	-2.24522	-2.10971	-3.1082	-3.50038	-2.13943	-1.22572	-1.25169	-1.0781	-3.40756		0.490421
P26039	Talin-1	Tln1	2.96164	3.81917	3.9006	4.06815	4.37074	3.37071	4.76885	2.73212	4.3354	3.86871	3.86734	4.11652	4.48867	4.0687	+	0.00395186
P26040	Ezrin	Ezr	5.17074	4.89336	4.79211	4.54019	4.44117	4.66428	4.30263	5.06441	4.20172	4.65334	4.36191	4.30463	4.2268	4.20861	+	0.000378657
P26041	Moesin	Msn	1.91443	2.25437	1.9224	2.07206	2.28314	2.00834	2.15852	1.65843	2.55154	2.20998	1.95076	2.53002	1.91128	2.16862		0.304291
P26043	Radixin	Rdx	-3.54439	-3.45438	-4.0218	-2.87962	-4.54152	-3.01013	-2.45348	-4.87314	-3.85281	-3.3618	-2.2515	-2.01476	-3.50133	-1.9656		0.334833
P26231	Catenin alpha-1	Ctnna1	4.75834	4.82059	4.45018	4.58038	4.3384	4.0491	4.10259	3.91107	4.00267	4.4386	4.426	4.34499	4.15464	4.18302		0.778178
P26339	Chromogranin-A;Pancreastatin;Beta-granin;WE-14;Catestatin;GE-25;Serpinin-RRG;Serpinin;p-Glu serpinin precursor	Chga	-4.06504	-4.06876	-2.01476	-1.98211	-1.47996	-2.81685	-1.8505	-2.58214	-2.04246	-2.6958	-2.25309	-2.53003	-2.55121	-2.37221		0.250354
P26350	Prothymosin alpha;Prothymosin alpha, N-terminally processed;Thymosin alpha	Ptma	3.92654	4.10924	4.55479	4.77512	5.13091	4.75957	5.14416	4.22616	5.36499	4.74127	4.96224	5.04487	4.67203	5.03568		0.0522477
P26369	Splicing factor U2AF 65 kDa subunit	U2af2	-0.11245	-0.504406	-0.0658073	-0.179014	0.0619316	-1.5327	0.720995	-0.32708	-0.824278	0.12431	-0.398745	-0.999832	0.137709	-0.183449		0.43147
P26443	Glutamate dehydrogenase 1, mitochondrial	Glud1	2.43101	2.59491	2.55877	2.94033	2.945	2.38088	2.87587	2.32784	2.80719	2.93414	2.623	2.75941	2.67391	2.56184		0.222813
P26516	26S proteasome non-ATPase regulatory subunit 7	Psmd7	1.26182	1.19117	1.15581	1.09835	1.14131	0.28801	0.996252	0.32757	0.644646	0.875017	1.01359	0.917219	0.860853	0.797585		0.931357
P26638	Serine--tRNA ligase, cytoplasmic	Sars	1.06644	1.30375	1.07542	1.29528	1.16117	1.23478	1.05118	1.06387	0.911589	1.40057	0.912254	0.288559	0.998758	0.939161		0.533692
P26645	Myristoylated alanine-rich C-kinase substrate	Marcks	0.268518	0.551523	1.35812	0.936888	0.860245	0.29287	0.838404	0.491278	0.649897	0.571087	1.43049	0.84597	0.877859	1.1675		0.162208
P26883	Peptidyl-prolyl cis-trans isomerase FKBP1A	Fkbp1a	1.39473	0.89998	1.07973	0.856249	1.33665	1.7253	1.46274	0.724283	1.77445	1.16735	0.969391	1.40707	1.09514	1.01095		0.772418
P27005	Protein S100-A8	S100a8	-0.615587	-1.13072	-0.139139	-2.37431	-2.74796	-0.411024	-2.89501	-1.62966	-0.20373	-1.2632	-1.26812	-1.36735	-4.13419	-1.89168		0.717698
P27046	Alpha-mannosidase 2	Man2a1	-2.86672	-2.11593	-1.92377	-1.52335	-1.65131	-3.02196	-2.0536	-2.21206	-3.0572	-1.4368	-2.41361	-5.37917	-2.05924	-2.72733		0.772619
P27048;P63163	Small nuclear ribonucleoprotein-associated protein B;Small nuclear ribonucleoprotein-associated protein N	Snrpb;Snrpn	-0.509849	-0.0617523	0.398279	0.192587	0.345343	-0.602816	0.350098	-0.614017	0.131868	0.266512	0.22382	0.232693	0.248167	0.0937061	+	0.00676904
P27546	Microtubule-associated protein 4	Map4	1.21887	1.78138	1.49176	1.58276	1.79316	0.422503	1.66082	0.961754	1.28937	1.6719	1.51799	1.85032	1.54514	1.62972		0.46737
P27601	Guanine nucleotide-binding protein subunit alpha-13	Gna13	-0.788086	-1.75415	-1.2567	-1.3277	-1.81597	-0.990398	-1.92376	-1.29301	-1.06391	-1.75721	-3.33971	-0.602142	-1.05366	-1.12916		0.6254
P27612	Phospholipase A-2-activating protein	Plaa	-3.46688	-2.34373	-2.91456	-1.77777	-1.74417	-3.49105	-1.73447	-2.05933	-2.8296	-2.4833	-4.6331	-1.7303	-1.75904	-3.51279		0.86243
P27659	60S ribosomal protein L3	Rpl3	2.49471	3.0994	2.69807	3.34474	3.34341	2.18608	2.99933	2.26979	2.51281	3.24801	2.67346	2.55381	3.02519	2.65784		0.775595
P27664	Rod cGMP-specific 3,5-cyclic phosphodiesterase subunit alpha	Pde6a	2.46023	2.65418	1.96943	2.18304	1.63888	-0.26494	1.24325	0.889101	0.127443	1.96891	0.203398	-0.22912	1.35334	-1.01301		0.831604
P27773	Protein disulfide-isomerase A3	Pdia3	6.88865	6.7166	6.5372	6.56751	6.53042	5.88948	6.4115	6.1508	6.05619	6.57689	6.06203	5.86487	6.31314	5.77161		0.888083
P27784	C-C motif chemokine 6;CCL6(22-95);CCL6(23-95)	Ccl6	-1.80073	-1.6561	-3.18118	-1.50611	-1.05684	-2.34197	-1.07407	-1.31483	-2.05403	-1.47763	-3.22766	-2.67249	-1.54646	-2.21589		0.939931
P28063	Proteasome subunit beta type-8	Psmb8	2.58309	1.61822	2.17906	2.17773	2.02321	1.90341	2.10063	1.68066	1.83441	1.96275	2.23043	1.64735	2.25337	1.68271		0.775122
P28076	Proteasome subunit beta type-9	Psmb9	1.63482	1.79062	1.54022	1.35399	1.26513	1.2236	1.14793	1.45689	0.759497	1.43147	0.564875	0.761921	0.886694	0.832264		0.197338
P28271	Cytoplasmic aconitate hydratase	Aco1	2.11443	2.66243	2.21326	2.71319	2.48543	2.67995	2.26762	2.56492	2.15579	2.76955	1.73041	1.57278	2.41786	1.88871		0.748979
P28352	DNA-(apurinic or apyrimidinic site) lyase;DNA-(apurinic or apyrimidinic site) lyase, mitochondrial	Apex1	-1.13773	-0.371927	-0.615137	-0.0175476	-0.0294132	-0.805395	-0.426182	-1.57035	-0.446951	0.321037	-2.13917	-1.36883	-1.28702	-1.27858		0.822673
P28474	Alcohol dehydrogenase class-3	Adh5	0.183653	1.22279	-1.16898	0.559412	0.217213	-0.180981	-0.702185	-1.47983	-0.0133629	1.51018	-1.87966	-0.725473	0.22835	-1.72608		0.788539
P28653	Biglycan	Bgn	1.37847	2.2251	2.38666	2.1577	2.17716	1.38738	2.09246	0.3771	2.52411	2.44821	2.15939	2.2369	2.03809	2.06425	+	0.0495994
P28654	Decorin	Dcn	-1.73626	0.392057	2.13291	1.20051	1.53159	0.24708	1.89088	1.74044	2.11652	1.14627	1.55152	1.32168	1.61297	1.18068		0.486806
P28656	Nucleosome assembly protein 1-like 1	Nap1l1	-0.979368	-1.39864	-0.298994	-0.814446	-0.925655	-1.81547	-0.569418	-3.82952	-0.524252	-0.621113	-1.0463	-1.344	-0.696806	-1.23041		0.343903
P28660	Nck-associated protein 1	Nckap1	0.619324	0.450252	-1.90553	-0.0823288	-0.156424	-1.97233	-1.62978	-1.54563	-0.552559	0.514111	-1.92042	-1.60375	-0.37792	-1.82706		0.949384
P28665	Murinoglobulin-1	Mug1	-1.92697	-1.47378	-1.48395	-3.57267	-3.24614	-0.841125	-1.96958	0.945742	-2.48831	-2.66452	-1.27711	-1.38509	-1.89658	-1.23225		0.647513
P28667	MARCKS-related protein	Marcksl1	-3.69889	-3.48927	-2.27002	-3.18195	-3.51069	-3.40261	-2.67092	-2.09406	-1.89477	-3.26346	-1.97127	-1.78984	-3.15013	-2.27708		0.905187
P28798	Granulins;Acrogranin;Granulin-1;Granulin-2;Granulin-3;Granulin-4;Granulin-5;Granulin-6;Granulin-7	Grn	1.16543	0.996757	1.45656	0.67968	0.729069	1.36896	0.768026	0.531967	1.65942	1.16243	1.37492	1.63077	0.766703	0.910215		0.889568
P28867	Protein kinase C delta type;Protein kinase C delta type regulatory subunit;Protein kinase C delta type catalytic subunit	Prkcd	0.137918	-0.19161	-0.703268	-0.558058	-0.821184	-1.75707	-1.49047	-0.0781918	-1.18959	-0.12248	-0.780432	-1.26048	-1.20589	-2.26384		0.100596
P29341	Polyadenylate-binding protein 1	Pabpc1	3.7784	4.0409	3.75337	4.14979	4.14013	3.06128	4.02115	3.27308	3.56627	3.92971	3.57968	3.68109	3.88962	3.4377		0.925559
P29351	Tyrosine-protein phosphatase non-receptor type 6	Ptpn6	1.53981	1.79281	2.37275	2.82927	2.22186	-4.24419	2.18318	-3.72174	-4.31403	1.94667	-3.3656	1.50613	2.30812	-4.00597		0.906894
P29391;P49945	Ferritin light chain 1;Ferritin light chain 2	Ftl1;Ftl2	3.43293	2.76581	3.00767	2.65722	2.60604	2.18685	2.60552	1.34974	2.86555	2.67745	2.66883	2.4189	2.42334	2.58405		0.989922
P29416	Beta-hexosaminidase subunit alpha	Hexa	0.701519	0.0547581	-0.278008	0.940908	0.596481	-0.746614	-0.202759	0.109827	-1.12744	0.375872	-0.467651	-0.431814	-0.144676	-0.146919		0.688029
P29452	Caspase-1;Caspase-1 subunit p20;Caspase-1 subunit p10	Casp1	2.38325	2.45271	1.79235	2.13185	1.7224	2.12483	1.43023	2.23514	1.56892	2.1738	1.57495	1.51306	1.50297	1.47883	+	0.022278
P29595	NEDD8	Nedd8	0.947001	0.663238	1.23503	0.584694	1.09384	0.558781	0.930141	0.618746	0.519823	0.935215	0.734577	0.306786	0.878948	0.252266		0.759308
P29699	Alpha-2-HS-glycoprotein	Ahsg	0.840773	0.370571	0.20612	-0.585156	-0.445614	1.0272	-0.540771	0.639448	0.994699	0.286963	0.0125542	0.238455	-0.658419	0.0425415		0.428123
P29758	Ornithine aminotransferase, mitochondrial	Oat	0.377624	1.15142	0.600645	0.653454	0.452173	-0.315022	-1.10622	-0.106459	0.0334701	0.901001	-0.0570259	-0.399317	0.631733	-0.420616		0.340827
P30115	Glutathione S-transferase A3	Gsta3	2.97139	2.66699	3.04013	2.90557	2.99089	2.38188	2.91258	2.70914	2.64511	2.56956	2.85428	3.04035	2.70233	2.87385		0.210975
P30275	Creatine kinase U-type, mitochondrial	Ckmt1	7.42846	7.26368	6.40016	6.86343	6.57852	5.75961	6.3434	6.31738	5.51135	7.12083	6.10471	5.85062	6.29848	5.73023		0.725795
P30416	Peptidyl-prolyl cis-trans isomerase FKBP4;Peptidyl-prolyl cis-trans isomerase FKBP4, N-terminally processed	Fkbp4	2.24333	2.76228	1.97314	3.25932	3.11876	0.951536	2.98151	0.896845	1.89958	2.94575	1.51688	1.75234	2.85245	1.84325		0.936609
P30677	Guanine nucleotide-binding protein subunit alpha-14	Gna14	-1.33658	-0.919071	-1.93229	-1.39064	-1.41806	-2.04428	-1.48338	-1.41648	-2.10988	-0.821949	-1.82293	-1.52313	-1.74411	-1.5885		0.886963
P30681	High mobility group protein B2	Hmgb2	2.4547	2.97639	2.0516	2.76987	2.65021	0.934339	2.49287	1.13913	2.3664	2.5306	1.59999	1.51609	2.13572	1.17825		0.993162
P30999	Catenin delta-1	Ctnnd1	3.76834	3.87049	3.25906	3.51198	3.24392	2.45641	3.16531	2.73628	2.65929	3.6656	2.84377	2.62663	2.97674	2.59809		0.899758
P31001	Desmin	Des	-3.06095	0.177772	2.48014	2.83771	5.299	-2.68813	6.93455	0.926212	5.32953	0.787128	3.01858	4.61142	6.76252	4.25082	+	0.0104797
P31230	Aminoacyl tRNA synthase complex-interacting multifunctional protein 1;Endothelial monocyte-activating polypeptide 2	Aimp1	1.46783	1.70419	1.52707	1.61948	1.62064	0.928593	1.70139	1.39792	1.17307	1.8166	1.51446	1.33052	1.66588	1.15607		0.929406
P31428	Dipeptidase 1	Dpep1	-1.27979	-1.41905	-2.88857	-2.94189	-2.67471	-4.50454	-2.46499	-2.99677	-3.78446	-2.9661	-2.19402	-3.19515	-4.10923	-2.58063		0.680403
P31725	Protein S100-A9	S100a9	1.39392	1.46164	2.7483	0.319513	0.243534	2.26695	-0.409843	1.78856	2.71018	1.04114	1.73041	1.94095	-0.375349	1.71972		0.93486
P31786	Acyl-CoA-binding protein	Dbi	6.16342	5.60234	5.56519	5.2979	5.43675	5.50776	5.36688	5.697	5.21714	5.33152	5.29659	5.036	5.16411	4.95783		0.0674041
P31809	Carcinoembryonic antigen-related cell adhesion molecule 1	Ceacam1	3.52996	1.87106	1.64032	1.13049	1.02158	1.51419	0.538988	2.13205	0.287548	1.17479	0.920319	0.674646	0.626453	0.482014	+	0.00913024
P31938	Dual specificity mitogen-activated protein kinase kinase 1	Map2k1	1.23484	1.40572	0.612204	0.936888	0.962936	1.42474	0.35269	0.971518	0.941984	0.85359	0.490334	0.448587	0.618364	0.600735		0.0599544
P32020	Non-specific lipid-transfer protein	Scp2	3.15976	2.70794	3.05787	2.47107	2.47848	2.35923	2.29851	2.45117	2.74453	2.52885	2.71285	2.3795	2.41749	2.17259		0.482781
P32067	Lupus La protein homolog	Ssb	-0.00764465	0.505974	0.202595	0.966581	1.18251	-1.06968	0.836676	-2.41472	0.292349	1.05295	-0.0794792	0.500031	0.578253	-0.284786		0.424698
P32233	Developmentally-regulated GTP-binding protein 1	Drg1	-2.19716	-1.20688	-1.46184	-1.2138	-1.05391	-1.84011	-1.17548	-1.16444	-2.12826	-1.32468	-1.69775	-1.77667	-1.52987	-3.52021		0.858038
P32261	Antithrombin-III	Serpinc1	0.0237732	0.504667	1.51121	0.842556	1.12127	1.04308	1.04537	0.463257	1.2268	0.696728	1.4332	1.31806	0.944725	1.26237		0.188449
P32507	Nectin-2	Pvrl2	-0.55658	-0.455902	2.03429	0.600414	0.152823	-4.22188	-3.55991	1.88471	-4.58459	-1.45768	2.25213	1.39404	1.40098	2.21304		0.79223
P32648	VIP peptides;Intestinal peptide PHI-42;Intestinal peptide PHI-27;Vasoactive intestinal peptide	Vip	-2.13059	-0.792143	0.123789	0.398035	0.0243645	-0.654099	0.727604	-1.19907	-0.15933	0.0700817	0.628969	0.13475	0.437571	-0.140896	+	0.00796234
P32921	Tryptophan--tRNA ligase, cytoplasmic;T1-TrpRS;T2-TrpRS	Wars	2.75093	2.9697	2.69863	3.13754	3.07287	2.91343	2.97652	3.32872	2.6401	3.10627	2.49554	2.5902	2.8983	2.51263		0.961281
P34022	Ran-specific GTPase-activating protein	Ranbp1	2.15114	2.03699	2.39361	2.07764	2.34787	1.72295	2.33971	1.90051	2.28437	2.16851	2.21762	1.971	2.32232	2.0908		0.325707
P34884	Macrophage migration inhibitory factor	Mif	3.1139	2.49579	2.5807	2.9107	3.03357	2.90998	2.5628	2.62496	2.9504	3.34033	2.24997	2.20554	2.24451	1.91323		0.790722
P35230	Regenerating islet-derived protein 3-beta;Regenerating islet-derived protein 3-beta 16.5 kDa form;Regenerating islet-derived protein 3-beta 15 kDa form	Reg3b	-0.664923	-1.35757	-1.53074	-0.42149	-0.564953	-0.931549	-1.27012	-0.583115	-2.18168	-0.867041	-3.06872	-1.15172	-0.988584	-2.26251		0.771887
P35276	Ras-related protein Rab-3D	Rab3d	-0.17658	-0.116754	0.363451	0.120329	-0.202507	-0.103622	-0.0782814	-0.0585213	-0.379978	-0.0296536	-0.143669	0.0825577	-0.0178871	-0.0240555		0.592857
P35278	Ras-related protein Rab-5C	Rab5c	1.67904	1.70983	1.56679	1.69161	1.69446	1.39036	1.66526	1.74224	1.42993	1.44265	1.76503	1.79426	1.49206	1.52043		0.15149
P35279;P61294	Ras-related protein Rab-6A;Ras-related protein Rab-6B	Rab6a;Rab6b	3.03534	2.69494	2.91413	2.71686	2.8798	2.77775	2.56027	2.75961	2.86119	2.71377	2.66148	2.75807	2.64888	2.47931		0.174208
P35282	Ras-related protein Rab-21	Rab21	-1.12953	-0.531082	-1.98196	-1.57559	-1.76082	-3.35862	-1.54577	-0.889837	-2.04521	-1.89158	-1.32814	-0.897947	-1.88812	-4.43563		0.683162
P35293	Ras-related protein Rab-18	Rab18	1.17743	1.2249	0.253754	1.02495	1.03478	0.933283	0.926519	0.903131	0.599531	1.30844	0.703705	0.608192	0.851303	0.706583		0.919378
P35461	Lymphocyte antigen 6G	Ly6g	0.477377	-0.967232	-0.61961	-2.26207	-2.48916	-0.550671	-3.01052	-0.304627	-1.98606	-1.84784	-1.82021	-2.24249	-4.58814	-2.22649		0.0504127
P35486	Pyruvate dehydrogenase E1 component subunit alpha, somatic form, mitochondrial	Pdha1	2.01248	2.36767	1.76278	2.41922	2.45002	1.45189	2.36893	1.60727	1.90108	2.33759	1.90435	1.80675	2.29112	1.87724		0.966405
P35550	rRNA 2-O-methyltransferase fibrillarin	Fbl	-0.301642	0.0638561	0.121494	1.10625	1.05732	-0.92004	0.729544	-0.402019	0.135265	0.427505	-0.489092	0.28664	0.805019	0.489395		0.418273
P35564	Calnexin	Canx	3.4588	3.43969	3.18267	3.46759	3.35757	2.47987	3.27737	2.48651	2.86508	3.27749	3.04529	2.99403	3.17889	2.99499		0.974288
P35700	Peroxiredoxin-1	Prdx1	6.55341	6.54447	5.90332	6.34608	6.27911	6.09665	6.11556	5.56176	5.98297	6.78032	5.81868	5.8785	5.89377	5.54938		0.88589
P35822	Receptor-type tyrosine-protein phosphatase kappa	Ptprk	-3.64133	-2.50009	-1.89285	-2.32287	-1.53425	-1.41443	-1.75285	-2.15645	-1.83947	-2.15584	-1.97877	-3.32288	-2.23467	-1.86659		0.761438
P35917	Vascular endothelial growth factor receptor 3	Flt4	-0.58223	0.729176	0.902233	0.487551	0.653681	0.418711	-0.217373	-3.37111	-0.831577	-0.964672	-3.93016	0.504179	0.0542469	-3.01207		0.563635
P35922	Fragile X mental retardation protein 1 homolog	Fmr1	-2.2511	-2.10905	-1.86468	-2.44738	-2.08095	-2.44182	-3.58293	-3.80966	-2.55187	-1.38271	-3.41716	-4.81357	-2.45186	-3.37413		0.438889
P35951	Low-density lipoprotein receptor	Ldlr	-1.53366	-1.571	-1.05111	-1.83019	-2.15083	-1.60033	-1.67091	-3.63172	-1.82833	-2.04924	-2.11974	-2.53354	-4.20895	-2.87496		0.71202
P35979	60S ribosomal protein L12	Rpl12	2.36756	2.98133	2.70647	3.26069	3.03945	1.77232	2.8419	1.85881	2.31379	3.3375	2.58425	2.50246	2.99885	2.72613		0.57286
P35980	60S ribosomal protein L18	Rpl18	3.07661	3.47724	3.80673	3.88448	4.03642	3.12721	4.06726	3.46233	3.49537	3.80184	3.79043	3.809	4.0701	3.67583		0.116899
P36371	Antigen peptide transporter 2	Tap2	0.483755	1.18112	0.890316	0.497688	0.685848	0.37809	0.604385	0.47287	0.462969	0.802834	0.111744	0.339588	0.697201	0.0593796		0.523253
P36552	Oxygen-dependent coproporphyrinogen-III oxidase, mitochondrial	Cpox	-2.32437	-2.91405	-1.05554	-2.27079	-1.65332	-4.34344	-1.50837	-1.93679	-1.96539	-1.93104	-2.0909	-2.4586	-4.13593	-2.22645		0.248297
P37040	NADPH--cytochrome P450 reductase	Por	0.00917625	0.318701	0.363815	-0.0790462	-0.239733	0.182251	-0.306345	0.520783	-0.110416	0.598284	-0.104721	-0.36071	-0.524528	-0.651703	+	0.0185801
P37804	Transgelin	Tagln	1.72249	2.29338	3.81137	4.38741	6.339	3.12794	7.28383	2.39247	7.19909	3.77802	4.27063	5.704	6.64324	5.07697	+	0.0012936
P38060	Hydroxymethylglutaryl-CoA lyase, mitochondrial	Hmgcl	0.749994	0.149752	-0.509594	0.382153	-0.0231686	-0.39637	0.256369	-0.746929	-0.24593	0.0436974	-0.0381165	-0.785555	0.0661659	-0.539503		0.962117
P38647	Stress-70 protein, mitochondrial	Hspa9	4.32387	4.40573	4.20162	4.57133	4.5587	3.58693	4.46675	3.88765	4.17522	4.72668	4.15272	4.06228	4.42245	4.14931		0.850339
P39054	Dynamin-2	Dnm2	1.39808	1.40198	1.07692	1.23637	1.05583	1.26029	0.943991	0.996036	0.865404	1.34976	1.01681	0.743177	1.21945	0.881079		0.34523
P39061	Collagen alpha-1(XVIII) chain;Endostatin	Col18a1	-0.68911	0.88616	1.28419	1.25515	2.16418	-0.22171	3.98397	-0.064642	0.743288	0.820894	1.39751	2.17381	2.26196	1.34696		0.109364
P39447	Tight junction protein ZO-1	Tjp1	1.02066	0.117762	-0.228367	-0.617523	0.0503273	-1.27915	-0.528795	-0.477482	-1.94148	-0.340021	-0.636461	-1.14822	-0.812294	-1.85563		0.503884
P40124	Adenylyl cyclase-associated protein 1	Cap1	4.44642	4.42479	3.99251	4.08017	4.09915	3.94659	3.89554	4.21813	3.80652	4.22835	3.94155	3.96021	3.75741	3.8099		0.11874
P40142	Transketolase	Tkt	5.65089	6.13453	5.4899	6.05685	6.04406	5.66203	5.73551	5.49322	5.35456	6.10313	5.33787	5.33732	5.66236	5.20993		0.899324
P40237	CD82 antigen	Cd82	-1.31247	-0.768217	-1.31951	-1.02445	-1.73805	-0.816124	-1.75485	-1.1843	-1.50759	-1.66503	-1.54051	-0.721607	-1.9805	-1.46021		0.287645
P40240	CD9 antigen	Cd9	-0.0124474	-0.87244	-0.60758	-0.213371	-0.512064	0.155615	-0.359024	-1.45231	-2.53216	-1.87137	-0.81649	-0.115919	-1.20508	-4.7076		0.61374
P40336	Vacuolar protein sorting-associated protein 26A	Vps26a	-1.59181	-1.27791	-1.94926	-0.737652	-1.26403	-3.94366	-1.13402	-3.62322	-3.71148	-0.817736	-4.45401	-4.4072	-1.75093	-1.73479		0.934147
P41105	60S ribosomal protein L28	Rpl28	0.971483	1.73653	1.67644	2.00204	2.07737	0.46843	1.75394	0.86367	1.30977	1.84216	1.6754	1.67601	1.97289	1.46037		0.271993
P41241	Tyrosine-protein kinase CSK	Csk	-2.75201	-3.03215	-2.65876	-2.0178	-2.8463	-2.64841	-2.89826	-2.72389	-1.90427	-2.95046	-2.71191	-2.67018	-2.58471	-3.07237		0.268009
P42125	Enoyl-CoA delta isomerase 1, mitochondrial	Eci1	1.68302	1.7186	1.11047	1.72993	1.80457	0.885769	1.52704	0.707651	1.38471	1.90932	1.09525	0.722046	1.56322	0.772095		0.989972
P42208	Septin-2	2002-09-01	-0.119925	0.746605	0.558027	0.959562	0.873066	-0.109274	1.01046	-0.426647	0.827431	0.882957	0.467423	0.627123	0.888859	0.585354		0.0751139
P42225	Signal transducer and activator of transcription 1	Stat1	2.25674	2.85656	2.58868	2.60448	2.47562	2.78019	2.46421	2.64822	2.4146	2.79251	2.47747	2.11845	2.34256	2.43274		0.115407
P42227	Signal transducer and activator of transcription 3	Stat3	-1.21503	-0.258547	-0.614019	0.211004	-0.696884	-3.92332	-0.4701	-0.731772	-0.850918	-0.0861797	-0.700872	-0.706951	-0.642883	-0.437586		0.637278
P42669	Transcriptional activator protein Pur-alpha	Pura	0.282148	0.337423	0.0813103	0.597233	0.780567	-0.14156	0.840982	0.617857	-0.155508	0.588011	0.733601	0.299856	0.624407	0.415659		0.627032
P42932	T-complex protein 1 subunit theta	Cct8	3.12957	3.42508	3.4622	3.53734	3.60352	3.07333	3.5907	3.19675	3.16226	3.53758	3.31559	3.44225	3.68172	3.61748		0.327182
P43024	Cytochrome c oxidase subunit 6A1, mitochondrial	Cox6a1	-3.77222	-4.70126	-3.97226	-4.29409	-4.97165	-3.2464	-4.86188	-4.54125	-4.01055	-4.76017	-3.72568	-3.88847	-3.79483	-3.87872		0.955568
P43247	DNA mismatch repair protein Msh2	Msh2	-2.44292	-4.78404	-3.76503	-3.54422	-3.40631	-3.04287	-3.82291	-3.60289	-3.45759	-3.75233	-3.89393	-3.88748	-4.16868	-4.05952		0.783686
P43274	Histone H1.4	Hist1h1e	3.43481	3.51059	3.72423	3.86978	3.84876	3.13511	3.79794	3.21698	4.0217	3.67762	3.8797	3.82732	3.94189	3.77944	+	0.00400743
P43275	Histone H1.1	Hist1h1a	2.13477	2.63544	2.52967	2.57829	2.71577	2.45473	2.77952	1.85214	2.89815	2.56017	2.75189	2.69632	2.58025	2.73271	+	0.00737281
P43276	Histone H1.5	Hist1h1b	3.90066	4.07543	4.28515	4.31693	4.48802	3.66951	4.56768	3.82309	4.3358	4.31126	4.3893	4.39093	4.45411	4.30115	+	0.0116372
P43277	Histone H1.3	Hist1h1d	5.59611	5.78673	6.05809	6.15337	6.35253	5.37211	6.33871	5.37921	6.23744	6.21552	6.26431	6.04837	6.24197	5.98653	+	0.0151956
P43406	Integrin alpha-V;Integrin alpha-V heavy chain;Integrin alpha-V light chain	Itgav	-4.75826	-3.4766	-3.03828	-3.58028	-4.13953	-4.42235	-4.05752	-4.72361	0.219351	-3.78262	-4.55625	-2.78653	-3.92915	-3.70305		0.471559
P45376	Aldose reductase	Akr1b1	2.62471	2.95154	2.75826	3.05898	3.03483	3.12053	3.03991	2.99933	2.73729	2.83237	2.78595	2.75983	2.77678	2.81947		0.663126
P45377	Aldose reductase-related protein 2	Akr1b8	2.66809	2.54383	2.35566	2.23433	2.15673	1.65253	1.97279	2.1247	1.49988	2.46654	1.42306	1.27666	1.9302	0.683144		0.490548
P45591	Cofilin-2	Cfl2	-1.46128	-1.96711	-0.72884	-1.36559	-0.179069	-1.87226	0.57696	-3.79553	-0.104141	-1.33642	-0.706373	-0.552462	0.061203	-1.67623		0.187
P45878	Peptidyl-prolyl cis-trans isomerase FKBP2	Fkbp2	1.15401	0.716152	0.403877	0.483007	0.581451	0.620729	0.141916	0.299641	0.467901	0.828636	0.280771	0.319475	0.452679	0.660614		0.849041
P45952	Medium-chain specific acyl-CoA dehydrogenase, mitochondrial	Acadm	2.37782	2.16459	2.02229	1.92455	1.77271	1.58804	1.74168	2.05834	1.56232	2.13268	1.76491	1.66086	1.82524	1.56637		0.173527
P46061	Ran GTPase-activating protein 1	Rangap1	-0.121475	0.0964279	0.117325	0.94862	0.99914	-0.0736828	0.720806	0.138031	0.449762	0.530355	0.715492	0.257843	0.466307	0.0348988		0.208241
P46412	Glutathione peroxidase 3	Gpx3	-2.52144	-0.836128	-0.111313	-0.17433	0.114363	-0.778227	0.139143	-4.42146	0.84454	0.243753	0.0275631	0.162504	-0.0989609	-0.0953655	+	0.00312959
P46460	Vesicle-fusing ATPase	Nsf	0.577633	1.15448	0.892029	0.938095	0.797417	0.298651	0.981001	0.94768	0.104597	1.02591	0.634678	0.694561	0.707378	0.934013		0.654605
P46467	Vacuolar protein sorting-associated protein 4B	Vps4b	0.663897	0.401335	0.308638	0.472212	0.709511	0.0449295	0.37557	0.0226211	-0.0100803	0.494902	-0.190657	-0.108122	-0.0190296	-0.420324		0.892458
P46471	26S protease regulatory subunit 7	Psmc2	2.20425	2.01443	2.04808	2.21797	2.23218	1.9801	2.30749	2.12718	1.94033	2.22567	2.21973	1.96941	2.08703	1.93666		0.684031
P46638	Ras-related protein Rab-11B	Rab11b	4.18425	3.88469	3.92085	3.67894	3.56556	3.2396	3.49381	3.76585	3.35883	3.38327	3.55995	3.41133	3.27989	3.34207		0.3632
P46656	Adrenodoxin, mitochondrial	Fdx1	-1.52954	-1.61299	-1.1989	-1.78951	-1.97839	-1.07465	-1.72691	-1.64252	-2.11009	-4.07495	-1.79026	-1.65391	-3.08055	-1.44374		0.631147
P46664	Adenylosuccinate synthetase isozyme 2	Adss	-1.54178	0.145006	0.00781441	0.259113	-0.194887	-0.0258484	-0.0391636	0.00719261	0.188522	0.0347366	-0.0263576	0.460581	0.0208301	-0.105135		0.507627
P46735	Unconventional myosin-Ib	Myo1b	-3.71122	-3.66825	-3.00553	-3.50654	-3.75802	-2.79669	-3.56388	-3.44224	-4.91621	-2.40678	-2.92927	-5.11885	-3.67916	-3.80884		0.171191
P46935	E3 ubiquitin-protein ligase NEDD4	Nedd4	-3.37638	-1.66157	-1.33151	-1.38449	-1.4058	-1.91987	-1.11985	-1.3855	-1.70741	-1.65552	-1.04613	-1.58843	-1.3759	-0.857632		0.389968
P46978	Dolichyl-diphosphooligosaccharide--protein glycosyltransferase subunit STT3A	Stt3a	0.0379276	0.494387	-0.12068	0.784325	0.723471	-0.60861	0.179976	-0.204201	0.455616	0.623241	-0.281204	0.117064	0.429184	-0.0899239		0.867752
P47199	Quinone oxidoreductase	Cryz	-1.07079	-0.826006	-1.72422	-1.43372	-1.47278	-2.60329	-2.18361	-1.95992	-2.45106	-2.15958	-1.20537	-1.09878	-2.52802	-1.3593		0.510303
P47226	Testin	Tes	-0.0838985	0.197458	-0.380695	-0.212166	0.099575	-0.292234	0.823162	0.578176	-0.631584	0.110121	0.37657	0.624987	0.587519	0.00917244		0.889051
P47713	Cytosolic phospholipase A2;Phospholipase A2;Lysophospholipase	Pla2g4a	-3.88209	-4.62851	-3.29242	-3.11521	-4.52162	-4.35301	-3.12878	-4.15783	-3.37887	-4.77489	-3.27541	-3.24208	-3.76249	-3.79172		0.429644
P47738	Aldehyde dehydrogenase, mitochondrial	Aldh2	5.66185	6.06001	5.75454	5.94273	5.80424	5.37892	5.57934	5.52305	5.21875	5.86579	5.32438	5.29755	5.57887	5.19381		0.802745
P47740	Fatty aldehyde dehydrogenase	Aldh3a2	0.379446	0.76009	-0.0582523	0.953405	0.597574	-0.526285	0.341852	-1.14761	-0.721676	0.671118	-1.49233	-0.18647	0.361395	-0.213423		0.983029
P47753	F-actin-capping protein subunit alpha-1	Capza1	1.91748	2.05053	2.0646	2.00685	1.92226	1.5989	1.78315	1.73236	1.64826	1.97979	1.44326	1.32713	1.78531	1.32317		0.74192
P47754	F-actin-capping protein subunit alpha-2	Capza2	3.48969	3.2495	3.20379	3.1035	3.05538	3.04256	3.07765	3.16221	2.94251	3.12882	3.15493	3.03715	3.03897	2.78805		0.215626
P47757	F-actin-capping protein subunit beta	Capzb	3.57348	3.0606	2.71878	2.88325	3.2357	3.07346	2.85588	2.20705	2.73311	3.46774	2.50867	2.57441	2.64087	1.78913		0.804747
P47791	Glutathione reductase, mitochondrial	Gsr	2.33083	2.74266	2.4735	2.77185	2.64454	2.37389	2.56802	2.51237	2.05105	2.79685	2.37613	2.15902	2.49375	2.09775		0.810628
P47802	Metaxin-1	Mtx1	-2.55945	-1.75644	-1.43161	-1.13338	-1.10694	-1.35144	-1.70122	-4.8397	-4.5069	-1.6425	-2.42245	-1.50403	-1.97321	-1.64931		0.221285
P47811	Mitogen-activated protein kinase 14	Mapk14	-2.25754	-2.32664	-2.08548	-2.50573	-2.34918	-1.27817	-2.38901	-2.10209	-2.34795	-2.66633	-1.98432	-2.3153	-2.55655	-2.17966		0.666651
P47856	Glutamine--fructose-6-phosphate aminotransferase [isomerizing] 1	Gfpt1	5.32572	5.47252	4.75452	5.08148	4.84954	4.79784	4.44615	4.93236	4.15495	5.3732	4.32799	4.1764	4.59689	4.02342		0.259011
P47911	60S ribosomal protein L6	Rpl6	3.1983	3.9176	3.72021	3.99001	3.7764	2.67931	3.7191	2.83135	3.32101	3.99863	3.24732	3.20694	3.78184	3.03336		0.724283
P47915	60S ribosomal protein L29	Rpl29	1.13338	1.85594	1.64675	2.14799	2.37797	1.92929	2.50254	1.43451	2.4511	2.37742	2.16168	2.01929	2.12129	1.48334		0.268347
P47941	Crk-like protein	Crkl	-0.895882	-1.08107	-0.885752	-1.95525	-1.62651	-1.01141	-1.70325	-1.53383	-0.912153	-1.21114	-1.62225	-1.86369	-1.49457	-1.59797		0.091852
P47955	60S acidic ribosomal protein P1	Rplp1	3.50876	3.34461	3.53839	3.22815	3.08636	2.32348	3.09641	2.38141	3.13755	3.33996	2.69632	2.56305	2.79151	2.17375		0.830257
P47962	60S ribosomal protein L5	Rpl5	2.84446	3.31966	3.30177	3.48549	3.36786	2.50692	3.57676	2.8322	3.25519	3.69064	3.14438	3.0704	3.57088	3.26758		0.288838
P47963	60S ribosomal protein L13	Rpl13	2.96868	3.32408	3.41422	3.59337	3.65958	2.59665	3.70486	3.01948	2.9811	3.33088	3.47881	3.50465	3.4638	3.48415		0.140037
P47964	60S ribosomal protein L36	Rpl36	-0.405932	0.678776	0.876175	0.988117	1.10864	-1.69927	1.33551	0.784788	-1.4974	-0.942938	0.730513	0.578619	0.97014	1.0276		0.670182
P47968	Ribose-5-phosphate isomerase	Rpia	-0.918844	-1.44681	-1.90928	-1.05348	-1.74291	-1.65379	-1.66338	-4.74984	-1.87933	-0.733858	-3.87854	-3.40771	-2.06122	-3.51653		0.91282
P48024;Q9CXU9	Eukaryotic translation initiation factor 1;Eukaryotic translation initiation factor 1b	Eif1;Eif1b	0.706518	0.161274	0.19511	0.52232	0.337089	-1.13699	0.199964	-0.233847	-0.12487	0.449583	-0.0265312	-3.54519	0.351807	-0.126686		0.642448
P48025	Tyrosine-protein kinase SYK	Syk	-2.29596	-1.52542	-1.87834	-1.96124	-1.94565	-1.7322	-2.30344	-1.58293	-2.58233	-1.23597	-2.00195	-1.83387	-2.09625	-2.31947		0.178284
P48036	Annexin A5	Anxa5	3.41689	3.80153	4.15885	3.87031	3.99303	3.10961	3.93164	2.96264	4.09322	3.78953	4.04135	3.92107	3.65458	3.82684		0.127862
P48193	Protein 4.1	Epb41	-1.68701	-1.40871	-1.50912	-1.20058	-1.36733	-4.00662	-3.14201	-4.39014	-3.42992	-2.2459	-4.57373	-3.55746	-1.43321	-1.61751		0.992055
P48428	Tubulin-specific chaperone A	Tbca	0.919815	0.217676	-0.951794	0.152765	0.695686	1.52934	-0.920158	-0.781109	1.13042	0.670895	-0.518488	-0.0869102	-0.241701	-0.51655		0.656261
P48678	Prelamin-A/C;Lamin-A/C	Lmna	6.04497	6.2678	6.45555	6.21458	6.232	5.76578	6.22753	6.11583	6.04164	6.15617	6.26276	6.10305	5.9998	5.93021		0.624588
P48722	Heat shock 70 kDa protein 4L	Hspa4l	0.543734	0.138699	-0.0630302	0.227692	0.596481	-0.401085	-0.147257	-0.653286	-0.561508	0.246609	-0.652498	-0.881924	0.0282192	-0.630754		0.989438
P48758	Carbonyl reductase [NADPH] 1	Cbr1	5.74231	5.70625	5.07443	5.48622	5.27413	5.02906	5.07865	4.92272	4.62334	5.34941	4.81266	4.50661	4.98013	4.45416		0.697536
P48771	Cytochrome c oxidase subunit 7A2, mitochondrial	Cox7a2	3.78774	2.79062	2.20164	2.62067	2.65477	2.23213	2.00198	1.28899	2.49856	3.19286	2.54186	2.00544	1.56492	2.17839		0.964207
P48774	Glutathione S-transferase Mu 5	Gstm5	-0.122997	-0.0394135	-0.0281544	-0.106175	0.0102425	-0.391367	-0.16691	0.0326309	0.290039	-0.334215	0.284811	0.322267	-0.252584	0.0353241		0.697335
P48962	ADP/ATP translocase 1	Slc25a4	-3.2699	-1.60286	-0.368343	-0.213327	0.212118	-2.57448	0.516113	-2.69463	-0.358126	-0.308313	-0.523457	-0.450365	0.438311	-0.607975	+	0.00310501
P49312	Heterogeneous nuclear ribonucleoprotein A1;Heterogeneous nuclear ribonucleoprotein A1, N-terminally processed	Hnrnpa1	3.12209	3.19567	3.05399	3.50526	3.44644	2.45715	3.42995	2.35887	2.84834	3.34922	3.13915	2.68863	3.35896	2.87783		0.804807
P49442	Inositol polyphosphate 1-phosphatase	Inpp1	-2.59741	-2.95315	-2.62734	-3.23473	-3.1822	-2.27334	-2.75094	-2.44581	-2.67307	-3.25999	-2.98278	-2.81859	-2.97238	-3.17408		0.515382
P49443;P36993	Protein phosphatase 1A;Protein phosphatase 1B	Ppm1a;Ppm1b	-1.58078	-2.62539	-2.79114	-2.22438	-2.45248	-1.67421	-4.61208	-3.7499	-1.82935	-2.11107	-3.45215	-2.20249	-3.19816	-4.58266		0.191121
P49615;P11440;Q80YP0;P30285;Q64261;P97377;Q99J95;Q3V3A1;Q04899;O35495;Q04735;Q8K0D0;Q14AX6;Q69ZA1	Cyclin-dependent-like kinase 5;Cyclin-dependent kinase 1;Cyclin-dependent kinase 3;Cyclin-dependent kinase 4;Cyclin-dependent kinase 6;Cyclin-dependent kinase 2;Cyclin-dependent kinase 9;Cyclin-dependent kinase 15;Cyclin-dependent kinase 18;Cyclin-dependent kinase 14;Cyclin-dependent kinase 16;Cyclin-dependent kinase 17;Cyclin-dependent kinase 12;Cyclin-dependent kinase 13	Cdk5;Cdk1;Cdk3;Cdk4;Cdk6;Cdk2;Cdk9;Cdk15;Cdk18;Cdk14;Cdk16;Cdk17;Cdk12;Cdk13	-3.05127	-1.72293	-2.36377	-1.47658	-1.03056	-2.2537	-0.944868	-2.26341	-1.96847	-1.26894	-1.65701	-1.6502	-1.04046	-1.65933		0.271714
P49710	Hematopoietic lineage cell-specific protein	Hcls1	-3.07982	-2.49799	-1.14195	-2.65312	-1.70589	-2.4277	-2.21563	-3.26775	-1.74295	-2.52841	-2.08225	-1.10833	-2.48472	-2.03402		0.115902
P49717	DNA replication licensing factor MCM4	Mcm4	-3.96903	-3.81352	-2.48153	-2.73878	-2.90017	-3.13512	-2.64168	-4.53601	-2.72815	-3.17168	-4.57188	-3.49751	-3.23963	-2.65443		0.269393
P49718	DNA replication licensing factor MCM5	Mcm5	-1.27721	-2.92434	-2.08111	-1.16255	-0.814768	-3.60765	-1.39713	-4.07396	-1.59729	-1.13273	-1.64559	-0.999163	-0.631233	-0.698353		0.177011
P49722	Proteasome subunit alpha type-2	Psma2	1.74433	1.75501	1.61292	1.57068	1.59458	1.41079	1.39544	1.41655	1.33258	2.15713	1.02517	1.19677	1.40628	0.731356		0.355767
P49817	Caveolin-1	Cav1	-0.347326	0.78462	1.8779	1.89179	2.41434	0.613846	2.39502	-0.394659	2.15646	1.62428	2.14641	2.22263	1.82184	1.41279	+	0.000424978
P49935	Pro-cathepsin H;Cathepsin H mini chain;Cathepsin H;Cathepsin H heavy chain;Cathepsin H light chain	Ctsh	-1.28452	-1.22574	-0.380627	-1.01768	-1.02472	-0.341242	-1.00878	-1.68879	-0.461565	-0.313683	-1.19701	-0.830555	-1.35345	-0.908789		0.229872
P50247	Adenosylhomocysteinase	Ahcy	3.27606	3.85572	3.51029	4.06792	4.00503	3.48132	3.82168	3.64475	3.43114	3.81898	3.66475	3.80007	3.87468	3.68254		0.610204
P50295	Arylamine N-acetyltransferase 2	Nat2	-1.3385	-1.73652	-1.91345	-1.69712	-1.34492	-1.71911	-1.76002	-1.93172	-2.73028	-1.91013	-2.52439	-3.73936	-2.06982	-5.16678		0.733715
P50396	Rab GDP dissociation inhibitor alpha	Gdi1	-1.56209	-1.14943	-1.31484	-1.11828	-1.13403	-1.05726	-0.643259	-0.9156	-1.21274	-0.39271	-1.16762	-0.633001	-0.639795	-1.34394		0.94436
P50431	Serine hydroxymethyltransferase, cytosolic	Shmt1	1.25725	1.27777	1.66106	2.00766	2.20694	1.28109	2.04275	1.88101	1.49486	1.66697	1.3178	1.68337	1.95128	1.60298		0.598391
P50446;Q9Z331	Keratin, type II cytoskeletal 6A;Keratin, type II cytoskeletal 6B	Krt6a;Krt6b	-2.22061	-2.02811	-0.0260334	-1.56118	0.158724	-1.10834	-1.34858	-0.0396919	0.6353	-0.222399	3.10652	-0.887304	1.16964	0.771915		0.667098
P50516	V-type proton ATPase catalytic subunit A	Atp6v1a	2.27255	2.20633	2.25334	2.2848	2.11604	2.36058	1.93429	2.49594	1.88377	2.05843	1.88781	2.1147	2.16953	1.6014		0.145204
P50518	V-type proton ATPase subunit E 1	Atp6v1e1	0.107618	0.204586	-0.660585	-0.615662	-1.01092	-1.08514	-1.44636	-1.3688	-0.436653	0.260384	-0.18321	-1.48238	-1.35473	-0.283245		0.796856
P50543	Protein S100-A11	S100a11	2.26112	1.81227	2.61484	2.35255	2.65662	2.94509	2.28039	1.98351	2.31344	2.93053	2.27994	1.77191	1.91547	1.71003		0.680255
P50544	Very long-chain specific acyl-CoA dehydrogenase, mitochondrial	Acadvl	1.9452	2.06962	1.47842	1.75659	1.34197	1.0289	1.49353	1.22303	0.964132	1.99568	1.2283	1.35773	1.40543	1.28209		0.871758
P50580	Proliferation-associated protein 2G4	Pa2g4	1.79791	2.30447	1.80585	2.36095	2.34428	1.60004	2.31966	1.68116	1.95034	2.38053	2.02458	1.88268	1.99593	1.94586		0.78814
P51125	Calpastatin	Cast	1.64574	1.05	1.30946	1.05393	1.07533	0.812464	0.486227	0.525759	1.07341	1.27564	0.603142	0.851437	0.0608673	-0.0569763		0.395794
P51150	Ras-related protein Rab-7a	Rab7a	2.92543	3.21563	2.95915	2.79575	2.77915	2.73063	2.82082	2.76292	2.71632	3.08367	2.52703	2.43312	2.84284	2.14929		0.425675
P51162	Gastrotropin	Fabp6	-1.83652	-3.80991	-0.896858	-2.16216	-1.92985	-1.03901	-2.16208	-3.81537	-1.7928	-2.11145	-1.25715	-1.65532	-2.36579	-1.79896		0.859511
P51174	Long-chain specific acyl-CoA dehydrogenase, mitochondrial	Acadl	3.18233	3.32009	2.51654	2.84993	2.65396	2.69499	2.44858	2.57088	2.61403	2.96122	2.1713	2.32429	2.50518	2.14929		0.473736
P51410	60S ribosomal protein L9	Rpl9	1.65647	1.63295	1.49835	1.52888	1.9865	0.914612	0.841053	0.854591	1.41962	2.1009	1.09475	1.27953	1.67234	1.05267		0.503593
P51432	1-phosphatidylinositol 4,5-bisphosphate phosphodiesterase beta-3	Plcb3	1.56724	2.2438	1.89466	2.063	2.16058	1.87346	1.75524	2.16897	1.57639	2.19029	1.94677	1.86272	1.52386	1.92946		0.380957
P51437	Cathelin-related antimicrobial peptide	Camp	-2.14101	-2.44492	-1.85488	-2.49828	-4.30865	-2.34323	-5.42017	-1.21512	-1.86184	-2.44168	-1.86364	-1.30087	-2.25929	-2.19025		0.704095
P51658	Estradiol 17-beta-dehydrogenase 2	Hsd17b2	0.0940208	0.574028	-0.404137	0.0917492	0.0411606	-1.5876	-0.972637	-0.33041	-1.50674	0.4685	-1.13646	-1.47745	-1.64786	-1.73503		0.4943
P51660	Peroxisomal multifunctional enzyme type 2;(3R)-hydroxyacyl-CoA dehydrogenase;Enoyl-CoA hydratase 2	Hsd17b4	0.452217	0.858286	0.596966	0.77309	0.566217	0.145687	0.639473	0.678429	0.37014	0.930082	0.697285	0.455538	1.03699	0.617603		0.926652
P51661	Corticosteroid 11-beta-dehydrogenase isozyme 2	Hsd11b2	1.84855	2.25816	2.03518	2.32162	2.34545	1.40239	2.04532	1.97496	1.19346	2.40941	1.86933	1.78514	2.23491	1.67098		0.898899
P51807	Dynein light chain Tctex-type 1	Dynlt1	-0.789347	-0.583178	-0.832487	-1.23673	-1.42084	-2.23873	-1.62131	-1.75735	-1.92061	-0.84371	-4.10139	-1.73831	-1.20693	-1.89021		0.658887
P51855	Glutathione synthetase	Gss	2.26751	2.54279	2.64229	2.58196	2.42555	2.77463	2.3699	2.80049	2.33483	2.39888	2.39291	2.19546	2.08348	2.1264		0.363237
P51859	Hepatoma-derived growth factor	Hdgf	1.32502	1.50341	1.19515	1.51822	1.33499	1.04202	1.38138	0.208672	1.57424	1.49522	1.33307	1.25164	1.29174	0.747316		0.618908
P51863	V-type proton ATPase subunit d 1	Atp6v0d1	-0.751673	-0.779507	-0.862656	-0.420586	-0.844996	-0.861422	-0.580151	-1.14939	-1.10931	-1.35256	-0.843235	-0.536299	-0.887562	-0.959619		0.513577
P51881	ADP/ATP translocase 2;ADP/ATP translocase 2, N-terminally processed	Slc25a5	6.64322	6.80845	6.45715	6.48531	6.4294	5.87697	6.23215	6.28261	5.78643	6.72258	6.1406	6.03481	6.3098	5.86031		0.692071
P51885	Lumican	Lum	1.19014	2.23404	3.14949	2.62355	2.9069	1.92695	2.91213	0.831049	3.31047	2.4161	3.22888	3.35609	2.76434	3.21792	+	0.00406425
P51912	Neutral amino acid transporter B(0)	Slc1a5	-3.67991	-3.60681	-2.7272	-2.70458	-2.96106	-2.95585	-2.53501	-3.33393	-3.43842	-2.4943	-3.77009	-3.29535	-2.86974	-3.30355		0.582173
P52196	Thiosulfate sulfurtransferase	Tst	3.23264	3.13638	2.76899	3.19715	3.00096	2.06611	2.96026	2.69115	2.25595	3.02004	2.49607	2.32544	2.88143	2.37607		0.96158
P52293	Importin subunit alpha-1	Kpna2	-2.65576	-3.98026	-4.03481	-3.05173	-2.90345	-4.91852	-2.85081	-3.85004	-3.33949	-2.7439	-4.29064	-2.81662	-2.87596	-3.71125		0.42801
P52480	Pyruvate kinase PKM	Pkm	6.8797	6.73911	6.01864	5.87958	5.69322	6.76397	5.49905	6.41369	5.82026	6.35343	5.56893	5.69425	5.42723	5.33491	+	0.00181759
P52503	NADH dehydrogenase [ubiquinone] iron-sulfur protein 6, mitochondrial	Ndufs6	2.61105	2.26891	2.07354	1.75001	2.07177	0.592615	1.84628	1.38429	1.63618	2.10389	2.14719	1.64125	1.72027	1.38259		0.907642
P52624	Uridine phosphorylase 1	Upp1	4.55896	4.28529	3.25841	3.41933	2.92699	3.11894	2.39378	4.29006	2.07004	3.44359	2.82749	2.4698	2.48657	2.45064	+	0.0094539
P52795	Ephrin-B1	Efnb1	-1.19799	-1.38509	-1.42028	-1.71106	-1.59193	-1.87471	-2.38413	-2.09366	-1.99733	-1.44439	-2.36345	-2.48556	-1.97567	-2.07916		0.498211
P52825	Carnitine O-palmitoyltransferase 2, mitochondrial	Cpt2	0.640331	1.05715	0.167004	0.470821	-0.052536	-0.689205	-0.0138073	-0.00315666	-1.20422	0.268614	-0.311441	-1.39825	0.169466	-0.315662		0.746508
P52840	Sulfotransferase 1A1	Sult1a1	1.74922	1.91732	1.30794	1.52614	1.35858	1.30156	0.927914	0.764641	1.25128	1.89325	0.471466	1.09786	1.29735	0.933556		0.676527
P53026	60S ribosomal protein L10a	Rpl10a	2.96988	2.86808	2.42449	3.08242	2.58175	1.90854	2.73153	1.34453	2.18132	2.94619	1.09579	1.98507	2.66659	1.43582		0.987637
P53395	Lipoamide acyltransferase component of branched-chain alpha-keto acid dehydrogenase complex, mitochondrial	Dbt	-0.426525	-0.516565	-0.456974	-1.29409	-2.87993	0.143339	-1.17858	1.46152	-1.38786	0.219637	-0.0991707	-0.318516	-0.593319	-3.11579		0.331907
P53657	Pyruvate kinase PKLR	Pklr	2.05652	1.94155	1.63433	1.38892	1.21537	1.70352	0.914553	1.85125	0.937876	1.71572	1.33347	1.15037	1.25809	1.19933	+	0.00190757
P53810	Phosphatidylinositol transfer protein alpha isoform	Pitpna	0.768749	0.270803	0.0237274	0.00363922	-0.00521469	0.258411	-0.185593	0.0535698	-0.2351	0.538595	-0.919691	-0.933821	-0.133585	-0.470745		0.289235
P53811	Phosphatidylinositol transfer protein beta isoform	Pitpnb	-0.582413	0.520384	-0.563131	0.127739	0.183369	-1.80427	0.461836	-0.0109482	-1.5598	-0.560942	-1.15214	-0.485451	0.112902	-1.02556		0.994225
P53986	Monocarboxylate transporter 1	Slc16a1	0.967325	1.33344	0.717978	0.965496	0.852814	1.17698	0.791594	1.04637	0.546377	0.718214	0.397425	0.910118	0.709831	0.658018		0.0633433
P53994	Ras-related protein Rab-2A	Rab2a	1.93951	2.26277	1.91275	2.38147	2.04679	1.71409	1.66742	1.9685	1.63522	2.18599	1.37571	1.99577	1.90875	1.73251		0.900822
P53996	Cellular nucleic acid-binding protein	Cnbp	-1.11973	0.210747	0.364828	0.385269	0.555512	-0.176605	0.654217	-0.46351	0.343716	0.418072	0.176228	-0.040575	0.416832	0		0.0617667
P54071	Isocitrate dehydrogenase [NADP], mitochondrial	Idh2	2.91527	3.21839	2.7103	3.26434	3.15584	2.39433	2.98943	2.3312	2.79638	3.47176	2.39527	2.49561	2.77865	2.32458		0.966384
P54116	Erythrocyte band 7 integral membrane protein	Stom	1.2177	0.43638	-0.259441	-0.546499	-1.48329	-0.15621	-1.13518	0.0367107	-1.09405	-1.02472	-0.301977	-0.354528	-1.2078	-1.21059		0.0631917
P54227	Stathmin	Stmn1	-0.383923	-0.666401	0.726404	0.665655	0.73584	0.212641	1.21987	-0.882412	1.34431	0.356386	0.70373	0.525278	0.997377	-0.0883007		0.0655675
P54320	Elastin	Eln	-4.29326	-2.40678	-0.661737	-0.34564	-0.222826	-1.19815	0.0705128	-4.83769	0.394165	-0.718185	-0.366589	0.452259	-0.104715	0.338087	+	8.7407e-05
P54728	UV excision repair protein RAD23 homolog B	Rad23b	2.10379	1.1848	1.68047	1.04349	1.18959	0.764975	1.47312	1.26412	1.48343	1.52795	1.6073	1.4366	1.18702	0.564953		0.543428
P54775	26S protease regulatory subunit 6B	Psmc4	1.55354	1.51233	1.36834	1.51263	1.36296	1.13377	0.831951	0.83765	1.25753	2.11215	0.847355	0.543388	0.623772	0.468304		0.417883
P54822	Adenylosuccinate lyase	Adsl	-0.295401	0.0132141	-0.308893	-0.00250816	0.369326	0.065752	-0.327444	-0.410591	0.00877571	0.234686	-0.7187	-0.469419	-0.0516357	-0.560701		0.651136
P54823	Probable ATP-dependent RNA helicase DDX6	Ddx6	-0.436482	0.0824909	-0.193891	0.37352	-0.0408707	-0.772303	-0.063797	-0.927471	-0.566448	0.448669	-0.793709	-0.333006	0.11311	-0.210392		0.791225
P54923	[Protein ADP-ribosylarginine] hydrolase	Adprh	-2.89737	-3.94758	-1.61491	-3.72674	-3.50395	-1.45362	-2.1475	-1.96154	-2.96524	-2.50396	-2.40104	-1.65361	-2.30833	-1.92013		0.93146
P55002	Microfibrillar-associated protein 2	Mfap2	-3.54435	-2.87247	-1.61758	-1.54906	-1.35945	-3.49532	-1.29119	-4.62184	-4.46491	-2.36673	-2.13248	-4.31613	-1.52114	-1.19025		0.365308
P55012	Solute carrier family 12 member 2	Slc12a2	-2.1457	0.188803	0.872311	1.34172	1.30469	-0.78985	1.68169	-0.827623	1.49886	1.38408	1.15158	1.13236	1.37175	1.3168	+	0.00263873
P55095	Glucagon;Glicentin;Glicentin-related polypeptide;Oxyntomodulin;Glucagon;Glucagon-like peptide 1;Glucagon-like peptide 1(7-37);Glucagon-like peptide 1(7-36);Glucagon-like peptide 2	Gcg	0.681467	-0.0897484	-0.0271473	1.09952	1.21803	-1.91496	1.06642	-4.09509	0.200052	1.13973	-0.288235	-0.651417	1.12221	-0.327818		0.688396
P55096	ATP-binding cassette sub-family D member 3	Abcd3	0.0521488	0.255472	0.212784	0.114538	-0.136843	-0.41379	-0.423668	-0.32935	-0.208473	0.333246	-0.396605	-0.296639	-0.156914	-0.689394		0.248821
P55258	Ras-related protein Rab-8A	Rab8a	0.0212002	0.213816	0.233923	0.361042	0.354462	-0.0610485	-0.121473	-0.100115	-0.0301914	0.485392	-0.882256	-0.450888	-0.790766	-0.923851		0.651038
P55264	Adenosine kinase	Adk	1.03668	1.64021	1.02324	1.46035	1.46707	0.630005	1.45149	1.04629	0.810848	1.23156	0.641655	0.784119	1.72429	0.653423		0.999199
P55292	Desmocollin-2	Dsc2	0.853355	0.754967	0.227179	-0.104639	-0.378616	-0.0911541	-0.26576	-0.304775	-0.669645	0.396854	-0.511827	-0.0258121	-0.134052	-0.609438		0.384371
P55302	Alpha-2-macroglobulin receptor-associated protein	Lrpap1	-0.875284	-1.56093	-1.11036	-1.0428	-1.06952	-1.82158	-1.16831	-2.33531	-1.26593	-1.35457	-1.77655	-2.18307	-1.54676	-2.05554		0.98126
P55772	Ectonucleoside triphosphate diphosphohydrolase 1	Entpd1	-3.1597	-2.62577	-2.28586	-1.60636	-1.1214	-3.14395	-2.36003	-4.34493	-1.12651	-2.78076	-3.8587	-1.91257	-1.12635	-1.50915		0.111292
P55821	Stathmin-2	Stmn2	-2.2835	-2.34083	-0.927328	-1.63397	-0.966017	-2.409	-1.10005	-4.18171	-1.09524	-2.28391	-1.13721	-1.185	-1.7958	-1.46984		0.121675
P56135	ATP synthase subunit f, mitochondrial	Atp5j2	3.06994	2.79346	2.6058	2.80287	2.60405	2.33107	2.60797	2.55606	2.42684	2.80398	2.58944	2.51296	2.59425	2.46089		0.741539
P56212	cAMP-regulated phosphoprotein 19	Arpp19	0.0938511	-0.662699	-1.24542	-0.712801	-0.168892	-2.813	-0.811323	-3.6504	-0.0957413	-0.0184631	-0.969631	-0.702356	-0.893786	-4.0969		0.761441
P56376	Acylphosphatase-1	Acyp1	-1.21313	-1.80949	-1.45855	-1.29934	-1.23238	-1.56596	-0.999018	-1.7931	-1.15341	-1.36756	-1.18511	-1.81386	-1.07356	-1.45159		0.41029
P56379	6.8 kDa mitochondrial proteolipid	Mp68	1.89487	1.52076	0.283447	0.924349	1.0379	0.829544	0.587585	-0.0998135	1.37703	1.44226	0.0546493	0.596897	0.265215	-0.00100326		0.929108
P56380	Bis(5-nucleosyl)-tetraphosphatase [asymmetrical]	Nudt2	-2.7093	-2.53113	-2.3084	-2.22601	-2.48434	-2.70488	-2.6276	-2.30581	-2.60741	-2.50406	-2.65577	-2.55562	-2.76249	-2.80783		0.576277
P56382	ATP synthase subunit epsilon, mitochondrial	Atp5e	2.42322	2.37547	2.16624	2.48249	2.43239	0.73152	2.30345	2.06498	1.74689	1.74344	2.071	2.04058	2.03864	1.60713		0.802085
Q9CR84;P56384;P56383	ATP synthase F(0) complex subunit C1, mitochondrial;ATP synthase F(0) complex subunit C3, mitochondrial;ATP synthase F(0) complex subunit C2, mitochondrial	Atp5g1;Atp5g3;Atp5g2	-2.32517	-9.23624	-1.26707	-3.63296	-3.44454	-3.72123	-3.81345	-3.46159	-3.41515	-9.31358	-3.5513	-2.94713	-4.77719	-3.42796		0.81608
P56391	Cytochrome c oxidase subunit 6B1	Cox6b1	4.9985	4.51398	4.39994	4.24068	4.02074	3.2235	3.78551	3.40082	3.71857	3.97504	3.83625	3.71964	3.69863	3.58808		0.937041
P56392	Cytochrome c oxidase subunit 7A1, mitochondrial	Cox7a1	0.724647	0.500738	0.1045	-0.45981	-0.439648	-1.32356	-1.05049	-0.171618	-3.91085	-0.402023	-3.51054	-4.9365	-0.741596	-1.12155		0.569867
P56394	Cytochrome c oxidase copper chaperone	Cox17	0.468271	0.304373	-0.40049	-0.116522	-0.495302	-0.344315	-0.479595	-0.411926	-0.212984	-0.00078392	-0.429272	-0.196344	-0.494076	-0.506231		0.720286
P56395	Cytochrome b5	Cyb5a	2.2994	2.04131	2.33589	2.04158	1.98978	1.31521	1.85588	1.34733	2.02318	1.70587	1.94077	1.94481	1.82298	1.64234		0.944892
P56399	Ubiquitin carboxyl-terminal hydrolase 5	Usp5	0.621479	1.22557	1.14084	1.38443	1.54003	1.58604	1.36706	1.41873	1.04865	1.3324	1.22572	1.10029	1.36282	1.14586		0.889961
P56480	ATP synthase subunit beta, mitochondrial	Atp5b	7.45193	7.17423	6.50678	6.99416	6.76596	6.34971	6.41091	6.15993	6.66505	7.19003	5.87009	5.88643	6.15471	5.50972		0.800867
P56528	ADP-ribosyl cyclase/cyclic ADP-ribose hydrolase 1	Cd38	2.65869	2.43117	1.91676	1.50082	1.73472	1.22338	1.004	1.40175	0.705986	1.82698	1.19745	0.997251	1.37253	0.773882		0.371659
P56546	C-terminal-binding protein 2	Ctbp2	-1.12177	-0.762016	-1.60779	-1.06214	-0.883135	-1.03463	-1.17986	-2.13039	-1.60561	-0.858845	-1.29777	-3.22233	-1.21116	-3.53738		0.740325
P56565	Protein S100-A1	S100a1	-1.61647	-3.48179	-2.26689	-3.80811	-3.55056	-3.44176	-4.7273	-3.60132	-3.88787	-3.42096	-3.84027	-3.21227	-4.18632	-5.1919		0.0858127
P56677	Suppressor of tumorigenicity 14 protein homolog	St14	1.28818	1.17428	0.0514755	-0.067831	0.151255	-0.215601	-0.238049	-0.437271	-1.64915	0.264246	-3.98233	-0.864945	-0.741848	-1.5735		0.480779
P56812	Programmed cell death protein 5	Pdcd5	1.20603	0.54698	0.735251	0.455864	0.66569	-0.300169	0.0561829	-0.660189	0.122612	0.377243	0.0213852	-0.631668	-0.00863266	-0.412815		0.951758
P56959	RNA-binding protein FUS	Fus	1.67572	1.77945	2.11632	2.07869	2.20383	0.509701	2.08975	0.682415	1.7601	2.23444	1.25173	1.27024	2.01466	1.16926		0.629747
P57016	Ladinin-1	Lad1	2.88454	2.93263	2.70344	2.74139	2.33293	1.99714	2.52151	2.48543	1.85989	2.5456	2.58304	2.40471	2.44218	2.30883		0.660042
P57716	Nicastrin	Ncstn	0.461977	-0.461746	0.314594	0.123323	0.0238438	-0.353943	-0.366728	0.0392551	-0.810915	0.142447	-0.242964	-0.606646	-0.786526	-0.315336	+	0.0243706
P57759	Endoplasmic reticulum resident protein 29	Erp29	1.0908	0.594755	0.773584	0.310621	0.619492	0.235266	0.686035	-0.121414	0.574896	0.545811	0.401735	0.387997	0.416964	0.228937		0.9886
P57776	Elongation factor 1-delta	Eef1d	4.10317	3.95836	4.14356	3.84586	4.03776	3.43165	3.94359	3.58347	3.68526	3.78875	3.78697	3.6997	3.73722	3.6179		0.932269
P57780	Alpha-actinin-4	Actn4	7.19356	6.64371	6.19401	6.07085	6.00544	5.76567	5.93154	6.19204	5.706	6.22969	5.66911	5.67156	5.7797	5.33502		0.286156
P57784	U2 small nuclear ribonucleoprotein A	Snrpa1	-0.67852	0.177635	-0.455402	0.250147	-0.504849	-1.13851	0.0474548	-1.13927	-0.234343	-1.21407	-0.335295	-0.589292	-0.145811	-0.741085		0.59341
P58021	Transmembrane 9 superfamily member 2	Tm9sf2	3.0238	3.09451	2.61722	2.81732	2.83388	1.82689	2.33372	2.56206	1.60441	3.16392	1.88191	1.84661	1.83573	1.60914		0.460023
P58044	Isopentenyl-diphosphate Delta-isomerase 1	Idi1	1.99116	1.88883	1.80795	1.87234	1.80986	1.96422	1.67222	1.84947	1.91227	1.8911	1.29798	1.54861	1.51609	1.41992		0.473258
P58064	28S ribosomal protein S6, mitochondrial	Mrps6	-1.83338	-1.41649	-2.07189	-1.32572	-1.36443	-3.57881	-1.94127	-4.56275	-2.00606	-1.43276	-2.49698	-1.2923	-1.7661	-2.85477		0.656241
P58137	Acyl-coenzyme A thioesterase 8	Acot8	-0.573568	-0.290962	-1.19354	-0.396742	-0.808613	-1.34926	-0.633886	-0.773466	-1.40398	-0.251701	-1.98903	-1.79285	-0.77182	-1.8923		0.939237
P58252	Elongation factor 2	Eef2	5.67743	6.05178	5.59274	5.86453	5.74065	5.43147	5.51182	5.27433	5.29088	6.08436	5.15296	5.17132	5.6002	5.04667		0.772651
P58281	Dynamin-like 120 kDa protein, mitochondrial;Dynamin-like 120 kDa protein, form S1	Opa1	-0.033001	0.0447655	-1.47472	-0.723772	-0.533453	-0.549572	-1.3812	-1.43689	-1.83662	-0.0788994	-1.62752	-1.79863	-1.95405	-3.28538		0.337849
P58389	Serine/threonine-protein phosphatase 2A activator	Ppp2r4	-0.663622	-0.866507	-1.09027	-0.869124	-0.518906	-0.526617	-0.819557	-1.3378	-0.776827	-0.740925	-0.802181	-0.920107	-0.676243	-1.22551		0.785522
P58771	Tropomyosin alpha-1 chain	Tpm1	3.76049	3.39864	3.51226	3.6577	4.67465	1.90139	5.53979	2.22048	4.27816	3.20469	3.19698	3.62012	5.02306	3.16391		0.37954
P58774	Tropomyosin beta chain	Tpm2	3.91947	4.45521	4.97695	4.82853	6.30498	3.86674	7.24797	4.1884	6.08165	4.27676	5.00945	5.97089	6.77238	5.54041	+	0.0111138
P58871	182 kDa tankyrase-1-binding protein	Tnks1bp1	-0.602613	-0.388449	-0.47105	-0.827452	-0.202227	-1.68436	-0.690407	-1.63452	-1.93235	-0.0815735	-1.10799	-0.727055	-1.45832	-1.79586		0.347203
P59017	Bcl-2-like protein 13	Bcl2l13	-2.08258	-1.6262	-1.54696	-2.45212	-2.01136	-3.40734	-1.84287	-1.59855	-2.03568	-2.42159	-2.48341	-2.84843	-4.08744	-3.29437		0.854761
P59242	Cingulin	Cgn	2.09841	2.06571	1.27418	1.4541	1.63633	0.467052	1.19037	1.19359	0.204334	1.54349	0.837294	1.90518	1.58877	0.565659		0.764999
P59325	Eukaryotic translation initiation factor 5	Eif5	1.14922	1.16617	1.32452	1.31749	1.43333	0.647016	1.40878	0.869753	0.836958	1.34191	0.97942	0.743092	1.24356	0.987627		0.844145
P59708	Splicing factor 3B subunit 6	Sf3b6	-1.37878	-0.86981	-0.9527	-1.03003	-1.18533	-3.24633	-0.752171	-2.24804	-1.91541	-0.398287	-1.75892	-1.67067	-1.28494	-1.87512		0.735234
P59999	Actin-related protein 2/3 complex subunit 4	Arpc4	2.86353	3.02862	3.05505	2.92234	2.89316	2.7919	2.82307	2.76588	2.5206	2.77711	2.97706	2.96801	2.81071	2.81148		0.406029
P60060	Protein transport protein Sec61 subunit gamma	Sec61g	-0.129463	-0.114626	-0.61945	0.123659	-0.780607	-1.79187	-1.20963	-2.08038	-1.03378	-0.265058	-1.50078	-1.82293	-0.995762	-1.66029		0.914517
P60122	RuvB-like 1	Ruvbl1	0.553308	0.424563	0.48357	0.822426	0.671103	-0.618231	0.824289	-1.02719	0.295597	0.697607	-0.650082	-0.0171795	0.556032	0.0363026		0.872379
P60229	Eukaryotic translation initiation factor 3 subunit E	Eif3e	1.9616	0.965189	0.587606	0.645098	1.35246	0.608747	0.860838	-0.151174	0.779373	1.25392	0.381599	0.908949	0.696922	0.769743		0.970334
P60335	Poly(rC)-binding protein 1	Pcbp1	3.10259	3.54266	3.84556	3.96048	3.83207	2.887	3.91356	3.23732	3.32947	3.65517	3.66809	3.64656	3.83763	3.64757		0.155645
P60521	Gamma-aminobutyric acid receptor-associated protein-like 2	Gabarapl2	-1.77057	-3.57311	-2.41466	-2.78585	-3.108	-3.36606	-2.9953	-2.81606	-2.39329	-3.34926	-2.90811	-2.60898	-3.35712	-3.25096		0.46002
P60710	Actin, cytoplasmic 1;Actin, cytoplasmic 1, N-terminally processed	Actb	9.83446	9.22898	9.04172	8.99248	9.24405	9.20975	9.31176	8.91731	9.26563	9.29546	8.82932	8.93866	9.05679	8.70696		0.832683
P60766	Cell division control protein 42 homolog	Cdc42	2.98335	3.00099	2.74853	2.58989	2.4993	2.53875	2.55614	2.64924	2.49271	2.97994	2.32875	2.31942	2.45082	2.30495		0.174822
P60843	Eukaryotic initiation factor 4A-I	Eif4a1	4.14344	4.37744	4.12075	4.29628	4.32283	3.8775	4.2769	3.62672	4.16771	4.77347	3.85997	3.89747	4.0655	3.64154		0.786546
P60867	40S ribosomal protein S20	Rps20	2.73765	3.31723	3.04051	3.63043	3.66809	2.20735	3.45018	2.71533	2.81683	3.52548	3.05442	2.89063	3.28741	2.8867		0.718968
P61021	Ras-related protein Rab-5B	Rab5b	-5.26952	-1.53758	-1.7412	-1.65883	-1.97639	-2.23791	-1.90203	-2.17699	-1.45134	-1.71555	-4.78166	-4.4043	-1.85575	-1.4799		0.563931
P61022	Calcineurin B homologous protein 1	Chp1	0.474472	-0.942921	-0.380424	-1.18231	-1.2662	-3.99178	-0.936604	-3.21347	-1.74683	-1.35197	-3.67475	-1.42879	-1.33462	-1.5328		0.895007
P61027	Ras-related protein Rab-10	Rab10	1.61433	2.20244	1.37949	1.63496	1.56783	1.44138	1.46873	0.884451	0.835974	1.25683	1.45143	1.47915	1.35598	1.16874		0.471636
P61028	Ras-related protein Rab-8B	Rab8b	-3.37959	-3.95512	-3.3981	-3.94778	-3.65036	-4.36819	-3.64207	-4.95646	-3.80857	-3.93517	-3.61225	-3.46286	-4.49032	-3.24266		0.643643
P61079;Q6ZWY6;P62838	Ubiquitin-conjugating enzyme E2 D3;Ubiquitin-conjugating enzyme E2 D2B;Ubiquitin-conjugating enzyme E2 D2	Ube2d3;Ube2d2b;Ube2d2	-0.457394	0.300236	-0.236502	0.697262	0.825319	-0.548897	0.64493	0.2967	-0.381037	-0.323412	-0.00081253	0.283386	0.696613	-0.113604		0.698525
P61082	NEDD8-conjugating enzyme Ubc12	Ube2m	-1.35636	-1.02499	-1.19843	-0.779354	-0.764255	-0.484596	-0.719801	-0.183386	-0.900511	-0.716457	-0.722506	-0.724606	-0.526331	-1.00748		0.99428
P61087	Ubiquitin-conjugating enzyme E2 K	Ube2k	-0.951664	-1.14905	-1.71708	-1.21729	-0.893995	-0.781893	-1.01854	-1.38403	-0.686712	-1.6617	-0.789049	-1.00327	-1.4533	-0.829769		0.236098
P61089	Ubiquitin-conjugating enzyme E2 N	Ube2n	2.27399	2.36728	2.08328	2.48211	2.37513	1.63868	2.17194	1.6477	2.06626	2.30415	2.27456	1.86377	2.2398	1.99723		0.861039
P61161	Actin-related protein 2	Actr2	2.87952	2.75529	2.07329	2.43345	2.31337	2.24581	2.1432	1.5298	2.00803	3.00094	1.96736	1.79537	2.14985	1.52302		0.821096
P61164	Alpha-centractin	Actr1a	1.85713	2.00956	1.46984	1.82493	1.42514	0.761915	1.32882	1.01318	1.15706	1.90809	0.818777	1.16195	1.42525	0.820164		0.944758
P61202	COP9 signalosome complex subunit 2	Cops2	0.352005	-0.0234985	-1.12823	-0.432476	-0.0148106	-2.07082	-0.933325	-2.27666	-1.49836	-0.200436	-2.96726	-1.59721	-1.64112	-1.77631		0.966654
P84078;P61205;Q8BSL7	ADP-ribosylation factor 1;ADP-ribosylation factor 3;ADP-ribosylation factor 2	Arf1;Arf3;Arf2	4.27327	3.74199	3.18479	3.27278	3.26359	3.5801	2.99917	2.66662	3.408	3.77633	2.66013	3.0106	2.77989	2.20189		0.578335
P61211	ADP-ribosylation factor-like protein 1	Arl1	0.916809	0.369373	0.39654	0.550491	0.062439	-0.280624	-0.0242386	-0.0322361	-0.0986271	0.723618	-0.11997	-0.281405	0.0400372	0.0778446		0.554022
P61222	ATP-binding cassette sub-family E member 1	Abce1	0.231039	0.934532	-0.174429	1.02334	0.789656	-0.498142	0.383699	-0.265612	0.155212	0.778952	-1.27111	0.851541	0.525255	-0.474436		0.911007
P61255	60S ribosomal protein L26	Rpl26	1.33794	1.69653	1.26274	1.93361	2.10578	1.163	1.98805	1.04078	1.90588	2.73613	1.86159	1.93859	1.92737	1.8634		0.429903
P61290	Proteasome activator complex subunit 3	Psme3	-0.40127	-0.270227	-0.0101109	-0.0665588	0.0269642	-1.07417	0.606579	-0.975639	0.127247	0.0878887	-1.0501	-0.672812	0.293577	-0.78595		0.586751
P61327;Q9CQL1	Protein mago nashi homolog;Protein mago nashi homolog 2	Magoh;Magohb	-0.897919	-0.467123	-0.557602	-0.0463371	-0.655161	-3.93241	-0.771744	-1.28134	-1.03897	-0.68136	-4.56136	-0.830385	-1.27248	-1.08132		0.85878
P61358	60S ribosomal protein L27	Rpl27	2.1486	2.46651	2.50805	2.90163	2.8925	1.90682	2.60833	2.21538	2.55293	2.66251	2.43296	2.65558	2.77653	2.44488		0.154808
P61458	Pterin-4-alpha-carbinolamine dehydratase	Pcbd1	0.719582	-0.155874	0.427183	0.225155	0.418886	0.194807	0.758377	0.170414	0.424005	0.46837	0.200945	0.0215054	0.536682	-0.107014		0.735853
P61514	60S ribosomal protein L37a	Rpl37a	-0.542396	0.0238075	-1.05641	0.0408363	0.345602	-1.40886	-0.157242	-1.46467	-0.966698	0.631887	-1.04428	-1.02033	0.55315	-1.44992		0.963064
P61620;Q9JLR1	Protein transport protein Sec61 subunit alpha isoform 1;Protein transport protein Sec61 subunit alpha isoform 2	Sec61a1;Sec61a2	0.699369	0.917522	0.402697	0.556402	0.87138	-0.170424	-0.050684	-0.407925	1.31553	0.399693	-0.297661	0.801245	0.990208	0.122875		0.317837
P61750	ADP-ribosylation factor 4	Arf4	1.83389	1.5612	1.89074	1.16322	1.20373	1.45647	1.65291	1.78378	1.04977	1.89278	1.7048	1.74266	1.72384	1.64207		0.486063
P61759	Prefoldin subunit 3	Vbp1	-3.88439	-2.79832	-2.13649	-1.83906	-2.32075	-2.66756	-2.05502	-3.17322	-2.39165	-2.52308	-3.83094	-2.29767	-2.49641	-1.88545		0.299798
P61804	Dolichyl-diphosphooligosaccharide--protein glycosyltransferase subunit DAD1	Dad1	-0.196703	-0.0634632	0.0979958	-0.312304	0.0611076	-0.515688	-0.748026	-1.8385	-0.181456	-0.298401	0.114037	-0.0946941	0.0828438	-0.152096		0.510852
P61922	4-aminobutyrate aminotransferase, mitochondrial	Abat	0.791023	1.52882	0.424236	0.752302	0.568764	0.384247	0.177439	0.650496	-0.0838871	1.04787	0.685585	-0.138668	0.0914745	0.372517		0.302598
P61924	Coatomer subunit zeta-1	Copz1	1.25012	1.36266	0.434252	0.802342	0.403395	-0.650381	0.199177	-0.275108	-0.349749	0.732542	-0.00805855	-0.383652	0.152006	-0.419273		0.927668
P61957	Small ubiquitin-related modifier 2	Sumo2	1.18534	1.04476	1.76893	1.46175	1.53266	1.17744	1.68373	1.14377	1.44466	0.660791	0.78298	1.72788	1.47215	1.73107		0.485958
P61961	Ubiquitin-fold modifier 1	Ufm1	0.163179	0.216347	0.322151	0.558758	0.393522	0.30637	0.18025	0.0741711	0.194448	0.73147	-0.124296	-0.508644	-0.0746422	-0.495308		0.651566
P61965	WD repeat-containing protein 5	Wdr5	-2.51861	-2.45378	-1.86793	-2.197	-2.0218	-1.94935	-1.46295	-1.9344	-3.8203	-2.14737	-1.91005	-1.49162	-2.00765	-1.66623		0.41146
P61967	AP-1 complex subunit sigma-1A	Ap1s1	-0.61475	-1.5068	-1.19675	-1.27526	-1.22252	-1.65043	-1.19885	-0.752943	-1.51847	-0.805264	-1.41769	-1.46104	-1.31735	-1.46562	+	0.0125048
P61971	Nuclear transport factor 2	Nutf2	0.401855	-2.09861	-0.406826	-0.512779	-1.63341	-0.268064	-0.122696	-0.427187	-0.0331249	-0.014967	-3.76017	-0.494507	-0.0370121	-0.349323		0.444542
P61979	Heterogeneous nuclear ribonucleoprotein K	Hnrnpk	4.37758	4.61606	4.62158	4.82262	4.90765	3.79975	4.75817	3.92819	4.54493	4.69471	4.19084	4.29986	4.46266	4.29672		0.747209
P61982	14-3-3 protein gamma;14-3-3 protein gamma, N-terminally processed	Ywhag	1.44759	1.533	2.00021	1.39245	1.74758	1.50365	1.4901	1.50127	1.9227	1.12821	1.76214	1.58968	1.56136	1.58227		0.956051
P62071	Ras-related protein R-Ras2	Rras2	-2.91338	-3.22523	-4.22872	-2.81255	-5.68365	-3.43775	-2.29026	-2.28115	-4.02588	-3.63302	-4.38181	-2.60528	-4.78394	-3.76404		0.635206
P62075	Mitochondrial import inner membrane translocase subunit Tim13	Timm13	1.77261	1.15622	1.61885	1.2848	1.46444	0.868902	1.60674	0.631042	1.68349	1.62734	1.67084	1.42896	1.45663	1.33129		0.60598
P62077	Mitochondrial import inner membrane translocase subunit Tim8 B	Timm8b	-0.0223179	-0.846628	-0.27725	-0.500156	-0.401157	-0.907648	-0.501907	-1.00864	-0.577976	-0.561939	0.0318756	-0.626644	-0.74147	0.0385971		0.562208
P62082	40S ribosomal protein S7	Rps7	2.37648	2.59576	2.18823	2.8446	2.67207	1.8432	2.57081	1.62065	2.35439	2.65602	2.46745	2.22386	2.18063	2.24411		0.686835
P62137	Serine/threonine-protein phosphatase PP1-alpha catalytic subunit	Ppp1ca	1.83823	2.26911	2.06348	2.19921	2.49006	1.24987	2.4979	2.05467	1.47362	1.9695	1.23138	1.54923	2.40836	1.45152		0.995859
P62141	Serine/threonine-protein phosphatase PP1-beta catalytic subunit	Ppp1cb	1.22992	1.27911	0.751177	1.33402	1.46052	0.934069	1.49486	1.01648	0.659258	1.35291	0.833364	0.621109	1.434	0.864073		0.999812
P62192	26S protease regulatory subunit 4	Psmc1	2.11415	2.0325	1.73892	2.16386	1.60528	1.4991	1.51836	1.54654	1.5186	2.34416	1.41819	1.49599	1.60047	1.33139		0.613001
P62196	26S protease regulatory subunit 8	Psmc5	1.79257	1.80773	1.13056	1.60745	1.56246	1.27881	1.57254	1.4766	1.458	2.03641	1.03761	1.3293	1.47026	0.768848		0.90388
P62242	40S ribosomal protein S8	Rps8	3.44157	3.97488	3.90895	4.23107	4.2288	3.04383	4.14071	3.2453	3.55738	4.06366	3.78932	3.92365	4.12752	3.70264		0.385432
P62245	40S ribosomal protein S15a	Rps15a	1.8875	2.5597	2.42197	2.48401	2.6528	2.24326	2.91635	1.80521	2.40145	2.65935	2.52926	2.73414	2.63427	2.5443	+	0.0124256
P62259	14-3-3 protein epsilon	Ywhae	5.08991	4.62711	4.6495	4.56695	4.58513	4.42906	4.3058	3.97107	4.36406	4.35778	4.12651	4.20813	4.2904	4.01519		0.926893
P62264	40S ribosomal protein S14	Rps14	2.30715	2.747	2.4355	2.9301	2.94666	2.02913	2.93123	1.67148	2.21419	2.7279	2.23116	2.9118	2.63983	2.45629		0.381491
P62267	40S ribosomal protein S23	Rps23	0.987415	1.73717	1.52485	1.62799	1.74324	-0.0172386	1.64345	0.496042	1.0945	1.76492	1.21232	1.30086	1.64192	1.424		0.569454
P62270	40S ribosomal protein S18	Rps18	3.7757	3.6248	3.87932	3.86728	3.97322	3.0601	3.96414	3.11995	3.73937	3.85056	3.72496	3.68276	3.87311	3.63769		0.378143
P62274	40S ribosomal protein S29	Rps29	-0.720001	-1.37147	-0.38117	-0.110371	0.126597	-4.43508	-0.248091	-0.944147	0.178677	-0.0887909	-0.668852	-0.084528	-0.123205	-0.688972		0.0958204
P62281	40S ribosomal protein S11	Rps11	2.26359	3.15445	2.82488	3.22681	3.06094	1.93068	3.18812	2.29768	2.53272	3.14604	2.64524	2.76131	3.23935	3.05876		0.522116
P62301	40S ribosomal protein S13	Rps13	3.9564	3.922	3.75074	4.21216	4.21259	3.19701	4.1294	3.1475	3.7108	3.96527	3.96424	3.92245	3.97466	3.85366		0.535174
P62305	Small nuclear ribonucleoprotein E	Snrpe	0.657728	-0.418203	-0.930599	-0.314243	-0.151466	-0.907865	-0.831776	-3.16742	0.218578	0.306854	-1.54151	-1.28123	-1.17055	-2.29351		0.952251
P62309	Small nuclear ribonucleoprotein G	Snrpg	0.17738	-0.224438	-0.898701	-0.717197	-0.681238	-0.715586	-0.930052	-0.982847	-0.0852509	0.316324	-2.58312	-1.10473	-1.5987	-1.6361		0.642509
P62311	U6 snRNA-associated Sm-like protein LSm3	Lsm3	-0.801897	-1.42066	-0.593134	-0.732103	-1.33114	-0.101702	-0.943548	-0.998413	0.0489979	-0.52672	-0.727804	-0.494844	-0.702177	-0.654034		0.867805
P62313	U6 snRNA-associated Sm-like protein LSm6	Lsm6	-1.86856	-1.75566	-1.48648	-1.20302	-1.06623	-5.76125	-0.753906	-1.48522	-1.88559	-1.63098	-1.74827	-1.85838	-0.703278	-1.78851		0.441194
P62317	Small nuclear ribonucleoprotein Sm D2	Snrpd2	0.518782	0.849646	1.02503	1.04462	1.17735	0.0357857	0.999844	0.388317	0.7917	0.958223	0.618843	0.799131	0.875675	0.670157		0.361798
P62320	Small nuclear ribonucleoprotein Sm D3	Snrpd3	0.834602	1.30337	0.737501	1.36764	1.36989	0.3127	1.15663	-0.4886	1.36667	1.40569	0.33193	0.781258	0.948235	0.212734		0.75151
P62322	U6 snRNA-associated Sm-like protein LSm5	Lsm5	-2.90459	-2.73497	-1.94218	-2.63433	-1.95854	-2.54061	-2.54264	-2.57322	-2.09685	-1.94956	-2.04736	-2.00944	-2.66511	-1.96137		0.166687
P62331	ADP-ribosylation factor 6	Arf6	1.04855	0.483147	-0.312574	0.443304	0.0205631	0.0744362	-0.389677	-0.377596	0.0651379	0.196804	-0.966619	-0.946747	-0.578838	-1.65809		0.591519
P62334	26S protease regulatory subunit 10B	Psmc6	2.02485	2.1232	1.78926	2.00396	1.89606	1.43481	1.82187	1.63107	1.65358	2.04296	1.49859	1.71087	1.87109	1.68515		0.995112
P62500	TSC22 domain family protein 1	Tsc22d1	-1.15799	-1.71433	-1.02291	-1.61702	-1.54354	-1.07818	-1.22282	-1.52583	-1.21174	-1.6493	-0.963699	-1.18663	-1.65945	-1.21524		0.996263
P62627	Dynein light chain roadblock-type 1	Dynlrb1	1.17326	0.989923	1.27166	0.880739	0.797798	0.897587	0.87788	0.651596	0.992226	0.684368	0.847568	0.886253	0.836788	0.604067		0.951806
P62702	40S ribosomal protein S4, X isoform	Rps4x	2.90978	3.51642	3.1817	3.6688	3.6703	2.8795	3.58787	2.56111	3.25119	3.57753	3.1409	3.08989	3.51932	3.17858		0.450062
P62717	60S ribosomal protein L18a	Rpl18a	1.20905	1.77521	1.62961	1.99891	2.14166	0.494955	2.03196	1.24855	1.06034	1.80482	1.6129	1.66776	1.91234	1.51037		0.581256
P62737;P63268	Actin, aortic smooth muscle;Actin, gamma-enteric smooth muscle	Acta2;Actg2	-4.63379	-4.92244	-4.89756	-4.59062	-0.442522	-4.49476	0.320301	-4.28528	-0.973326	-3.95571	-4.64996	-1.42148	0.756267	-2.19356	+	0.00306615
P62746	Rho-related GTP-binding protein RhoB	Rhob	-1.83154	-2.30532	-2.48495	-2.8293	-2.7844	-2.37066	-2.64069	-1.60856	-5.04771	-2.35767	-2.88063	-2.20965	-2.87795	-3.18937		0.130603
P62748	Hippocalcin-like protein 1	Hpcal1	1.68972	0.992102	0.712174	0.506533	0.73531	0.650328	-0.171646	-0.132734	0.798168	1.13423	0.332336	0.505728	-0.370354	-0.143398		0.586061
P62751	60S ribosomal protein L23a	Rpl23a	2.78214	3.30556	2.86367	3.37175	3.4316	2.62395	3.25862	2.28199	2.999	3.06289	2.77998	2.73407	2.9383	2.80113		0.753795
P62754	40S ribosomal protein S6	Rps6	2.7923	3.28537	2.80721	3.50332	3.43718	2.86238	3.15049	2.48744	2.98322	3.32113	2.8712	3.09834	3.12195	2.7725		0.527302
P62774	Myotrophin	Mtpn	1.33878	0.801132	0.66688	0.754248	1.17716	1.43868	1.19978	0.558998	1.43561	1.21838	0.87328	0.783009	0.600183	0.181541		0.976756
P62806	Histone H4	Hist1h4a	7.90022	7.98824	7.97363	8.25447	8.08566	7.36369	8.23701	7.5952	8.13247	8.31565	7.80024	7.76567	8.13262	7.61066		0.66331
P62814	V-type proton ATPase subunit B, brain isoform	Atp6v1b2	1.05165	1.11797	1.02874	0.938095	0.826439	0.822123	0.509729	1.09856	0.725004	1.07459	0.665001	0.641312	0.478172	0.658018	+	0.0424584
P62821	Ras-related protein Rab-1A	Rab1A	4.36241	3.95557	3.8244	3.73624	3.62792	3.93154	3.45203	3.76227	3.80183	4.13016	3.42534	3.44264	3.46355	3.39903		0.126136
P62827;Q61820	GTP-binding nuclear protein Ran;GTP-binding nuclear protein Ran, testis-specific isoform	Ran;Rasl2-9	2.19413	2.63569	2.849	2.99872	3.0932	2.42151	3.03002	2.5022	2.79897	2.76212	2.85918	3.13557	3.29399	2.92723	+	0.0228659
P62830	60S ribosomal protein L23	Rpl23	2.27066	3.01512	2.4656	3.11616	3.21292	1.88455	3.02289	2.04136	2.53981	3.13573	2.70906	2.71957	2.94033	2.60491		0.531259
P62835	Ras-related protein Rap-1A	Rap1a	-1.74488	-1.34012	-1.7651	-1.37416	-1.26795	-3.14475	-1.7496	-1.39297	-2.08493	-1.10792	-0.755465	-1.5066	-0.780273	-1.22021		0.743051
P62843	40S ribosomal protein S15	Rps15	1.33746	0.809448	-0.926239	0.617474	1.08763	0.457253	-0.263586	-4.79704	0.524864	1.20028	-0.758139	-0.00466538	-0.311682	-3.81555		0.7513
P62849	40S ribosomal protein S24	Rps24	1.19519	0.754509	0.469763	0.691544	1.24684	0.734747	0.503868	-0.354246	1.34547	1.95234	-0.772524	0.0742321	0.342709	-0.651909		0.72991
P62852	40S ribosomal protein S25	Rps25	3.19572	3.06471	3.34489	3.347	3.40102	2.80641	3.41218	2.49359	3.22623	3.22571	3.22728	3.3128	3.36773	3.09351		0.27711
P62855	40S ribosomal protein S26	Rps26	1.40303	1.70206	1.79296	2.00809	1.89601	1.45731	1.99956	1.22447	1.9649	1.52684	1.77992	2.18342	2.01602	1.85173	+	0.0160521
P62858	40S ribosomal protein S28	Rps28	2.81937	2.27946	2.74527	2.56623	2.41616	1.91646	2.68037	1.68029	2.81713	2.82314	2.09261	2.52786	2.20941	1.97299		0.770332
P62862	40S ribosomal protein S30	Fau	0.160219	0.043026	0.982002	1.02458	1.15167	0.548284	1.05728	0.760923	1.02794	0.546055	0.727676	0.520889	0.800999	0.993311		0.320288
P62869	Transcription elongation factor B polypeptide 2	Tceb2	0.461205	0.114622	-0.102119	0.409197	0.208096	-1.77765	-0.899528	-1.45881	0.0413589	0.290768	-0.555891	-0.275089	-0.718904	-1.61711		0.670112
P62874	Guanine nucleotide-binding protein G(I)/G(S)/G(T) subunit beta-1	Gnb1	2.82491	3.17532	3.08346	2.76846	3.02839	2.48874	2.78623	3.19688	2.56007	2.89993	2.60273	2.83219	2.98774	2.63591		0.7684
P62876	DNA-directed RNA polymerases I, II, and III subunit RPABC5	Polr2l	-3.96633	-3.06749	-2.07027	-2.64695	-2.13631	-3.26434	-2.23247	-2.54015	-1.92147	-2.11061	-2.07401	-1.59246	-2.6187	-2.04813		0.122143
P62878	E3 ubiquitin-protein ligase RBX1;E3 ubiquitin-protein ligase RBX1, N-terminally processed	Rbx1	-3.36784	-3.58301	-2.41303	-2.00792	-2.05039	-3.97221	-2.29403	-3.10487	-3.58234	-3.05199	-2.70108	-4.45639	-5.16481	-3.89889		0.479279
P62880	Guanine nucleotide-binding protein G(I)/G(S)/G(T) subunit beta-2	Gnb2	1.62422	2.10872	2.04657	2.18897	2.02473	1.12795	1.89298	1.78553	1.03942	1.9887	1.37946	1.6386	1.85373	1.34473		0.895443
P62889	60S ribosomal protein L30	Rpl30	1.8478	2.35261	2.34658	2.6013	2.70255	0.83725	2.54442	2.01943	1.7145	2.12992	2.18349	2.18541	2.55374	2.08783		0.678681
P62892	60S ribosomal protein L39	Rpl39	0.516787	0.358923	0.880253	0.791136	1.23453	-0.201401	1.02093	0.159052	0.383205	0.561585	0.325359	0.0669537	1.34399	0.0113373		0.816164
P62897	Cytochrome c, somatic	Cycs	3.94358	2.837	3.23968	1.99437	2.28156	2.27281	2.132	2.15045	2.43289	2.31679	2.41215	2.03907	1.96495	2.18406		0.635001
P62900	60S ribosomal protein L31	Rpl31	1.7314	2.03563	1.89102	2.19003	2.13334	1.18085	2.07909	1.23554	1.58313	2.14139	1.65681	1.22114	1.91168	1.68651		0.849471
P62908	40S ribosomal protein S3	Rps3	3.90312	4.33946	4.0102	4.56149	4.53939	3.50291	4.33006	3.41128	3.97027	4.39719	3.97874	4.12766	4.35464	3.97549		0.588098
P62911	60S ribosomal protein L32	Rpl32	1.35395	1.51704	1.11399	1.74622	2.00821	0.963303	1.96394	1.17368	1.40229	1.27379	0.696943	1.48785	1.81851	0.682547		0.874748
P62918	60S ribosomal protein L8	Rpl8	2.54528	3.37636	3.05417	3.52311	3.35811	2.38917	3.35143	2.75794	2.58741	3.15791	2.7574	3.0999	3.36882	2.89652		0.835718
P62960	Nuclease-sensitive element-binding protein 1	Ybx1	2.83971	2.87349	2.73295	2.8514	2.96361	2.16231	2.59553	2.18937	2.84393	2.89809	2.69883	2.57585	2.63257	2.20898		0.743272
P62962	Profilin-1	Pfn1	5.13435	5.00374	4.5667	4.83746	4.65175	5.16281	4.51435	4.59922	4.78244	5.32962	4.19294	4.10385	4.37482	3.94764		0.356721
P62983;P62984;P0CG49;P0CG50	Ubiquitin-40S ribosomal protein S27a;Ubiquitin;40S ribosomal protein S27a;Ubiquitin-60S ribosomal protein L40;Ubiquitin;60S ribosomal protein L40;Polyubiquitin-B;Ubiquitin;Polyubiquitin-C;Ubiquitin;Ubiquitin-related 1;Ubiquitin-related 2	Rps27a;Uba52;Ubb;Ubc	4.30514	4.26854	4.52239	4.09615	4.0462	3.893	3.87353	3.99142	3.96394	3.88677	4.26679	4.36583	3.89298	4.036		0.808548
P62996	Transformer-2 protein homolog beta	Tra2b	0.828508	1.14577	1.07724	1.19024	1.06493	0.0220432	1.13549	0.389452	0.849445	0.733292	0.802498	0.712048	1.11702	0.672785		0.869346
P63001;P60764	Ras-related C3 botulinum toxin substrate 1;Ras-related C3 botulinum toxin substrate 3	Rac1;Rac3	1.9174	2.59401	2.14638	2.44589	2.48136	1.98641	2.22522	2.28298	1.87258	1.85241	2.50875	2.35356	2.05199	2.61014		0.267194
P63005	Platelet-activating factor acetylhydrolase IB subunit alpha	Pafah1b1	-0.078949	0.00298882	-0.230198	0.027132	-0.741325	0.257976	0.0297184	0.32789	-0.213928	-0.0637798	-0.198286	-0.103033	0.018383	0.0380039		0.355514
P63017	Heat shock cognate 71 kDa protein	Hspa8	7.10925	7.26409	6.81567	7.22366	7.16822	6.45481	7.08519	6.39142	6.68243	7.16642	6.49783	6.60176	7.04301	6.40065		0.997361
P63024;P63044	Vesicle-associated membrane protein 3;Vesicle-associated membrane protein 2	Vamp3;Vamp2	1.78448	1.1408	1.20241	0.917326	1.15999	0.752117	0.943195	0.612032	1.30641	1.27003	0.988863	1.10221	1.13732	0.67601		0.806902
P63028	Translationally-controlled tumor protein	Tpt1	3.69456	2.70066	3.16118	2.71958	2.99541	2.50672	2.66634	2.14809	2.69359	3.21582	1.8544	1.98784	2.38524	2.43274		0.734719
P63030	Mitochondrial pyruvate carrier 1	Mpc1	0.582754	-0.648571	-1.17402	0.0150127	0.41527	-0.714165	0.290463	-1.47983	-0.554256	-0.501917	-1.25134	-0.635523	-0.872713	-1.01919		0.971192
P63037	DnaJ homolog subfamily A member 1	Dnaja1	-0.510023	-0.317539	-0.289289	0.340595	0.287623	-0.862261	0.405342	-0.787476	-0.762876	0.0693188	-0.498179	-0.276651	0.42667	-0.626236		0.802932
P63038	60 kDa heat shock protein, mitochondrial	Hspd1	5.96679	5.88278	5.14229	5.88764	5.93991	4.65167	5.92364	4.73475	5.15514	6.1097	5.05337	5.10693	5.74092	4.97041		0.998698
P63073	Eukaryotic translation initiation factor 4E	Eif4e	-0.234232	-0.127541	-0.164825	0.254806	0.20364	-0.25279	0.599823	-0.437489	0.0806961	0.472612	0.439924	0.0470238	0.456554	-0.428165		0.504726
P63085	Mitogen-activated protein kinase 1	Mapk1	1.34645	1.14158	0.757567	1.40109	1.39954	-0.914158	0.790079	0.604786	0.462999	0.835539	0.87738	0.287228	0.623497	0.264734		0.796439
P63087	Serine/threonine-protein phosphatase PP1-gamma catalytic subunit	Ppp1cc	-1.51983	-1.00121	-1.44771	-1.17159	-1.1907	-1.57218	-1.40521	-1.6142	-1.60482	-1.15775	-1.74354	-1.71607	-1.73091	-1.52927		0.801721
P63094;Q6R0H7	Guanine nucleotide-binding protein G(s) subunit alpha isoforms short;Guanine nucleotide-binding protein G(s) subunit alpha isoforms XLas	Gnas	-2.37093	-2.04218	-1.77883	-2.2546	-2.38008	-4.3512	-2.14446	-2.01199	-2.27165	-2.37493	-2.16457	-2.31628	-1.82427	-2.12535		0.630782
P63101	14-3-3 protein zeta/delta	Ywhaz	7.1208	6.61978	6.7021	6.37919	6.41378	6.72512	6.25777	6.55027	6.52453	6.47754	6.33697	6.43911	6.21804	6.27422		0.140168
P63158	High mobility group protein B1	Hmgb1	3.64775	3.74037	3.2666	3.77849	3.97967	2.14519	3.62494	2.22676	3.19897	3.81772	2.76591	2.76519	3.06309	2.41494		0.977322
P63166	Small ubiquitin-related modifier 1	Sumo1	-0.955135	-1.12866	-0.87368	-1.77532	-0.608982	-1.14692	-0.963362	-1.58993	-1.39246	-0.851145	-1.19232	-0.97699	-1.71331	-1.16021		0.149067
P63168	Dynein light chain 1, cytoplasmic	Dynll1	0.219004	-2.11178	-2.51874	-1.96357	-1.49406	-0.239243	-2.41564	-4.00499	-0.438393	0.363327	-3.31997	-2.32284	-3.75404	-5.06539		0.817685
P63242	Eukaryotic translation initiation factor 5A-1	Eif5a	4.90009	4.34434	3.75645	4.02465	3.7047	3.34255	3.19512	2.67009	3.48867	4.27712	2.72835	2.47445	2.97706	2.51904		0.781398
P63254	Cysteine-rich protein 1	Crip1	1.31749	0.937199	1.40651	0.832092	0.447474	1.0738	0.713919	2.0538	1.08472	1.24229	1.16984	0.0100689	0.734631	0.31296	+	0.0202388
P63260	Actin, cytoplasmic 2;Actin, cytoplasmic 2, N-terminally processed	Actg1	1.97734	0.919813	0.0293007	0.319868	0.56674	1.24859	-0.438896	-0.338465	1.14775	1.75572	-0.719404	0.117636	-0.465359	-0.91404		0.546277
P63276	40S ribosomal protein S17	Rps17	2.63712	2.87127	2.00826	2.55151	2.59604	1.47987	2.3914	1.59721	2.21788	2.9384	2.31008	1.94642	2.28353	1.92992		0.991446
P63280	SUMO-conjugating enzyme UBC9	Ube2i	-0.883163	-3.55727	-0.673731	-0.266724	-0.390074	-1.13179	-0.690558	-1.69658	-0.592241	-0.536657	-0.955137	-1.10998	-0.351212	-2.96473		0.430251
P63321	Ras-related protein Ral-A	Rala	-1.38075	-1.07633	-1.72946	-1.81065	-1.42296	-1.96822	-1.36127	-1.83577	-1.81451	-1.32446	-0.920824	-3.7673	-1.36334	-1.33644		0.678302
P63323	40S ribosomal protein S12	Rps12	3.82983	3.71893	3.76241	3.45442	3.78504	3.08554	3.40972	2.76954	3.66784	3.52342	3.7224	3.43983	3.3502	3.2771		0.928803
P63325	40S ribosomal protein S10	Rps10	2.97603	2.79738	2.44088	2.94229	2.78678	1.59798	2.72144	1.73526	2.16718	3.1591	2.16769	1.76856	2.68494	1.82736		0.968516
P63328;P48453	Serine/threonine-protein phosphatase 2B catalytic subunit alpha isoform;Serine/threonine-protein phosphatase 2B catalytic subunit beta isoform	Ppp3ca;Ppp3cb	-2.27122	-1.56408	-2.08778	-1.18687	-1.65395	-2.09625	-1.99709	-2.53586	-2.15155	-2.30101	-1.13749	-1.88122	-1.5298	-2.28295	+	0.0279005
P63330;P62715	Serine/threonine-protein phosphatase 2A catalytic subunit alpha isoform;Serine/threonine-protein phosphatase 2A catalytic subunit beta isoform	Ppp2ca;Ppp2cb	1.3486	1.65487	1.35489	1.50117	1.36476	1.19173	1.351	1.65423	1.27048	1.58285	1.14514	1.22709	1.59931	1.21947		0.894753
P67778	Prohibitin	Phb	3.70452	3.76321	3.62716	3.78032	3.69335	2.8285	3.71119	3.21417	3.28985	3.58717	3.31773	3.44878	3.56409	3.27165		0.971169
P67871	Casein kinase II subunit beta	Csnk2b	-0.649305	-0.91024	-1.39254	-1.57806	-0.827707	-1.33907	-1.23049	-1.2409	-0.357851	-1.08299	-1.30831	-2.4415	-1.42511	-1.52726		0.824577
P67984	60S ribosomal protein L22	Rpl22	2.05915	2.03242	2.58426	2.27181	2.47543	1.96975	2.22194	1.98828	2.42883	1.95983	2.46281	2.49553	2.1762	2.448		0.267354
P68033;P68134	Actin, alpha cardiac muscle 1;Actin, alpha skeletal muscle	Actc1;Acta1	3.60717	4.56661	5.21196	5.72572	7.51173	4.91148	8.26314	3.21213	8.0281	5.7589	5.41343	6.8299	7.78254	6.04951	+	0.0025208
P68037	Ubiquitin-conjugating enzyme E2 L3	Ube2l3	2.19969	1.9789	1.73087	1.65266	1.58035	1.75649	1.48007	1.27414	1.47049	1.71089	1.22281	1.09151	1.29542	0.953331		0.480603
P68040	Guanine nucleotide-binding protein subunit beta-2-like 1;Guanine nucleotide-binding protein subunit beta-2-like 1, N-terminally processed	Gnb2l1	4.07843	4.61278	4.31373	4.69472	4.72697	3.50123	4.60264	4.14605	3.93569	4.69057	4.15522	4.3474	4.68202	4.20471		0.867004
P68181	cAMP-dependent protein kinase catalytic subunit beta	Prkacb	-2.73209	-2.39112	-2.16554	-1.86515	-1.65624	-2.27353	-1.73935	-2.72671	-2.09824	-1.92129	-2.26042	-2.17699	-2.06227	-2.24322		0.0944498
P68254	14-3-3 protein theta	Ywhaq	2.90788	2.92934	2.811	3.1278	2.99787	2.43427	2.8996	2.58374	2.70861	2.69015	2.76245	2.59764	2.84612	2.7256		0.937536
P68368	Tubulin alpha-4A chain	Tuba4a	2.3639	2.3456	2.15996	2.09646	1.90875	1.91219	1.77214	1.99998	1.54354	2.06776	1.51657	1.4756	1.69364	1.5228		0.220533
P68369;P05214	Tubulin alpha-1A chain;Tubulin alpha-3 chain	Tuba1a;Tuba3a	0.196541	0.718878	1.23596	0.773992	1.05233	0.297947	1.32584	0.533995	0.895397	1.08226	0.414267	0.673927	1.33369	0.623617		0.17376
P68372	Tubulin beta-4B chain	Tubb4b	6.65722	6.23287	5.42352	5.84673	5.9449	5.88733	5.47449	4.89098	6.18099	6.55116	5.2087	5.54405	5.33155	4.96078		0.876543
P68510	14-3-3 protein eta	Ywhah	4.05554	3.86318	3.78759	3.6572	3.66095	3.07627	3.4324	3.52618	3.24492	3.268	3.50039	3.29378	3.45827	3.21435		0.805272
P70122	Ribosome maturation protein SBDS	Sbds	0.174448	-0.0455761	0.381191	0.793249	0.70031	1.10788	0.438753	0.0356922	1.2517	0.682482	1.15066	0.666	0.795942	1.33432		0.435408
P70124	Serpin B5	Serpinb5	3.15973	2.99117	2.88038	2.99486	2.77854	3.25642	2.60802	3.26278	2.63135	3.08016	2.54472	2.55389	2.71673	2.43169	+	0.0335782
P70158	Acid sphingomyelinase-like phosphodiesterase 3a	Smpdl3a	-0.447748	-1.20688	-1.28497	-1.72031	-2.23794	-1.11046	-2.42251	-1.08764	-2.51235	-1.63186	-2.63499	-2.58344	-2.56544	-2.92202	+	0.00526985
P70168	Importin subunit beta-1	Kpnb1	2.56154	2.55579	2.56837	2.74226	2.65225	1.95609	2.60505	1.65321	2.27961	2.78136	2.19521	2.21648	2.43728	2.18846		0.82002
P70195	Proteasome subunit beta type-7	Psmb7	-0.627552	-1.27159	-0.611551	-1.82404	-0.55319	-0.576851	-1.00033	-0.934671	-1.23545	-0.173431	-1.01435	-1.24749	-3.66664	-1.00669		0.287181
P70202	Latexin	Lxn	-0.828623	-0.25487	-0.603935	-0.607826	-0.474621	-0.714638	-0.565765	-0.142191	-0.890709	-0.83114	-0.589201	-0.724131	-0.893087	-0.794169		0.677479
P70227	Inositol 1,4,5-trisphosphate receptor type 3	Itpr3	-1.88204	-1.8201	-1.49323	-0.646343	-1.23357	-1.29847	-2.0571	-1.74653	-1.52808	-0.182196	-1.62725	-1.10134	-2.02325	-1.71293		0.338409
P70245	3-beta-hydroxysteroid-Delta(8),Delta(7)-isomerase	Ebp	-0.423059	0.145985	-0.0222206	0.140753	-0.126186	-0.37175	-0.149816	0.0825806	-0.218905	0.240923	-0.153145	-0.137775	-0.974831	-0.151417		0.45392
P70268	Serine/threonine-protein kinase N1	Pkn1	-3.43681	-2.97901	-3.1131	-3.58488	-3.06824	-3.60711	-3.44303	-4.13219	-2.94504	-3.38095	-3.85296	-3.65049	-3.62722	-3.73998		0.636486
P70269	Cathepsin E	Ctse	-2.46683	-4.49452	-1.74296	-2.50234	-2.72117	-1.73175	-4.07763	-1.69151	-2.28207	-2.73791	-2.01853	-1.87904	-2.95693	-1.96038		0.913365
P70296	Phosphatidylethanolamine-binding protein 1;Hippocampal cholinergic neurostimulating peptide	Pebp1	3.49856	3.33929	3.33718	3.36499	3.49612	3.53108	3.50523	3.40693	3.33343	3.66476	2.74763	2.89082	3.39228	2.70314		0.732517
P70302	Stromal interaction molecule 1	Stim1	1.66895	1.72731	1.09887	1.45565	1.06229	0.370075	0.899382	0.712244	0.185776	1.34808	0.516746	1.06638	0.947975	0.786224		0.900557
P70318;P52912	Nucleolysin TIAR;Nucleolysin TIA-1	Tial1;Tia1	-2.64615	-2.72666	-2.08444	-2.91824	-1.36927	-4.31609	-2.84048	-2.78908	-2.78379	-1.41969	-3.76567	-2.49598	-3.96243	-3.07219		0.163084
P70333	Heterogeneous nuclear ribonucleoprotein H2	Hnrnph2	-0.648781	-1.11791	-1.68153	-1.10478	-0.471895	-0.723757	-1.81802	-3.81683	-0.723371	-0.185169	-2.09208	-1.34521	-1.93649	-3.62239		0.624449
P70335	Rho-associated protein kinase 1	Rock1	-1.58369	-3.77422	-1.53679	-2.32287	-1.81372	-2.15409	-1.27554	-2.10025	-2.28363	-2.4591	-2.6918	-1.84632	-2.38634	-2.07568		0.363711
P70336	Rho-associated protein kinase 2	Rock2	-1.99909	-2.30348	-1.20225	-1.50792	-1.77765	-3.36662	-1.47296	-1.60013	-3.75073	-2.35156	-1.34618	-3.89028	-1.80856	-3.62857		0.694458
P70349	Histidine triad nucleotide-binding protein 1	Hint1	4.15829	3.50311	3.29229	3.21866	3.19191	3.45809	2.60295	3.26896	2.70802	3.34761	3.05056	2.75779	3.02019	2.80057		0.0815694
P70362	Ubiquitin fusion degradation protein 1 homolog	Ufd1l	-3.10222	-3.44937	-2.84889	-3.02008	-3.15346	-2.25943	-2.79805	-2.55434	-3.42706	-2.8515	-2.48194	-2.54295	-2.96781	-4.7962		0.732311
P70372	ELAV-like protein 1	Elavl1	0.487942	0.728521	1.04536	1.16605	1.62257	0.336794	1.51093	0.848156	1.23563	1.61338	1.43293	1.33643	1.65327	1.35787	+	0.0329421
P70380	Interleukin-18	Il18	-1.03618	-1.87377	-1.31251	-2.15261	-2.17732	-0.65983	-2.65353	-1.59551	-1.48224	-0.505377	-2.12212	-3.76754	-1.75718	-2.9984		0.0634463
P70398	Probable ubiquitin carboxyl-terminal hydrolase FAF-X	Usp9x	-3.86805	-3.49976	-3.68022	-4.30495	-4.2084	-3.80903	-3.79484	-3.65141	-3.73649	-3.84105	-3.98123	-3.62834	-2.87928	-3.76229		0.350649
P70404	Isocitrate dehydrogenase [NAD] subunit gamma 1, mitochondrial	Idh3g	1.74632	2.11402	1.13909	2.10294	1.49395	-0.400934	1.42176	0.751671	-0.171532	2.28728	-0.703724	0.61912	1.36486	0.40473		0.968868
P70419	Polypeptide N-acetylgalactosaminyltransferase 3	Galnt3	-4.37122	-3.14129	-3.34406	-3.62842	-2.66181	-2.97448	-2.96266	-2.28383	-4.38997	-1.80234	-3.2128	-4.33973	-2.7747	-3.31303		0.936023
P70441	Na(+)/H(+) exchange regulatory cofactor NHE-RF1	Slc9a3r1	4.31075	3.30987	3.01271	2.40681	2.28174	2.98696	2.03919	3.44014	2.01706	2.23785	2.64319	2.28239	1.98395	2.26849	+	0.00847409
P70444	BH3-interacting domain death agonist;BH3-interacting domain death agonist p15;BH3-interacting domain death agonist p13;BH3-interacting domain death agonist p11	Bid	-2.30725	-2.63949	-2.02327	-2.72228	-2.68772	-2.21397	-3.79799	-1.99156	-4.0038	-2.83832	-3.0308	-3.3388	-2.63088	-1.69697		0.739055
P70452	Syntaxin-4	Stx4	-0.0246639	-0.283398	0.668978	1.18169	-0.373949	-4.00258	0.5644	0.668934	-3.98788	-0.7731	-4.75638	0.707171	0.66332	0.434303		0.797708
P70460	Vasodilator-stimulated phosphoprotein	Vasp	2.90525	3.00323	3.00489	2.89491	2.77442	2.77278	2.70971	2.89932	2.46489	2.50492	2.77318	2.80511	2.64968	2.56191		0.38967
Q60817;P70670	Nascent polypeptide-associated complex subunit alpha;Nascent polypeptide-associated complex subunit alpha, muscle-specific form	Naca	2.56225	2.26933	2.73358	2.65777	2.94303	2.00762	2.67594	1.6486	2.76572	2.969	2.325	2.44264	2.58201	2.48321		0.269876
P70671	Interferon regulatory factor 3	Irf3	-2.94582	-4.89292	-1.7872	-3.27924	-2.17453	-2.40781	-2.39249	-3.79609	-2.54713	-2.43714	-3.91732	-2.29995	-3.41612	-2.40599		0.32571
P70677	Caspase-3;Caspase-3 subunit p17;Caspase-3 subunit p12	Casp3	0.647137	0.701963	0.212154	0.290638	0.120035	0.432884	0.0509815	0.826979	-0.100784	0.279556	0.223711	-0.0431328	-0.138071	-0.169254	+	0.00110058
P70695	Fructose-1,6-bisphosphatase isozyme 2	Fbp2	2.29402	2.26432	1.75567	1.87906	1.65137	2.05643	1.45468	2.20086	1.67708	2.21171	1.04063	1.57734	1.43835	1.38329		0.0750181
P70698	CTP synthase 1	Ctps1	-2.56795	-3.05074	-3.63757	-2.60624	-2.4729	-3.70906	-1.81242	-1.91443	-2.564	-2.75878	-2.28446	-4.08404	-2.65766	-5.1524		0.821974
P80313	T-complex protein 1 subunit eta	Cct7	2.36691	2.75927	2.37857	2.82773	2.74732	2.13485	2.69913	2.14827	2.00942	2.79223	2.11162	2.15108	2.68288	2.194		0.986745
P80314	T-complex protein 1 subunit beta	Cct2	4.11422	3.91361	3.41188	3.88448	3.84665	3.09368	3.71081	2.99278	3.48121	4.03841	3.02364	3.03336	3.44255	2.91537		0.993566
P80315	T-complex protein 1 subunit delta	Cct4	2.65927	3.17798	2.78366	3.29652	2.98801	2.31979	2.86135	2.22435	2.57897	3.11624	2.59129	2.43762	2.89167	2.66411		0.850288
P80316	T-complex protein 1 subunit epsilon	Cct5	2.75791	2.97767	2.63661	2.89231	3.00041	2.30305	2.85355	2.22392	2.61487	2.87887	2.57832	2.36872	2.78916	2.2921		0.981942
P80317	T-complex protein 1 subunit zeta	Cct6a	2.61423	2.80921	2.62332	2.94402	2.82423	2.22696	2.96042	2.16018	2.43384	2.98463	2.39193	2.53481	2.72963	2.64249		0.784195
P80318	T-complex protein 1 subunit gamma	Cct3	3.50638	3.6719	3.32917	3.89202	3.91143	2.91236	3.82104	3.30867	3.36379	3.91561	3.36555	3.49273	3.57477	3.40809		0.87462
P81117	Nucleobindin-2;Nesfatin-1	Nucb2	-0.620577	-1.17913	-0.706407	-0.87788	-1.20182	-2.1452	-0.92075	-1.60013	-2.0895	-0.946743	-1.78576	-1.70045	-1.27091	-1.6807		0.724323
P82198	Transforming growth factor-beta-induced protein ig-h3	Tgfbi	0.331146	0.923079	0.979048	0.814337	0.899675	0.354366	0.674198	-0.614819	0.868153	0.725988	1.0723	0.895941	0.989954	0.615242		0.0866164
P82347	Delta-sarcoglycan	Sgcd	-3.93483	-5.40355	-2.22291	-3.2156	-2.0775	-1.97496	-2.49057	-4.14268	-2.44769	-3.33716	-2.63706	-1.88722	-2.33994	-2.30897		0.428888
P83882	60S ribosomal protein L36a	Rpl36a	0.266954	1.00325	0.94743	1.35278	1.05435	-0.305008	1.05789	0.353962	0.17576	0.157854	0.767319	1.21473	0.968094	1.2627		0.422813
P83917	Chromobox protein homolog 1	Cbx1	-0.862413	-0.607449	-0.731777	-0.44449	-1.0837	-3.53493	-0.861736	-1.24766	-1.23686	-0.544273	-1.43308	-0.851004	-1.18746	-3.47512		0.732411
P83940	Transcription elongation factor B polypeptide 1	Tceb1	0.244513	-0.171619	-0.217428	-0.272648	-0.00989342	0.113571	-0.268425	-0.196861	0.697744	0.887875	-0.666815	-0.0927563	-0.106089	-0.232765		0.501892
P84084	ADP-ribosylation factor 5	Arf5	1.1707	0.63991	0.449926	0.600414	0.616041	-0.243334	0.398399	0.54315	0.511494	0.398748	0.337488	0.593893	0.239704	0.0329399		0.48723
P84089	Enhancer of rudimentary homolog	Erh	1.83244	1.50527	2.05461	1.99471	2.05041	1.30099	1.99683	1.16311	1.91136	1.64783	1.78228	1.69886	1.94927	1.67084		0.350886
P84091	AP-2 complex subunit mu	Ap2m1	-1.91511	0.0195427	-3.40448	-0.200357	-0.281052	-1.35685	-0.682674	-3.38975	-1.23485	-0.131954	-0.908335	-0.392843	-0.451006	-0.480934		0.38734
P84096	Rho-related GTP-binding protein RhoG	Rhog	-0.613308	-0.032959	-0.148977	-0.0579071	0.164146	-1.02133	-0.113588	-0.366159	-0.400129	-0.290712	-0.230774	-0.0906181	-0.190285	-0.159918		0.518263
P84099	60S ribosomal protein L19	Rpl19	1.38732	1.45505	1.71563	1.82944	1.84258	1.19059	1.8276	1.17512	1.44845	1.84146	1.94899	1.76996	1.72338	1.62774	+	0.0157084
P84104	Serine/arginine-rich splicing factor 3	Srsf3	1.825	1.96586	2.17029	2.07068	2.1921	0.853659	2.12865	1.1727	1.74995	2.04187	1.66006	1.53375	1.95917	1.47808		0.7373
P97300	Neuroplastin	Nptn	0.942612	-0.214554	-0.179787	-0.739132	-0.965586	-0.815208	-0.556376	-0.343502	-0.718218	-0.860752	-0.344601	-1.04831	-0.308048	-1.18866		0.30163
P97310	DNA replication licensing factor MCM2	Mcm2	-1.54452	-2.2723	-1.57924	-1.11189	-1.41359	-3.77104	-1.07749	-1.80134	-1.27814	-0.981031	-2.84759	-1.11163	-1.32543	-0.982531		0.156963
P97311	DNA replication licensing factor MCM6	Mcm6	-3.91716	-5.17371	-2.74432	-0.993845	-1.50385	-0.719761	-0.864742	-4.16558	-0.907003	-1.34762	-0.857029	-1.02004	-1.08335	-0.687496		0.206314
P97315	Cysteine and glycine-rich protein 1	Csrp1	0.925121	1.9811	2.73912	3.0348	4.51528	1.0597	5.50497	1.47911	4.16042	2.07746	2.92679	3.65978	5.09145	3.3601	+	0.0109534
P97351	40S ribosomal protein S3a	Rps3a	4.03621	4.33846	4.2488	4.61509	4.59484	3.74503	4.50091	3.73197	4.23131	4.35647	4.32707	4.33732	4.32632	4.28875		0.17767
P97352	Protein S100-A13	S100a13	0.870804	-0.148058	0.441055	-0.0255108	-0.250792	-0.792946	-0.844885	-0.530985	-0.499092	-0.237562	-0.716452	-0.791	-0.756884	-1.06052		0.406352
P97363	Serine palmitoyltransferase 2	Sptlc2	-3.50422	-3.373	-3.16554	-3.14863	-3.29148	-2.17018	-3.52383	-1.95178	-4.53113	-3.3666	-2.91579	-3.75561	-2.62416	-4.22184		0.705112
P97371	Proteasome activator complex subunit 1	Psme1	5.24727	4.82441	4.84154	4.65381	4.80313	4.46153	4.49096	4.47176	4.53691	4.81398	4.39276	4.27838	4.41249	4.13764		0.557832
P97372	Proteasome activator complex subunit 2	Psme2	4.23164	4.01608	3.704	3.62607	3.97743	3.50758	3.52138	3.54815	3.11469	4.38608	2.98231	3.00484	3.33237	2.90795		0.455051
P97379	Ras GTPase-activating protein-binding protein 2	G3bp2	-0.840651	-0.572998	-0.600695	-0.586311	-0.7482	-0.953953	-0.884706	-1.93639	-0.878136	0.326445	-1.05676	-1.67714	-0.68198	-0.729759		0.360899
P97384	Annexin A11	Anxa11	3.54648	3.63292	3.49241	3.81538	3.74878	2.67453	3.67742	3.06143	3.26396	3.48016	3.18344	3.05858	3.57117	2.98687		0.981562
P97429	Annexin A4	Anxa4	5.65385	5.3278	5.11001	5.26384	5.22809	4.47155	5.07735	4.91741	4.63863	5.21839	4.67414	4.587	4.94648	4.44922		0.854114
P97430	Antileukoproteinase	Slpi	-2.19118	-3.51614	-1.39049	-3.5273	-4.82153	0.755709	-4.18915	1.12856	-2.57652	-4.40964	-1.57742	-2.48051	-3.85198	-4.1395		0.529171
P97447	Four and a half LIM domains protein 1	Fhl1	2.54508	2.63255	2.59007	2.67625	3.49587	1.70329	3.92171	2.60225	2.65521	2.14936	2.38335	2.79358	3.60675	2.49177		0.450677
P97450	ATP synthase-coupling factor 6, mitochondrial	Atp5j	4.01605	3.56465	3.44791	3.21291	3.14655	2.34295	2.95745	2.48472	2.75859	3.42934	2.74992	2.66004	2.76982	2.32798		0.826559
P97461	40S ribosomal protein S5;40S ribosomal protein S5, N-terminally processed	Rps5	2.68023	2.81662	2.84531	3.14953	3.0753	2.11474	3.02937	2.40474	2.74855	2.68465	2.89668	2.81315	3.021	2.86196		0.28448
P97478	5-demethoxyubiquinone hydroxylase, mitochondrial	Coq7	-1.5356	-1.99562	-1.86474	-3.04171	-1.60006	-2.24003	-3.70697	-1.42659	-3.40929	-2.43059	-1.80796	-3.29914	-2.15652	-3.52434		0.210114
P97494	Glutamate--cysteine ligase catalytic subunit	Gclc	-1.89916	-2.05658	-1.44643	-1.38796	-1.80939	-1.57353	-1.73074	-2.14267	-1.68588	-1.47238	-2.33915	-2.6543	-2.06993	-2.44118		0.686276
P97499	Telomerase protein component 1	Tep1	-2.59796	-2.21906	-2.09794	-2.09937	-2.51062	-2.09929	-2.16027	-1.74626	-1.75803	-2.18276	-2.00801	-1.4974	-1.7571	-1.81346		0.913358
P97742	Carnitine O-palmitoyltransferase 1, liver isoform	Cpt1a	-0.374834	0.581694	0.260332	0.794361	-0.527433	-0.737351	-1.88361	-1.69476	-0.763313	0.638767	0.611755	-0.968365	0.0100231	-1.24027		0.0535638
P97792	Coxsackievirus and adenovirus receptor homolog	Cxadr	0.205948	-0.324182	-0.888351	-0.496698	-0.958025	-0.935516	-1.29593	-0.903149	-0.960682	-0.31612	-0.979374	-3.64923	-0.906738	-1.41997		0.367294
P97805	Protein FAM3D	Fam3d	3.37657	3.67299	3.63376	3.92488	3.72612	2.85634	3.49942	2.88046	3.05363	3.5254	3.26085	2.99756	3.62988	2.96447		0.896661
P97807	Fumarate hydratase, mitochondrial	Fh	2.58243	2.33703	1.87023	2.20348	2.07527	1.80677	1.84029	0.819895	2.05321	2.39986	1.82405	1.59198	1.66754	1.59852		0.968864
P97816	Protein S100-G	S100g	4.0873	2.85196	2.68331	1.90801	1.46124	1.79886	1.15158	2.14337	1.13597	1.75477	2.12492	1.95433	1.04235	1.42472		0.170837
P97821	Dipeptidyl peptidase 1;Dipeptidyl peptidase 1 exclusion domain chain;Dipeptidyl peptidase 1 heavy chain;Dipeptidyl peptidase 1 light chain	Ctsc	1.09493	0.930643	1.11179	0.808296	1.07019	0.985094	0.779739	0.498604	0.720566	0.975082	0.898882	0.841392	0.646645	0.621067		0.43464
P97822	Acidic leucine-rich nuclear phosphoprotein 32 family member E	Anp32e	-1.42869	-0.959724	-0.692373	0.0996132	0.17329	-1.41852	-1.07171	-0.677626	-0.45122	-0.181206	-0.924147	-3.13729	-0.30752	-1.95386		0.778622
P97823	Acyl-protein thioesterase 1	Lypla1	1.83874	1.61691	1.26346	1.22998	1.28988	0.959036	1.00338	1.39475	0.732138	1.32417	0.73481	0.468578	0.99976	0.54611		0.322338
P97825	Hematological and neurological expressed 1 protein;Hematological and neurological expressed 1 protein, N-terminally processed	Hn1	1.29228	0.54019	-0.215433	0.531015	-0.693884	-1.14271	-0.770254	-2.87833	-0.407782	0.560137	-0.507568	-3.1672	-0.513828	-1.621		0.775578
P97855	Ras GTPase-activating protein-binding protein 1	G3bp1	1.05613	1.02279	1.15213	1.37621	1.64475	0.515604	1.62294	0.291359	1.4728	1.85773	0.666376	0.724535	1.10052	-0.222858		0.816532
P97864	Caspase-7;Caspase-7 subunit p20;Caspase-7 subunit p11	Casp7	1.64205	1.57522	1.23016	1.119	1.21375	1.62234	1.01436	1.55627	0.808159	1.39075	0.874142	0.625822	0.759838	0.33643	+	0.03563
P97927	Laminin subunit alpha-4	Lama4	-4.01616	-2.01218	-1.53866	-1.31561	-0.847296	-3.77018	-1.65776	-3.42991	-0.65946	-1.2459	-0.92293	-1.19023	-1.52323	-1.72717	+	0.01165
P98191	Phosphatidate cytidylyltransferase 1	Cds1	-5.554	-2.81052	-3.61421	-3.66397	-4.05931	-3.33324	-3.71846	-3.41689	-4.04791	-3.11887	-3.8065	-3.15623	-4.2737	-3.96195		0.472392
P99024	Tubulin beta-5 chain	Tubb5	3.10022	3.1295	2.51107	3.15891	3.10742	2.81651	3.08895	1.74931	3.48102	3.80885	2.1614	2.84122	2.69909	2.33456		0.898168
P99026	Proteasome subunit beta type-4	Psmb4	2.71099	1.46382	0.995724	1.28764	1.24107	1.98162	1.01511	0.101914	1.90931	2.67762	-0.233084	0.790707	0.644098	-0.130642		0.762935
P99027	60S acidic ribosomal protein P2	Rplp2	5.22185	4.69017	5.28923	4.85747	5.11286	3.98601	4.84072	4.04682	4.83873	4.75617	4.98144	4.59505	4.704	4.53814		0.758113
P99028	Cytochrome b-c1 complex subunit 6, mitochondrial	Uqcrh	3.08114	2.7608	2.42875	1.96905	1.92441	1.54378	2.21181	1.85914	2.10243	2.00516	2.18716	2.11029	1.93532	2.07018		0.962704
P99029	Peroxiredoxin-5, mitochondrial	Prdx5	4.27924	4.0539	3.94708	3.34423	3.41734	3.75045	3.27821	3.60875	3.42732	3.62129	3.46052	3.4378	3.04311	3.05199		0.0693477
Q00519	Xanthine dehydrogenase/oxidase;Xanthine dehydrogenase;Xanthine oxidase	Xdh	1.08695	1.49789	1.06823	0.777933	0.272089	1.40173	0.10082	1.06133	0.388418	1.23338	0.377327	0.120758	0.21142	0.165922	+	0.000116378
Q00612	Glucose-6-phosphate 1-dehydrogenase X	G6pdx	2.54575	2.86673	2.69341	2.6047	2.52175	2.49459	2.44686	2.72296	2.2349	2.5431	2.46583	2.63849	2.20946	2.36849		0.0831888
Q00623	Apolipoprotein A-I;Proapolipoprotein A-I;Truncated apolipoprotein A-I	Apoa1	3.99962	3.64026	3.68189	2.72429	2.94638	4.0229	2.74578	4.78424	3.69303	2.94274	3.77468	3.77195	2.5167	3.58877		0.419961
Q00897	Alpha-1-antitrypsin 1-4	Serpina1d	-2.98295	-2.81313	-2.61195	-2.76134	-3.2845	-2.29824	-4.61746	-2.67376	-4.72379	-3.84739	-2.63755	-2.76763	-5.65672	-3.30463	+	0.0252398
Q00898	Alpha-1-antitrypsin 1-5	Serpina1e	2.99886	3.07365	3.02159	2.40564	2.89066	3.55607	2.64055	4.13258	3.40957	2.63097	2.6705	3.12504	2.42931	2.81533		0.38735
Q00PI9	Heterogeneous nuclear ribonucleoprotein U-like protein 2	Hnrnpul2	0.195877	0.286989	0.17362	0.694881	0.00484467	-0.313372	0.353374	-0.339531	0.0666523	0.628897	0.320679	0.367851	0.582609	-0.410206		0.623744
Q01149	Collagen alpha-2(I) chain	Col1a2	1.3801	3.43669	4.30422	3.86899	4.26378	2.86111	4.72576	1.97312	4.89588	3.61021	4.70129	5.04711	4.64724	5.04878	+	0.00135331
Q01405	Protein transport protein Sec23A	Sec23a	1.22746	1.18819	0.0929279	1.02059	1.03564	0.462454	0.58272	1.13858	0.318003	1.88518	-0.161247	-0.673801	-0.448166	-0.35305		0.674634
Q01514	Interferon-induced guanylate-binding protein 1	Gbp1	-4.24359	-3.68745	-3.23252	-3.68926	-3.98556	-3.54425	-3.49256	-3.86856	-3.39631	-2.6811	-3.21911	-3.08481	-3.62471	-3.31263		0.217852
Q01730	Ras suppressor protein 1	Rsu1	-0.827168	-0.598125	-0.274099	-0.336533	0.477629	-0.978525	0.810642	-1.25464	0.257835	-0.237711	-0.329912	0.00264931	0.563732	0.111334	+	0.00616085
Q01768	Nucleoside diphosphate kinase B	Nme2	2.79454	2.58185	2.08106	2.57253	2.84381	2.23984	2.60218	2.28257	1.92677	2.53967	2.14419	2.40805	2.45813	1.95105		0.867949
Q01853	Transitional endoplasmic reticulum ATPase	Vcp	4.66622	5.03568	4.5551	4.90598	5.02718	4.55827	4.91374	4.66464	4.48944	4.95841	4.51568	4.48486	4.85673	4.3487		0.996933
Q02053	Ubiquitin-like modifier-activating enzyme 1	Uba1	4.05138	4.40559	4.0505	4.28594	4.18763	4.25627	4.12606	4.10265	3.93757	4.35969	3.77412	3.87251	3.9547	3.64594		0.538458
Q02248	Catenin beta-1	Ctnnb1	3.83665	3.74257	3.27173	3.41799	3.32111	2.96126	2.94255	2.92436	2.92061	3.81177	2.5122	2.77122	2.98183	2.45494		0.597116
Q02257	Junction plakoglobin	Jup	2.96522	3.26613	2.87776	2.90947	2.73667	2.83256	2.49209	2.87669	2.9192	3.19132	3.04586	2.63834	2.69975	2.77658		0.248129
Q02788	Collagen alpha-2(VI) chain	Col6a2	1.97503	3.28266	3.37702	3.2903	3.51154	2.54182	3.82128	1.44765	3.62986	3.10333	3.35301	3.70583	3.76159	3.1264	+	0.00530444
Q02819	Nucleobindin-1	Nucb1	4.06464	3.54677	3.87486	3.56494	3.39602	3.00461	3.3438	3.06455	3.15329	3.49052	3.34575	3.03044	3.15885	2.95814		0.654955
Q03265	ATP synthase subunit alpha, mitochondrial	Atp5a1	6.94005	7.05639	6.44483	6.68823	6.4412	6.16819	6.3161	5.88065	6.12649	7.10189	6.01673	5.99439	6.25029	5.85715		0.777597
Q03517	Secretogranin-2;Secretoneurin;Manserin	Scg2	-3.95577	-3.96888	-2.62589	-3.54638	-3.22028	-3.20298	-2.44646	-4.07514	-2.75083	-3.70987	-2.37678	-3.15721	-2.8464	-3.61395		0.455037
Q03958	Prefoldin subunit 6	Pfdn6	-0.567434	-1.28343	-0.335056	-0.914686	-0.393894	-1.06968	-0.545818	-1.68439	-0.335194	-1.05852	-0.550497	-0.634188	-1.20774	-0.606514		0.681411
Q03963	Interferon-induced, double-stranded RNA-activated protein kinase	Eif2ak2	-1.97751	-2.22954	-2.0573	-1.47932	-2.29806	-1.69135	-2.35235	-1.85499	-1.82549	-1.25476	-2.3994	-4.38348	-4.14067	-2.37388		0.512963
Q04447	Creatine kinase B-type	Ckb	0.742933	1.63932	2.16647	2.25482	3.03537	2.37789	3.82555	1.79216	3.41757	2.34009	2.18321	2.65595	3.54028	2.63654	+	0.0261642
Q04750	DNA topoisomerase 1	Top1	1.27632	2.00178	-0.422163	1.74168	2.07318	0.226614	1.73242	-0.0446968	1.41559	2.06611	1.3234	1.69239	2.28999	1.45658		0.742969
Q04857	Collagen alpha-1(VI) chain	Col6a1	2.234	3.51005	3.74547	3.57728	3.88757	2.57163	4.15595	1.79228	3.69445	3.4764	3.61869	3.83918	3.97748	3.56302	+	0.00711422
Q05117	Tartrate-resistant acid phosphatase type 5	Acp5	-3.58735	-2.40826	-2.14135	-2.38494	-2.00143	-1.97512	-2.36095	-2.26274	-2.2691	-1.93955	-3.20062	-2.19608	-2.59211	-2.20568		0.414328
Q05144	Ras-related C3 botulinum toxin substrate 2	Rac2	-3.29846	-1.46198	-1.56185	-2.51727	-2.13912	-1.88386	-2.06909	-2.28763	-1.82353	-2.63989	-1.32621	-1.42455	-2.26181	-1.77689		0.589484
Q05512	Serine/threonine-protein kinase MARK2	Mark2	-1.59631	-1.5418	-1.26895	-1.54332	-1.50855	-1.26619	-2.014	-1.64692	-1.97386	-1.93559	-1.39965	-1.77561	-1.85747	-1.44374		0.585016
Q05793	Basement membrane-specific heparan sulfate proteoglycan core protein;Endorepellin;LG3 peptide	Hspg2	0.985268	3.40566	3.51872	4.03785	4.16469	2.3206	4.33143	0.40589	3.73201	3.80018	3.8167	4.14861	4.22318	4.01168	+	0.000319186
Q05816	Fatty acid-binding protein, epidermal	Fabp5	-0.44696	-0.666155	0.270987	-0.795488	-0.551735	0.505236	-0.401659	0.180765	0.360062	-0.587645	-0.360319	-0.0788651	-0.744993	-0.0974636		0.972522
Q05920	Pyruvate carboxylase, mitochondrial	Pc	2.87889	3.07339	2.61561	2.74855	2.33337	2.19921	2.27685	2.86069	1.85232	2.61643	2.44054	2.37398	2.31458	2.14495		0.203361
Q05921	2-5A-dependent ribonuclease	Rnasel	0.335005	1.07275	-0.195679	-0.0910263	-0.12496	-0.183992	-0.662338	0.623814	-1.04232	-0.278261	0.109882	-0.653069	-0.978775	-0.778	+	0.0369147
Q05D44	Eukaryotic translation initiation factor 5B	Eif5b	-2.12594	-1.76388	-1.39569	-3.80616	-3.94905	-1.60632	-3.9275	-3.56617	-2.62155	-2.90866	-3.99536	-1.90362	-2.35512	-1.54369		0.522987
Q06138	Calcium-binding protein 39	Cab39	1.79397	1.59547	1.19386	1.38634	1.18241	0.82333	0.694427	0.910973	0.809187	1.2607	0.847664	0.846449	0.722002	0.718		0.532811
Q06185	ATP synthase subunit e, mitochondrial	Atp5i	3.70734	3.1561	3.52298	2.89016	3.14468	2.87549	3.15544	2.65295	3.14788	3.09988	3.14675	2.9563	2.83917	2.76592		0.941639
Q06890	Clusterin;Clusterin beta chain;Clusterin alpha chain	Clu	-2.24748	-2.04888	-1.65511	-2.27442	-2.02019	-1.6901	-2.40529	-1.26397	-1.61529	-2.645	-1.50526	-2.77959	-1.86284	-1.31544		0.885407
Q07076	Annexin A7	Anxa7	3.49883	3.53521	3.13	3.14573	3.18144	2.88435	3.13367	3.12059	2.92547	3.38603	2.88724	2.9738	2.91158	2.72653		0.615861
Q07417	Short-chain specific acyl-CoA dehydrogenase, mitochondrial	Acads	2.80549	2.94918	2.53075	2.64553	2.56645	2.11221	2.41546	2.16396	1.8453	2.73535	2.27889	2.05594	2.47125	1.87913		0.829266
Q07797	Galectin-3-binding protein	Lgals3bp	2.7817	1.56663	1.59171	0.875601	0.818457	1.55228	0.930437	1.62678	1.09983	1.53939	0.905447	0.668648	0.862095	0.509418	+	0.0217681
Q07813	Apoptosis regulator BAX	Bax	-0.366625	-0.698435	-1.48152	-0.471439	-1.53106	-0.230145	-0.578472	-0.665531	-0.620808	-0.247318	-1.18997	-0.908581	-0.96184	-0.649034		0.693451
Q08091	Calponin-1	Cnn1	-4.68174	-0.728708	1.5397	2.40593	4.67197	0.873539	5.8133	-1.9103	5.36531	0.895746	2.36795	3.86813	5.09915	3.43431	+	0.00110063
Q08093	Calponin-2	Cnn2	-1.02117	-1.06912	-0.615375	-0.813734	-0.562019	-1.46769	-0.277132	-3.99474	-0.391394	-1.07415	-3.78186	-0.497944	-0.446253	-0.385157		0.382175
Q08189	Protein-glutamine gamma-glutamyltransferase E;Protein-glutamine gamma-glutamyltransferase E 50 kDa catalytic chain;Protein-glutamine gamma-glutamyltransferase E 27 kDa non-catalytic chain	Tgm3	5.4805	5.5412	4.67333	4.73841	4.28033	4.71387	3.75854	5.08716	3.37951	4.79069	4.00839	3.89147	4.03428	3.79997	+	0.0194901
Q08331	Calretinin	Calb2	-2.61139	-2.13809	-1.21561	-1.61418	-1.40726	-1.41545	-0.90682	-2.39453	-1.03142	-1.91833	-1.1328	-1.51737	-1.63054	-1.89189		0.227075
Q08509	Epidermal growth factor receptor kinase substrate 8	Eps8	1.9785	0.784262	-0.12425	-2.75521	-0.860571	-0.426914	-1.2544	0.851187	-3.57095	-0.644783	-4.46558	-4.42976	-4.75753	-1.31947	+	0.0170749
Q08652	Retinol-binding protein 2	Rbp2	-0.478867	-1.43092	-1.14725	-2.77262	-2.74754	-0.652918	-4.3793	-0.575193	-1.45662	-2.70939	-2.17679	-1.60303	-2.99725	-1.38333		0.407611
Q08879	Fibulin-1	Fbln1	-3.7865	-3.49932	-2.70004	-3.67425	-3.14469	-3.36477	-2.80791	-3.03067	-3.14301	-4.30117	-3.72044	-2.8394	-2.7391	-2.87046		0.548392
Q08943	FACT complex subunit SSRP1	Ssrp1	-2.05922	-1.45637	-1.36211	-0.809437	-1.07629	-1.19089	-1.12944	-1.8408	-1.23062	-0.991972	-0.82313	-0.807964	-1.08616	-0.764084	+	0.0066489
Q09199	Beta-1,4 N-acetylgalactosaminyltransferase 2	B4galnt2	1.69995	2.16896	0.608896	1.56411	1.51355	-0.652012	0.801685	-0.688786	-0.993227	1.13973	-0.323158	0.215925	0.905941	-1.45422		0.957221
Q11011	Puromycin-sensitive aminopeptidase	Npepps	1.95777	2.32717	2.01548	2.14337	1.98834	2.2537	1.76858	2.12755	1.73124	2.14337	1.71851	1.6907	1.99707	1.61712		0.122843
Q11127	Alpha-(1,3)-fucosyltransferase 4	Fut4	-4.88803	-3.13734	-3.26204	-2.49504	-3.2698	-4.08853	-3.00485	-2.7109	-3.54778	-2.45861	-2.74412	-3.57359	-4.48147	-4.49369		0.610736
Q11136	Xaa-Pro dipeptidase	Pepd	-0.976854	-0.297922	-0.395618	-0.0258045	-0.207872	-0.240673	0.109985	-0.334354	-0.464279	-0.266987	-0.506231	-0.817446	-0.0254669	-0.304524		0.664241
Q148V8	Protein FAM83H	Fam83h	-1.52053	-1.35678	-1.75736	-2.12781	-3.3107	-1.68894	-3.15768	-2.20729	-2.95268	-1.33871	-1.91777	-1.97119	-3.2367	-2.41345		0.0664522
Q14C51	Pentatricopeptide repeat domain-containing protein 3, mitochondrial	Ptcd3	-2.669	-3.6232	-1.91913	-1.63122	-2.73047	-3.53813	-2.71947	-2.95208	-2.86017	-1.70158	-2.40414	-2.04216	-2.44871	-2.51871	+	0.0126735
Q2KHK6	Gasdermin-C2	Gsdmc2	1.71363	2.16649	1.90165	1.44153	1.60318	1.55578	1.05759	1.65027	0.97496	1.72216	1.33723	1.5156	1.12209	1.47889	+	0.0472183
Q3B7Z2	Oxysterol-binding protein 1	Osbp	-1.78567	-4.47875	-3.83268	-1.36346	-2.12424	-3.04631	-1.79922	-3.96277	-3.87266	-2.46873	-1.4264	-1.59648	-1.92894	-4.27586		0.505831
Q62293;Q3T9E4		Tgtp1	-0.037796	0.303246	-0.539478	0.13755	0.159494	-0.289341	-0.304688	0.342476	-0.512228	-0.156319	-0.276279	-1.12584	-0.118465	-0.164555		0.772714
Q3TCN2	Putative phospholipase B-like 2;Putative phospholipase B-like 2 28 kDa form;Putative phospholipase B-like 2 40 kDa form;Putative phospholipase B-like 2 15 kDa form	Plbd2	-1.67745	-2.62225	-1.48436	-1.65287	-1.89293	-1.69783	-2.04263	-1.8706	-1.35319	-1.6787	-1.16292	-2.19438	-1.96028	-1.89298		0.387108
Q3TDN2	FAS-associated factor 2	Faf2	-1.99836	-1.87134	-1.44601	-1.55987	-1.58014	-1.88689	-1.79846	-1.42056	-2.39667	-1.18191	-4.68051	-3.53786	-1.81251	-3.06736		0.703837
Q3TDQ1	Dolichyl-diphosphooligosaccharide--protein glycosyltransferase subunit STT3B	Stt3b	-1.72879	-1.55292	-2.11389	-1.59223	-1.5324	-1.14041	-2.0796	-2.62564	-1.56956	-1.10198	-1.31532	-1.70105	-2.19478	-1.78201		0.528662
Q3TEA8	Heterochromatin protein 1-binding protein 3	Hp1bp3	0.0732079	0.154205	-0.315033	0.593023	-0.271782	-1.15447	-0.313305	-1.36673	0.399143	0.812906	0.133455	-0.0482616	0.204523	0.181465		0.602673
Q3THE2	Myosin regulatory light chain 12B	Myl12b	5.18575	3.89388	3.73948	3.40222	3.58322	3.39959	3.50402	2.97756	4.01613	3.89061	3.00746	3.56046	3.37289	2.9156		0.817851
Q3THS6	S-adenosylmethionine synthase isoform type-2	Mat2a	-0.0215149	0.853414	0.110395	1.31051	1.05848	0.174706	1.023	0.231777	0.597891	1.17337	0.273645	-0.549452	0.867872	-0.122833		0.937481
Q3TJ91	Lethal(2) giant larvae protein homolog 2	Llgl2	-1.96311	-1.50202	-1.69912	-1.8933	-0.673725	-1.83527	-1.89204	-1.77773	-2.03163	-1.65098	-3.67508	-2.4193	-2.05726	-3.15002		0.612699
Q3TJD7	PDZ and LIM domain protein 7	Pdlim7	-4.75376	-4.42112	-3.02134	-3.93199	-0.033741	-4.15656	2.02944	-5.25731	-0.0476627	-3.41971	-1.77551	-1.39661	0.861818	-0.751034	+	0.00488462
Q3TKT4	Transcription activator BRG1	Smarca4	-3.14677	-4.16154	-3.95893	-2.40256	-2.47634	-4.50615	-2.28579	-2.93982	-3.07164	-2.48749	-2.10941	-2.59589	-2.67153	-3.50424		0.0878804
Q3TLH4	Protein PRRC2C	Prrc2c	-3.08327	-2.22375	-2.48014	-2.66713	-2.82033	-4.36938	-2.59878	-2.55372	-2.55463	-2.52667	-4.38875	-2.07238	-3.14333	-2.75092		0.781291
Q3TTY5	Keratin, type II cytoskeletal 2 epidermal	Krt2	1.8542	0.279238	2.28947	1.2736	2.30066	3.50616	-0.805967	1.53521	3.4038	3.14121	4.03968	1.25015	2.05886	1.70656		0.679493
Q3TW96	UDP-N-acetylhexosamine pyrophosphorylase-like protein 1	Uap1l1	-2.51091	-4.77369	-1.82415	-2.69594	-3.20352	-1.7253	-3.32721	-2.20972	-2.38748	-2.63258	-2.36464	-2.05314	-3.09595	-2.28274		0.949522
Q3TWW8	Serine/arginine-rich splicing factor 6	Srsf6	0.82546	1.00633	1.66422	1.4881	1.91514	0.46417	1.82953	0.702797	1.55038	1.17242	1.75202	1.90798	1.67619	1.70495	+	0.00438817
Q3TXS7	26S proteasome non-ATPase regulatory subunit 1	Psmd1	1.94623	2.05138	1.1927	1.76761	1.61676	1.10885	1.29324	1.33173	1.02033	1.80135	0.917446	1.02498	1.41373	1.2958		0.945368
Q3TZ89	Protein transport protein Sec31B	Sec31b	-1.54789	-1.92399	-1.29592	-1.53872	-1.6164	-2.9955	-1.46114	-1.95236	-2.05351	-1.30356	-1.93969	-2.14348	-1.71109	-2.04282		0.305894
Q3TZZ7	Extended synaptotagmin-2	Esyt2	-2.03561	-1.61669	-2.08014	-1.51578	-1.58417	-0.693678	-2.05762	-3.87272	-1.82125	-1.33993	-1.33859	-4.4331	-1.56851	-0.990221		0.444803
Q3U0B3	Dehydrogenase/reductase SDR family member 11	Dhrs11	0.802652	0.806446	-0.286112	0.0313625	-0.274101	0.124462	-0.695196	0.838257	-0.890631	0.111013	-0.540514	-0.493902	-0.448166	-0.664366	+	0.00877405
Q3U0V1	Far upstream element-binding protein 2	Khsrp	2.02895	2.45658	2.57634	2.60938	2.78665	1.73828	2.82553	2.20461	2.41533	2.64599	2.51197	2.49587	2.671	2.42512		0.215795
Q3U0V2	Tumor necrosis factor receptor type 1-associated DEATH domain protein	Tradd	1.91869	1.24344	1.17669	1.04443	0.535414	0.960905	0.414055	0.861109	-2.24367	0.922398	0.00639725	-0.446648	0.359892	-0.124212		0.242678
Q3U1J4	DNA damage-binding protein 1	Ddb1	-0.983387	-0.124521	0.281693	0.239183	0.620209	0.118999	0.741629	0.354685	0.508215	0.75741	0.552046	0.24371	0.908213	-0.0424862		0.45589
Q3U487	E3 ubiquitin-protein ligase HECTD3	Hectd3	-2.56813	-2.17211	-1.92671	-3.08569	-2.52883	-2.81069	-2.95224	-2.24999	-3.68788	-2.41474	-1.48	-1.38135	-2.06363	-5.05231		0.439182
Q3U7R1	Extended synaptotagmin-1	Esyt1	-0.331835	0.37093	0.435446	0.0833702	0.24811	-0.823763	0.329044	-0.650949	0.043272	0.127899	-0.207043	0.211889	0.0561027	0.0720062		0.388532
Q3U9G9	Lamin-B receptor	Lbr	-0.827707	0.361092	-0.21628	0.399044	0.445175	-0.511076	0.152761	-0.700882	-0.0350552	0.344233	0.16906	0.0246086	0.154486	0.395376		0.113055
Q3UBX0	Transmembrane protein 109	Tmem109	-4.19443	-2.72777	-2.49216	-1.92106	-3.14547	-2.93269	-3.76016	-2.07697	-1.84706	-3.67318	-1.95655	-2.22545	-3.14633	-1.77431		0.877834
Q3UDE2	Tubulin--tyrosine ligase-like protein 12	Ttll12	-1.77088	-1.49935	-2.65282	-1.72164	-1.86021	-1.93466	-2.73802	-2.57403	-2.81933	-1.63479	-3.41438	-3.00318	-2.67408	-4.51279		0.443002
Q3UEB3	Poly(U)-binding-splicing factor PUF60	Puf60	-0.477852	-0.478497	-0.571075	-0.485969	-0.212439	-0.912962	-0.275091	-3.84588	-0.181261	-0.0157414	-0.810705	-1.26151	-0.100384	-1.02699		0.548812
Q3UGC7;Q66JS6	Eukaryotic translation initiation factor 3 subunit J-A;Eukaryotic translation initiation factor 3 subunit J-B	Eif3j1;Eif3j2	-1.17463	-0.0521812	-0.278324	0.0876007	0.289591	-1.08355	0.143923	-1.2355	0.163076	0.185448	0	0.329927	0.199143	-2.68535		0.366298
Q3UGR5	Haloacid dehalogenase-like hydrolase domain-containing protein 2	Hdhd2	-2.1233	-1.74826	-2.81161	-1.50606	-3.01717	-3.54274	-2.55256	-3.30827	-3.41973	-1.97454	-4.35027	-4.40345	-2.51949	-3.64679		0.927106
Q3UHJ0	AP2-associated protein kinase 1	Aak1	-3.2199	-3.18239	-2.64358	-3.25769	-3.22993	-3.18927	-3.36314	-3.11062	-4.56959	-2.93335	-5.06465	-4.12796	-3.36157	-3.69471		0.42739
Q3UHX2	28 kDa heat- and acid-stable phosphoprotein	Pdap1	0.16079	0.181185	0.507244	0.470543	0.641291	0.0845375	0.685764	-0.526871	0.707352	0.188076	0.752956	0.176775	0.206718	0.54599		0.198149
Q3UIA2	Rho GTPase-activating protein 17	Arhgap17	0.149468	-1.0721	-1.2405	-0.895054	-1.48489	-1.26744	-1.318	-1.58474	-1.24162	-1.57112	-1.61607	-3.37499	-3.65792	-3.75929		0.59025
Q3UIR3	E3 ubiquitin-protein ligase DTX3L	Dtx3l	-0.54368	-0.485882	-0.651642	-0.834068	-1.18528	-0.761698	-1.33168	-0.739599	-1.60861	-0.0728169	-2.11529	-1.20745	-1.31929	-2.12432		0.105956
Q3UIU2	NADH dehydrogenase [ubiquinone] 1 beta subcomplex subunit 6	Ndufb6	0.542086	0.0428162	-0.439993	-0.23671	0.0407314	-1.22178	-0.615417	-1.31603	-0.298431	0.045166	-0.967121	-0.748564	-0.242413	-1.28187		0.935584
Q3UJU9	Regulator of microtubule dynamics protein 3	Rmdn3	-2.02013	-0.839971	-2.77679	-1.32712	-2.30939	-2.21477	-2.86825	-2.52479	-2.24387	-2.0868	-3.00832	-2.84389	-2.93926	-3.07653		0.53854
Q3UKC1	Tax1-binding protein 1 homolog	Tax1bp1	-2.83464	-1.97925	-1.20417	-1.17116	-0.852703	-3.5146	-1.39459	-3.27556	-1.6282	-1.00239	-1.51122	-1.9968	-1.41793	-1.85706		0.0546762
Q3UL36	Arginine and glutamate-rich protein 1	Arglu1	-2.5514	-1.79118	-1.9331	-2.58933	-2.47058	-4.2223	-2.46834	-2.75534	-2.36314	-2.98501	-2.36433	-1.84019	-2.49048	-1.38881		0.869264
Q3ULJ0	Glycerol-3-phosphate dehydrogenase 1-like protein	Gpd1l	0.887567	1.19982	0.780512	1.1921	1.19191	1.0051	0.978359	1.2455	0.682638	1.0368	0.80213	0.704857	1.00713	0.674753		0.870095
Q3ULW8		Parp3	-2.44111	-3.49217	-2.81179	-3.39409	-3.95195	-2.66943	-3.35588	-3.276	-3.05613	-2.24421	-3.45801	-3.53267	-3.86077	-3.95891		0.207179
Q3UM45	Protein phosphatase 1 regulatory subunit 7	Ppp1r7	0.428057	0.0951118	0.162544	0.169621	0.264067	0.242161	0.208521	-0.0151253	0.0855885	0.133236	-0.117277	-0.497271	0.000362396	0.247608		0.809122
Q9D3R6;Q3UMC0	Katanin p60 ATPase-containing subunit A-like 2;Spermatogenesis-associated protein 5	Katnal2;Spata5	0.259817	0.584894	0.377028	0.629982	0.374065	0.172455	0.496767	-0.211626	0.384682	0.629587	0.191805	0.50283	0.765007	-0.0406914		0.556859
Q3UMR5	Calcium uniporter protein, mitochondrial	Mcu	1.86725	1.52474	0.663399	0.740931	0.586954	-0.0752621	0.764286	-0.361351	0.659555	0.982584	0.21158	0.638706	0.752823	0.804543		0.99912
Q3UMW7;P49138	MAP kinase-activated protein kinase 3;MAP kinase-activated protein kinase 2	Mapkapk3;Mapkapk2	-4.31583	-1.11828	-0.192999	-1.3518	-0.0213318	-0.347395	-1.10776	-3.38903	-2.03568	-2.79392	0.486097	-4.39041	-1.89779	-3.98004		0.512281
Q3UMY5	Echinoderm microtubule-associated protein-like 4	Eml4	-1.58005	-1.62001	-1.91126	-1.37391	-1.70985	-1.86695	-1.72691	-1.40771	-1.71484	-2.01227	-1.80774	-1.43304	-1.71446	-1.40789		0.30395
Q3UN02	Lysocardiolipin acyltransferase 1	Lclat1	-3.47683	-2.95267	-2.41427	-2.61507	-3.14383	-4.3134	-2.47498	-2.51424	-3.48735	-3.06495	-2.83608	-2.91828	-2.79528	-2.5482		0.500856
Q3UNX5	Acyl-coenzyme A synthetase ACSM3, mitochondrial	Acsm3	0.289946	0.703674	0.500414	0.817404	0.877636	0.845943	1.03465	0.704475	0.869982	1.00716	0.761631	1.18407	1.2323	0.91441		0.286582
Q3UPF5	Zinc finger CCCH-type antiviral protein 1	Zc3hav1	-2.38494	-1.22856	-1.90134	-2.08253	-2.4852	-4.95854	-2.63246	-1.97528	-2.15881	-1.22631	-1.52764	-1.73756	-1.86804	-2.0939		0.845118
Q3UPH1	Protein PRRC1	Prrc1	0.0419464	-0.51429	-0.25223	-0.645891	-0.802561	-0.562294	-0.663425	-1.10611	-0.591724	-7.05719e-05	-0.536913	-0.533253	-0.427498	-1.12726		0.56283
Q3UPL0	Protein transport protein Sec31A	Sec31a	2.4981	2.74379	2.3395	2.53048	2.50646	1.73842	2.50419	2.33693	2.0793	2.54718	2.45534	2.56701	2.42996	2.40353		0.918204
Q3UQ44	Ras GTPase-activating-like protein IQGAP2	Iqgap2	3.53586	3.40015	2.89634	2.62493	2.64221	2.40069	2.25323	2.92642	2.03786	2.97902	2.43241	2.30615	2.47256	2.02278		0.128581
Q3URD3	Sarcolemmal membrane-associated protein	Slmap	-3.84183	-3.40892	-0.352966	-0.382954	0.847797	-3.04433	1.97985	-0.865917	1.40593	-1.45431	0.501005	0.429064	1.16227	0.440519	+	0.0135884
Q3US41	Epithelial splicing regulatory protein 1	Esrp1	-1.78139	-0.838034	-0.310377	-0.222405	-0.748978	-1.26758	-0.508905	-1.52977	-1.14562	-0.967176	-1.23093	-0.694527	-0.34684	-0.912643		0.313433
Q3UTQ7	PR domain zinc finger protein 10	Prdm10	-4.48971	-2.49738	-2.29271	-1.97353	-2.23908	-1.75894	-1.80553	-2.01422	-1.97161	-2.11621	-2.59016	-3.27865	-1.60493	-3.2076		0.711503
Q3UV17	Keratin, type II cytoskeletal 2 oral	Krt76	1.49708	0.878779	2.90756	1.55141	2.63463	2.97681	0.466179	3.06647	2.29959	1.89066	5.09985	1.8198	2.55851	2.71502		0.914659
Q3UVK0	Endoplasmic reticulum metallopeptidase 1	Ermp1	-1.33314	-1.57648	-1.25049	-1.65791	-1.50635	-1.64153	-1.7326	-1.10508	-1.55955	-1.55167	-0.955551	-1.40861	-1.0506	-2.76397		0.24145
Q3UW53	Protein Niban	Fam129a	0.483822	0.000471115	-0.00273705	0.206835	0.300503	0.230553	0.0879059	-0.636949	0.598429	0.592506	-1.2706	0.430128	0.00388908	-0.549681		0.682559
Q3UW68	Calpain-13	Capn13	0.0670147	0.955732	-1.1983	-0.800648	-0.626957	-0.668331	-1.09878	-0.336535	-1.61057	-0.76642	-1.96809	-2.0274	-0.499165	-1.55967		0.337997
Q3UYV9	Nuclear cap-binding protein subunit 1	Ncbp1	-4.11893	-2.50403	-1.43738	-2.11891	-2.60086	-3.57557	-2.52223	-4.07733	-3.00358	-2.67916	-0.798832	-2.89745	-2.81237	-2.39022	+	0.0408644
Q3UZ39	Leucine-rich repeat flightless-interacting protein 1	Lrrfip1	0.362322	0.381887	0.451794	-0.304214	-0.0384674	0.061224	-0.559637	0.371428	-0.465639	-0.133047	-0.203495	-0.454222	-0.906034	-0.982014	+	0.0202314
Q3UZZ6	Sulfotransferase 1 family member D1	Sult1d1	3.01815	1.69906	1.02989	1.1267	0.672209	0.0307674	0.170719	0.734268	-0.720476	1.80961	-0.229219	-0.23698	0.625561	-1.73832		0.346203
Q3V0K9	Plastin-1	Pls1	4.99269	4.18745	3.20972	3.45136	3.20918	3.30912	2.67525	3.82929	2.58712	3.52038	2.81308	2.79247	2.76725	2.58434	+	0.0482307
Q3V3R1	Monofunctional C1-tetrahydrofolate synthase, mitochondrial	Mthfd1l	-2.38508	-2.53982	-2.19154	-2.37311	-1.45756	-2.1064	-2.13882	-3.86211	-2.25972	-2.56505	-1.65485	-1.69448	-1.75955	-1.51076		0.21474
Q3V3R4	Integrin alpha-1	Itga1	-3.76823	-3.78437	-3.1301	-3.02412	-1.84841	-2.84489	-1.53055	-3.48124	-2.29544	-3.24462	-3.2465	-2.43304	-1.48717	-3.23182		0.127261
Q9CQK8;Q4KL71	Small proline-rich protein 2A;Small proline-rich protein 2A3	Sprr2a;Sprr2a3	3.35404	3.27103	3.43059	2.09813	1.89985	2.9267	1.84793	4.46176	1.93474	2.1229	2.61493	2.51839	1.77481	2.61235		0.0810573
Q4KML4	Costars family protein ABRACL	Abracl	2.33487	1.5338	0.420507	-0.14039	-0.536842	2.47137	0.561674	0.781986	1.6148	1.27703	1.82381	0.597433	0.594206	0.0813103		0.389858
Q4QQM4	Tumor protein p53-inducible protein 11	Trp53i11	0.929895	0.0981197	0.00765991	0.811266	-0.0326576	-0.511322	0.30493	-0.571726	-0.631254	0.588247	-0.364605	-0.095459	-0.280277	-0.332367		0.853469
Q4VAA2	Protein CDV3	Cdv3	0.381384	0.168997	0.000650406	0.33596	-0.18322	-0.85327	0.0482387	-0.43689	-0.334545	-0.163902	-0.420778	-0.344788	0.29513	0.29537		0.924044
Q501J6	Probable ATP-dependent RNA helicase DDX17	Ddx17	-0.198202	0.579315	0.346189	0.996161	1.13399	0.00845528	1.18914	-0.273117	0.410082	0.676811	0.556122	0.621574	1.14957	0.609823		0.112545
Q505B7	Protein archease	Zbtb8os	-1.61052	-2.93957	-2.11382	-2.72024	-2.74338	-2.11462	-1.97129	-3.99005	-1.79404	-4.41909	-2.55507	-2.33689	-2.02641	-2.65781		0.861325
Q505D7	Optic atrophy 3 protein homolog	Opa3	-4.35989	-3.44677	-3.10157	-3.24067	-2.37755	-4.65775	-2.05554	-4.21913	-3.96943	-3.18068	-2.62114	-2.73251	-1.81674	-3.05444		0.233391
Q505F5	Leucine-rich repeat-containing protein 47	Lrrc47	-0.831595	-0.000471115	-0.629482	-0.173918	-1.24007	-0.568186	-0.700663	-1.55859	-0.918778	-0.325752	-0.935629	-0.324127	-0.837591	-0.398258		0.475569
Q52KI8	Serine/arginine repetitive matrix protein 1	Srrm1	-1.32779	-0.892363	-1.59757	-0.99139	-1.93972	-5.59081	-1.2197	-2.13393	-5.52342	-1.19445	-1.82044	-0.536436	-1.72113	-1.12117		0.643687
Q569Z5	Probable ATP-dependent RNA helicase DDX46	Ddx46	-2.57678	-2.34507	-1.7346	-1.11047	-1.38272	-1.46314	-2.05489	-2.3446	-2.54263	-1.96986	-2.43358	-1.83246	-2.31704	-2.30143		0.471232
Q569Z6	Thyroid hormone receptor-associated protein 3	Thrap3	-0.0728016	-0.477097	-0.160919	0.507889	0.404562	-2.92177	0.0212269	-0.673006	-0.295011	-0.13088	0.142933	-0.127354	0.199383	-0.79553		0.273493
Q571E4	N-acetylgalactosamine-6-sulfatase	Galns	-3.08753	-3.82857	-2.62038	-4.18298	-3.51502	-3.59873	-3.42195	-3.01854	-3.77526	-3.94765	-4.23724	-3.29805	-3.86715	-3.52069		0.166599
Q571I9	Aldehyde dehydrogenase family 16 member A1	Aldh16a1	-0.684904	-0.696804	-1.14725	-0.91494	-1.21948	-2.66892	-1.64687	-2.64554	-2.11379	-0.209202	-1.89038	-2.03001	-2.29745	-1.86184		0.736373
Q59J78	Mimitin, mitochondrial	Ndufaf2	-2.84233	-1.16498	-2.96529	-2.92361	-2.24545	-3.25882	-2.57829	-3.89796	-2.78908	-2.77893	-3.06797	-3.21109	-2.85486	-3.66986		0.806864
Q5DU37	Zinc finger FYVE domain-containing protein 26	Zfyve26	-0.525812	-1.67964	-1.68988	-2.04905	-1.74935	-0.150755	-3.03351	-2.12292	-1.03002	-1.35488	-3.19319	-1.90082	-2.78111	-3.05476		0.268884
Q5EBH1	Ras association domain-containing protein 5	Rassf5	-2.42245	-2.26946	-1.27385	-1.37531	-1.44778	-3.59313	-0.189535	-1.09106	-3.62542	-3.91069	-0.998804	-1.32856	-4.31407	-0.9821		0.0743668
Q5EG47	5-AMP-activated protein kinase catalytic subunit alpha-1	Prkaa1	-2.77297	-2.28204	-1.91175	-1.64526	-2.66251	-2.05738	-1.88684	-2.30591	-4.44645	-2.18519	-4.91976	-1.78202	-2.66595	-4.8575		0.802458
Q5FW60	Major urinary protein 20	Mup20	-1.85993	-2.71179	-0.843002	-2.981	-4.00284	1.8574	-2.48068	2.57722	-0.0525856	-3.65925	-0.17238	-0.732202	-2.27302	-1.78195		0.853647
Q5FWK3	Rho GTPase-activating protein 1	Arhgap1	1.77199	1.999	1.72537	1.89361	2.10875	1.21744	1.77843	2.01089	1.77131	2.00481	1.57179	1.63582	1.55625	1.40876		0.874829
Q5JCS9	N-acetyllactosaminide beta-1,3-N-acetylglucosaminyltransferase 3	B3gnt3	0.89657	1.2545	0.984741	1.02609	1.15197	0.682644	0.652412	1.23671	0.615835	1.11544	1.14877	0.738375	1.07732	0.880083		0.829865
Q5SUF2	Luc7-like protein 3	Luc7l3	-2.63113	-2.1313	-4.38903	-2.28396	-2.20278	-3.24083	-2.13841	-3.13756	-2.49129	-1.84425	-3.91952	-5.16739	-2.40746	-4.10194		0.971767
Q5SUR0	Phosphoribosylformylglycinamidine synthase	Pfas	-1.83782	-1.44972	-1.37596	-1.25819	-2.19903	-1.1855	-3.83113	-1.54716	-1.04647	-1.73754	-0.958788	-1.0951	-1.23208	-2.19767		0.105504
Q5SW19	Clustered mitochondria protein homolog	Cluh	-3.98021	-2.10911	-1.28028	-1.44533	-1.62006	-1.72244	-1.35871	-3.35183	-1.76786	-1.93655	-2.22938	-2.06704	-1.9217	-1.77933	+	0.0089895
Q5SWT3	Solute carrier family 25 member 35	Slc25a35	-3.01106	-2.19069	-2.35975	-1.76992	-1.79011	-2.51348	-2.51098	-4.00784	-3.41849	-1.64328	-2.13139	-4.51613	-1.92827	-2.65394		0.593682
Q5SX39	Myosin-4	Myh4	1.0064	0.136028	-3.28566	-5.06643	-1.82391	0.545244	2.74615	0.767712	0.981289	-3.45335	1.32105	-0.903568	0.888994	1.32424		0.148053
Q5SXY1	Cytospin-B	Specc1	-1.71496	-0.19359	-1.58732	-1.52136	-1.59939	-4.57422	-3.16169	-2.95019	-1.47543	-1.507	-1.51867	-1.70404	-2.55766	-3.12642		0.830604
Q5SYD0	Unconventional myosin-Id	Myo1d	2.71275	2.66116	2.38924	2.61156	2.16914	2.2041	1.80991	2.75503	1.63715	2.57175	2.31258	2.07795	1.99619	2.04599	+	0.0171894
Q5U458	DnaJ homolog subfamily C member 11	Dnajc11	-4.11217	-3.39492	-2.89084	-3.05055	-3.22464	-4.22738	-4.40107	-2.82179	-2.71887	-3.19245	-2.78586	-2.73935	-3.42105	-2.9364		0.671096
Q5XJY5	Coatomer subunit delta	Arcn1	2.32084	2.77225	2.27491	2.63126	2.49089	1.93716	2.24805	2.15063	1.89567	2.69034	2.01404	2.27658	2.18383	1.91196		0.801324
Q60597	2-oxoglutarate dehydrogenase, mitochondrial	Ogdh	3.27063	3.57377	3.20481	3.42831	3.18329	2.57405	3.19075	3.15347	2.61431	3.3683	2.8844	2.88811	3.154	2.70969		0.921035
Q60598	Src substrate cortactin	Cttn	3.78031	3.34495	3.00411	2.779	2.83778	2.40025	2.44755	2.37616	2.38694	2.69588	2.75449	2.76694	2.56335	2.60233		0.856685
Q60604	Adseverin	Scin	2.09386	1.88858	1.26574	1.97224	1.16363	1.85707	0.6714	2.07446	0.303047	1.81032	1.19341	0.34219	0.881399	0.129707	+	0.019202
Q60605	Myosin light polypeptide 6	Myl6	6.26192	5.56957	6.01091	5.45519	6.07148	5.42302	6.14737	4.94415	6.15748	5.65475	5.78008	5.7125	5.865	5.59971		0.859569
Q60631	Growth factor receptor-bound protein 2	Grb2	0.612585	0.0892525	0.618492	-0.0932045	0.347788	0.04286	0.109985	0.493219	0.397942	0.141914	0.402252	0.314568	0.18931	0.145447		0.303233
Q60648	Ganglioside GM2 activator	Gm2a	-1.26804	-1.59028	-1.46802	-1.85041	-2.05331	-1.61192	-1.85715	-2.29008	-1.61397	-1.26889	-2.26284	-1.65124	-2.13259	-1.95486		0.572244
Q60668	Heterogeneous nuclear ribonucleoprotein D0	Hnrnpd	3.33472	2.88564	3.22544	3.09077	3.30033	2.6957	2.85157	2.22659	3.36041	3.35693	2.63047	2.76525	3.11592	2.72316		0.638208
Q60675	Laminin subunit alpha-2	Lama2	-3.21563	-1.91172	-1.1469	-0.381672	-0.710175	-2.73203	0.761564	-4.40493	-0.124403	-0.719562	-0.733551	-0.0440674	-0.281921	-0.365751	+	0.00146798
Q60676	Serine/threonine-protein phosphatase 5	Ppp5c	-2.97837	-2.03913	-1.96081	-2.17768	-2.80668	-2.65566	-2.73549	-2.24414	-2.44367	-2.3069	-4.10928	-2.11947	-1.98486	-2.49602		0.740756
Q60692	Proteasome subunit beta type-6	Psmb6	-0.157175	0.0484772	0.478384	0.34758	0.267736	0.269701	0.459137	0.410038	0.149431	-0.0362682	0.616671	0.2857	0.5553	0.277491		0.797184
Q60710	Deoxynucleoside triphosphate triphosphohydrolase SAMHD1	Samhd1	1.11849	1.61458	1.51975	1.72318	1.88595	1.48322	1.34941	1.16053	1.93183	1.6233	1.38741	1.52315	1.28856	1.22975		0.280472
Q60715	Prolyl 4-hydroxylase subunit alpha-1	P4ha1	-2.67996	0.502049	1.32666	1.13251	0.419695	-4.01651	1.39211	1.23877	-3.25966	-3.91832	1.61206	0.790209	1.0862	1.24562		0.743901
Q60737	Casein kinase II subunit alpha	Csnk2a1	0.70389	0.76401	-1.77546	-0.257502	-1.50987	-4.02609	-1.91857	-4.65385	-3.82851	-0.33453	-3.43873	-2.05838	-1.76866	-2.60403		0.990571
Q60739	BAG family molecular chaperone regulator 1	Bag1	-1.48847	-1.75519	-1.50067	-1.67467	-2.79958	-2.19147	-1.91833	-2.48262	-1.30065	-2.09622	-2.52483	-1.62607	-2.22152	-1.96096		0.981145
Q60749	KH domain-containing, RNA-binding, signal transduction-associated protein 1	Khdrbs1	-1.69603	-1.84933	-0.962509	0.350923	-0.445494	-0.908623	-0.128107	-1.64453	-1.02678	-1.18835	-1.16627	-1.84346	-1.96683	-1.36031		0.651342
Q60759	Glutaryl-CoA dehydrogenase, mitochondrial	Gcdh	-2.03936	-2.71443	-4.48383	-2.23651	-1.99009	-2.15795	-1.87112	-5.95057	-2.31207	-1.77673	-2.18221	-1.92398	-1.29449	-2.14709		0.643904
Q60766	Immunity-related GTPase family M protein 1	Irgm1	0.796123	1.13187	0.37261	0.618227	0.512062	0.00218964	0.221449	0.503572	0.208715	0.513987	-0.0059967	0.293594	0.414616	0.0688076		0.838253
Q60770	Syntaxin-binding protein 3	Stxbp3	-2.32205	-0.708935	-1.86823	-1.55324	-2.06443	-1.86842	-1.70783	-1.79269	-1.87493	-0.749613	-2.32118	-2.23585	-2.53332	-2.49814		0.511768
Q60829	Protein phosphatase 1 regulatory subunit 1B	Ppp1r1b	3.2534	3.19148	3.26384	3.26264	3.60325	2.25019	3.44171	2.53785	3.06764	3.45336	3.14463	3.10524	3.32734	2.76899		0.657026
Q60847	Collagen alpha-1(XII) chain	Col12a1	-3.04083	-1.11258	-0.274666	-0.225443	-0.603542	-3.6829	0.389688	-0.792755	0.0584488	-0.422691	-0.327122	0.0126762	0.128319	-0.0313911		0.141548
Q60854	Serpin B6	Serpinb6	4.63331	4.1877	3.56705	3.87439	4.12201	4.55246	3.51912	3.46481	3.95239	4.60109	3.30831	3.47088	3.61718	3.30579		0.573862
Q60864	Stress-induced-phosphoprotein 1	Stip1	4.03646	3.56491	3.25825	3.68168	3.74147	2.53288	3.44064	2.47788	3.06902	3.37702	2.83032	2.87248	3.47864	2.55851		0.996811
Q60865	Caprin-1	Caprin1	1.06164	0.96146	1.00699	1.63644	1.68042	0.627094	1.60899	0.39224	1.68469	1.66787	1.63137	1.61107	1.53419	1.32507	+	0.04713
Q60870	Receptor expression-enhancing protein 5	Reep5	-2.68123	-2.95555	-2.22289	-2.30581	-2.2037	-4.67075	-2.2513	-2.91686	-2.18508	-1.99109	-2.17981	-1.95953	-2.14396	-4.93854		0.308735
Q60902	Epidermal growth factor receptor substrate 15-like 1	Eps15l1	-4.09657	-3.47127	-3.60681	-3.43705	-2.94883	-2.852	-2.90853	-2.90441	-3.61904	-3.68325	-2.78574	-2.63512	-3.09178	-3.11029		0.534792
Q60930	Voltage-dependent anion-selective channel protein 2	Vdac2	4.18117	4.35405	4.10773	4.1225	3.90498	3.33822	3.74917	3.53463	3.42278	4.22541	3.53863	3.46098	4.03476	3.24857		0.828726
Q60931	Voltage-dependent anion-selective channel protein 3	Vdac3	2.114	2.64192	1.97142	1.94412	1.9384	1.24574	1.86875	1.00655	1.19128	2.36841	1.52316	1.59664	2.05988	1.39289		0.929584
Q60932	Voltage-dependent anion-selective channel protein 1	Vdac1	4.13286	4.56726	4.1711	4.39485	4.06319	3.58385	4.03947	3.33244	3.57416	4.52902	3.61367	3.73766	4.1618	3.57071		0.86122
Q60967	Bifunctional 3-phosphoadenosine 5-phosphosulfate synthase 1;Sulfate adenylyltransferase;Adenylyl-sulfate kinase	Papss1	0.674974	1.10128	0.840534	1.08497	0.93252	1.05552	0.762484	1.37495	0.500635	1.01388	0.760799	0.830822	1.00339	0.653839		0.753195
Q60972	Histone-binding protein RBBP4	Rbbp4	-1.11294	-0.8461	-0.622732	-0.801186	-0.481071	-1.11507	-0.185345	-1.00525	-0.308689	-0.837299	-0.477974	-0.383713	-0.580673	-0.346438	+	0.0105292
Q60973	Histone-binding protein RBBP7	Rbbp7	0.665009	1.00856	0.989628	1.38693	1.71126	0.639997	1.53083	0.219545	1.47521	1.5143	0.999229	1.13749	1.3927	0.652092		0.211924
Q60996	Serine/threonine-protein phosphatase 2A 56 kDa regulatory subunit gamma isoform	Ppp2r5c	-2.55053	-2.79338	-1.93028	-2.48486	-2.92806	-1.79779	-2.38785	-4.85243	-1.91485	-2.81795	-1.90519	-1.61384	-2.39739	-2.04214		0.542232
Q60997	Deleted in malignant brain tumors 1 protein	Dmbt1	2.06439	2.16917	1.77536	1.94247	1.58748	1.95734	1.5833	2.80049	1.32219	2.05076	1.87097	1.52772	1.72308	1.69704		0.0643251
Q61001	Laminin subunit alpha-5	Lama5	-0.928467	0.552578	0.654364	0.485764	0.906162	0.953445	0.750147	-1.4197	-0.0303669	0.249624	0.739092	0.939485	0.866636	0.126915	+	0.00911626
Q61024	Asparagine synthetase [glutamine-hydrolyzing]	Asns	-0.589251	-0.648184	-0.970343	-0.623568	-1.23882	-1.00561	-1.05898	-0.823921	-0.935967	-0.411633	-1.32353	-0.417643	-1.23031	-0.752502		0.917191
Q61029;Q61033	Lamina-associated polypeptide 2, isoforms beta/delta/epsilon/gamma;Lamina-associated polypeptide 2, isoforms alpha/zeta	Tmpo	2.31858	2.71137	2.69566	2.86707	2.85376	1.77968	2.8691	1.77724	2.61857	2.66574	2.74757	2.625	2.72019	2.58397		0.230052
Q61035	Histidine--tRNA ligase, cytoplasmic	Hars	0.752413	0.792498	1.08352	1.14136	1.1231	0.778524	1.25232	1.10177	0.727335	0.927651	0.886518	1.12628	1.29378	0.914316		0.769771
Q61074	Protein phosphatase 1G	Ppm1g	-1.75788	-2.13645	-1.16757	-1.53626	-2.22468	-1.26744	-1.31164	-4.05378	-1.60687	-1.18669	-0.864557	-1.57684	-1.24087	-1.71723		0.339143
Q61081	Hsp90 co-chaperone Cdc37;Hsp90 co-chaperone Cdc37, N-terminally processed	Cdc37	1.12198	0.323652	0.733593	0.864317	0.592522	0.0688362	0.859154	-0.738728	0.565695	1.24673	-0.0478497	0.315603	0.596544	0.0888348		0.865815
Q61093;Q8CIZ9	Cytochrome b-245 heavy chain;NADPH oxidase 1	Cybb;Nox1	-3.28956	-3.97366	-2.50712	-4.09618	-4.83475	-3.8938	-5.17333	-3.54293	-3.16192	-4.84286	-3.93955	-4.57927	-5.32626	-3.47153		0.864749
Q61112	45 kDa calcium-binding protein	Sdf4	-0.755001	-1.64199	-1.67824	-1.965	-1.93997	-4.04747	-1.4994	-3.74069	-0.79351	-2.17357	-0.44025	-2.03986	-2.31442	-1.78762		0.856871
Q61133	Glutathione S-transferase theta-2	Gstt2	-0.915688	-0.591377	-0.904243	-0.599422	-0.616133	-0.316242	-1.25098	-1.75491	-0.442577	-0.392008	-1.56472	-1.58585	-1.17558	-1.82804		0.452675
Q61147	Ceruloplasmin	Cp	-3.32505	-5.06635	-2.89698	-4.56494	-4.60328	-4.25018	-4.88483	-3.39023	-4.24712	-5.17047	-3.89386	-4.82471	-4.23804	-4.12727		0.5585
Q61160	FAS-associated death domain protein	Fadd	-2.34795	-2.41385	-2.70476	-2.89287	-3.00974	-3.06951	-2.88913	-3.35019	-2.79698	-2.71298	-3.46448	-3.89524	-3.2701	-3.79349		0.67896
Q61166	Microtubule-associated protein RP/EB family member 1	Mapre1	1.31028	1.56272	1.45196	1.46203	1.71771	1.12319	1.56391	1.04561	1.40085	1.27158	1.09945	1.22411	1.64857	1.11319		0.859808
Q61171	Peroxiredoxin-2	Prdx2	4.15442	3.86414	3.71487	3.63987	3.57638	3.73311	3.55144	4.06582	3.3313	3.57767	3.54962	3.51334	3.60298	3.46879	+	0.00362262
Q61187	Tumor susceptibility gene 101 protein	Tsg101	-2.1445	-1.92781	-1.80488	-1.36014	-2.82343	-1.35368	-3.18107	-5.13985	-1.05107	-1.5027	-1.25195	-4.20701	-4.11044	-4.2718		0.324543
Q61191	Host cell factor 1;HCF N-terminal chain 1;HCF N-terminal chain 2;HCF N-terminal chain 3;HCF N-terminal chain 4;HCF N-terminal chain 5;HCF N-terminal chain 6;HCF C-terminal chain 1;HCF C-terminal chain 2;HCF C-terminal chain 3;HCF C-terminal chain 4;HCF C-terminal chain 5;HCF C-terminal chain 6	Hcfc1	-2.06074	-1.67721	-1.30207	-1.01025	-0.838316	-1.61042	-1.10213	-1.36311	-1.38305	-0.178381	-1.08977	-1.22453	-1.10216	-0.31702		0.249554
Q61205	Platelet-activating factor acetylhydrolase IB subunit gamma	Pafah1b3	1.87356	1.73787	2.02191	1.71715	1.76189	2.36686	1.70608	2.51624	1.90668	1.57181	2.27827	2.23131	1.80114	2.17896		0.934628
Q61206	Platelet-activating factor acetylhydrolase IB subunit beta	Pafah1b2	-0.299732	-0.797024	-0.70998	-0.841854	-0.888596	-1.03605	-1.03411	-1.00622	-1.12286	-0.75123	-1.36587	-1.47227	-1.34764	-1.33259		0.411213
Q61207	Prosaposin	Psap	5.96349	5.4153	5.84907	5.10025	5.22574	5.29964	5.10698	5.26433	5.19603	4.74963	5.61152	5.51812	5.01743	5.36612		0.91272
Q61233	Plastin-2	Lcp1	2.11021	2.9954	2.99153	2.92097	2.96079	2.96511	2.72187	2.22246	2.961	2.95301	2.83637	2.79612	2.78651	2.83911	+	0.000245818
Q61249	Immunoglobulin-binding protein 1	Igbp1	-1.6095	-1.3359	-0.575337	-0.453066	-0.831705	-1.76935	-1.09405	-2.14471	-2.12438	-1.39082	-1.24089	-1.94413	-1.53002	-1.87549		0.454329
Q61292	Laminin subunit beta-2	Lamb2	-4.0459	-2.62807	-3.10511	-2.9569	-1.26461	-3.35907	1.12451	-4.80729	-0.159712	-4.86391	-3.5689	-0.672354	-0.759384	-1.35116	+	0.00841802
Q61301	Catenin alpha-2	Ctnna2	0.0243397	0.405428	-0.228184	-0.303999	-0.138298	-0.560932	-0.620012	-1.19272	-0.612795	0.284859	-0.670551	-0.886156	-0.71911	-0.787153		0.671513
Q61316	Heat shock 70 kDa protein 4	Hspa4	3.05824	3.38782	2.96256	3.43356	3.31895	2.96895	3.1875	2.75086	2.95962	3.4362	2.99524	2.95673	3.28828	2.91172		0.902796
Q61335	B-cell receptor-associated protein 31	Bcap31	2.24012	1.63728	0.558416	0.94702	1.24842	0.991667	0.478724	-0.200272	0.851845	1.62243	-0.597197	0.981756	-0.324268	-0.062521		0.723528
Q61414	Keratin, type I cytoskeletal 15	Krt15	-1.6641	-1.89265	-0.865404	-1.93293	-2.23877	-3.43138	-2.03328	-1.00445	-3.969	-3.94226	-1.33018	-1.19492	-2.35409	-1.40581		0.638702
Q61425	Hydroxyacyl-coenzyme A dehydrogenase, mitochondrial	Hadh	3.19107	3.06962	2.85182	3.15445	3.01759	1.81296	2.80942	2.62085	1.93485	2.78842	2.46482	2.23182	2.46055	2.27264		0.798488
Q61490	CD166 antigen	Alcam	-2.68626	-2.55573	-2.66383	-2.78905	-3.73819	-4.19093	-2.80172	-3.33815	-3.05253	-2.24734	-3.00935	-3.59741	-2.42349	-2.9945		0.403435
Q61510	E3 ubiquitin/ISG15 ligase TRIM25	Trim25	-1.39211	0.415548	-0.889605	-0.0875416	-0.433172	-1.71485	-0.397585	-1.57753	-1.37292	-0.286579	-0.93432	-1.1361	-0.114256	-1.09085		0.885817
Q61543	Golgi apparatus protein 1	Glg1	-0.141476	0.986883	0.929335	1.27774	1.16186	-0.362448	0.686113	-1.16561	0.531191	0.67	0.68066	1.04961	0.696196	0.572538		0.0957329
Q61545	RNA-binding protein EWS	Ewsr1	0.745508	-0.00115204	0.246311	0.121906	0.112915	0.170149	0.518162	-0.469172	0.281958	0.816046	0.400927	0.410025	0.494144	0.320454		0.895783
Q61554	Fibrillin-1	Fbn1	-3.16959	2.95768	4.35306	4.22335	4.38084	2.1448	4.5301	-0.332937	4.5514	4.06887	4.42977	4.86995	4.40352	4.98563	+	0.000797335
Q61555	Fibrillin-2	Fbn2	-3.33673	-4.5863	-4.19879	-2.75742	-2.46985	-2.36375	-2.48875	-3.04522	-1.56727	-0.368572	-3.36857	-1.98212	-2.99985	-2.65803		0.904394
Q61595	Kinectin	Ktn1	-2.63061	-1.23128	-3.17835	-2.45634	-1.79745	-3.19589	-2.40508	-2.91498	-2.06009	-2.76457	-2.23151	-2.72338	-2.26072	-5.20176		0.617256
Q61598	Rab GDP dissociation inhibitor beta	Gdi2	4.1242	4.40018	3.96403	4.05291	3.92906	4.1081	3.72946	4.02805	3.68376	4.09735	3.71246	3.65686	3.79572	3.49282		0.0557208
Q61599	Rho GDP-dissociation inhibitor 2	Arhgdib	-2.71801	-1.05578	-1.04541	-0.807075	-1.32229	-0.410334	-1.26644	-1.56666	-0.598129	-1.49074	-1.01867	-1.19099	-1.17224	-0.762085		0.139594
Q61646	Haptoglobin;Haptoglobin alpha chain;Haptoglobin beta chain	Hp	0.274132	-0.336861	0.0457363	-1.15639	-0.743982	1.04993	-0.620684	1.77195	0.221411	0.131531	-0.442165	-0.816773	-0.663607	-0.401998		0.158923
Q61655	ATP-dependent RNA helicase DDX19A	Ddx19a	-1.67784	-0.764614	-0.748825	-0.454306	-0.357889	-1.29266	-1.36055	-1.70546	-1.92244	-1.25018	-0.950668	-0.381285	-1.35191	-1.00459	+	0.024913
Q61656	Probable ATP-dependent RNA helicase DDX5	Ddx5	2.87613	3.69369	3.61365	4.00917	4.1163	2.98754	4.11667	2.80227	3.62868	3.7173	3.72735	3.81373	4.0172	3.84982	+	0.0223099
Q61699	Heat shock protein 105 kDa	Hsph1	0.155672	0.410671	-0.83741	1.11313	2.11879	-0.375412	1.99174	-2.17619	-0.913927	0.888548	-0.904329	-2.03903	1.84106	-1.23687		0.987043
Q61733	28S ribosomal protein S31, mitochondrial	Mrps31	-2.43939	-3.06844	-1.79856	-3.48232	-3.34283	-4.29928	-2.65585	-2.83842	-3.23127	-3.59046	-2.42939	-2.88819	-3.82857	-3.07421		0.6766
Q61735	Leukocyte surface antigen CD47	Cd47	-2.30573	-2.10731	-2.1559	-2.43764	-2.66684	-2.69801	-3.05741	-2.76801	-2.55036	-2.36315	-2.79678	-3.53185	-3.05182	-4.50338		0.200543
Q61739	Integrin alpha-6;Integrin alpha-6 heavy chain;Integrin alpha-6 light chain	Itga6	1.19306	1.77986	1.79652	1.57308	1.48444	0.983141	1.65895	1.47489	1.07373	1.61087	1.46464	1.27466	1.3312	1.39271		0.610119
Q61753	D-3-phosphoglycerate dehydrogenase	Phgdh	-0.240284	-0.0333405	-0.373796	0.454739	0.46439	-1.13851	0.713368	-0.394606	0.120289	0.105164	-0.255922	-0.00193596	0.587652	-0.315391		0.530909
Q61768	Kinesin-1 heavy chain	Kif5b	1.6558	2.02108	1.89956	1.8935	1.78409	1.5131	1.73139	1.70957	1.2689	1.73971	1.88793	1.87528	1.7056	1.79956		0.491552
Q61781	Keratin, type I cytoskeletal 14	Krt14	1.80705	-2.12494	3.50723	0.315012	3.55623	4.21579	-1.55574	3.11851	2.59523	3.43255	3.85906	1.59354	1.87185	2.71773		0.893522
Q61792	LIM and SH3 domain protein 1	Lasp1	3.93449	3.68362	3.4274	3.36548	3.37842	2.42238	3.18572	3.10031	2.81938	3.15777	3.07156	2.8681	3.12244	2.79712		0.884986
Q61823	Programmed cell death protein 4	Pdcd4	-3.67591	-2.21375	-0.789284	-1.17224	-0.0937195	-1.22582	-0.61198	-4.66269	-0.517063	-0.799051	-0.692629	-0.203423	-0.815113	-0.616911	+	0.000304341
Q61838	Alpha-2-macroglobulin;Alpha-2-macroglobulin 165 kDa subunit;Alpha-2-macroglobulin 35 kDa subunit	A2m	1.4905	1.5925	0.535358	0.813242	0.796274	2.19594	0.547359	2.95261	1.0165	-0.429392	0.725325	0.0997791	-1.20526	0.165922		0.124403
Q61881	DNA replication licensing factor MCM7	Mcm7	-3.91196	-2.1909	-2.09927	-1.76618	-1.60314	-2.50828	-1.74175	-3.53273	-2.36469	-1.23454	-4.9955	-3.70257	-2.26265	-1.52751		0.439973
Q61937	Nucleophosmin	Npm1	2.74524	2.87056	2.65994	3.03159	2.95945	2.17079	2.88759	1.31062	3.33936	3.10552	2.34592	2.38875	2.67246	1.94132		0.725876
Q61941	NAD(P) transhydrogenase, mitochondrial	Nnt	-5.19363	-4.00096	-1.24259	-1.85556	-0.654398	-4.03194	-1.41899	-3.1661	-3.82726	-1.90907	-1.40077	-1.19383	-1.61234	-1.05462	+	0.0275995
Q61990;P57722	Poly(rC)-binding protein 2;Poly(rC)-binding protein 3	Pcbp2;Pcbp3	0.863125	1.39388	1.27622	1.7326	1.59488	0.451103	1.48174	0.474981	1.06817	1.329	1.18251	1.05718	1.47738	1.11563		0.437819
Q62000	Mimecan	Ogn	-1.66593	0.38958	1.83218	0.700348	1.36912	-0.600801	1.42676	-2.10601	2.08264	0.37326	1.18562	1.41966	1.51521	1.21525	+	0.00253993
Q62009	Periostin	Postn	0.942612	2.97892	3.89771	3.59933	3.72392	2.47334	3.59422	1.44848	3.77714	3.68954	3.51781	3.76698	3.38836	3.5561	+	7.40219e-05
Q62048	Astrocytic phosphoprotein PEA-15	Pea15	-3.04398	-2.69008	-1.82328	-3.13656	-2.25985	-1.35061	-1.97141	-3.71449	-2.14655	-2.84752	-1.46328	-1.35349	-2.30721	-1.29593		0.400564
Q62086	Serum paraoxonase/arylesterase 2	Pon2	-1.66314	-0.937225	-1.91636	-0.562349	-1.76643	-3.41098	-1.63714	-1.97952	-2.11722	-2.06674	-2.36812	-2.04391	-4.27967	-2.13126		0.742985
Q62087	Serum paraoxonase/lactonase 3	Pon3	0.325096	0.0877533	-0.272463	-0.30743	-0.22262	-0.621067	-0.538052	-0.697424	-1.12885	-0.448345	-0.442572	-1.58513	-0.584501	-0.637182		0.722761
Q62093	Serine/arginine-rich splicing factor 2	Srsf2	2.24526	1.57802	1.99343	1.65186	1.87931	1.29677	1.61644	1.21351	2.24298	1.95923	2.06682	1.81478	1.75905	1.85607		0.705014
Q62095	ATP-dependent RNA helicase DDX3Y	Ddx3y	-1.36525	-0.92367	-0.931692	-0.894947	-5.3551	-1.65559	-1.45036	-1.23116	-0.888884	-1.12615	-0.26206	-1.04742	-1.40314	-0.932566		0.505133
Q62159	Rho-related GTP-binding protein RhoC	Rhoc	-3.80652	-0.574655	-1.02365	-1.20639	-1.38641	-1.73219	-2.14999	-0.0791683	-2.20602	-0.258289	-3.48672	-2.01321	-4.3541	-4.13497		0.548452
Q62165	Dystroglycan;Alpha-dystroglycan;Beta-dystroglycan	Dag1	-3.66183	-4.15346	-3.46118	-1.82465	-3.77519	-2.69555	-2.15443	-3.53765	-2.37638	-2.94606	-1.61568	-1.54123	-2.32355	-2.24049		0.224395
Q62167;P16381	ATP-dependent RNA helicase DDX3X;Putative ATP-dependent RNA helicase Pl10	Ddx3x;D1Pas1	2.22999	2.71255	2.48573	2.95111	2.66909	2.23262	2.67847	2.3077	2.66341	2.7489	2.48474	2.412	2.82694	2.39932		0.469344
Q62179	Semaphorin-4B	Sema4b	-1.69083	-2.09682	-0.782194	-2.30495	-3.00022	-1.00944	-4.49956	-2.22518	-2.26381	-2.45979	-1.1374	-1.31186	-1.36612	-1.16744		0.936696
Q62186	Translocon-associated protein subunit delta	Ssr4	2.25624	2.08045	2.00981	1.89262	1.89684	1.5607	1.60254	1.28532	1.72256	2.19029	1.43202	1.12795	1.33935	0.999825		0.643912
Q62188	Dihydropyrimidinase-related protein 3	Dpysl3	-3.71136	-0.586586	-0.114468	-0.467144	0.00411797	-0.0228558	0.455229	-0.401543	-0.014183	0.0214271	-0.169685	-0.149174	0.207478	0.191582		0.29868
Q62189	U1 small nuclear ribonucleoprotein A	Snrpa	-0.299171	-0.0716305	-0.289736	0.389158	0.498388	-1.36735	0.265404	-1.62234	-0.654463	-0.0287094	-0.395142	-0.746078	0.0985355	-0.84379		0.822535
Q62219	Transforming growth factor beta-1-induced transcript 1 protein	Tgfb1i1	-3.83668	-4.4751	-3.46814	-3.20463	-1.60482	-3.49872	-0.0125809	-4.44971	-2.00905	-2.55632	-3.67093	-3.37238	-1.35051	-5.09083		0.668768
Q62241	U1 small nuclear ribonucleoprotein C	Snrpc	-2.68074	-3.12785	-1.70279	-2.17481	-2.19146	-2.89418	-1.26359	-4.47131	-2.32343	-3.05364	-1.55288	-1.89635	-1.84185	-2.06444		0.186673
Q62261	Spectrin beta chain, non-erythrocytic 1	Sptbn1	5.29564	5.23161	5.07641	5.12161	5.09638	4.67306	4.90554	4.58053	4.75974	5.15492	4.79864	4.68208	4.79886	4.63121		0.898215
Q62273	Sulfate transporter	Slc26a2	0.508162	0.915312	-0.303036	-0.0611	-0.290571	-0.44463	-0.549602	-0.863357	-3.02037	-0.15283	-0.974915	-1.22755	-0.767378	-1.00214		0.405847
Q62313;Q62314	Trans-Golgi network integral membrane protein 1;Trans-Golgi network integral membrane protein 2	Tgoln1;Tgoln2	1.44959	1.01761	1.01169	0.651983	0.788506	0.0317841	0.339068	0.106735	-0.129362	0.124685	0.524941	0.288675	0.172359	-0.0808544		0.790107
Q62318	Transcription intermediary factor 1-beta	Trim28	1.04851	1.59204	1.96929	2.53491	2.58638	1.19934	2.52434	0.0325527	2.2812	2.41169	1.98884	2.11217	2.44554	2.16396	+	0.0125455
Q62348	Translin	Tsn	-0.881147	-1.06096	-0.369486	-0.329687	-0.415266	-2.20216	-0.585712	-1.39868	-1.0904	-0.397324	-0.705326	-2.64062	-0.692104	-1.82172		0.626059
Q62351	Transferrin receptor protein 1	Tfrc	-3.67285	-2.09095	-2.44244	-0.953163	-1.62101	-3.55893	-2.36644	-3.72032	-2.04332	-0.197718	-2.74369	-3.88022	-1.76388	-2.96907		0.44442
Q62376	U1 small nuclear ribonucleoprotein 70 kDa	Snrnp70	-1.16792	-0.788799	-0.107775	0.18491	0.176397	-1.26744	0.343647	-0.883152	-0.138338	-0.256863	0.594675	0.189901	0.0492439	0.319859	+	0.000536802
Q62393	Tumor protein D52	Tpd52	4.00163	3.60308	3.45125	3.46151	3.55499	3.14845	3.28606	2.94772	3.37758	3.40005	3.52859	3.0329	3.26504	2.99258		0.944664
Q62395	Trefoil factor 3	Tff3	0.783808	0.24794	0.178091	-0.263945	-0.517864	-0.393185	-0.55468	1.31735	-3.60367	-1.76851	0.0512714	-0.254427	-0.609703	0.0799904		0.230912
Q62417	Sorbin and SH3 domain-containing protein 1	Sorbs1	-4.2197	-4.35503	-1.15221	-0.868807	0.101263	-3.78383	0.965765	-4.17079	0.576334	-3.03215	-1.90647	-0.254028	0.83173	-0.946449	+	0.00201247
Q62418	Drebrin-like protein	Dbnl	1.80879	1.71224	1.6859	1.40072	1.35315	1.33291	1.21692	1.08574	1.22137	1.56743	1.10142	1.29999	1.18273	1.05014		0.432284
Q62422	Osteoclast-stimulating factor 1	Ostf1	1.43338	1.30049	0.614212	0.608906	-0.00585747	0.372038	-0.153004	0.150463	0.234577	0.441343	-0.396322	-0.675861	-0.098774	-1.06992		0.243541
Q62425	Cytochrome c oxidase subunit NDUFA4	Ndufa4	2.40716	2.43109	2.38436	2.8653	2.76692	1.0994	2.66516	1.34308	1.90965	2.6347	2.10707	1.85535	2.53129	1.72844		0.856905
Q62426	Cystatin-B	Cstb	2.81717	2.48279	2.13279	2.46308	1.77658	2.30993	1.91779	1.49473	2.14363	2.74577	2.03108	1.48887	1.90413	1.50695		0.464254
Q62433	Protein NDRG1	Ndrg1	-1.65202	-1.08753	-1.51273	-0.897997	-1.22566	-4.68689	-1.36247	-2.39506	-1.86336	-1.58955	-1.63043	-4.44433	-0.652853	-1.33017		0.751321
Q62446	Peptidyl-prolyl cis-trans isomerase FKBP3	Fkbp3	-0.486933	-0.250025	-0.107439	0.600796	0.597065	-1.10784	-0.156406	-1.38152	-0.163929	0.460756	-0.462048	-0.440346	-0.166189	-0.457928		0.409995
Q62448	Eukaryotic translation initiation factor 4 gamma 2	Eif4g2	-2.71191	-2.52551	-2.53386	-2.32751	-2.66265	-1.91917	-3.09599	-3.89657	-2.58997	-2.91671	-2.49998	-3.11989	-2.46674	-3.37026		0.1802
Q62465	Synaptic vesicle membrane protein VAT-1 homolog	Vat1	-0.151564	-0.217949	-0.220398	0.344259	0.578501	0.706564	0.288753	-1.19511	1.17194	0.81938	-0.00788689	-0.113693	0.739664	-0.4422		0.29713
Q62468	Villin-1	Vil1	6.3052	6.0289	5.47465	5.44876	5.29237	5.53986	4.96798	6.05174	4.75328	5.64343	4.88052	4.90889	5.0106	4.763	+	0.00879069
Q62470	Integrin alpha-3;Integrin alpha-3 heavy chain;Integrin alpha-3 light chain	Itga3	-0.0759354	0.122171	-0.218823	-0.605391	-0.320969	-0.289623	-0.726187	-0.369217	-0.294487	-0.0996666	-1.30821	-1.09245	-0.732244	-1.14277		0.16545
Q62523	Zyxin	Zyx	-0.658867	-0.30545	-0.559519	-0.238482	0.30315	-1.66308	0.508371	-2.7224	0.11385	-0.868633	-0.533876	0.232326	0.303152	-0.150303		0.157761
Q63739	Protein tyrosine phosphatase type IVA 1	Ptp4a1	-1.20169	-1.59611	-3.7934	-1.06505	-2.7217	-4.90277	-2.36779	-2.43806	-4.68046	-1.9157	-2.34149	-3.0135	-2.31193	-4.01416		0.767918
Q63844	Mitogen-activated protein kinase 3	Mapk3	3.24628	2.8642	2.713	2.8215	2.71015	2.98805	2.65003	2.83248	2.7772	2.95625	2.63213	2.58766	2.40231	2.54138		0.214905
Q63918	Serum deprivation-response protein	Sdpr	-2.94477	-2.10758	-3.21109	-1.68561	-0.514521	-2.01817	-0.0839253	-4.05076	-0.98447	-2.90572	-1.5199	-0.728083	-0.860472	-0.753311	+	0.000347129
Q64010	Adapter molecule crk	Crk	1.47517	1.27611	0.923609	0.58495	0.34404	0.784031	0.130676	0.849649	0.379456	0.71018	-0.165363	0.425688	0.647957	0.473936		0.10891
Q64012	RNA-binding protein Raly	Raly	-0.183533	0.367458	0.651051	0.972683	0.944832	-0.0657501	1.12651	-0.000221252	0.586468	0.413799	0.639078	0.857224	0.850191	0.762409	+	0.00941597
Q64105	Sepiapterin reductase	Spr	2.36909	2.04372	1.96477	2.26404	2.14864	2.10297	2.25415	2.02042	2.14904	2.32257	1.57954	1.74822	1.91401	1.84215		0.94811
Q64133	Amine oxidase [flavin-containing] A	Maoa	5.24463	5.56279	4.62141	5.04651	4.84495	4.32014	4.37795	4.73269	3.79138	5.13554	4.30174	4.07939	4.50598	3.94407		0.535688
Q64152	Transcription factor BTF3	Btf3	1.16759	0.918014	0.749413	1.11117	0.685986	-0.0240879	1.0909	-0.320141	0.405529	1.23399	0.20299	0.0884571	0.854355	0.210022		0.957597
Q64213	Splicing factor 1	Sf1	-0.279974	-0.549725	-0.122267	-0.125513	-0.137522	-1.19776	-0.321155	0.374964	0.0915508	0.321751	-0.0356178	-0.65864	-0.132898	0.704014		0.279114
Q64282	Interferon-induced protein with tetratricopeptide repeats 1	Ifit1	-1.81531	-1.82032	-2.31733	-2.89158	-3.11817	-2.15186	-2.9089	-2.08967	-4.4394	-2.27431	-2.63568	-2.99398	-2.82601	-4.00749		0.0766756
Q64310	Surfeit locus protein 4	Surf4	0.867611	0.723848	-0.059824	0.078577	-0.440426	-0.675133	-0.727116	-1.1062	-0.293856	0.498436	-1.29934	-0.546101	-0.920378	-1.7078		0.66252
Q64331	Unconventional myosin-VI	Myo6	2.48644	3.00495	2.57634	2.68479	2.3704	1.79772	2.15942	2.40132	1.63577	2.75062	2.08578	2.009	2.23863	2.00583		0.653068
Q64337	Sequestosome-1	Sqstm1	-3.46146	-2.42107	-1.91931	-1.02273	-2.18042	-1.52933	-2.221	-1.75247	-4.18846	-2.50517	-3.58394	-1.59246	-2.23031	-1.65823		0.849882
Q64339	Ubiquitin-like protein ISG15	Isg15	0.187525	-2.15197	-3.60053	-3.34798	-4.04365	1.20099	-3.14971	0.259394	-3.09857	-1.28508	-1.38372	-4.72349	-3.65218	-1.33732		0.0970945
Q64378	Peptidyl-prolyl cis-trans isomerase FKBP5;Peptidyl-prolyl cis-trans isomerase FKBP5, N-terminally processed	Fkbp5	-1.58879	-0.0508518	-1.69152	-0.821308	-0.446966	-1.81944	-1.19513	-1.73444	-1.76822	-1.87783	-1.95353	-1.6356	-1.57342	-1.69165		0.804869
Q64433	10 kDa heat shock protein, mitochondrial	Hspe1	5.17537	4.78878	4.5612	4.73189	4.80258	3.63639	4.74182	3.55664	4.22841	4.74857	4.45834	4.17667	4.62488	4.1241		0.990131
Q64434;P24788	Protein-tyrosine kinase 6;Cyclin-dependent kinase 11B	Ptk6;Cdk11b	-3.96377	-3.07347	-4.48424	-3.76928	-5.36739	-4.10939	-5.09703	-2.89881	-4.69307	-3.16096	-4.81138	-5.1059	-2.60071	-4.2697		0.396443
Q64442	Sorbitol dehydrogenase	Sord	1.1385	1.36931	-0.442255	1.28432	1.21698	-0.520811	0.896284	-0.942989	-0.155031	1.51399	-0.547371	-0.856443	0.921501	0.0269165		0.999737
Q64444	Carbonic anhydrase 4	Ca4	3.9214	2.60902	0.6469	1.04293	0.725206	1.44499	0.363691	1.69326	-0.66699	1.72308	-0.00111198	0.0237618	0.650289	-0.57168		0.0961235
Q64464	Cytochrome P450 3A13	Cyp3a13	-0.0225639	0.480711	-0.700811	-0.819334	-1.40738	-0.527283	-2.09671	-0.478937	-1.84721	-0.364094	-0.698374	-0.909927	-0.989729	-0.978401		0.114535
Q64471	Glutathione S-transferase theta-1	Gstt1	-0.58223	-0.85424	-0.163599	-0.0958385	0.2152	-0.247164	0.426363	-0.707493	-1.04311	-0.492565	-0.755465	-0.531319	0.231768	-0.217321		0.789835
Q64511	DNA topoisomerase 2-beta	Top2b	-2.29072	-0.977911	-1.75718	-1.13346	-0.259373	-2.21217	-0.768658	-2.6958	-1.65022	-0.371172	-1.88377	-1.12022	-0.494251	-1.75096		0.371288
Q64514	Tripeptidyl-peptidase 2	Tpp2	-0.754744	-0.95046	-0.322046	-0.580276	-0.519886	-0.0104237	-0.503101	0.273189	-0.472162	-0.749372	-0.438221	-0.210316	-0.418964	-0.565083		0.98435
Q64516	Glycerol kinase	Gk	0.349503	0.695391	0.795918	0.369303	0.215599	0.59185	-0.224646	0.712465	-0.68499	0.508488	0.513546	0.430588	-0.188398	0.118544	+	0.0108248
Q64518	Sarcoplasmic/endoplasmic reticulum calcium ATPase 3	Atp2a3	3.35149	3.62153	2.90659	3.11255	3.16026	2.55219	2.86019	3.11323	2.47579	3.40856	2.6182	2.43144	2.79754	2.59881		0.71491
Q64520	Guanylate kinase	Guk1	-0.593876	-0.864197	-1.21271	-0.70656	-1.18512	-0.913179	-0.933027	-0.381882	-1.1672	-1.00664	-1.33362	-1.81066	-0.984613	-1.66126		0.196915
Q64521	Glycerol-3-phosphate dehydrogenase, mitochondrial	Gpd2	0.399485	0.941875	0.866611	0.705912	0.378601	0.0902939	-0.0179081	0.542599	-0.53154	0.74588	0.170504	-0.346123	0.122761	-0.840117		0.18245
Q64523;Q6GSS7	Histone H2A type 2-C;Histone H2A type 2-A	Hist2h2ac;Hist2h2aa1	1.91338	0.830296	2.28776	2.29701	2.87854	2.03026	2.75524	1.89047	2.6703	3.05039	2.10875	1.79509	2.62293	1.91774		0.349829
Q64525;Q8CGP2;Q6ZWY9;Q64478;Q64475;P10854;P10853;Q8CGP1;P70696;Q9D2U9;Q8CGP0	Histone H2B type 2-B;Histone H2B type 1-P;Histone H2B type 1-C/E/G;Histone H2B type 1-H;Histone H2B type 1-B;Histone H2B type 1-M;Histone H2B type 1-F/J/L;Histone H2B type 1-K;Histone H2B type 1-A;Histone H2B type 3-A;Histone H2B type 3-B	Hist2h2bb;Hist1h2bp;Hist1h2bc;Hist1h2bh;Hist1h2bb;Hist1h2bm;Hist1h2bf;Hist1h2bk;Hist1h2ba;Hist3h2ba;Hist3h2bb	7.63551	7.67666	7.91156	7.98657	8.00441	7.2101	8.0293	7.09855	7.8279	7.67466	7.62256	7.91935	7.95692	7.65971		0.244969
Q64669	NAD(P)H dehydrogenase [quinone] 1	Nqo1	-1.12548	-1.43543	-1.30876	-1.00738	-0.991753	-1.05798	-1.16544	-1.62929	-1.09945	-1.07648	-1.08677	-1.22979	-0.935057	-1.32842		0.600359
Q64674	Spermidine synthase	Srm	-0.704176	-0.862734	-1.49527	-0.488914	-0.606026	-1.61889	-0.633549	-1.28879	-1.33125	-0.787632	-1.1299	-1.46328	-0.583036	-1.47008		0.986265
Q64727	Vinculin	Vcl	3.98594	4.2932	4.48849	4.44093	4.99151	4.17188	5.21415	3.68442	4.89138	4.20121	4.5978	4.81264	4.91361	4.81361	+	0.00180307
Q64735	Complement component receptor 1-like protein	Cr1l	-1.43164	-1.44147	-1.40365	-2.31489	-0.787558	-1.56502	-1.95245	-1.74666	-1.31977	-1.38295	-1.60954	-1.80746	-2.15385	-1.84589		0.630086
Q64737	Trifunctional purine biosynthetic protein adenosine-3;Phosphoribosylamine--glycine ligase;Phosphoribosylformylglycinamidine cyclo-ligase;Phosphoribosylglycinamide formyltransferase	Gart	0.1924	0.126995	-0.816076	0.149553	-0.139463	-0.994989	0.33098	-1.15555	-0.100004	1.04693	-0.800915	-0.592241	0.4074	-0.922859		0.966704
Q68FD5	Clathrin heavy chain 1	Cltc	5.32572	5.68888	5.33818	5.56385	5.41943	4.64682	5.17384	4.96192	4.70418	5.67351	4.79174	4.83081	5.1876	4.72032		0.881086
Q68FH4	N-acetylgalactosamine kinase	Galk2	-2.70142	-1.7776	-3.17576	-1.24914	-1.24896	-2.30008	-1.77329	-1.9596	-2.67701	-2.00089	-2.43548	-2.70066	-1.89425	-3.60518		0.923747
Q68FL4	Putative adenosylhomocysteinase 3	Ahcyl2	2.50929	2.67808	2.10789	2.43106	2.48428	1.49968	1.92307	2.52785	1.43602	2.77654	1.86664	1.27757	1.74043	0.931202		0.491447
Q68FL6	Methionine--tRNA ligase, cytoplasmic	Mars	-0.18948	-0.454397	0.0755901	-0.0807381	-0.0774765	0.846232	0.148685	-0.145521	-0.488716	0.066124	0.58445	-0.0752354	0.589785	-0.334345		0.96973
Q69Z37	Sterile alpha motif domain-containing protein 9-like	Samd9l	-3.70875	-3.99722	-2.91553	-3.37573	-3.81202	-4.60053	-3.64075	-3.35289	-4.73756	-4.26032	-3.12463	-3.07427	-3.30915	-4.03536		0.64542
Q69ZF7	Metal transporter CNNM4	Cnnm4	2.04442	1.94228	1.45816	1.35926	0.940472	1.10386	0.866291	1.4943	0.362696	1.61994	0.916723	0.867367	1.0294	0.309094		0.0916876
Q69ZN7	Myoferlin	Myof	-0.906263	-0.737576	-0.827766	-1.2224	-1.34067	-1.02638	-1.6618	-1.05789	-0.447651	-1.39535	-0.289175	-1.29476	-1.64003	-1.30108		0.71726
Q6A068	Cell division cycle 5-like protein	Cdc5l	-2.56191	-2.30463	-1.48694	-1.10454	-1.09728	-1.69741	-1.36087	-1.90999	-1.62279	-1.68665	-1.09551	-1.83309	-1.96009	-1.19683		0.0903951
Q6A0A9	Constitutive coactivator of PPAR-gamma-like protein 1	FAM120A	1.08966	1.75835	1.29025	1.96944	1.70397	0.880076	1.82126	0.805969	0.979052	1.78004	1.36535	1.57918	1.91035	1.4667		0.62726
Q6A4J8	Ubiquitin carboxyl-terminal hydrolase 7	Usp7	-2.37134	-2.99778	-3.14668	-3.29234	-4.96487	-3.54772	-4.01966	-1.87355	-4.99517	-2.68305	-1.89629	-3.58483	-3.9654	-4.17947	+	0.0446945
Q6DFW4	Nucleolar protein 58	Nop58	-2.43535	-1.42128	-1.39199	-1.18898	-0.68446	-5.50927	-0.968115	-3.65175	-1.27119	-0.604391	-1.23918	-1.30358	-0.72896	-1.11634		0.253571
Q6GQT9	Nodal modulator 1	Nomo1	-2.10227	-1.64538	-2.20936	-3.14974	-3.61207	-2.30569	-3.03044	-2.65057	-4.18518	-3.08033	-2.16283	-1.89966	-2.55753	-1.40281		0.774391
Q6IFX2	Keratin, type I cytoskeletal 42	Krt42	4.42367	4.35692	4.83462	4.19858	4.45692	4.37199	4.03045	4.75332	3.57833	4.2668	4.67553	4.75466	3.977	4.71169		0.258827
Q6IME9	Keratin, type II cytoskeletal 72	Krt72	-2.98096	-3.93093	-2.21161	-2.84164	-2.34111	-1.60203	-3.19345	-2.30345	-1.60261	-3.13903	0.239836	-2.87414	-3.15001	-2.40972		0.859597
Q6IRU2	Tropomyosin alpha-4 chain	Tpm4	2.70536	2.78693	2.65879	2.43342	2.56723	2.21893	2.60238	1.84691	2.49309	2.329	2.84246	2.82749	2.66252	2.70428		0.862714
Q6IRU5	Clathrin light chain B	Cltb	2.94303	2.33868	2.64579	1.86802	1.93298	1.38398	2.05324	1.62457	1.50478	1.32921	2.26187	1.9818	1.96386	1.77212		0.976025
Q6NV83	U2 snRNP-associated SURP motif-containing protein	U2surp	-4.65985	-2.99015	-2.72427	-2.76907	-2.04665	-3.80264	-2.30513	-2.00084	-4.35222	-3.82855	-4.24605	-2.71864	-3.20579	-2.46128		0.689764
Q6NVF9	Cleavage and polyadenylation specificity factor subunit 6	Cpsf6	-1.67551	-0.449955	-0.813787	-0.998535	-4.36619	-3.60316	-0.763988	-3.72178	-0.796186	-1.30673	-0.519773	-2.80879	-0.798719	-1.35227		0.20477
Q6NY15	Testis-specific gene 10 protein	Tsga10	-1.87969	-0.833839	-0.797949	-0.798904	-1.87437	-3.32951	-0.161736	1.413	-1.60587	-3.16371	-1.04181	-3.26003	-4.85463	-2.08017		0.617792
Q6NZB0	DnaJ homolog subfamily C member 8	Dnajc8	-1.63249	-1.37355	-0.950485	-1.23097	-2.28489	-2.138	-0.790075	-0.967997	-1.20009	-1.06395	-0.691248	-0.592098	-0.442638	-0.90797		0.654602
Q6NZC7	SEC23-interacting protein	Sec23ip	-3.43338	-1.63559	-0.505671	0.00106049	-0.86001	-1.02426	-0.624237	-3.81919	-0.976019	1.1152	-1.21199	-4.42317	-0.602037	-4.23193		0.247107
Q6NZF1	Zinc finger CCCH domain-containing protein 11A	Zc3h11a	0.0365658	0.937845	0.854395	0.184029	-0.16535	-0.438128	0.0642605	0.95269	-0.989395	0.765184	-0.911467	-0.929356	0.104164	-0.452845		0.377292
Q6NZJ6	Eukaryotic translation initiation factor 4 gamma 1	Eif4g1	1.00083	1.36698	1.38916	1.42311	1.49402	0.714321	1.55375	0.554192	1.41597	1.61594	1.12058	1.16075	1.50333	1.11002		0.258473
Q6P069	Sorcin	Sri	4.70191	3.84758	4.1071	3.80425	3.86653	3.23372	3.68484	3.78696	3.43455	3.65983	3.72182	3.8345	3.6503	3.53643		0.415302
Q6P1B1	Xaa-Pro aminopeptidase 1	Xpnpep1	0.2344	0.574028	0.520083	0.0366707	-0.113628	0.488472	-0.379576	0.0868244	-0.189543	0.308435	-0.448858	-0.0455952	-0.594906	-0.214283	+	0.0104289
Q6P1F6	Serine/threonine-protein phosphatase 2A 55 kDa regulatory subunit B alpha isoform	Ppp2r2a	-1.21545	-1.4945	-1.08076	-1.25116	-1.29844	0.0195408	-1.43695	-0.774841	-0.940563	-1.38918	-3.2668	-0.94647	-1.71635	-0.916754		0.577292
Q6P4T2	U5 small nuclear ribonucleoprotein 200 kDa helicase	Snrnp200	-0.700716	0.139401	-0.156387	0.752188	0.201609	-2.21699	0.247724	-2.97812	-1.37803	0.91382	-0.660246	-0.784733	0.501507	-1.90699		0.68347
Q6P542	ATP-binding cassette sub-family F member 1	Abcf1	-0.969936	-0.686764	-0.853876	0.0590439	-0.789921	-1.97539	-0.700308	-2.35299	-1.02792	-0.459347	-1.67915	-1.43136	-1.01391	-1.69701		0.870426
Q6P5E4	UDP-glucose:glycoprotein glucosyltransferase 1	Uggt1	1.3945	1.97612	1.56246	1.86161	1.87985	1.14574	1.64923	1.66047	1.39739	1.91008	1.51788	1.49553	1.72717	1.53289		0.984557
Q6P5F9	Exportin-1	Xpo1	0.160055	0.184454	0.0645294	0.354576	0.895649	-0.808828	1.04982	-0.614634	-0.852926	0.642538	-0.224567	-0.51191	0.492079	-1.0277		0.981182
Q6P5G6	UBX domain-containing protein 7	Ubxn7	-4.04268	-3.29703	-3.21375	-2.93327	-2.67443	-3.27471	-4.78617	-2.99938	-4.00554	-4.12657	-4.11771	-4.07073	-4.82528	-4.07393		0.495639
Q6P6M7	O-phosphoseryl-tRNA(Sec) selenium transferase	Sepsecs	-2.28547	-1.63973	-2.05639	-2.0022	-2.3538	-3.78107	-4.38371	-4.24772	-2.93783	-1.99435	-1.92574	-4.05266	-2.73531	-3.9561		0.326039
Q6P8I4	PEST proteolytic signal-containing nuclear protein	Pcnp	-0.00343704	0.0558758	-0.0287914	0.315323	0.569149	-0.418407	0.298172	-3.96639	0.54916	0.240154	0.0963516	-0.0484085	-0.116318	0.124916		0.444608
Q6P8X1	Sorting nexin-6;Sorting nexin-6, N-terminally processed	Snx6	-0.486763	-0.787945	-0.881525	-0.666393	-0.721113	-1.01969	-0.71903	-1.9359	-0.722877	-0.387203	-1.50393	-1.2271	-1.61219	-1.78551		0.945597
Q6P9R2	Serine/threonine-protein kinase OSR1	Oxsr1	-0.904841	-0.905106	-0.47843	-0.822193	-0.898182	-0.690229	-0.70997	0.00927162	-0.652306	-0.554518	-0.426626	-0.203314	-0.575176	-0.334841		0.961127
Q6PB66	Leucine-rich PPR motif-containing protein, mitochondrial	Lrpprc	1.05367	1.57926	1.40248	1.83857	1.87626	0.979605	1.54768	0.520643	1.29708	2.09578	0.413498	1.20588	1.7246	1.28787		0.645131
Q6PD03	Serine/threonine-protein phosphatase 2A 56 kDa regulatory subunit alpha isoform	Ppp2r5a	-2.13967	-1.60587	-1.98973	-2.56711	-2.38307	-1.70343	-2.88187	-4.36057	-2.20657	-2.63535	-2.02124	-1.82217	-2.14429	-1.82896		0.539351
Q6PDG5;P97496	SWI/SNF complex subunit SMARCC2;SWI/SNF complex subunit SMARCC1	Smarcc2;Smarcc1	-1.46479	-1.23124	-1.07165	-0.770252	-0.835361	-1.27273	-1.07828	-1.81259	-1.00341	-0.509783	-1.19721	-1.11545	-1.191	-1.29038		0.116457
Q6PDI5	Proteasome-associated protein ECM29 homolog	Ecm29	-0.845501	0.45849	-1.18641	-0.790411	-1.30851	-2.49922	-1.65284	-2.99635	-2.84141	0.439636	-2.882	-2.47235	-1.22661	-1.8799		0.834188
Q6PDL0	Cytoplasmic dynein 1 light intermediate chain 2	Dync1li2	-0.40151	-1.11536	-0.933083	-1.48476	-1.24513	-1.75559	-1.39722	-1.47636	-1.77265	-1.75793	-2.41411	-1.72271	-1.63792	-1.49494		0.592915
Q6PDM2	Serine/arginine-rich splicing factor 1	Srsf1	2.29302	2.13304	2.60152	2.27284	2.71567	1.16094	2.44692	1.44957	2.23936	2.39126	2.31043	2.39847	2.48452	2.29707		0.250721
Q6PDN3	Myosin light chain kinase, smooth muscle;Myosin light chain kinase, smooth muscle, deglutamylated form	Mylk	0.722568	1.32754	0.72316	1.52171	2.41955	1.25899	3.46285	1.30015	2.41749	0.964352	1.83188	1.99085	2.93457	1.42498		0.0975125
Q6PDQ2	Chromodomain-helicase-DNA-binding protein 4	Chd4	-1.89554	-1.41529	-1.61983	-1.02371	-1.01029	-4.31212	-1.44576	-0.677818	-3.73941	-1.80919	-0.773693	-0.709604	-0.289803	-0.772104		0.690804
Q6PE01	U5 small nuclear ribonucleoprotein 40 kDa protein	Snrnp40	-3.90992	-3.90046	-3.14393	-3.98371	-3.48476	-2.66252	-3.72219	-3.42696	-4.05636	-3.74725	-3.463	-2.87253	-3.03136	-3.64787		0.902929
Q6PFR5	Transformer-2 protein homolog alpha	Tra2a	-1.62104	-1.51473	-3.20731	-1.43826	-1.26048	-1.53637	-1.75791	-3.83946	-1.15332	-1.76312	-1.79412	-1.60461	-1.51197	-0.67178		0.419379
Q6PGB6	N-alpha-acetyltransferase 50	Naa50	-2.22529	-1.2261	-1.76095	-1.02995	-1.34615	-3.31733	-1.44203	-2.1845	-3.56127	-1.21258	-1.60589	-1.23327	-1.33134	-1.53293		0.662633
Q6PGH1	Protein BUD31 homolog	Bud31	-4.02972	-3.65251	-3.49861	-3.80644	-3.67074	-4.58618	-3.72058	-5.00296	-4.59975	-3.3253	-4.83042	-3.83298	-3.88295	-3.82403		0.398055
Q6PGH2	Hematological and neurological expressed 1-like protein	Hn1l	-0.479164	-0.604036	-0.52607	-0.53752	-0.439409	-0.860689	-0.395491	-0.789419	-0.273157	-0.727001	-0.356155	-0.743437	-0.772377	-0.577589		0.828594
Q6PHN9	Ras-related protein Rab-35	Rab35	-2.76104	-2.21038	-1.88845	-5.69	-4.6459	-2.88917	-1.95887	-3.50247	-2.40929	-2.44206	-3.93081	-1.98729	-3.01496	-4.74356		0.475034
Q6PHU5	Sortilin	Sort1	-3.06315	-1.10628	-1.63631	-1.49711	-1.35014	-3.33936	-1.88973	-0.517696	-1.51614	-1.64746	-0.718279	-1.51096	-1.67913	-4.33173		0.684346
Q6PHZ2	Calcium/calmodulin-dependent protein kinase type II subunit delta	Camk2d	0.758478	1.05246	0.794447	0.852943	0.926149	0.499084	0.928307	0.840816	0.747248	0.728787	0.376537	0.371067	0.889671	0.0570755		0.945635
Q6Q473	Calcium-activated chloride channel regulator 4A;Calcium-activated chloride channel regulator 4A, 110 kDa form;Calcium-activated chloride channel regulator 4A, 30 kDa form	Clca4a	3.35223	2.00506	1.41417	-0.0449047	-2.257	1.85828	-0.869124	2.98722	0.199306	0.744604	0.507996	0.230291	-0.416656	0.0444031	+	0.00999583
Q6TDU8	Protein CASC1	Casc1	0.734486	0.780756	0.429079	0.678719	0.373009	-0.382389	1.0493	0.234888	-0.0819359	0.84618	0.755415	0.145113	0.694555	-0.0997047		0.927577
Q6URW6	Myosin-14	Myh14	6.86249	6.36626	5.78734	5.58376	5.35288	5.59664	5.1029	5.95805	4.85828	5.79303	5.30872	5.06616	5.07468	5.06594	+	0.0292349
Q6WVG3	BTB/POZ domain-containing protein KCTD12	Kctd12	-3.60938	-1.91703	-1.10531	-1.57134	-1.86881	-1.00272	-1.80717	-2.47117	-0.912798	-1.64863	-1.29703	-1.21563	-1.70732	-1.03456		0.123367
Q6X893	Choline transporter-like protein 1	Slc44a1	-0.0574818	-0.18186	-0.822693	-0.675261	-0.85099	-1.5712	-1.21708	-0.830765	-1.69904	-0.539219	-1.3465	-1.38621	-1.91036	-1.62907		0.266396
Q6ZPZ3	Zinc finger CCCH domain-containing protein 4	Zc3h4	-3.36397	-3.48185	-2.65652	-2.74097	-2.80929	-2.74512	-2.9389	-4.4228	-2.64025	-2.64913	-2.60196	-2.68307	-4.0941	-3.31589		0.32451
Q6ZQ08	CCR4-NOT transcription complex subunit 1	Cnot1	-2.9117	-2.79563	-2.53142	-2.3307	-2.01635	-2.37416	-2.62452	-2.63834	-2.59529	-1.78352	-2.39588	-2.61397	-2.73688	-3.96092		0.356359
Q6ZQ38	Cullin-associated NEDD8-dissociated protein 1	Cand1	0.962547	1.50891	1.48195	1.62399	1.6765	1.28209	1.61124	0.883799	1.36587	1.79161	1.29328	1.34377	1.58568	1.17835		0.146015
Q6ZQ58	La-related protein 1	Larp1	-4.47877	-1.98689	-3.35173	-1.46685	-2.84416	-4.96829	-1.14798	-3.39255	-5.92197	-3.70005	-2.63385	-3.00874	-3.67301	-3.6406		0.45778
Q6ZQI3	Malectin	Mlec	1.17313	1.24833	1.10735	1.31214	1.16294	0.561247	1.12165	0.606846	0.474052	1.17274	0.713253	0.629595	1.01856	0.563417		0.959538
Q6ZQK5	Arf-GAP with coiled-coil, ANK repeat and PH domain-containing protein 2	Acap2	-2.6745	-1.92036	-2.52643	-2.12975	-3.00416	-2.46263	-2.50228	-3.38338	-2.72649	-3.5255	-2.14088	-3.09137	-3.29302	-2.46634		0.147971
Q6ZQM8	UDP-glucuronosyltransferase 1-7C	Ugt1a7c	2.97958	3.41791	2.70998	3.21415	3.02906	2.17181	2.64978	2.50397	2.52663	3.19677	2.55312	2.64378	2.67623	2.61605		0.974763
Q6ZWM4	U6 snRNA-associated Sm-like protein LSm8	Lsm8	-0.261358	-0.366116	-0.503456	-0.661995	-0.829431	-1.45067	-0.751329	-1.79924	-1.19468	-0.370895	-1.01815	-0.292948	-1.29739	-0.315445		0.733582
Q6ZWN5	40S ribosomal protein S9	Rps9	3.02593	3.16925	3.40766	3.66111	3.56978	2.75212	3.60182	2.96372	3.12027	3.46591	3.27249	3.48204	3.63385	3.41633		0.121398
Q6ZWQ7		Spcs3	-1.90416	-1.14943	-1.16313	-1.06444	-1.03688	-2.26225	-1.62717	-1.68284	-1.42902	-1.54173	-1.4027	-1.37973	-1.12072	-0.836296		0.658132
Q6ZWR6	Nesprin-1	Syne1	-2.82302	-2.34514	-4.27311	-3.41518	-0.604549	-0.321136	0.125509	-3.32468	0.279453	-4.42043	-2.74723	-2.89727	-4.49423	-2.11973		0.480071
Q6ZWU9	40S ribosomal protein S27	Rps27	1.67885	2.01787	1.52798	2.1166	2.3575	1.32222	2.51071	1.42177	1.74062	2.40508	1.7353	2.03651	2.27708	1.96419		0.579789
Q6ZWV3;P86048	60S ribosomal protein L10;60S ribosomal protein L10-like	Rpl10;Rpl10l	2.59802	2.11512	1.64003	2.02311	2.29968	1.17603	1.4676	-0.775665	2.10302	2.83636	0.594986	1.46422	1.50818	0.621294		0.878034
Q6ZWV7	60S ribosomal protein L35	Rpl35	2.1583	2.39623	2.43637	2.45846	2.50032	1.35125	2.37934	1.83536	2.1084	2.59357	2.21256	2.17116	2.45329	1.73356		0.627114
Q6ZWX6	Eukaryotic translation initiation factor 2 subunit 1	Eif2s1	1.8478	1.52227	1.56434	1.77597	1.67456	1.23952	1.65875	0.949968	1.63149	1.83773	1.56192	1.25402	1.51784	1.52154		0.874623
Q6ZWY3	40S ribosomal protein S27-like	Rps27l	-0.187368	0.408926	-0.176252	0.512627	0.631073	-0.960449	0.56385	-0.927011	-0.188469	0.411659	-0.295614	-0.15613	0.0657578	-0.484896		0.854403
Q6ZWY8	Thymosin beta-10	Tmsb10	3.39525	3.23806	3.15973	2.81994	3.14608	3.40467	3.07284	3.65859	3.37229	3.27602	2.77643	2.58368	2.57037	2.39194		0.270456
Q70IV5	Synemin	Synm	-2.1541	-3.66975	-5.72804	-2.02633	-0.197111	-6.9773	3.53484	-4.7412	-0.252445	-5.51891	-4.13488	-1.38796	2.67301	-2.95471		0.107772
Q71FD7	Filamin-binding LIM protein 1	Fblim1	-2.19284	-1.37857	-0.972487	-1.50984	-1.48354	-5.08857	-4.39219	-0.914463	-3.37373	-2.95883	-4.24562	-1.57698	-1.42531	-1.75471		0.872585
Q71LX4	Talin-2	Tln2	-2.22653	-4.47765	-3.49742	-2.47647	-2.99356	-3.19848	-2.9024	-4.03838	-3.5801	-4.10284	-3.96278	-3.45126	-4.45705	-3.33758		0.79995
Q76LS9	Protein FAM63A	Fam63a	-1.42412	-0.883408	-0.596989	-0.569454	-0.657526	-1.24648	-1.09845	-0.240667	-1.48403	-1.27164	-1.45459	-1.22152	-1.6499	-1.52788		0.750506
Q76MZ3	Serine/threonine-protein phosphatase 2A 65 kDa regulatory subunit A alpha isoform	Ppp2r1a	3.56482	3.49792	3.20464	3.2734	3.13507	2.50509	2.82606	2.47846	2.61172	3.27909	2.399	2.52662	2.74354	2.47508		0.885967
Q78IK2	Up-regulated during skeletal muscle growth protein 5	Usmg5	2.71428	2.10315	2.32409	2.11571	2.47946	1.61663	2.28699	1.84243	1.97016	2.33632	2.26018	1.75446	2.27517	1.65306		0.873418
Q78IK4	MICOS complex subunit Mic27	Apool	-0.0934601	-0.0770683	-0.653688	-0.352539	-0.166811	-0.797752	0.191057	-1.13291	-0.53557	-0.39533	-0.621456	-0.241831	-0.678206	-0.271143		0.687204
Q78IS1	Transmembrane emp24 domain-containing protein 3	Tmed3	-1.9309	-2.55437	-2.13878	-2.3247	-1.72749	-2.56731	-1.14632	-2.68212	-2.90721	-2.86662	-2.5815	-2.63068	-2.82853	-4.37587		0.987883
Q78KK3	Solute carrier family 22 member 18	Slc22a18	-2.27164	-2.42676	-3.0838	-1.951	-2.21769	-2.5694	-2.47795	-1.42995	-3.37905	-2.88216	-2.39321	-2.87677	-2.30263	-2.51275		0.274847
Q78PY7	Staphylococcal nuclease domain-containing protein 1	Snd1	2.23297	2.64822	2.67159	2.88685	2.76553	2.00058	2.55066	2.56227	2.21336	2.69478	2.459	2.44352	2.57761	2.56006		0.707706
Q78XF5	Oligosaccharyltransferase complex subunit OSTC	Ostc	-0.333672	-0.24571	-0.488403	0.0392799	-0.0693073	-4.2299	-0.291073	-1.1134	-1.00762	0.0312557	-1.46293	-1.28065	-0.45973	-1.44719		0.789557
Q78ZA7	Nucleosome assembly protein 1-like 4	Nap1l4	1.25547	0.950781	1.05952	1.21279	1.4638	0.875868	1.0245	0.483713	0.981766	1.1687	0.535772	0.387888	1.08372	0.537813		0.985888
Q791V5	Mitochondrial carrier homolog 2	Mtch2	0.478926	1.0189	0.741369	1.03609	1.08212	0.133696	0.884453	0.583227	0.085104	1.04027	0.363504	0.164637	0.989199	0.351343		0.987221
Q7M6Y3	Phosphatidylinositol-binding clathrin assembly protein	Picalm	0.253256	0.541996	-0.0223274	0.18041	-0.061945	-0.712652	-0.151375	-0.545395	-0.664272	-0.0692062	-0.190657	-0.0140896	-0.208466	-0.592243		0.916556
Q7SIG6	Arf-GAP with SH3 domain, ANK repeat and PH domain-containing protein 2	Asap2	2.42904	1.42687	3.44079	2.1664	3.50989	3.78346	1.26158	3.17921	3.20632	2.91089	5.55108	2.32028	3.46152	3.55751		0.933751
Q7TMB8	Cytoplasmic FMR1-interacting protein 1	Cyfip1	0.921516	1.25521	0.328966	0.682806	0.333628	-0.00636101	0.144487	1.13836	-0.0366802	0.565201	0.121285	0.500772	-0.149754	0.327839		0.278166
Q7TMF3	NADH dehydrogenase [ubiquinone] 1 alpha subcomplex subunit 12	Ndufa12	1.49352	1.69324	1.07319	1.55948	1.49301	0.498064	0.521231	0.276178	0.961298	1.58017	0.637567	0.360725	0.832434	-0.296146		0.668496
Q7TMK9	Heterogeneous nuclear ribonucleoprotein Q	Syncrip	1.85688	2.5044	2.31961	2.61845	2.69146	1.37338	2.8462	1.48945	2.08385	2.56728	2.16168	2.00389	2.62545	2.06945		0.578227
Q7TMM9	Tubulin beta-2A chain	Tubb2a	-4.33603	-2.51637	-1.40931	-1.9308	-1.48058	-2.46916	-1.63142	-2.94079	-2.18581	-2.59207	-1.13383	-1.4275	-3.2016	-4.73662		0.370581
Q7TMY8	E3 ubiquitin-protein ligase HUWE1	Huwe1	-2.7384	-1.24068	-1.96505	-2.09269	-2.81994	-3.35868	-2.82658	-4.19734	-3.09553	-1.85079	-2.53653	-2.59316	-2.22527	-4.43096		0.448864
Q7TNC4	Putative RNA-binding protein Luc7-like 2	Luc7l2	0.0731506	0.139542	0.574381	0.320425	0.157379	-0.386682	0.282278	-0.802391	0.705408	0.501333	0.500008	0.520956	0.225246	-0.27927		0.214116
Q7TNG5	Echinoderm microtubule-associated protein-like 2	Eml2	-2.36508	-1.10784	-1.46629	-1.14838	-0.957254	-3.35671	-0.955719	-1.58981	-4.03511	-1.84938	-1.75028	-1.07443	-0.589544	-1.30409		0.852319
Q7TNV0	Protein DEK	Dek	-1.55092	-1.59658	-2.03835	-1.28862	-0.706175	-1.26494	-0.82143	-1.49799	-0.629993	-0.113667	-2.2017	-1.31852	-0.847654	-0.903559		0.619952
Q7TPR4	Alpha-actinin-1	Actn1	3.54763	3.72712	3.66947	4.02761	4.29849	2.84835	4.60315	2.70064	4.07068	3.85438	3.15292	3.66957	4.32369	3.37182		0.4844
Q7TPV4	Myb-binding protein 1A	Mybbp1a	-2.24733	-0.640064	-0.334269	0.981789	0.698	-1.46846	0.865521	-2.13367	0.537727	0.629356	0.0242882	0.484032	0.946806	0.217356	+	0.00312301
Q7TQ95	Protein lunapark	Lnp	0.760954	-0.72776	1.09473	-0.0205956	0.084074	1.26687	0.680401	-5.52103	0.635408	-0.571146	1.06337	2.15859	0.59223	0.899876		0.639334
Q7TQD2	Tubulin polymerization-promoting protein	Tppp	-0.699778	-1.31048	-1.04519	-2.35416	-2.22365	-1.65486	-1.16628	-1.57969	-1.8717	-2.45617	-3.74846	-1.53484	-1.70748	-2.94319		0.414474
Q7TQG1	Pleckstrin homology domain-containing family A member 6	Plekha6	0.320702	0.245464	0.626135	0.383364	0.404728	-0.228455	0.538687	-0.0393601	-0.277201	0.237331	0.25263	-0.00754356	0.515667	-0.285582		0.92995
Q7TQH0	Ataxin-2-like protein	Atxn2l	-1.5805	-1.74603	-2.27458	-2.0203	-1.94192	-4.08709	-1.6614	-2.72474	-4.08348	-1.53836	-2.2007	-2.01669	-1.89938	-1.51636		0.703047
Q7TQI3	Ubiquitin thioesterase OTUB1	Otub1	1.51068	1.12621	1.24859	0.691544	0.914377	1.2856	0.692516	1.19398	0.784182	0.622664	0.706142	0.811789	0.732294	0.66659		0.0608514
Q7TSV4	Phosphoglucomutase-2	Pgm2	0.866428	0.650488	1.07329	0.960356	0.727871	1.54168	0.990343	1.62457	0.772419	0.89028	0.949143	0.449253	0.978048	0.733639		0.632547
Q7TT50	Serine/threonine-protein kinase MRCK beta	Cdc42bpb	-3.49894	-1.11748	-0.393702	-1.88987	-1.66944	-4.21188	-1.68739	-2.12147	-1.01652	-1.0691	-1.50818	-0.934187	-0.919098	-0.158604		0.351035
Q80SU7	Interferon-induced very large GTPase 1	Gvin1	-0.168535	-0.104999	0.297453	-0.00877571	-0.141554	-0.284765	-0.0389061	-0.137941	0.0203533	0.252871	-0.168148	0.200834	-0.217293	-3.13662		0.469647
Q80TE0	RNA polymerase II-associated protein 1	Rpap1	-5.2035	-4.35032	-0.567059	-3.56729	-0.774784	0.275051	-4.69286	-0.0410538	0.511253	-0.46558	2.3302	-0.927174	-0.174789	0.597483		0.938491
Q80TY0	Formin-binding protein 1	Fnbp1	-3.16957	-3.49698	-3.5804	-2.85535	-2.80463	-4.06846	-2.66763	-2.67048	-3.81939	-4.75855	-2.82319	-3.03403	-2.862	-3.90925		0.287991
Q80U93	Nuclear pore complex protein Nup214	Nup214	-5.53618	-4.28496	-5.44468	-4.81084	-4.28399	-5.16848	-3.56433	-3.26974	-4.28378	-4.17487	-5.09273	-4.54579	-3.00073	-2.67289		0.382943
Q80UG5	Septin-9	2009-09-01	-0.0517712	1.08985	0.6014	0.753904	0.731463	0.397667	0.833492	0.373663	0.662428	0.899571	0.886496	1.24183	0.99172	1.14351		0.233136
Q80UM3	N-alpha-acetyltransferase 15, NatA auxiliary subunit	Naa15	-0.739244	0.245724	-0.863508	0.161182	0.0883541	-1.10226	-0.484825	-0.491533	-1.17443	-1.09648	-4.28068	-0.70508	-0.542843	-0.723553		0.842335
Q80UM7	Mannosyl-oligosaccharide glucosidase	Mogs	-1.01742	-0.294163	-1.7195	-0.295933	-0.566357	-1.51065	-0.87072	-1.709	-1.06912	-0.440685	-2.1682	-1.65686	-0.90641	-2.41981		0.978171
Q80UP8	Sodium-dependent phosphate transporter 2	Slc20a2	0.00823975	1.86399	2.91841	2.54588	2.89852	1.73662	3.24612	0.683741	3.26885	2.77078	2.29248	3.17693	2.87431	3.42175	+	5.93672e-05
Q80US4	Actin-related protein 5	Actr5	-4.12488	-4.36328	-3.23693	-3.43204	-2.7394	-4.63927	-3.31004	-3.6536	-3.39983	-4.14013	0.40629	-2.93449	-3.9917	-3.95005		0.286696
Q80UU9	Membrane-associated progesterone receptor component 2	Pgrmc2	-1.80529	-2.51734	-1.67234	-2.8748	-1.54091	-4.97013	-4.36554	-3.70372	-2.63571	-1.93437	-2.31174	-3.20723	-2.20526	-1.8438		0.76194
Q80VA0	N-acetylgalactosaminyltransferase 7	Galnt7	-0.321281	0.958918	-1.30747	0.433632	0.218882	-1.81221	-0.389635	-1.93061	-2.0972	1.19811	-3.11805	-2.35027	0.220394	-2.77245		0.977978
Q80VJ2	Steroid receptor RNA activator 1	Sra1	-3.62754	-2.63151	-3.59263	-2.49254	-2.76697	-5.45587	-2.01035	-4.21609	-4.60062	-1.94229	-4.23066	-2.99447	-4.15822	-3.61651		0.641553
Q80VP1;Q91W69	Epsin-1;Epsin-3	Epn1;Epn3	-2.71679	-3.4583	-4.35503	-3.36136	-3.11881	-2.35933	-4.02163	-2.01524	-1.87194	-3.34656	-4.48445	-2.86986	-4.03602	-3.2982		0.479671
Q80VQ1	Leucine-rich repeat-containing protein 1	Lrrc1	-3.59557	-3.37116	-3.21366	-3.09679	-4.21648	-4.25994	-3.75863	-2.83362	-3.39377	-3.64058	-3.04738	-3.25634	-3.3295	-3.81881		0.496979
Q80WJ7	Protein LYRIC	Mtdh	-0.977333	-1.36755	-0.524795	-0.75687	-0.920303	-1.10772	-1.00058	-1.18156	-1.20837	-1.44565	-0.345036	-0.7209	-0.940767	-0.644663		0.467265
Q80X50	Ubiquitin-associated protein 2-like	Ubap2l	-0.00639343	0.0486584	0.142637	-0.0200863	0.0679207	-1.09978	0.0460663	-1.87959	-0.511984	-0.0451546	-0.103893	0.0582161	0.0102463	-0.0549812		0.623571
Q80X85	28S ribosomal protein S7, mitochondrial	Mrps7	-2.42273	-2.18211	-2.60519	-2.05785	-1.97839	-5.03687	-1.87982	-3.41269	-3.21857	-2.21448	-1.9335	-2.92429	-2.07182	-3.07524		0.752708
Q80X90	Filamin-B	Flnb	5.9006	6.18053	5.74613	5.69962	5.49943	5.4577	5.22462	5.81252	4.97142	5.70376	5.49541	5.35261	5.27897	5.32047		0.0794822
Q80XL6	Acyl-CoA dehydrogenase family member 11	Acad11	-0.148193	0.469811	-1.37528	-0.453278	-2.02091	-4.01502	-1.1646	-0.977537	-2.47966	-1.05178	-2.09365	-1.73856	-1.47292	-2.15521		0.934834
Q80XN0	D-beta-hydroxybutyrate dehydrogenase, mitochondrial	Bdh1	3.32733	3.20293	2.45434	2.87313	2.85199	1.95467	2.70809	2.21296	2.28788	3.55067	1.8733	2.0407	2.75728	1.80207		0.936119
Q80XU3	Nuclear ubiquitous casein and cyclin-dependent kinase substrate 1	Nucks1	-1.62338	-2.04831	-0.650333	0.354635	0.530382	-1.87429	-1.00915	-2.60308	-0.891344	-1.38253	-0.727592	-3.92755	-1.44026	-1.16363		0.766223
Q80Y14	Glutaredoxin-related protein 5, mitochondrial	Glrx5	0.570492	0.470816	-0.204712	0.479971	0.583382	0.249216	0.73317	0.325615	0.841005	0.694859	0.375582	0.403068	0.560167	0.0232315		0.883123
Q80Y55	BSD domain-containing protein 1	Bsdc1	-2.26419	-2.27574	-2.08336	-2.26865	-2.08272	-2.3019	-2.3975	-2.61834	-2.08501	-1.91369	-3.97695	-4.55792	-4.21012	-2.90058		0.792318
Q80YN3	Breast carcinoma-amplified sequence 1 homolog	Bcas1	0.344488	-0.123611	-0.00738716	-0.28483	-0.429781	0.0650349	-0.24284	0.435572	-0.391619	-0.402965	-0.471203	-0.470148	-0.576708	-0.386751	+	0.0051997
Q80YW5	B box and SPRY domain-containing protein	Bspry	-3.55856	-2.58457	-4.39961	-3.47839	-3.48244	-3.96544	-2.29091	-3.57974	-3.42907	-3.27152	-3.40068	-3.34935	-2.98669	-3.7271		0.880905
Q80YX1	Tenascin	Tnc	0.357183	1.47744	1.20155	0.533682	0.697456	-0.0804386	0.794725	-0.499748	-0.246437	0.560377	0.664705	0.245241	0.554533	0.169455		0.718799
Q80Z19	Mucin-2	Muc2	5.4616	5.50832	4.87478	5.04464	4.88274	4.74049	4.5179	5.52104	3.99906	5.05071	4.55598	4.28501	4.58566	4.27255		0.0825734
Q80ZS3	28S ribosomal protein S26, mitochondrial	Mrps26	-1.53966	-1.56545	-1.67081	-2.35722	-1.92515	-4.08023	-1.93446	-3.17712	-1.82599	-1.57371	-3.34544	-1.92567	-2.43064	-2.15211		0.748449
Q810A7	ATP-dependent RNA helicase DDX42	Ddx42	-2.22612	-3.9239	-3.71107	-3.29555	-3.11248	-4.03609	-3.25203	-3.7458	-3.42294	-4.15973	-4.14154	-2.8725	-3.76688	-4.1326		0.433339
Q810B6	Rabankyrin-5	Ankfy1	-1.54443	-0.791313	-1.53035	-1.02861	-1.10694	-1.38254	-1.95451	-1.37535	-1.93728	-0.895716	-1.29032	-1.67927	-1.96409	-3.59911		0.117389
Q810Q5	Normal mucosa of esophagus-specific gene 1 protein	Nmes1	4.34458	3.90898	2.97659	3.41738	3.12908	3.03273	2.5214	2.27785	2.89648	4.26096	2.36131	2.46298	2.5625	2.05567		0.64422
Q811D0	Disks large homolog 1	Dlg1	-3.90248	-2.38263	-3.00466	-3.57185	-3.61934	-3.86514	-3.18349	-3.39991	-3.55874	-2.73783	-4.75632	-3.51205	-4.13432	-3.06754		0.34036
Q812G0	Alpha-1,3-mannosyl-glycoprotein 4-beta-N-acetylglucosaminyltransferase A;Alpha-1,3-mannosyl-glycoprotein 4-beta-N-acetylglucosaminyltransferase A soluble form	Mgat4a	-4.34412	-2.24097	-4.52726	-2.33449	-4.67636	-2.42691	-3.58883	-4.66341	-3.70212	-3.26829	-4.34552	-2.66936	-4.02644	-2.87544		0.387672
Q8BFQ8	Parkinson disease 7 domain-containing protein 1	Pddc1	-2.32327	-2.68013	-2.70327	-2.76776	-2.70301	-2.77498	-3.15715	-3.26828	-2.83297	-2.48949	-3.49291	-3.66314	-3.1141	-3.94971		0.513354
Q8BFR4	N-acetylglucosamine-6-sulfatase	Gns	-1.34644	-0.798502	-1.45883	-1.65409	-1.27189	-0.708214	-1.82176	-1.73297	-1.56296	-0.794937	-1.31319	-0.712654	-3.8555	-0.926252		0.281182
Q8BFR5	Elongation factor Tu, mitochondrial	Tufm	3.82169	4.07918	3.31082	3.9782	3.81423	2.81553	3.66314	3.25114	2.95753	3.94702	3.03698	2.86207	3.52565	2.91866		0.991715
Q8BFS6	Serine/threonine-protein phosphatase CPPED1	Cpped1	0.181457	-0.399033	-0.683565	-0.524569	-0.662998	0.417543	-0.879417	0.574432	-0.137114	-0.602713	-0.498964	-0.41975	-0.917393	-0.238516		0.168535
Q8BFW7	Lipoma-preferred partner homolog	Lpp	1.02849	1.17873	0.353868	1.66274	2.16369	0.644876	2.77187	-1.91536	2.17289	1.48863	1.62861	2.03208	2.60776	1.6842		0.134274
Q8BFY6	Peflin	Pef1	1.15414	-0.414818	0.30998	-0.444044	-0.321657	0.0304279	-0.508993	-0.631277	-0.451336	0.262732	-1.34683	-0.973232	-0.700426	-1.82249		0.344622
Q8BFY9	Transportin-1	Tnpo1	-0.200993	0.0555325	0.269346	0.781637	0.68049	0.0165787	0.358322	-1.03928	0.492804	0.793924	0.57587	-0.0965309	0.859058	0.166931		0.0746869
Q8BFZ9	Erlin-2	Erlin2	1.71631	1.70552	0.962284	1.57677	1.46332	0.480183	1.11705	0.978529	0.426525	1.36975	1.07486	0.892857	1.01211	0.916559		0.858149
Q8BG05	Heterogeneous nuclear ribonucleoprotein A3	Hnrnpa3	4.67434	4.66594	4.38049	4.69821	4.73859	3.77699	4.47912	3.72554	4.23895	4.85819	4.14723	4.08075	4.5675	3.69663		0.937297
Q8BG32	26S proteasome non-ATPase regulatory subunit 11	Psmd11	2.16482	2.04686	1.90123	2.15752	2.10373	1.49659	1.68392	1.00235	1.71541	2.17873	1.81278	1.511	1.82616	1.71721		0.909355
Q8BG51	Mitochondrial Rho GTPase 1	Rhot1	-3.98086	-3.07529	-3.26494	-3.30157	-3.45734	-3.34104	-3.5206	-3.06042	-3.6506	-3.59978	-3.47161	-3.23459	-3.2324	-3.08831		0.966508
Q8BG73	SH3 domain-binding glutamic acid-rich-like protein 2	Sh3bgrl2	-0.555284	-0.909658	-1.19341	-1.20085	-1.67908	-1.52436	-1.3909	-1.38413	-1.69542	-0.771246	-1.11677	-1.71856	-1.44482	-1.35573		0.257508
Q8BG81	Polymerase delta-interacting protein 3	Poldip3	-3.50805	-3.3107	-2.76828	-3.60062	-3.5115	-2.84555	-2.48131	-2.27871	-4.72033	-3.592	-2.78872	-3.03114	-3.1968	-2.9376		0.632851
Q8BG95	Protein phosphatase 1 regulatory subunit 12B	Ppp1r12b	-4.61479	-2.45614	-2.58671	-3.4286	-1.88623	-3.04606	-0.791802	-3.74043	-1.53439	-5.06329	-2.38703	-1.67184	-1.18449	-1.94613		0.0547416
Q8BGC4	Zinc-binding alcohol dehydrogenase domain-containing protein 2	Zadh2	-0.304527	-0.563003	-0.157314	-0.135746	0.0275059	-0.543589	-0.113724	-0.398043	-0.453037	-0.0680485	-0.113712	-0.223865	0.0255871	-0.436109		0.224865
Q8BGD8	Cytochrome c oxidase assembly factor 6 homolog	Coa6	-1.60941	-2.44635	-2.12201	-2.13897	-2.18713	-2.57623	-2.6898	-2.5059	-2.53809	-2.63568	-2.09181	-2.24949	-2.57657	-2.87635		0.250848
Q8BGD9	Eukaryotic translation initiation factor 4B	Eif4b	1.11232	1.38704	1.6193	1.61395	1.62529	0.47467	1.72932	0.773739	1.14291	1.18062	1.34294	0.936344	1.14244	0.939276		0.745084
Q8BGH2	Sorting and assembly machinery component 50 homolog	Samm50	-0.506134	-1.1531	-0.601326	-0.401138	-1.8131	-1.59001	-0.706097	-0.635015	-1.45991	-0.320473	-1.16091	-1.62059	-0.695711	-1.40789		0.102438
Q8BGQ7	Alanine--tRNA ligase, cytoplasmic	Aars	0.58921	0.863054	0.799393	0.935276	0.566784	0.884645	0.669439	1.26906	0.511253	0.832142	0.186706	0.620209	0.0870476	0.628025		0.444325
Q8BGX0	E3 ubiquitin-protein ligase TRIM23	Trim23	-0.680662	-1.82157	-1.9341	-1.87466	-2.67556	-2.31623	-2.60298	-2.57276	-2.07811	-1.58292	-2.61605	-2.51759	-2.35987	-2.66989		0.546491
Q8BH04	Phosphoenolpyruvate carboxykinase [GTP], mitochondrial	Pck2	-2.20989	-0.99242	-0.459406	-0.00362778	0.503267	-0.688646	0.27858	-0.507723	-0.30821	0.0193195	-0.47156	-0.504843	0.519655	-0.417293		0.331248
Q8BH24	Transmembrane 9 superfamily member 4	Tm9sf4	1.69076	1.98231	0.733061	1.66511	0.725738	1.03941	0.623241	1.0735	0.92942	1.85028	-0.537596	0.214485	1.3066	-1.33248		0.457996
Q8BH43	Wiskott-Aldrich syndrome protein family member 2	Wasf2	0.319557	0.154621	0.354521	0.388805	0.408655	-0.478313	0.504374	0.19083	0.0120926	-0.0289459	0.382091	-0.737371	0.126827	-0.158409		0.785628
Q8BH59	Calcium-binding mitochondrial carrier protein Aralar1	Slc25a12	-1.04856	-0.562843	-0.607897	-0.484135	-0.662022	-1.24758	-0.662537	-1.3435	-1.00728	-0.572336	-0.981735	-1.05068	-0.995911	-1.08733		0.537806
Q8BH64	EH domain-containing protein 2	Ehd2	-1.57669	0.817806	1.36628	1.01783	1.62815	1.34249	1.7593	-2.38882	2.22944	1.00032	1.40789	1.63123	1.60154	1.53979	+	0.000120921
Q8BH69	Selenide, water dikinase 1	Sephs1	-1.96785	-1.36039	-1.64849	-3.48501	-2.28092	-3.83998	-1.86202	-2.74074	-2.22076	-2.30224	-1.82021	-2.82512	-4.46547	-3.52321		0.937848
Q8BH86	UPF0317 protein C14orf159 homolog, mitochondrial		-3.45272	-3.10226	-2.99948	-3.18655	-2.31574	-3.01518	-4.29417	-4.86724	-2.99018	-3.58607	-3.80193	-2.64689	-3.1777	-2.89908		0.278863
Q8BH93	MAPK-interacting and spindle-stabilizing protein-like	Mapk1ip1l	-1.37531	-3.57604	-2.02634	-1.68499	-2.08207	-3.96545	-2.19656	-2.63949	-1.73338	-2.17213	-2.18281	-1.91473	-1.93784	-2.16021	+	0.0157069
Q8BH95	Enoyl-CoA hydratase, mitochondrial	Echs1	2.51143	2.61206	2.37576	2.62518	2.61446	1.50186	2.50446	2.10914	1.62775	2.79274	2.04337	1.85257	2.50395	1.77097		0.942276
Q8BHB9	Chloride intracellular channel protein 6	Clic6	-1.14947	-0.505306	-0.46759	-1.2648	-0.0395336	-1.6028	-1.69252	-1.1257	-1.77417	-1.57908	-1.60303	-1.67047	-1.18398	-1.41264		0.885729
Q8BHD7	Polypyrimidine tract-binding protein 3	Ptbp3	-0.239424	0.802994	0.0150471	0.345959	-0.215382	-1.14385	-0.304495	-1.13644	-1.00659	0.485773	-1.01902	-0.657207	-0.269276	-0.767271		0.867033
Q8BHG1	Nardilysin	Nrd1	-1.67755	-1.48422	-1.5833	-1.62413	-1.04073	-0.747196	-1.18573	-1.00517	-1.32084	-1.29209	-1.03216	-0.923002	-1.28953	-0.869057		0.750877
Q8BHG2	UPF0587 protein C1orf123 homolog		-4.6265	-0.629835	-1.83927	-1.79706	-0.980263	-3.3529	-1.10756	-1.02474	-3.98988	-2.07715	-4.33752	-4.56898	-1.51061	-2.75069		0.986086
Q8BHG3	Cell cycle control protein 50B	Tmem30b	-0.967024	-0.964846	-0.614738	-0.982338	-0.535818	-1.38231	-1.07795	-0.882412	-1.45356	-1.04917	-0.142158	-1.00347	-0.902798	-0.656645		0.622352
Q8BHI4	Kelch repeat and BTB domain-containing protein 3	Kbtbd3	-3.68206	-4.59992	-1.05673	-1.91829	-0.16909	-3.60269	1.23545	-4.1238	0.877603	-2.41997	-1.00694	0.0492878	1.09666	0.110972	+	0.000296357
Q8BHL4	Retinoic acid-induced protein 3	Gprc5a	-0.225681	-2.19663	-1.71866	-2.5066	-4.17764	-1.15486	-2.62074	-0.707493	-2.15826	-3.45982	-1.71561	-2.06989	-4.47016	-1.90175		0.25355
Q8BHN3	Neutral alpha-glucosidase AB	Ganab	2.79296	2.9219	2.5717	2.85678	2.94073	2.23421	2.75441	2.36271	2.18444	3.07999	2.24304	2.31932	2.77656	2.32659		0.981681
Q8BI08	Protein MAL2	Mal2	-0.450111	-1.03779	-1.08827	-1.32857	-1.65263	-1.09411	-1.76903	-1.69151	-1.95355	-1.5297	-0.927069	-1.74355	-1.97262	-1.57155		0.216264
Q8BI84	Melanoma inhibitory activity protein 3	Mia3	-0.871944	-0.763643	0.0845051	-0.598341	-0.317501	-0.405588	0.0486927	-0.716641	-4.27713	-0.076025	-0.203299	0.146927	-0.80138	-0.000175476		0.231149
Q8BIG7	Catechol O-methyltransferase domain-containing protein 1	Comtd1	-2.41769	-2.14525	-2.77747	-1.7495	-2.60703	-3.92219	-4.21243	-3.16818	-4.50993	-2.17848	-2.67379	-2.22364	-3.47943	-2.98906		0.278798
Q8BIJ6	Isoleucine--tRNA ligase, mitochondrial	Iars2	0.0411186	0.945171	0.674761	1.10751	0.477598	-0.653463	-0.236506	0.704031	0.0816269	0.58029	0.207216	0.326351	0.826653	0.0479088		0.831037
Q8BIL5	Protein Hook homolog 1	Hook1	-2.36039	-1.90771	-2.66704	-2.45814	-2.29611	-1.87406	-2.30327	-2.37175	-3.01288	-3.01976	-4.63421	-3.6513	-2.64913	-2.9515		0.478802
Q8BIQ5	Cleavage stimulation factor subunit 2	Cstf2	-1.03101	-2.63477	-1.07966	-1.78958	-1.67281	-2.04912	-1.6457	-1.91277	-1.27471	-1.61961	-1.54849	-1.00031	-1.47132	-1.5847		0.230971
Q8BJ64	Choline dehydrogenase, mitochondrial	Chdh	1.13325	1.30688	0.632834	0.793583	1.0133	0.477284	0.648855	0.459755	-0.113935	1.19438	0.112455	0.564314	0.343203	0.445747		0.495627
Q8BJ71	Nuclear pore complex protein Nup93	Nup93	-1.61582	-0.901056	-0.481262	-0.773708	-1.11141	-4.20855	0.0784817	-0.636513	-1.29045	-2.01745	-0.263548	-0.528973	0.00930023	-0.445879		0.498743
Q8BJF9	Charged multivesicular body protein 2b	Chmp2b	-1.53675	-2.04275	-1.8167	-2.12478	-2.02395	-4.21031	-2.45128	-2.44695	-4.49989	-2.47734	-1.99229	-1.54959	-2.66006	-1.8467		0.377547
Q8BJS4	SUN domain-containing protein 2	Sun2	-3.61036	-3.48764	-3.75593	-2.67511	-3.16536	-4.0849	-3.42352	-3.78911	-3.02983	-2.95888	-3.25266	-3.21801	-4.82079	-3.10998		0.631302
Q8BJU0	Small glutamine-rich tetratricopeptide repeat-containing protein alpha	Sgta	-0.428404	-0.0241604	-0.0688629	-0.40101	-0.621313	-1.38708	-1.02462	-0.773192	-1.11923	-0.6285	-0.729788	-0.659168	-0.623531	-1.03501		0.783371
Q8BJW6	Eukaryotic translation initiation factor 2A;Eukaryotic translation initiation factor 2A, N-terminally processed	Eif2a	-0.948847	0.042244	-0.020689	0.0248032	0.0625019	-0.829493	-0.255968	-0.754568	-0.90163	0.0351887	-0.143951	-0.356117	0.0786266	-0.0600643		0.398986
Q8BJY1	26S proteasome non-ATPase regulatory subunit 5	Psmd5	-0.0476208	0.38331	0.265886	0.798689	0.603945	-0.200008	0.281919	-0.112614	0.0519352	0.429226	0.419582	0.276855	-0.0768337	0.492531		0.109172
Q8BJZ4	28S ribosomal protein S35, mitochondrial	Mrps35	-0.877403	-0.508625	-1.00472	-0.930099	-1.37692	-0.4393	-1.03104	-0.00315666	-1.23969	-0.750242	-0.874399	-0.760412	-4.33336	-0.812969		0.267901
Q8BK30	NADH dehydrogenase [ubiquinone] flavoprotein 3, mitochondrial	Ndufv3	0.88883	0.278219	0.358994	-0.148251	-0.0325451	-1.72141	-0.11504	-0.620983	-1.26613	-0.253292	-0.206551	-3.50573	-0.123205	-0.459786		0.730279
Q8BK48	Pyrethroid hydrolase Ces2e	Ces2e	2.39854	2.13046	1.10813	1.10965	0.452269	0.629669	-0.108906	0.790605	-1.17859	1.5378	0.128147	0.192455	-0.785099	-0.0831165	+	0.0490782
Q8BK63	Casein kinase I isoform alpha	Csnk1a1	-0.247118	-0.214106	-0.446222	-0.278809	-0.562508	-1.34679	-0.758173	-1.31753	-1.11718	0.0799904	-2.06407	-1.96405	-1.09155	-1.99355		0.794394
Q8BK64	Activator of 90 kDa heat shock protein ATPase homolog 1	Ahsa1	-0.356398	-0.41066	-0.523523	-0.864448	0.635906	1.48152	0.543276	-1.18567	0.588976	-0.170681	0.0723209	0.352217	-0.102831	0.0997829		0.399183
Q8BK67	Protein RCC2	Rcc2	-4.01171	-1.81497	-1.3537	-0.718782	-0.294272	-1.27845	-0.352877	-1.72034	-0.315443	-0.36034	-0.685255	-0.157995	-0.000364304	-0.195084	+	0.0463221
Q8BK72	28S ribosomal protein S27, mitochondrial	Mrps27	-0.886248	-1.68858	-1.2572	-0.733418	-1.54593	-1.39004	-1.45574	-1.52063	-1.59897	-1.43936	-1.62937	-1.25934	-1.49803	-1.18488		0.858647
Q8BKC5	Importin-5	Ipo5	0.412462	0.833424	0.0395184	1.60935	1.50308	-1.22528	0.68898	-1.79868	1.02335	1.5779	0.16552	-0.373156	0.997755	-1.29733		0.714502
Q8BKZ9	Pyruvate dehydrogenase protein X component, mitochondrial	Pdhx	-2.16833	-1.78958	-1.92024	-1.36743	-2.10874	-2.32415	-1.22516	-2.64378	-2.12844	-1.39442	-2.03143	-2.75123	-1.54398	-3.93172		0.837819
Q8BL66	Early endosome antigen 1	Eea1	0.500322	1.03045	0.569126	0.547066	0.54805	0.594107	0.234289	-0.391073	0.461912	0.693539	-0.143103	0.273855	0.367176	0.158672		0.380806
Q8BL97	Serine/arginine-rich splicing factor 7	Srsf7	1.45913	1.31454	1.63307	1.33639	1.36639	0.314047	1.37562	0.790884	0.913569	1.78785	1.00589	0.774738	1.30721	0.832363		0.566381
Q8BLX4	GDP-fucose transporter 1	Slc35c1	-2.08309	-2.67578	-1.37717	-3.23188	-2.21512	-3.29966	-3.3777	-1.64214	-2.40127	-2.16716	-2.64916	-4.39514	-1.93784	-3.37124		0.195282
Q8BMA6	Signal recognition particle subunit SRP68	Srp68	-1.47785	-0.179197	-1.39336	-0.99304	0.114117	-2.07935	-0.205166	-1.62284	-2.2195	-1.74426	-3.71474	-3.4861	-0.914415	-2.56239		0.988898
Q8BMD8	Calcium-binding mitochondrial carrier protein SCaMC-1	Slc25a24	1.9271	1.77114	1.1097	1.51222	0.772713	0.855381	0.742579	1.58092	0.668936	1.81696	0.232105	1.04181	0.559845	0.663866		0.277827
Q8BMF4	Dihydrolipoyllysine-residue acetyltransferase component of pyruvate dehydrogenase complex, mitochondrial	Dlat	2.13877	2.70957	1.8641	2.40906	2.08008	1.39574	2.12844	1.13282	1.66294	2.43028	1.2984	1.43115	1.90527	1.51613		0.976751
Q8BMJ2	Leucine--tRNA ligase, cytoplasmic	Lars	-0.854591	-0.0616875	-0.400971	0.141451	0.206223	-2.39218	-0.243061	-0.8347	-0.68437	1.2958	-1.20694	-1.9478	-0.877171	-1.88989		0.803101
Q8BMJ3;Q60872	Eukaryotic translation initiation factor 1A, X-chromosomal;Eukaryotic translation initiation factor 1A	Eif1ax;Eif1a	0.191868	0.547508	0.325022	0.358521	0.663742	-0.483952	0.670929	-0.163092	0.130693	0.216713	0.312406	0.013813	0.578033	0.191162		0.877781
Q8BMK4	Cytoskeleton-associated protein 4	Ckap4	2.65691	2.69637	3.00359	2.52925	2.54827	2.32533	2.66028	2.59435	2.34978	2.81779	2.41399	2.67043	2.50381	2.47673		0.109276
Q8BML9		Qars	1.24807	1.65864	1.4548	1.6804	1.62758	0.992275	1.30086	1.36036	1.06252	1.71681	1.03545	1.3108	1.52378	0.834148		0.796883
Q8BMP6	Golgi resident protein GCP60	Acbd3	-0.529448	-0.73634	-1.72595	-0.686197	-0.991533	-1.04352	-1.46605	-0.502079	-1.77218	-0.369146	-1.61909	-1.50417	-1.33084	-1.8102		0.393052
Q8BMS1	Trifunctional enzyme subunit alpha, mitochondrial;Long-chain enoyl-CoA hydratase;Long chain 3-hydroxyacyl-CoA dehydrogenase	Hadha	3.7689	4.08557	3.51936	3.84532	3.72864	3.31516	3.6831	3.17876	3.37498	4.09839	3.53786	3.50052	3.55532	3.50185		0.922219
Q8BP40	Lysophosphatidic acid phosphatase type 6	Acp6	-2.36374	-1.02172	-1.50425	-0.975311	-1.03322	-2.61434	-1.96519	-1.89098	-4.65285	-0.710091	-1.73796	-2.23482	-1.04645	-1.64344		0.803992
Q8BP47	Asparagine--tRNA ligase, cytoplasmic	Nars	1.99787	2.02503	1.66829	1.96629	2.05313	1.76857	1.64744	1.57217	1.71606	2.01436	1.4629	1.62199	1.65287	1.61996		0.909107
Q8BP48	Methionine aminopeptidase 1	Metap1	-0.77368	-1.83525	-1.87475	-1.82684	-0.731001	-0.286312	-3.68334	-3.04738	-0.427925	-1.4425	-1.99364	-1.42352	-1.76193	-3.13396		0.214166
Q8BP67	60S ribosomal protein L24	Rpl24	1.85898	2.47316	1.09222	2.65725	2.52566	1.66895	2.39964	1.25374	2.21815	2.97381	2.04834	1.99864	2.38304	1.98967		0.870455
Q8BP92	Reticulocalbin-2	Rcn2	-1.62132	-2.23768	-1.80276	-2.45793	-1.65041	-3.91921	-2.24358	-3.16878	-2.02164	-1.89827	-1.78849	-1.52918	-2.8554	-1.35886		0.49595
Q8BPB0;Q921Y0	MOB kinase activator 1B;MOB kinase activator 1A	Mob1b;Mob1a	-0.817284	-1.40289	-0.63295	-0.935251	-0.708805	-0.945927	-1.32237	-1.06141	-1.11691	-1.04751	-1.31425	-1.22979	-1.27169	-2.4155		0.286452
Q8BRF7	Sec1 family domain-containing protein 1	Scfd1	-0.0381069	0.491089	-0.572624	0.284006	0.216566	-0.648119	-0.0775242	-0.846066	-0.611616	0.186184	-1.03741	-1.23732	-0.0403843	-0.816807		0.995166
Q8BSY0	Aspartyl/asparaginyl beta-hydroxylase	Asph	-1.56613	-2.12326	-1.53235	-1.71195	-1.16501	-2.02009	-1.51059	-2.27628	-1.74669	-2.01241	-1.48717	-1.39309	-1.52035	-1.54115		0.171058
Q8BT60	Copine-3	Cpne3	1.1864	1.37565	1.17606	1.68088	1.16294	-0.0530052	1.18366	0.720997	0.473558	1.60877	0.977707	1.11532	1.14119	0.720572		0.753242
Q8BTI8	Serine/arginine repetitive matrix protein 2	Srrm2	-0.87891	0.160997	-0.610518	0.998478	0.588509	-1.09694	0.202597	-1.22232	-0.140038	0.0468216	0.499191	0.352816	0.42516	0.423777		0.0512133
Q8BTM8	Filamin-A	Flna	3.13376	4.74401	5.54302	5.81958	6.94576	4.55187	7.83628	3.67142	6.62517	5.25668	5.75402	6.46519	7.403	6.21369	+	0.00165916
Q8BTY1	Kynurenine--oxoglutarate transaminase 1	Ccbl1	-3.11372	-2.7359	-2.91522	-3.58178	-3.57853	-2.80802	-4.10268	-1.86685	-4.22317	-3.89006	-3.36708	-4.65352	-4.4212	-4.18088		0.0536563
Q8BTZ7	Mannose-1-phosphate guanyltransferase beta	Gmppb	1.39161	1.59946	1.09598	1.56542	1.36562	1.45119	1.06626	1.72277	0.874405	1.57025	1.0907	1.00487	1.01037	1.01768		0.185241
Q8BU30	Isoleucine--tRNA ligase, cytoplasmic	Iars	-0.403921	-0.445484	-0.369419	-0.262302	-0.307423	0.000864029	-0.821926	-0.912043	-0.659662	0.223654	-0.185202	-0.157782	-1.01093	-0.705234		0.103851
Q8BU31;Q80ZJ1;P61226	Ras-related protein Rap-2c;Ras-related protein Rap-2a;Ras-related protein Rap-2b	Rap2c;Rap2a;Rap2b	-2.59438	-2.46441	-2.40749	-2.33858	-2.33933	-4.48961	-1.96519	-1.89994	-1.9704	-2.90252	-1.6299	-1.75307	-2.45173	-3.12918		0.482972
Q8BU88	39S ribosomal protein L22, mitochondrial	Mrpl22	-3.10016	-3.14376	-3.37675	-2.26503	-3.18344	-3.57911	-3.06977	-3.50831	-3.45343	-3.53802	-4.10986	-3.29332	-2.86404	-2.87337		0.978578
Q8BUV3	Gephyrin;Molybdopterin adenylyltransferase;Molybdopterin molybdenumtransferase	Gphn	-2.70686	-2.01856	-2.34212	-2.82834	-2.81583	-4.2831	-2.78333	-4.88525	-2.6155	-3.34211	-3.52736	-2.49215	-2.48767	-2.06763		0.777173
Q8BVA4	Leiomodin-1	Lmod1	-5.08754	-4.93011	-4.54723	-3.13656	-2.08628	-4.35674	-0.843988	-4.3166	-1.48523	-3.41288	-3.70956	-1.89679	-2.01837	-2.64931	+	0.00704703
Q8BVE3	V-type proton ATPase subunit H	Atp6v1h	-1.48975	-1.76236	-2.67223	-2.00909	-3.523	-2.86128	-3.42545	-2.82959	-4.50558	-1.95342	-1.24544	-3.87949	-0.990425	-1.03957		0.775738
Q8BVF2	Phosducin-like protein 3	Pdcl3	-1.827	-1.47452	-1.54272	-1.64141	-1.45079	-4.84401	-1.16509	-2.92163	-3.4205	-2.34712	-1.0441	-1.41356	-1.35589	-1.3982		0.623601
Q8BVI4	Dihydropteridine reductase	Qdpr	1.07877	0.663238	-0.514793	-0.661934	0.46447	1.35039	0.0385532	-0.357691	0.135654	1.2501	0.442945	0.557026	-0.131826	0.36776		0.767963
Q8BVQ5	Protein phosphatase methylesterase 1	Ppme1	-2.62129	-2.52408	-2.57484	-2.06985	-2.34795	-3.71055	-2.37826	-2.48026	-2.16837	-2.22802	-2.79601	-4.25732	-2.675	-3.94055		0.764572
Q8BW75	Amine oxidase [flavin-containing] B	Maob	1.60936	2.42301	2.12195	2.06857	1.746	0.377867	1.63414	1.65167	0.37388	1.41527	1.60182	1.43549	1.85982	1.58679		0.955198
Q8BW96	Calcium/calmodulin-dependent protein kinase type 1D	Camk1d	-0.989164	-0.473249	-0.721867	-0.222113	-0.389843	-1.5627	-0.545954	-2.14905	-0.932612	-0.0103855	-1.16532	-0.94261	-0.569254	-1.59139		0.622236
Q8BWM0	Prostaglandin E synthase 2;Prostaglandin E synthase 2 truncated form	Ptges2	-1.37192	-0.415354	-1.85965	-1.25875	-1.78486	-1.93309	-1.72991	-1.54399	-1.90752	-0.504896	-2.18476	-2.00132	-0.818775	-3.12857		0.664315
Q8BWT1	3-ketoacyl-CoA thiolase, mitochondrial	Acaa2	2.18974	2.4262	2.15073	2.57564	2.4092	1.92249	2.43492	2.08121	2.38645	2.48045	2.3434	2.07432	2.3169	2.28701		0.698338
Q8BWY3	Eukaryotic peptide chain release factor subunit 1	Etf1	0.0465126	0.673647	0.527216	0.594555	0.751514	0.0643177	0.868889	0.0864067	0.599899	0.680817	0.709284	0.380897	0.647686	0.441227		0.22947
Q8BX02	KN motif and ankyrin repeat domain-containing protein 2	Kank2	-2.22543	-2.51486	-1.66192	-2.75261	-1.31032	-4.1002	-1.19099	-3.47207	-1.73837	-1.86342	-3.73743	-2.18796	-1.94979	-1.83426		0.111351
Q8BXA1	Golgi integral membrane protein 4	Golim4	-4.2151	-3.13693	-4.2327	-4.05765	-4.02954	-3.6107	-3.28532	-3.15226	-3.54973	-2.7131	-3.11701	-3.42917	-3.49856	-3.16928		0.97535
Q8BXK9	Chloride intracellular channel protein 5	Clic5	1.72755	0.32291	-0.253285	-0.250927	-0.410713	-0.182093	-1.10092	0.204144	-1.72302	-0.258886	-0.424501	-4.27889	-1.67977	-1.15244		0.190546
Q8BYC6	Serine/threonine-protein kinase TAO3	Taok3	-1.81809	-1.21285	-0.95603	-1.56352	-1.64447	-1.57154	-1.53869	-1.06452	-1.56765	-1.90733	-1.22792	-1.51792	-1.32512	-1.27975		0.998212
Q8BYK6;P59326	YTH domain-containing family protein 3;YTH domain-containing family protein 1	Ythdf3;Ythdf1	-2.29784	-1.52315	-1.38695	-0.361153	-0.743059	-4.8864	-0.971046	-2.63861	-2.41774	-1.37539	-4.68802	-1.3655	-2.02549	-3.35265		0.854944
Q8BYU6	Torsin-1A-interacting protein 2	Tor1aip2	-1.44903	-1.57357	-1.66512	-1.09998	-1.44778	-2.10735	-1.68087	-1.20638	-4.89086	-1.34291	-3.53046	-1.12688	-2.03214	-2.39554		0.460341
Q8BZF8	Phosphoglucomutase-like protein 5	Pgm5	-0.261686	-4.39358	-2.31357	-1.7146	0.690775	-4.08507	1.48052	-0.931526	1.57337	-2.8604	-1.30641	0.107471	1.38121	-1.6754	+	0.00494721
Q8BZT5	Leucine-rich repeat-containing protein 19	Lrrc19	-2.79071	-3.30242	-2.46446	-2.95703	-2.95213	-4.06869	-3.39203	-3.98949	-2.51216	-3.05641	-2.47481	-2.6659	-3.66928	-2.60308		0.611739
Q8C0C7	Phenylalanine--tRNA ligase alpha subunit	Farsa	0.289698	0.598947	0.644438	0.705675	0.573025	-0.500507	0.545927	-0.183523	-0.00246429	0.401043	0.678686	0.574711	-0.0535317	0.275007		0.291242
Q8C0D5	Elongation factor Tu GTP-binding domain-containing protein 1	Eftud1	-3.29644	-2.62673	-4.51347	-3.80885	-3.90943	-3.92816	-4.05743	-2.9943	-2.89088	-4.95921	-3.93506	-3.76364	-4.24287	-3.97517		0.186816
Q8C0E2	Vacuolar protein sorting-associated protein 26B	Vps26b	-3.77429	-4.76407	-3.70887	-4.41084	-3.05616	-2.54886	-3.78828	-3.83019	-4.09443	-4.32029	-4.69787	-3.91029	-4.04112	-3.89685		0.761682
Q8C0P5	Coronin-2A	Coro2a	0.087059	0.153648	-0.738884	-1.00614	-1.57625	-0.533783	-1.99609	-0.895357	-0.863954	-0.587351	-1.56902	-1.71907	-1.92808	-1.46044		0.0701105
Q8C0Z1	Protein ITFG3	Itfg3	-0.0310135	0.790712	-0.561361	-0.169533	-0.605791	-0.41502	-0.856472	-0.533134	-1.55061	0.201103	-1.29043	-0.802454	-0.402546	-1.16842		0.435823
Q8C1A5	Thimet oligopeptidase	Thop1	-0.246109	-0.327671	-0.165642	-0.0418263	0.0258369	-0.305078	0.201267	0.3139	-0.166428	-0.382227	-0.235245	-0.70298	-0.0224342	-0.405865		0.857269
Q8C1B7	Septin-11	2011-09-01	0.59877	0.0841999	0.294951	0.266119	0.159514	0.0364037	0.412016	-0.269772	0.579662	0.512487	0.413721	0.261314	0.492916	0.126396		0.621871
Q8C2Q3	RNA-binding protein 14	Rbm14	0.218769	0.857176	0.721676	1.12864	1.18494	-1.59175	0.985594	-0.43923	0.243252	0.600752	0.504715	0.279297	1.37088	0.224354		0.67059
Q8C3K6	Sodium/glucose cotransporter 1	Slc5a1	-2.23213	-2.75373	-2.17195	-3.28267	-3.25538	-2.6601	-2.58129	-2.3237	-2.41118	-3.18516	-2.90584	-4.10136	-3.34775	-3.35082		0.28783
Q8C407	Protein YIPF4	Yipf4	-3.24563	-2.15362	-2.86633	-5.02665	-1.85167	-3.0157	-2.96142	-2.90947	-3.31947	-4.10408	-2.4034	-3.01344	-3.08765	-3.10769		0.761397
Q8C522	Endonuclease domain-containing 1 protein	Endod1	-0.729441	-0.61899	-0.554998	-0.997957	-1.19585	-1.20798	-1.25768	-1.10655	-1.69806	-1.26217	-1.07456	-1.1643	-0.894392	-1.38288		0.749859
Q8C878	NEDD8-activating enzyme E1 catalytic subunit	Uba3	-2.69818	-2.50684	-2.37679	-2.16596	-2.74827	-3.99389	-2.39541	-2.58264	-3.11622	-3.01263	-3.91403	-4.11275	-3.05022	-4.23552		0.951583
Q8CAQ8	MICOS complex subunit Mic60	Immt	3.99332	4.01799	3.65317	3.89164	3.81636	3.12477	3.69901	3.34483	3.12666	3.85758	3.37666	3.36928	3.48176	3.23747		0.92179
Q8CAS9	Poly [ADP-ribose] polymerase 9	Parp9	-0.325159	0.291418	-0.336897	-0.600502	-0.81986	-0.46966	-0.978588	-0.225744	-0.939331	-0.0377121	-0.411083	-0.743597	-0.286528	-0.61932		0.231421
Q8CAY6	Acetyl-CoA acetyltransferase, cytosolic	Acat2	1.58152	2.15382	1.42226	1.73851	1.59932	1.455	0.883505	1.1478	1.39307	2.36727	0.63242	0.754465	1.12978	0.646225		0.415688
Q8CBW3	Abl interactor 1	Abi1	0.747084	0.603432	-0.664211	-0.868315	-0.142115	-0.70013	-0.424254	-1.69593	0.142618	0.480804	-0.881311	-0.724684	-0.642218	0.524353		0.937844
Q8CC86	Nicotinate phosphoribosyltransferase	Naprt	0	-0.38847	-1.38681	0.129185	-1.13195	-1.35154	-1.42811	-1.07667	-1.58927	-1.25001	-4.38522	-1.64809	-1.70055	-3.77453		0.795438
Q8CC88	von Willebrand factor A domain-containing protein 8	Vwa8	-1.10234	-0.701775	-2.00543	-1.973	-2.01921	-2.77368	-2.77382	-1.85175	-2.38093	-1.74731	-3.58199	-2.34468	-1.61533	-2.64641		0.596462
Q8CCH2	NHL repeat-containing protein 3	Nhlrc3	-1.20904	-1.80635	-1.75484	-2.09392	-2.39404	-1.68515	-2.68041	-2.28865	-2.25466	-2.39147	-1.52469	-2.80074	-2.69681	-4.05802		0.137208
Q8CCJ3	E3 UFM1-protein ligase 1	Ufl1	-2.66719	-3.31319	-3.45865	-3.1259	-2.87442	-3.61387	-2.74021	-4.39792	-2.86781	-3.2968	-3.19499	-2.82028	-5.16053	-4.12864		0.891703
Q8CCS6	Polyadenylate-binding protein 2	Pabpn1	-0.749168	-0.400011	0.0382004	-0.0844727	0.197439	-0.574615	0.220699	-0.723723	0.220344	-0.447689	0.141617	0.0368614	0.0468922	-0.0582466	+	0.00995024
Q8CD10	Calcium uptake protein 2, mitochondrial	Micu2	-2.67732	-1.41179	-2.16474	-2.12486	-2.2253	-2.8712	-2.89942	-3.54586	-3.04225	-1.98254	-3.5495	-2.753	-3.13861	-3.39478		0.446362
Q8CDN6	Thioredoxin-like protein 1	Txnl1	1.11246	1.24631	1.56533	1.61948	1.62164	1.46379	1.51585	1.60819	1.53758	1.56412	1.43321	1.3775	1.5335	1.17489		0.77542
Q8CFV9	Riboflavin kinase	Rfk	1.14043	0.584894	-0.0924282	-0.139393	-0.0666714	-0.075201	-0.377346	0.300131	-0.909414	0.0855904	-0.578054	-0.621416	-0.459524	-0.846062		0.0675929
Q8CG72	Poly(ADP-ribose) glycohydrolase ARH3	Adprhl2	-3.49446	-3.99312	-3.0816	-3.18032	-2.5733	-2.53395	-3.01339	-3.0719	-2.90202	-2.6526	-2.85909	-2.90123	-3.31624	-3.2957		0.865463
Q8CG76	Aflatoxin B1 aldehyde reductase member 2	Akr7a2	0.541502	0.550045	0.242619	0.717564	0.594044	0.318264	0.520948	0.00775337	0.284035	0.548492	-0.238722	-0.375633	1.00738	-0.610437		0.889658
Q8CGC7	Bifunctional glutamate/proline--tRNA ligase;Glutamate--tRNA ligase;Proline--tRNA ligase	Eprs	2.33746	2.73162	2.721	2.88643	2.8976	2.08975	2.77597	2.37368	2.29349	2.92371	2.44604	2.61778	2.80391	2.7008		0.535094
Q8CGF7	Transcription elongation regulator 1	Tcerg1	-1.35154	-1.28943	-0.781118	-0.99373	-0.399294	-2.48778	-0.859016	-1.19052	-1.15446	-0.167938	-1.53419	0.633972	-0.551594	-1.47553		0.0907517
Q8CGK3	Lon protease homolog, mitochondrial	Lonp1	-0.789188	-0.00129127	-0.604647	-0.0652485	-0.229198	-1.18092	0.0433731	-1.15717	-0.784407	-0.0924702	-1.48921	-1.24488	-0.570852	-0.897047		0.957676
Q8CH18	Cell division cycle and apoptosis regulator protein 1	Ccar1	-1.86059	-1.18502	-1.22898	-0.785852	-0.947268	-1.74946	-1.03436	-2.6506	-1.45768	-1.04269	-1.75568	-0.85178	-0.859289	-1.01601		0.12832
Q8CHG3	GRIP and coiled-coil domain-containing protein 2	Gcc2	-3.07424	0.416475	1.11013	-0.863537	-0.419065	-0.732071	1.32422	-2.64624	0.411596	0.152113	1.01729	1.15667	1.45297	-4.46943		0.401275
Q8CHH9	Septin-8	2008-09-01	-2.36532	-1.88002	-2.32362	-2.56152	-2.08768	-4.32107	-1.77052	-2.53789	-3.32072	-2.514	-4.1002	-4.20627	-2.31592	-3.39233		0.955483
Q8CHP8	Phosphoglycolate phosphatase	Pgp	0.672709	0.533903	0.334385	0.432775	0.574373	0.557802	0.550173	0.543261	-0.193211	0.364849	0.287897	-0.0493488	0.285811	0.223494		0.384872
Q8CHT0	Delta-1-pyrroline-5-carboxylate dehydrogenase, mitochondrial	Aldh4a1	-1.26336	-0.437401	-1.36358	-0.0997772	-0.718245	-1.40151	-0.978895	-1.63152	-1.57325	-0.84547	-1.85188	-1.33265	-0.686689	-1.6793		0.977012
Q8CI51	PDZ and LIM domain protein 5	Pdlim5	1.44257	1.55421	1.504	1.64281	1.60223	1.28538	1.50325	1.40648	1.36727	1.55572	1.44375	1.46683	1.42208	1.17665		0.634113
Q8CI59	Metalloreductase STEAP3	Steap3	-1.8227	-4.40075	-4.43297	-2.86536	-2.48928	-3.21324	-2.16069	-4.06155	-3.51043	-1.94887	-4.06505	-2.27241	-2.44107	-2.6692		0.797663
Q8CI94	Glycogen phosphorylase, brain form	Pygb	3.09781	3.32333	3.20583	3.23725	3.57671	3.15578	3.60433	2.85509	2.75275	3.50501	3.10095	2.70426	3.5593	2.78799		0.979852
Q8CIB5	Fermitin family homolog 2	Fermt2	-3.18186	-2.95507	-4.07165	-1.99919	-1.60824	-3.16236	0.0125637	-2.30766	-1.37236	-1.60545	-1.70749	-0.551201	-0.414183	-3.39514		0.476104
Q8CIE6	Coatomer subunit alpha;Xenin;Proxenin	Copa	2.9555	3.37521	3.12476	3.38799	3.11912	2.73584	2.93544	2.92695	2.68182	3.28143	2.64243	3.00312	3.10862	2.71029		0.88589
Q8CIN4	Serine/threonine-protein kinase PAK 2;PAK-2p27;PAK-2p34	Pak2	-0.0924892	-0.0674763	-0.783358	0.254194	0.0984631	-0.407347	-0.11278	-0.955166	-0.270882	-0.171925	-0.271213	-0.375013	-0.302507	-0.684481		0.813528
Q8CJ40	Rootletin	Crocc	1.75472	1.38538	1.32861	0.964312	0.851837	1.82916	0.75189	1.65691	0.888889	0.89632	1.35784	1.35162	0.508728	1.30087		0.109232
Q8CJ53	Cdc42-interacting protein 4	Trip10	-0.0355511	-0.0821171	0.0176201	-1.89581	-0.390364	-0.950604	-0.888283	-1.00678	-0.695772	-1.82608	-0.403768	-0.634632	-1.18074	-0.545536		0.952899
Q8JZK9	Hydroxymethylglutaryl-CoA synthase, cytoplasmic	Hmgcs1	0.228396	0.761641	0.489107	0.745422	0.572683	0.206003	0.328499	0.79179	0.430059	0.956022	0.500885	0.509459	0.593391	0.299486		0.807826
Q8JZM2	Proline-rich protein 15-like protein	Prr15l	-1.07264	-3.02358	-2.24394	-2.99522	-3.16732	-2.15206	-3.10021	-1.33375	-1.89787	-2.16173	-1.93887	-2.18622	-4.98141	-3.87835		0.366539
Q8JZN5	Acyl-CoA dehydrogenase family member 9, mitochondrial	Acad9	-0.947557	-0.489807	-0.495213	-0.531099	-0.30625	-3.42945	-0.58857	-0.772779	-3.67457	0.265402	-4.27995	-0.481842	-0.71269	-0.657539		0.617793
Q8JZQ2	AFG3-like protein 2	Afg3l2	0.915184	0.930399	0.257809	0.921909	0.35956	-0.776644	0.533913	0.229277	0.0502396	0.661017	0.403707	0.0652199	0.432474	-0.131455		0.9194
Q8JZQ9	Eukaryotic translation initiation factor 3 subunit B	Eif3b	0.663282	0.944529	0.842453	1.24534	1.44634	0.417458	1.46839	0.256504	0.746839	0.934097	0.898584	0.973482	1.36661	1.06112		0.236763
Q8JZR0	Long-chain-fatty-acid--CoA ligase 5	Acsl5	-3.88569	-2.16689	-1.57666	-3.88228	-3.1245	-2.29798	-1.61575	-1.35496	-2.57455	-2.06846	-1.63003	-3.27468	-1.59582	-1.50691		0.653074
Q8JZS9	39S ribosomal protein L48, mitochondrial	Mrpl48	-3.42427	-4.10694	-3.33634	-2.65106	-1.93389	-3.90162	-1.89587	-3.44402	-4.21993	-2.96749	-2.38738	-1.91942	-3.05703	-1.82406	+	0.0019915
Q8JZU2	Tricarboxylate transport protein, mitochondrial	Slc25a1	0.318388	1.22033	0.0312386	0.841911	0.569031	-0.00752068	0.0440407	-0.134939	0.295912	1.18297	-0.308367	-0.142092	0.527082	0.0747414		0.923112
Q8JZV7	Putative N-acetylglucosamine-6-phosphate deacetylase	Amdhd2	-1.76209	-0.15991	-2.01462	-2.46898	-1.85701	-1.29974	-2.49177	-1.69099	-4.45772	-1.20054	-1.74396	-2.13276	-4.14384	-2.1765	+	0.0021723
Q8K019	Bcl-2-associated transcription factor 1	Bclaf1	-2.37759	-2.53327	-1.24111	-1.92252	-1.24378	-4.75566	-2.06399	-1.98673	-2.11162	-2.30382	-1.81934	-1.58628	-2.04863	-1.59297		0.163445
Q8K021	Secretory carrier-associated membrane protein 1	Scamp1	-0.250656	-1.31521	-1.57143	-0.677971	-1.07267	-0.738121	-0.358225	-2.11988	-0.0525856	-0.126597	-1.75446	-1.33072	-0.334877	-2.08147		0.866925
Q8K023;Q91WR5;P70694	Aldo-keto reductase family 1 member C18;Aldo-keto reductase family 1 member C21;Estradiol 17 beta-dehydrogenase 5	Akr1c18;Akr1c21;Akr1c6	-0.310881	-0.195429	-1.65411	-0.847773	-0.470764	-0.470697	-2.92925	-0.478882	-1.79876	-0.52257	-0.908655	-1.63078	-1.57902	-0.99865		0.278148
Q8K0B2	Probable lysosomal cobalamin transporter	Lmbrd1	-2.02507	-2.35991	-2.30771	-1.67007	-2.81574	-3.68566	-4.24084	-4.07184	-1.48691	-2.26264	-3.61304	-1.90937	-3.76376	-4.29643		0.595409
Q8K0C4	Lanosterol 14-alpha demethylase	Cyp51a1	-2.85953	-1.75362	-1.11734	-2.94266	-1.59592	-2.23571	-1.47651	-4.30987	-2.16943	-2.05567	-1.74669	-2.48623	-2.91678	-0.901196		0.118925
Q8K0C5	Zymogen granule membrane protein 16	Zg16	4.67505	4.54716	3.8325	4.10793	3.87994	3.54316	3.69273	4.62559	2.45634	4.29175	2.68713	2.48011	3.682	2.26794		0.373688
Q8K0C9	GDP-mannose 4,6 dehydratase	Gmds	4.9278	5.08334	4.51799	4.77582	4.62017	4.18985	4.36251	4.62354	3.77389	4.88508	3.78213	3.82735	4.42525	3.70993		0.633324
Q8K0E8	Fibrinogen beta chain;Fibrinopeptide B;Fibrinogen beta chain	Fgb	-1.0898	0.00505638	-0.772467	-0.828512	-0.952892	-0.409798	-0.150232	-0.462734	-0.657906	-0.475105	-0.248844	-0.389147	-0.947758	-0.60771		0.585621
Q8K0J2	UDP-GlcNAc:betaGal beta-1,3-N-acetylglucosaminyltransferase 7	B3gnt7	0.314655	-0.0625439	-0.098547	0.263937	0.385271	-0.281746	0.38549	0.0376511	0.478579	0.540432	0.288036	-0.0452995	0.399862	-0.5772		0.621956
Q8K0U4	Heat shock 70 kDa protein 12A	Hspa12a	-4.51241	-4.70319	-3.55957	-3.68871	-4.53823	-4.45385	-4.3983	-3.91113	-4.63647	-5.08535	-4.40879	-4.65261	-4.56642	-4.048		0.851104
Q8K157	Aldose 1-epimerase	Galm	-0.779509	-0.882467	-0.736887	-1.02618	-1.0426	-0.574101	-1.01311	-0.049263	-1.21105	-1.51624	-0.904968	-0.614744	-1.49386	-0.791147		0.279409
Q8K183	Pyridoxal kinase	Pdxk	-1.24669	-1.02584	-1.00315	-0.880505	-0.742357	-0.958542	-0.642578	-1.06982	-1.49329	-0.979065	-1.86108	0.219788	-1.28537	-0.885561		0.175983
Q8K1B8	Fermitin family homolog 3	Fermt3	-3.34411	-3.39159	-2.97722	-3.11919	-3.02521	-3.12642	-3.6122	-3.44584	-2.7435	-3.03878	-3.22562	-2.80024	-2.89367	-2.96479		0.168179
Q8K1M6	Dynamin-1-like protein	Dnm1l	1.53269	1.23019	0.854654	1.22833	0.803623	0.500797	0.812313	-1.91289	0.21574	1.56719	0.24197	-0.367536	0.807026	-0.491808		0.877863
Q8K1Z0	Ubiquinone biosynthesis protein COQ9, mitochondrial	Coq9	0.512917	-0.878794	-1.09437	-0.992962	-0.867638	-3.27881	-0.62126	-1.34953	-1.83968	-0.125372	-0.575823	-0.80529	-1.94843	-1.24646		0.454372
Q8K215	LYR motif-containing protein 4	Lyrm4	-2.96204	-3.33656	-2.06955	-2.90698	-2.72873	-2.84461	-2.65768	-3.72596	-2.22308	-3.25224	-4.06159	-4.71465	-2.71933	-3.45416		0.686962
Q8K2B3	Succinate dehydrogenase [ubiquinone] flavoprotein subunit, mitochondrial	Sdha	3.83433	4.1738	3.3475	3.94705	3.85766	2.64725	3.6288	3.60069	2.72697	4.02545	2.99674	3.21756	3.63229	2.78875		0.957888
Q8K2C9	Very-long-chain (3R)-3-hydroxyacyl-CoA dehydratase 3	Hacd3	-2.18868	-1.87564	-1.86605	-1.75456	-2.27525	-4.14533	-2.65797	-1.44562	-1.97496	-1.70884	-0.864325	-1.40557	-2.13898	-1.51911		0.556855
Q8K2I3	Dimethylaniline monooxygenase [N-oxide-forming] 2	Fmo2	-5.06912	-2.84554	-1.42712	-2.00955	-1.85135	-3.79309	-1.02265	-1.9303	-1.29706	-1.78137	-1.05223	-1.49202	-1.61956	-2.07368		0.240925
Q8K2Q0	COMM domain-containing protein 9	Commd9	-2.10973	-2.03678	-2.32916	-2.5686	-2.77184	-3.72813	-2.88136	-3.5065	-3.14223	-2.46588	-3.329	-3.43483	-2.97648	-3.69709		0.895001
Q8K2Q7	BRO1 domain-containing protein BROX	Brox	-1.70789	-2.43167	-2.27153	-2.09236	-1.306	-2.36283	-1.70366	-2.37227	-2.09348	-1.71199	-2.4084	-1.81351	-2.43212	-2.47143		0.430067
Q8K2Q9	Shootin-1	Kiaa1598	-1.88552	-0.800333	-0.798582	-1.30977	-1.58212	-0.749618	-1.12651	-1.18165	-0.73966	-1.19107	-0.66926	-0.384026	-1.01812	-0.833807		0.717717
Q8K2T1	NmrA-like family domain-containing protein 1	Nmral1	-2.72763	-4.01775	-3.99451	-3.60953	-2.25216	-2.48762	-2.59574	-3.17485	-2.38457	-2.67529	-2.19813	-2.20573	-2.95504	-2.1797		0.651789
Q8K310	Matrin-3	Matr3	-0.495216	0.555315	-0.124023	0.710749	0.214611	-3.86627	0.441328	-0.767437	0.0466785	0.429754	-0.545622	-0.402914	0.000362396	-0.247446		0.762855
Q8K353	Cysteine-rich and transmembrane domain-containing protein 1	Cystm1	-0.6873	-1.97165	-1.38776	-1.32707	-1.2688	-2.56772	-4.17595	-1.60562	-2.49505	-1.76101	-2.10019	-2.62934	-1.60425	-1.846		0.506795
Q8K354	Carbonyl reductase [NADPH] 3	Cbr3	3.38433	3.40242	3.47939	3.39977	3.4655	3.38277	3.5135	3.37038	3.31903	3.33942	3.61192	3.42086	3.17567	3.39547		0.223656
Q8K3H0	DCC-interacting protein 13-alpha	Appl1	-2.91528	-2.04499	-2.70137	-2.40603	-2.63143	-2.18758	-3.12093	-3.55894	-2.89324	-2.86104	-2.85952	-2.96679	-3.38041	-4.28998		0.0888937
Q8K3J1	NADH dehydrogenase [ubiquinone] iron-sulfur protein 8, mitochondrial	Ndufs8	1.76244	1.09536	0.816759	1.05058	0.863644	0.0970516	0.611324	0.242853	0.887384	1.42386	0.680847	-0.118042	0.890482	0.231985		0.804189
Q8K3X6	Ankyrin repeat and SAM domain-containing protein 4B	Anks4b	0.50073	0.529518	0.0799313	-0.406876	-1.19807	-0.478476	-0.109074	0.264921	-0.692793	-0.0382786	-0.331257	-0.859734	0.074564	-0.802055		0.12854
Q8K419	Galectin-4	Lgals4	6.79639	6.86843	6.47681	6.34409	6.10076	6.41905	5.65156	6.49691	5.83452	6.87987	5.5509	5.79216	5.95118	5.44582	+	0.0294124
Q8K4G1	Latent-transforming growth factor beta-binding protein 4	Ltbp4	-3.38179	-2.07249	-0.509743	-0.744739	-0.561239	-3.71548	-0.358505	-2.13722	0.0184078	-0.859362	-0.303242	-0.301517	-0.0569153	0.206171	+	0.00602051
Q8K4L4	Protein POF1B	Pof1b	1.53269	1.8207	1.20957	1.52774	1.33158	0.645689	1.03361	1.05662	-0.436827	1.48284	1.12081	1.00558	1.04794	0.905357		0.534816
Q8K4X7	1-acyl-sn-glycerol-3-phosphate acyltransferase delta	Agpat4	-3.38576	-2.39201	-3.28044	-3.78678	-3.77583	-4.3608	-3.73065	-3.39944	-3.37985	-3.92721	-2.31811	-3.59682	-4.86679	-3.26217		0.893821
Q8K4Z3	NAD(P)H-hydrate epimerase	Apoa1bp	0.205368	0.289648	0.00511932	0.00125313	-0.0120945	-0.289482	-0.517721	-0.120977	-0.380981	0.0553493	-0.939886	-1.08058	-0.351818	-1.05136		0.449338
Q8K4Z5	Splicing factor 3A subunit 1	Sf3a1	0.243383	0.277708	0.910761	0.931238	1.12734	-0.86899	0.997829	-0.470451	0.548195	0.75139	0.727625	0.530415	1.12818	0.850157		0.0956212
Q8QZR3	Pyrethroid hydrolase Ces2a	Ces2a	-0.156025	-0.105082	-2.09653	-0.649969	-2.01189	-1.65308	-2.01589	-2.01449	-2.53978	-0.793856	-4.59167	-2.24858	-2.79288	-4.10684		0.635289
Q8QZS1	3-hydroxyisobutyryl-CoA hydrolase, mitochondrial	Hibch	-0.419966	0.121603	-1.13245	-0.634327	-0.854855	-1.47262	-0.422749	-1.0651	-2.06483	-0.377174	-1.30821	-0.951267	-1.12766	-1.1284		0.777413
Q8QZT1	Acetyl-CoA acetyltransferase, mitochondrial	Acat1	3.11011	3.65494	3.20436	3.66928	3.53677	2.89346	3.38359	2.80527	3.12573	3.58634	3.00342	3.04684	3.33297	2.95066		0.901386
Q8QZY1	Eukaryotic translation initiation factor 3 subunit L	Eif3l	0.958708	1.13708	1.33962	1.61105	1.48365	0.398106	1.53998	0.398989	1.05295	1.40649	1.2153	1.23277	1.51495	1.2771		0.180734
Q8QZY9	Splicing factor 3B subunit 4	Sf3b4	-2.34324	-2.84889	-2.28629	-2.9103	-1.96765	-2.672	-2.04353	-3.58431	-1.77087	-2.85923	-2.03263	-2.1203	-2.49527	-2.01968		0.412783
Q8R001	Microtubule-associated protein RP/EB family member 2	Mapre2	-1.50088	-0.958521	-1.41319	-2.36743	-1.51483	-1.35145	-1.32619	-2.70885	-2.05397	-1.83431	-1.14712	-1.04102	-1.0072	-1.22898		0.681141
Q8R010	Aminoacyl tRNA synthase complex-interacting multifunctional protein 2	Aimp2	-0.209749	0.313858	-0.301174	0.143425	-0.0231457	-0.773977	-0.168802	-0.622591	-0.5	0.379297	-0.840246	-0.511841	-0.0318298	-0.837387		0.955945
Q8R016	Bleomycin hydrolase	Blmh	-2.87233	-4.32251	-2.39013	-2.63804	-3.13271	-2.37209	-2.99306	-2.65527	-1.6107	-2.93049	-2.23364	-3.44491	-2.93644	-3.74199		0.560696
Q8R050	Eukaryotic peptide chain release factor GTP-binding subunit ERF3A	Gspt1	-2.72392	-2.76893	-2.36294	-2.03666	-2.40533	-1.69833	-2.353	-3.572	-1.41205	-1.45036	-3.44656	-1.55393	-2.28482	-1.52977		0.482754
Q8R059	UDP-glucose 4-epimerase	Gale	3.59922	3.23832	2.39579	2.87092	2.98042	3.15585	2.58336	2.81523	2.49332	3.52439	2.35079	2.15452	2.50019	2.0173		0.430064
Q8R081	Heterogeneous nuclear ribonucleoprotein L	Hnrnpl	2.19094	2.52716	2.33929	2.78413	2.96356	1.83105	2.84581	2.02042	2.20873	2.7511	2.19633	2.36084	2.57037	2.11496		0.762463
Q8R088	Golgi phosphoprotein 3-like	Golph3l	1.44458	1.23506	1.44445	1.42677	1.73213	1.07015	1.81462	1.40973	0.981159	1.42989	1.24693	1.17367	1.32362	1.21006		0.659136
Q8R0F8	Acylpyruvase FAHD1, mitochondrial	Fahd1	-2.26467	-1.96102	-2.68029	-2.01772	-2.8704	-2.50232	-2.82505	-2.32559	-2.36345	-1.36288	-3.52611	-2.05136	-2.98826	-1.96927		0.914755
Q8R0K2	E3 ubiquitin-protein ligase TRIM31	Trim31	0.275236	0.312613	-0.486359	-0.636423	-0.769886	-0.245932	-1.42225	0.163651	-2.3071	-0.291103	-0.827372	-1.08271	-1.00132	-1.99687	+	0.0140296
Q8R0W0	Epiplakin	Eppk1	3.56744	3.9223	3.43839	3.48896	3.2119	3.11221	3.16448	3.07298	3.1999	3.80414	2.64202	2.94766	2.95041	2.4543		0.510859
Q8R0X7	Sphingosine-1-phosphate lyase 1	Sgpl1	-0.417692	0.0872002	-1.45669	-0.497024	-1.52172	-1.06629	-1.44891	-2.06034	-1.45521	-0.599632	-1.51366	-1.83812	-1.32442	-5.21981		0.425108
Q8R0Y6	Cytosolic 10-formyltetrahydrofolate dehydrogenase	Aldh1l1	4.40987	4.76651	4.33862	4.49509	4.34829	4.34164	4.08915	4.67366	3.68159	4.40133	4.16188	4.05904	4.10747	3.96469		0.110622
Q8R146	Acylamino-acid-releasing enzyme	Apeh	1.22759	1.17934	0.359034	0.433062	0.505646	1.26553	-0.0661793	0.907122	0.436277	1.53005	-0.076952	0.289965	-0.175779	-0.111624		0.0631169
Q8R180	ERO1-like protein alpha	Ero1l	-0.0171127	-0.766481	-1.12402	-1.24694	-1.28844	-0.310507	-1.66417	-1.53756	-0.455502	-1.07115	-0.175949	-1.56252	-1.61533	-1.96325		0.463183
Q8R1B4	Eukaryotic translation initiation factor 3 subunit C	Eif3c	0.574659	0.312738	1.02281	0.813131	0.677597	-0.752531	0.806278	-0.252773	0.536163	0.609417	0.351627	0.54627	1.18669	0.610166		0.272518
Q8R1F1	Niban-like protein 1	Fam129b	-0.9694	-0.045784	-0.946968	-0.127323	0.0601139	-1.40077	-1.80455	-0.131721	-1.44783	0.384901	-1.3414	-1.2737	-0.164644	-1.40027		0.789656
Q8R1F6	Protein HID1	Hid1	-1.67115	0.659718	0.223482	1.05272	0.78121	-1.07879	0.534386	0.574406	-0.447302	0.475819	-0.958124	-0.94307	0.294027	-0.894207		0.990859
Q8R1G2	Carboxymethylenebutenolidase homolog	Cmbl	-1.34682	-1.76188	-4.13472	-2.0796	-2.48903	-2.0391	-4.35723	-2.25269	-1.92309	-2.09866	-2.22077	-1.5397	-3.31336	-1.75394		0.741209
Q8R1I1	Cytochrome b-c1 complex subunit 9	Uqcr10	3.51425	2.77116	2.73272	2.61575	2.63178	1.71799	2.48426	1.68304	2.49165	2.98139	2.17538	2.00306	2.55246	1.74167		0.916618
Q8R1M8	Mucosal pentraxin	Mptx1	1.50619	1.39934	1.01525	1.83598	1.82333	0.771681	1.55947	0.770163	0.702068	1.99067	-0.0879955	-0.114107	1.72657	-0.138349		0.983027
Q8R1Q8	Cytoplasmic dynein 1 light intermediate chain 1	Dync1li1	-0.69269	-0.163439	-1.12584	0.00273514	0.218084	-2.79911	-0.438347	-0.996248	-0.306833	-0.248842	-0.563452	-1.06651	0.168776	0.299061		0.67661
Q8R1V4	Transmembrane emp24 domain-containing protein 4	Tmed4	-0.825712	-2.42294	0.0207043	-0.873354	-0.714222	-1.37471	-3.8685	-1.00646	-1.06043	-1.45402	-0.919207	-3.23701	-2.65936	-0.591848		0.804443
Q8R2Q4	Ribosome-releasing factor 2, mitochondrial	Gfm2	-3.41238	-2.3479	-3.4882	-4.35188	-4.2965	-3.97297	-3.26993	-3.73336	-4.3092	-3.09287	-4.18524	-4.06153	-3.43938	-4.00096		0.420348
Q8R2U6;P0C028;P0C027	Diphosphoinositol polyphosphate phosphohydrolase 2;Diphosphoinositol polyphosphate phosphohydrolase 3-beta;Diphosphoinositol polyphosphate phosphohydrolase 3-alpha	Nudt4;Nudt11;Nudt10	-1.96904	-2.13387	-2.24807	-2.41023	-2.84566	-2.29054	-4.353	-1.33223	-2.72377	-3.03373	-2.46945	-2.37839	-4.50653	-3.02727		0.134906
Q8R2Y2	Cell surface glycoprotein MUC18	Mcam	-2.703	-4.46259	-2.28337	-2.92588	-2.92559	-4.15192	-2.37494	-4.40205	-2.01486	-3.66812	-2.449	-2.21979	-2.80131	-2.21421		0.145953
Q8R2Y8	Peptidyl-tRNA hydrolase 2, mitochondrial	Ptrh2	-2.92318	-1.60973	-2.82878	-1.57283	-2.42131	-3.75458	-2.62579	-3.39133	-5.02609	-1.75408	-2.08541	-3.81809	-3.1044	-2.82723		0.407527
Q8R317	Ubiquilin-1	Ubqln1	0.693522	-0.380436	0.0109177	-0.310581	-0.422844	-0.129644	-0.446697	-0.62191	1.35709	0.904717	-0.606018	-1.68433	-0.0692692	-3.22599		0.302006
Q8R326	Paraspeckle component 1	Pspc1	-1.95355	-3.14429	-1.46629	-2.13321	-2.08862	-3.30815	-2.81621	-3.90233	-4.51226	-2.43251	-2.23161	-2.1387	-3.56478	-1.85162		0.135938
Q8R3B1	1-phosphatidylinositol 4,5-bisphosphate phosphodiesterase delta-1	Plcd1	-1.46866	-0.978613	-1.1213	-1.08908	-1.18402	-4.37528	-0.74431	-2.08946	-4.13235	-1.81695	-1.03032	-1.95812	-0.380493	-3.06557		0.947144
Q8R3G9	Tetraspanin-8	Tspan8	3.22285	2.97625	2.34371	2.38601	2.1453	2.44194	1.93372	2.47528	2.15165	2.59437	2.25974	2.05468	1.75691	1.67522		0.0573528
Q8R3Q6	Coiled-coil domain-containing protein 58	Ccdc58	-0.183016	-0.6042	-0.378256	-0.630533	-0.159967	-1.66421	-1.06132	-1.71097	-1.05259	-0.511229	-0.955137	-1.68149	-0.716845	-2.15379		0.800916
Q8R404	Protein QIL1	Qil1	-0.131924	-0.574356	-1.47107	-1.72298	-1.20828	-1.39956	-1.77606	-1.14797	-1.51712	-0.354521	-1.01885	-2.39324	-1.89053	-1.44279		0.448327
Q8R5C5	Beta-centractin	Actr1b	-0.396423	-0.720634	-1.93449	-1.58036	-1.8877	-1.79527	-1.96336	-4.00756	-1.02897	-0.685106	-4.26773	-3.38809	-1.93851	-2.93347		0.804015
Q8R5F7	Interferon-induced helicase C domain-containing protein 1	Ifih1	-1.1546	-1.17969	-1.28345	-1.29442	-1.68014	-4.59753	-2.5149	-0.772642	-4.00804	-1.63346	-1.35555	-1.16655	-1.34477	-1.43051		0.646965
Q8R5H1	Ubiquitin carboxyl-terminal hydrolase 15	Usp15	-2.47123	-1.25441	-1.30323	-1.87487	-2.33999	-2.62672	-2.95855	-1.05355	-2.55127	-2.08938	-1.90498	-1.58098	-1.39911	-1.8726		0.967229
Q8R5J9	PRA1 family protein 3	Arl6ip5	-1.45618	-0.790243	-1.02503	-0.853855	-0.906923	-1.66248	-1.30338	-0.683807	-1.16307	-0.784069	-0.818373	-1.19744	-0.620138	-1.26951		0.816202
Q8VBT0	Thioredoxin-related transmembrane protein 1	Tmx1	-0.593279	-0.761099	-0.72591	-0.501057	-0.68322	-1.41674	-1.17042	-2.50453	-0.826782	-1.07385	-0.999744	-0.773092	-0.803827	-0.59771		0.805856
Q8VBV7	COP9 signalosome complex subunit 8	Cops8	-0.409962	-0.906206	-0.387219	-0.699688	-0.342537	-0.51091	-0.284332	-0.0342922	-0.756277	-0.736853	-0.486334	-0.534082	-1.12892	-0.894369		0.34317
Q8VBW6	NEDD8-activating enzyme E1 regulatory subunit	Nae1	-4.24246	-3.78359	-2.88764	-2.63158	-3.36509	-3.06048	-3.54246	-5.27018	-4.22443	-2.54505	-3.36198	-2.72219	-2.74093	-3.07434		0.137767
Q8VBZ3	Cleft lip and palate transmembrane protein 1 homolog	Clptm1	-1.59017	-1.2159	-1.32681	-1.28438	-1.26239	-4.45652	-1.40678	-1.48488	-1.84948	-1.51879	-1.00385	-1.1318	-1.39693	-0.831709		0.544299
Q8VC28	Aldo-keto reductase family 1 member C13	Akr1c13	4.07201	4.14787	3.19938	3.79622	3.61058	3.67941	3.22518	3.68754	3.04525	3.72094	3.23933	3.36177	3.16451	3.21501		0.127398
Q8VC49	Interferon alpha-inducible protein 27-like protein 2B	Ifi27l2b	-0.567839	-1.23809	-1.35356	-1.32379	-1.83836	-1.95915	-1.8295	-1.50824	-1.70937	-1.6195	-1.99543	-1.24296	-2.16841	-1.87671		0.51106
Q8VC74	Mitochondrial inner membrane protein COX18	Cox18	-4.49327	-3.41349	-3.85476	-3.2443	-2.85513	-4.70136	-2.05697	-4.8223	-2.89117	-3.0232	-3.77775	-3.24027	-3.19405	-3.56984		0.156593
Q8VC88	Grancalcin	Gca	-1.87992	-2.16467	-1.70705	-2.00011	-2.32434	-1.27161	-1.64834	-2.57993	-2.55275	-1.72323	-1.98847	-1.09653	-2.76251	-2.23174		0.456083
Q8VC98	Pleckstrin homology domain-containing family A member 4	Plekha4	-1.31013	-1.85984	-4.19319	-4.97984	3.04911	3.72139	2.2491	-4.28694	3.26765	-4.79422	3.68321	1.23066	1.26457	-2.51703		0.396482
Q8VCF0	Mitochondrial antiviral-signaling protein	Mavs	-1.38226	-1.46608	-1.29171	-1.54827	-1.92524	-1.61461	-1.75559	-1.65588	-2.38655	-1.37812	-1.57372	-1.62149	-1.39172	-1.49371		0.64252
Q8VCF1	Soluble calcium-activated nucleotidase 1	Cant1	-0.169149	-0.214392	-0.682144	-0.986608	-0.673618	-0.785866	-1.08747	-0.191759	-1.90059	0.100918	-1.32343	-3.44834	-0.905472	-0.769501		0.371818
Q8VCI0	Phospholipase B-like 1;Phospholipase B-like 1 chain A;Phospholipase B-like 1 chain B;Phospholipase B-like 1 chain C	Plbd1	-0.411133	-0.0572567	0.535574	0.0632553	0.208572	-0.0489407	-0.113083	-0.35965	-0.0407276	0.114849	0.262108	-0.166065	-0.166948	-0.197231		0.051196
Q8VCM7	Fibrinogen gamma chain	Fgg	0.232124	0.860672	0.0707398	-0.19903	0.0949974	0.17445	-0.833221	-0.205267	-0.199839	-0.21566	-0.556017	-0.542757	-0.391527	-0.0712013		0.278962
Q8VCN5	Cystathionine gamma-lyase	Cth	1.38418	1.53945	1.04362	1.44953	1.2089	0.936272	0.799107	0.732552	0.441208	1.61367	0.566896	0.421557	0.854631	0.310289		0.593546
Q8VCR7	Alpha/beta hydrolase domain-containing protein 14B	Abhd14b	1.83431	1.46568	1.57223	1.34126	1.49895	1.78319	1.6684	1.70329	1.23137	1.40717	1.51936	1.31995	1.50245	1.09184		0.487777
Q8VCT3	Aminopeptidase B	Rnpep	1.48421	2.07569	1.66701	1.9385	1.67048	1.53473	1.64794	1.73634	1.35577	1.89838	1.51694	1.4342	1.62244	1.77938		0.75765
Q8VCT4	Carboxylesterase 1D	Ces1d	-0.510498	-0.169443	-0.368074	-1.59957	-0.396883	0.378666	-0.548325	0.720289	-0.141974	-0.270828	-0.0839577	-0.342121	0.261833	0.00348473		0.646093
Q8VCW8	Acyl-CoA synthetase family member 2, mitochondrial	Acsf2	0.840959	1.62169	0.417158	1.51512	1.27647	-2.32635	0.402514	-0.467726	-0.432541	1.81427	-0.311972	0.0678196	1.04259	-0.103025		0.953288
Q8VCZ2	Transmembrane protein 45B	Tmem45b	-2.99441	-2.1561	-2.51505	-3.11701	-3.30908	-2.98733	-4.05194	-2.68227	-3.72548	-3.44133	-3.03775	-3.04886	-4.67134	-4.16968	+	0.0407302
Q8VDD5	Myosin-9	Myh9	7.28888	7.4192	7.11019	7.18973	7.13245	6.67891	6.91553	6.47138	6.86901	7.35284	6.70262	6.81453	6.81955	6.57622		0.859643
Q8VDG7	Platelet-activating factor acetylhydrolase 2, cytoplasmic	Pafah2	-3.30559	-2.56815	-2.96484	-2.83768	-2.70819	-3.3262	-3.70433	-3.22444	-3.65291	-2.47268	-3.42932	-3.49822	-5.37005	-2.43643		0.304426
Q8VDJ3	Vigilin	Hdlbp	2.55089	2.93449	2.59447	2.94013	2.70819	2.24423	2.63041	1.84791	2.09211	2.79336	2.4666	2.45393	2.5911	2.61299		0.691007
Q8VDK1	Nitrilase homolog 1	Nit1	-0.846811	-2.07054	-2.57872	-1.49787	-0.918676	-1.43242	-1.16544	-0.957191	-1.91566	-1.07892	-1.9266	-1.11318	-1.02804	-1.8098		0.540447
Q8VDM4	26S proteasome non-ATPase regulatory subunit 2	Psmd2	2.32029	2.91705	2.37325	2.78999	2.62876	2.37667	2.41171	2.20165	2.07351	2.73543	2.49334	2.38207	2.52473	2.43387		0.570311
Q8VDN2	Sodium/potassium-transporting ATPase subunit alpha-1	Atp1a1	6.58947	6.84791	6.31503	6.52103	6.29922	6.02252	6.15816	6.53007	5.83024	6.60217	6.10645	6.03692	6.16892	5.95488		0.441899
Q8VDP4	Cell cycle and apoptosis regulator protein 2	Ccar2	-0.244345	0.155733	0.499788	0.580059	0.136683	0.825285	0.547018	0.675739	-0.0668278	0.287794	-0.263548	0.351244	0.00391388	0.231392		0.862827
Q8VDQ1	Prostaglandin reductase 2	Ptgr2	-1.47295	-0.697506	-1.94735	-0.780876	-1.70294	-1.61685	-2.03162	-1.64855	-2.03505	-1.90566	-1.97158	-2.11266	-2.23443	-2.08464		0.293016
Q8VDQ8	NAD-dependent protein deacetylase sirtuin-2	Sirt2	-2.22685	-2.37644	-2.40131	-2.7832	-2.64419	-2.3552	-2.93303	-2.49965	-2.9624	-4.73215	-3.00529	-2.93751	-3.54368	-2.83374		0.545267
Q8VDW0	ATP-dependent RNA helicase DDX39A	Ddx39a	-1.97381	-1.07911	-1.68291	-1.05388	-1.07555	-1.80986	-1.39533	-1.00356	-1.69348	-0.920683	-1.23273	-1.67666	-1.00755	-1.0889		0.988007
Q8VE22	28S ribosomal protein S23, mitochondrial	Mrps23	-0.596123	-0.329496	-1.01784	-1.45375	-0.578131	-3.43885	-1.15269	-2.67364	-0.677982	-1.44973	-0.81003	-1.26254	-1.31498	-3.00374		0.914457
Q8VE37	Regulator of chromosome condensation	Rcc1	-0.466221	0.169409	-0.168741	0.430202	0.288851	-0.579349	-0.0313625	-0.464174	-0.0946426	0.451668	-0.298292	-0.398813	0.064106	-0.18816		0.75268
Q8VE47	Ubiquitin-like modifier-activating enzyme 5	Uba5	-3.55766	-3.40634	-2.34333	-2.279	-2.73734	-4.08606	-2.57896	-2.54701	-2.79644	-3.07709	-1.89067	-3.41793	-1.8913	-3.01955		0.156733
Q8VE70	Programmed cell death protein 10	Pdcd10	1.64613	0.410788	0.869379	0.534613	0.280413	0.480141	0.0913067	1.05802	0.582325	0.551048	0.331522	0.5912	0.061636	0.793613		0.117424
Q8VE88	Protein FAM114A2	Fam114a2	-2.21101	-2.58355	-3.03429	-2.51143	-2.7687	-3.60762	-3.51792	-3.23302	-2.07472	-2.64067	-2.75293	-3.78616	-2.82428	-2.98723		0.669008
Q8VE97	Serine/arginine-rich splicing factor 4	Srsf4	-1.76663	-1.56967	-1.19986	-1.58591	-0.73016	-2.20716	-2.1227	-4.34271	-1.42453	-2.07798	-1.50175	-1.57984	-0.95838	-1.10382		0.415622
Q8VEA4	Mitochondrial intermembrane space import and assembly protein 40	Chchd4	-1.35248	-2.78792	-2.18871	-2.61153	-2.06296	-4.43912	-2.92781	-4.71259	-2.69191	-2.50154	-2.32836	-2.43252	-2.53701	-2.55789		0.838623
Q8VED5	Keratin, type II cytoskeletal 79	Krt79	0.439571	-0.415106	2.32107	0.407642	2.29344	2.66064	-0.526636	1.35212	1.96293	2.09945	2.76428	0.204985	1.22653	1.41618		0.879404
Q8VEE0	Ribulose-phosphate 3-epimerase	Rpe	-2.38341	-2.14689	-2.83772	-2.19364	-2.65972	-3.09433	-2.90425	-2.94183	-3.24038	-2.61928	-3.39097	-3.17625	-2.92688	-3.59803		0.839674
Q8VEJ9	Vacuolar protein sorting-associated protein 4A	Vps4a	-2.58608	-3.41983	-3.4953	-4.13197	-3.59527	-2.50956	-3.58029	-3.12639	-3.37482	-3.52655	-3.42949	-3.25397	-3.6812	-3.40149		0.261582
Q8VEK3	Heterogeneous nuclear ribonucleoprotein U	Hnrnpu	3.31998	4.00225	3.86717	4.29068	4.2687	3.29549	4.18974	2.97255	3.88188	4.09818	3.79302	3.93266	4.17739	3.64765		0.153598
Q8VEM8	Phosphate carrier protein, mitochondrial	Slc25a3	4.36266	4.62467	4.06239	4.28821	4.19992	3.46579	3.88639	3.79639	3.67999	4.45948	3.47239	3.71379	3.9247	3.47013		0.888164
Q8VH51	RNA-binding protein 39	Rbm39	-0.839563	-0.525396	-0.0879383	0.425188	0.394747	-0.855982	0.471228	-1.64591	-0.0656166	0.371471	-0.0376339	-0.0981159	0.450058	-0.0883465	+	0.0314034
Q8VHF2	Cadherin-related family member 5	Cdhr5	-0.215557	-1.54248	-1.42867	-2.2914	-4.96115	-1.63342	-2.87407	-1.27774	-5.07534	-1.13203	-1.55866	-3.79347	-4.73601	-3.74864	+	0.000601139
Q8VHX6	Filamin-C	Flnc	-2.08941	-1.5361	-0.168215	0.650511	2.89057	-2.6901	4.34037	-2.88885	2.44796	-0.303293	0.836887	2.13953	3.64492	1.36566	+	0.00238182
Q8VI36	Paxillin	Pxn	-1.82045	-2.36899	-3.15506	-3.36584	-2.57777	-1.90188	-2.89222	-5.3283	-1.95935	-2.27173	-3.83595	-3.43603	-3.36456	-4.04692		0.797172
Q8VIB3	Type 2 lactosamine alpha-2,3-sialyltransferase	St3gal6	-2.05265	-1.44968	-1.32459	-1.55976	-1.27621	-2.5516	-1.37706	-1.59818	-2.20547	-1.19531	-1.20172	-1.20855	-0.943415	-1.53356		0.645426
Q8VIJ6	Splicing factor, proline- and glutamine-rich	Sfpq	3.00053	3.03872	2.91883	3.14064	3.30167	2.1251	3.23542	1.82575	2.87468	3.38812	2.33028	2.32381	2.82499	2.50374		0.89819
Q91UZ5	Inositol monophosphatase 2	Impa2	-3.20546	-3.70168	-3.08606	-3.57821	-1.89605	-2.99095	-3.23505	-2.05472	-3.2814	-3.01877	-2.14298	-4.20735	-2.40626	-3.4352		0.968613
Q91V01	Lysophospholipid acyltransferase 5	Lpcat3	-2.05341	-1.7359	-2.07259	-2.45973	-1.86462	-2.25872	-2.76682	-2.58378	-2.14776	-1.6643	-2.40358	-2.28144	-1.93047	-2.59774		0.142617
Q91V12	Cytosolic acyl coenzyme A thioester hydrolase	Acot7	1.17246	1.56371	0.786409	1.35911	1.20861	0.788948	0.959249	0.586414	0.572075	1.55475	0.295231	0.153555	0.889671	0.0571175		0.878002
Q91V41	Ras-related protein Rab-14	Rab14	2.47271	2.55687	2.32865	2.36779	2.4903	2.21744	2.15481	2.21408	2.10561	2.52378	2.21799	1.99816	2.24932	1.87783		0.520505
Q91V61	Sideroflexin-3	Sfxn3	-1.81391	-1.85362	-1.52629	-1.34964	-0.820406	-3.51987	-0.972454	-1.85032	-1.28449	-1.13719	-1.46694	-1.64957	-1.35653	-1.9243		0.270246
Q91V64	Isochorismatase domain-containing protein 1	Isoc1	-2.24719	-1.59378	-1.9123	-1.44932	-1.66545	-2.50098	-2.05217	-2.91038	-2.23372	-1.47278	-3.13699	-3.29212	-2.06363	-2.87295		0.890809
Q91V76	Ester hydrolase C11orf54 homolog		1.71982	1.50973	0.646501	0.701298	0.588655	0.755333	0.280891	0.696117	-0.244305	0.717239	-0.0873585	-0.48291	0.437311	-0.676233		0.235135
Q91V92	ATP-citrate synthase	Acly	4.66873	5.00143	4.47151	4.95396	4.90235	4.71129	4.50545	4.25556	4.57024	5.33748	4.19586	4.46066	4.50068	4.18698		0.712114
Q91VA1	Choline transporter-like protein 4	Slc44a4	0.48406	-0.00942421	-0.428385	-0.638132	-1.06043	-0.531279	-1.19156	0.315708	-0.637569	-1.59594	-1.65795	-1.6795	-1.91933	-1.67428		0.115344
Q91VC3	Eukaryotic initiation factor 4A-III;Eukaryotic initiation factor 4A-III, N-terminally processed	Eif4a3	-0.0289345	0.878527	0.517429	0.875076	0.430733	-0.31366	0.789682	0.000221252	0.602102	1.10356	-0.904249	0.566315	1.02177	-0.000349045		0.743212
Q91VC7	Protein phosphatase 1 regulatory subunit 14A	Ppp1r14a	-2.13967	-3.14703	-2.62451	-2.65567	-1.01123	-2.48487	0.0432835	-4.46043	-1.39336	-2.86325	-1.91798	-0.95404	-0.521397	-1.77275		0.0984427
Q91VC9	Growth hormone-inducible transmembrane protein	Ghitm	-3.60342	-3.45267	0.506401	-4.51318	-3.66313	-0.1094	-1.15881	0.185366	-0.494196	-0.513464	0.494072	-0.270588	-0.287018	0.2468		0.906426
Q91VD9	NADH-ubiquinone oxidoreductase 75 kDa subunit, mitochondrial	Ndufs1	3.48733	3.72957	3.09289	3.56582	3.39313	2.55847	3.01284	2.97485	2.76993	3.6404	2.58018	2.80722	3.12801	2.71169		0.953945
Q91VH2	Sorting nexin-9	Snx9	-1.58168	-0.972319	-1.60626	-0.888189	-1.05272	-4.50281	-2.11876	-3.62053	-1.71808	-1.05945	-2.00229	-2.12328	-1.37298	-4.41345		0.672587
Q91VI7	Ribonuclease inhibitor	Rnh1	3.47082	3.75453	3.6193	3.67593	3.57739	3.37689	3.45386	3.92033	3.08577	3.45633	3.26018	3.22942	3.39842	3.30292		0.61781
Q91VK1	Basic leucine zipper and W2 domain-containing protein 2	Bzw2	-2.22373	-1.95309	-2.15351	-1.5799	-2.36103	-2.06641	-2.37868	-2.70198	-2.23678	-1.38918	-2.37591	-1.37353	-2.36786	-1.92177		0.707816
Q91VM5	RNA binding motif protein, X-linked-like-1	Rbmxl1	0.832302	1.27535	1.40946	1.578	1.62608	0.761234	1.723	0.12858	1.42155	1.20562	1.30017	1.29455	1.50015	0.917368		0.165241
Q91VM9	Inorganic pyrophosphatase 2, mitochondrial	Ppa2	0.121759	-0.0797443	-0.0715408	-0.122488	-0.0951099	-1.1834	0.0421314	-0.924036	-0.883579	0.0227947	-1.31086	-3.29915	-0.23243	-4.75751		0.793035
Q91VR2	ATP synthase subunit gamma, mitochondrial	Atp5c1	3.47473	3.51804	3.21135	3.27895	3.16853	2.79805	3.13058	3.11383	2.8056	3.42567	2.79201	2.8338	3.0579	2.90102		0.75533
Q91VR5	ATP-dependent RNA helicase DDX1	Ddx1	1.00662	1.61822	1.34057	1.37732	1.37882	0.0699902	1.45332	0.569784	0.860741	1.68004	1.29043	0.0974598	1.37909	1.20912		0.745641
Q91VR8	Protein BRICK1	Brk1	-0.728434	-0.858074	-1.6211	-1.42324	-1.46558	-1.48331	-1.96482	-5.02465	-0.776167	-0.796173	-1.34487	-1.89548	-2.18484	-3.49109		0.729377
Q91VS7	Microsomal glutathione S-transferase 1	Mgst1	0.560968	0.604551	0.309561	0.976313	0.598944	-0.865726	0.134234	-0.500713	-0.405565	0.572765	0.481237	0.180153	0.527933	0.232431		0.778933
Q91VW3	SH3 domain-binding glutamic acid-rich-like protein 3	Sh3bgrl3	2.04876	1.80313	1.45652	1.35451	1.42891	1.61388	0.994467	1.80808	1.51195	1.81913	0.490486	0.668016	-0.0597591	1.0707		0.306794
Q91VW5	Golgin subfamily A member 4	Golga4	-5.14327	-3.69414	-3.23693	-3.82909	-2.05066	-4.5596	-5.08777	-3.19063	-2.3977	-3.75266	-2.2399	-2.01791	-3.17129	-2.27147		0.471485
Q91VZ6	Stromal membrane-associated protein 1	Smap1	-0.687056	-0.373308	-1.13382	-4.10102	-0.90432	-1.31818	-1.40034	-0.986425	-1.53365	-1.5769	-2.21833	-1.4575	-1.62156	-2.86979		0.113104
Q91W50	Cold shock domain-containing protein E1	Csde1	-2.05922	-1.49359	-1.91432	-1.64339	-1.14263	-2.52522	-0.915621	-3.85383	-1.79336	-1.56668	-1.80937	-1.64094	-0.809832	-1.72891		0.302021
Q91W90	Thioredoxin domain-containing protein 5	Txndc5	2.58116	2.66867	2.53776	2.81291	2.85921	2.12298	2.88552	2.11388	2.21049	2.78886	2.20637	1.99373	2.62585	1.8867		0.992007
Q91WD5	NADH dehydrogenase [ubiquinone] iron-sulfur protein 2, mitochondrial	Ndufs2	1.83992	1.4991	0.332195	1.32804	0.977572	-0.430098	0.935272	-1.24823	0.805466	1.73152	-1.10468	-0.0148125	1.24641	-1.1056		0.968829
Q91WG0	Acylcarnitine hydrolase	Ces2c	3.4779	3.17083	2.12207	2.18555	1.98065	2.17603	1.63635	2.19929	1.05131	2.37082	1.59872	0.688171	1.23709	1.35187		0.122427
Q91WG2	Rab GTPase-binding effector protein 2	Rabep2	-2.72697	-2.6744	-2.31406	-2.03476	-2.02647	-1.91388	-2.38159	-2.3045	-2.47829	-2.40292	-2.3012	-2.50073	-2.11339	-2.60626		0.886636
Q91WG8	Bifunctional UDP-N-acetylglucosamine 2-epimerase/N-acetylmannosamine kinase;UDP-N-acetylglucosamine 2-epimerase (hydrolyzing);N-acetylmannosamine kinase	Gne	2.99901	3.55797	2.93028	3.68033	3.53732	2.95286	3.24075	3.01844	2.64189	3.6478	3.02579	3.02529	3.34053	2.70803		0.903746
Q91WJ8	Far upstream element-binding protein 1	Fubp1	0.607052	0.328093	0.920834	0.985979	1.28264	0.0654201	1.55471	0.137447	1.02455	0.887201	1.14829	1.17527	1.46582	0.947508	+	0.0162679
Q91WK0	Leucine-rich repeat flightless-interacting protein 2	Lrrfip2	-1.19049	-0.125162	-1.5962	-2.68004	-2.30797	-4.37897	-2.56733	-1.78311	-1.78934	-3.23024	-3.16164	-2.24525	-2.75302	-1.65947		0.958789
Q91WK2	Eukaryotic translation initiation factor 3 subunit H	Eif3h	-1.4674	-0.525284	-0.703775	-0.398214	-0.658257	-0.952946	-0.451639	-1.09758	-0.57836	-0.39381	-0.772671	-0.498146	-1.18694	-1.04757		0.327737
Q91WL0	Epidermal growth factor receptor kinase substrate 8-like protein 3	Eps8l3	2.67043	1.49296	1.29493	0.85529	0.405893	1.2709	-0.219952	2.01834	0.161009	0.905857	0.767368	0.315489	0.0661411	0.67601	+	0.00224154
Q91WQ3	Tyrosine--tRNA ligase, cytoplasmic;Tyrosine--tRNA ligase, cytoplasmic, N-terminally processed	Yars	1.11821	1.84126	1.22713	1.74053	1.33499	-0.0552216	0.914934	0.798435	-0.107784	1.39103	0.826487	0.712923	1.31488	0.664858		0.940513
Q91WQ9	Calmodulin-like protein 4	Calml4	-0.993513	-3.36387	-2.91266	-3.18016	-4.72251	-2.33346	-3.44435	-3.03774	-2.34216	-2.54739	-2.98143	-4.1471	-2.10367	-4.14585		0.0749906
Q91WS0	CDGSH iron-sulfur domain-containing protein 1	Cisd1	2.09572	1.38586	0.682764	1.3713	1.17462	0.143757	0.785109	0.4781	0.542471	1.265	0.395086	-0.170952	0.649219	-1.03063		0.776357
Q91WT8	RNA-binding protein 47	Rbm47	0.221403	0.858711	-0.534115	0.489613	0.339828	-0.829699	-0.20495	-0.524094	-0.265465	0.445404	0.206661	0.245806	-0.0869369	-0.69899		0.820427
Q91WT9	Cystathionine beta-synthase	Cbs	-3.54006	-3.09735	-2.46969	-1.42087	-1.1435	-3.16242	-1.46803	-3.96308	-2.2435	-1.91429	-2.78147	-2.90459	-1.08494	-2.60379		0.208402
Q91WU0	Carboxylic ester hydrolase	Ces1f	0.0850277	-0.809599	-1.21368	-0.969864	-1.29027	-3.73416	-1.56752	-4.58057	-1.43607	-0.569717	-3.22527	-1.15172	-0.990276	-3.51968		0.917822
Q91WU5	Arsenite methyltransferase	As3mt	-0.488169	0.251581	-0.102343	0.403568	0.47476	0.357027	-0.233017	-0.314485	-1.57223	-0.383781	-0.821617	-0.936928	-0.265627	-0.452368		0.676259
Q91WV0	Protein Dr1	Dr1	-3.7644	-3.80727	-2.94936	-3.4805	-2.9619	-4.45541	-2.73254	-3.28034	-3.34732	-3.22182	-2.79984	-4.6833	-2.98488	-3.24615		0.42555
Q91X52	L-xylulose reductase	Dcxr	0.247536	0.297974	-0.00754356	0.497551	0.180569	0.380041	0.139822	-0.0630875	0.144867	0.0254917	0.226854	-0.0475693	-0.216738	0.113272		0.215371
Q91X72	Hemopexin	Hpx	2.12867	2.28528	2.65342	1.90116	2.01805	3.02275	2.0994	3.62863	2.65637	1.94723	2.53118	2.5898	1.84929	2.6276		0.892212
Q91XA2	Golgi membrane protein 1	Golm1	4.59799	4.54273	4.55248	4.4272	4.34959	3.91928	4.14585	3.93033	4.03472	4.06961	4.33041	3.98895	4.19131	3.75015		0.852611
Q91XE4	N-acyl-aromatic-L-amino acid amidohydrolase (carboxylate-forming)	Acy3	-2.77509	-3.80372	-2.72741	-3.18007	-3.35033	-2.17093	-4.71972	-2.66849	-2.81359	-2.53676	-2.57803	-3.66308	-3.07808	-4.52713	+	0.0434692
Q91XE8	Transmembrane protein 205	Tmem205	-3.8518	-2.50211	-2.21726	-2.35673	-2.29406	-3.11609	-2.63867	-1.65411	-2.08001	-2.63159	-2.31483	-3.04982	-2.25127	-3.60168		0.840608
Q91XF0	Pyridoxine-5-phosphate oxidase	Pnpo	-2.27714	-3.35062	-3.84796	-3.35111	-3.16324	-2.2041	-2.69133	-2.16057	-4.22093	-3.55943	-2.45724	-2.62395	-3.25787	-2.15067		0.1223
Q91XV3	Brain acid soluble protein 1	Basp1	-1.72517	-0.907744	-0.797857	-0.90134	-0.683042	-1.37872	-0.711861	-2.04449	-0.72819	-0.968222	-0.305141	-0.309725	-1.0834	-0.904457	+	0.0177619
Q91Y74	CMP-N-acetylneuraminate-beta-galactosamide-alpha-2,3-sialyltransferase 4	St3gal4	0.973265	0.635437	0.0803261	0.423895	-0.25213	-0.606148	-0.48247	-0.128292	-1.10479	0.435955	-0.492516	-0.458088	-0.083641	-0.779945		0.51346
Q91Y97	Fructose-bisphosphate aldolase B	Aldob	2.23555	1.80268	-0.236319	1.90873	1.85994	-1.06811	1.36887	-1.03812	-0.0466442	1.78475	-0.965035	0.397203	1.51293	-0.664848		0.998924
Q91YD9	Neural Wiskott-Aldrich syndrome protein	Wasl	-1.75264	-2.19062	-1.31588	-2.21353	-1.99491	-1.73783	-2.16922	-2.41768	-1.91609	-2.12592	-1.95429	-1.81665	-1.8707	-1.89533		0.908334
Q91YE8	Synaptopodin-2	Synpo2	-4.60585	-4.98698	-2.51952	-3.83366	-1.22592	-3.58595	0.456617	-3.52664	-2.54458	-3.22398	-2.71586	-2.7861	-1.96047	-2.74097		0.190683
Q91YH5	Atlastin-3	Atl3	-2.68095	-0.913353	-2.0658	-1.52457	-1.27824	-2.09536	-1.65274	-2.16731	-0.82876	0.0289536	-2.23191	-1.04328	-1.11991	-1.87148		0.41771
Q91YM4	Protein TBRG4	Tbrg4	-2.95932	-2.27245	-1.94342	-2.68313	-2.61013	-4.24149	-2.47705	-3.52566	-2.31211	-2.98896	-2.24703	-3.82642	-1.90707	-2.43424		0.542075
Q91YN5	UDP-N-acetylhexosamine pyrophosphorylase;UDP-N-acetylgalactosamine pyrophosphorylase;UDP-N-acetylglucosamine pyrophosphorylase	Uap1	1.97224	2.23121	1.5986	1.95276	2.19548	2.39269	1.43463	2.27495	1.69041	2.16636	1.74973	1.59402	1.87677	1.73343		0.273336
Q91YP3	Deoxyribose-phosphate aldolase	Dera	-1.17277	-0.901289	-2.40382	-1.72056	-1.64178	-2.15198	-2.11714	-4.04813	-1.91792	-2.12498	-2.29105	-2.98783	-2.04283	-2.69794		0.926573
Q91YQ5	Dolichyl-diphosphooligosaccharide--protein glycosyltransferase subunit 1	Rpn1	3.15592	3.63217	3.26849	3.7298	3.67742	3.05844	3.3782	2.94782	3.02207	3.42601	3.11266	3.07171	3.38891	3.01087		0.896148
Q91YR1	Twinfilin-1	Twf1	1.55571	1.7513	1.50416	1.7714	1.67401	1.85575	1.61756	2.09011	1.39309	1.52151	1.39629	1.49169	1.34715	1.42382		0.317599
Q91YR7	Pre-mRNA-processing factor 6	Prpf6	-4.80811	-0.990606	-1.54694	-1.46148	-1.62631	-3.25676	-0.674934	-2.90495	-1.45768	-1.01303	-0.810554	-4.37553	-1.47222	-1.40696		0.221175
Q91YR9	Prostaglandin reductase 1	Ptgr1	-0.130825	-1.07966	-0.988926	-0.254717	-0.105465	0.587133	-0.951067	-1.44485	-0.0343533	0.187483	-0.923092	-1.24014	-1.00102	-1.12735		0.957915
Q91YS8	Calcium/calmodulin-dependent protein kinase type 1	Camk1	-4.38718	-2.88267	-3.58193	-4.0628	-4.17826	-3.9587	-3.42442	-4.02293	-4.15259	-3.94143	-4.05285	-4.04938	-3.70778	-4.50424		0.666194
Q91YT0	NADH dehydrogenase [ubiquinone] flavoprotein 1, mitochondrial	Ndufv1	2.31925	2.50038	1.58669	2.19837	2.09905	0.9869	1.92455	1.64089	0.995796	2.35941	1.2539	1.66069	2.01217	1.01369		0.969017
Q91YT7	YTH domain-containing family protein 2	Ythdf2	-4.1242	-2.65265	-2.48072	-1.6029	-2.12906	-3.42301	-2.06517	-3.49577	-2.79442	-2.30849	-2.41895	-2.57878	-3.20796	-2.96468		0.0627876
Q91YW3	DnaJ homolog subfamily C member 3	Dnajc3	-0.517527	-0.454376	-1.05999	-0.845554	-1.34094	-4.61131	-1.42962	-1.64742	-2.53253	-0.963455	-1.65984	-3.79929	-1.10809	-4.06869		0.812598
Q91Z38	Tetratricopeptide repeat protein 1	Ttc1	-3.41322	-4.31407	-3.36042	-4.83459	-5.2607	-4.34371	-3.53899	-2.7094	-3.49515	-3.46765	-3.36651	-3.83391	-4.15563	-3.61518		0.29941
Q91Z53	Glyoxylate reductase/hydroxypyruvate reductase	Grhpr	-1.10071	-0.865351	-1.17226	-1.1977	-0.894857	-0.468861	-0.985798	-1.9003	-0.798269	-1.11534	-0.547745	-0.610945	-1.92209	-0.840586		0.461254
Q91ZA3	Propionyl-CoA carboxylase alpha chain, mitochondrial	Pcca	-0.0894146	1.00248	-0.210665	0.0995407	-0.0417328	-0.798655	0.0631275	-1.11096	-0.301861	0.312027	-1.8614	-0.619286	0.124739	-1.3282		0.877754
Q91ZE0	Trimethyllysine dioxygenase, mitochondrial	Tmlhe	-4.30895	-2.66947	-3.315	-3.65479	-3.42516	-3.66632	-3.33212	-3.34765	-2.9226	-2.6729	-3.25645	-4.17504	-3.57529	-3.65325		0.61622
Q91ZJ5	UTP--glucose-1-phosphate uridylyltransferase	Ugp2	2.44976	2.56997	1.76736	2.35989	2.26247	1.93126	2.17546	1.48658	1.49548	2.36827	1.7006	1.95285	2.02639	1.83532		0.950659
Q91ZW3	SWI/SNF-related matrix-associated actin-dependent regulator of chromatin subfamily A member 5	Smarca5	-3.01089	-2.59359	-2.00334	-1.7826	-1.75254	-4.45072	-1.77617	-1.80302	-1.93359	-1.06518	-3.95107	-2.44093	-2.19409	-1.68448		0.404771
Q920A5	Retinoid-inducible serine carboxypeptidase	Scpep1	-0.0759354	-0.199242	-0.0723076	0.00626946	0.00918961	-0.361483	-0.128515	-0.165028	-0.1784	0.408442	-0.157286	-0.202929	0.0912647	-0.208677		0.380911
Q920B9	FACT complex subunit SPT16	Supt16h	-4.06442	-1.65659	-1.72383	-1.42299	-0.769924	-2.01351	-0.918272	-2.23093	-0.978296	-0.827059	-1.64012	-1.0368	-1.29296	-1.52199		0.0739093
Q920E5	Farnesyl pyrophosphate synthase	Fdps	3.87406	3.5774	3.20396	3.50292	3.35401	2.97959	3.22758	3.13274	2.26819	3.60171	3.0613	2.76096	3.1154	3.01584		0.573007
Q920Q6	RNA-binding protein Musashi homolog 2	Msi2	-1.24445	-2.63795	-1.92343	-2.15279	-2.05579	-3.44681	-2.46197	-3.57819	-4.27167	-1.4839	-1.97533	-4.58996	-2.57289	-4.0748		0.647398
Q921F2	TAR DNA-binding protein 43	Tardbp	1.45548	1.94437	1.56763	2.15865	1.99831	0.89966	1.93078	1.1586	1.0872	2.106	1.50328	1.56862	1.80509	1.54035		0.787017
Q921F4	Heterogeneous nuclear ribonucleoprotein L-like	Hnrnpll	-0.630371	0.0734539	-0.263311	0.00440788	-0.602705	-1.14092	-0.0915165	-1.50755	-0.857422	0.14609	-0.64212	-1.28705	-1.2536	-1.60671		0.627101
Q921G7	Electron transfer flavoprotein-ubiquinone oxidoreductase, mitochondrial	Etfdh	0.279799	1.29066	0.141977	0.954597	0.857082	-0.188194	0.722641	0.00739288	-0.708246	0.809456	-0.168579	-0.672354	0.445318	-0.915272		0.964921
Q921H8;Q8VCH0	3-ketoacyl-CoA thiolase A, peroxisomal;3-ketoacyl-CoA thiolase B, peroxisomal	Acaa1a;Acaa1b	2.36077	2.59122	2.01947	2.32651	2.11904	1.5996	1.90835	1.865	1.78766	2.30379	1.43462	1.39786	1.89689	1.88044		0.938957
Q921I1	Serotransferrin	Tf	3.70487	3.98272	4.20977	3.84479	3.9714	4.78432	3.94337	5.34156	4.36243	3.70465	4.24179	4.17603	3.96045	4.18247		0.920978
Q921L3	Transmembrane and coiled-coil domain-containing protein 1	Tmco1	-1.83295	-1.39258	-2.64228	-1.61684	-1.1902	-4.13144	-1.44042	-2.4022	-1.98474	-1.973	-1.47369	-0.635523	-1.76593	-1.83042		0.433939
Q921L5	Conserved oligomeric Golgi complex subunit 2	Cog2	-2.00651	-4.68244	-3.21898	-3.78723	-2.52147	-3.4657	-2.39771	-2.75213	-3.84289	-3.92099	-2.63799	-3.69765	-3.52516	-4.03602		0.492734
Q921M3	Splicing factor 3B subunit 3	Sf3b3	-1.23341	0.338646	-1.31912	-0.0553608	0.471184	-1.39179	-0.530056	-1.02957	0.0451832	0.783718	-0.93277	0.161352	0.42585	-0.102886		0.610637
Q921M4	Golgin subfamily A member 2	Golga2	-0.581549	-0.60924	-1.01889	-0.685701	-0.336704	-0.967653	-0.872032	-1.03779	-0.606714	-0.849541	-0.499508	-0.162106	-0.839563	-0.704453		0.109221
Q921T2	Torsin-1A-interacting protein 1	Tor1aip1	-2.305	-2.95184	-2.46736	-2.49667	-2.23109	-4.08312	-2.28506	-4.20841	-2.4973	-2.71578	-3.57813	-2.49484	-2.82077	-3.96539		0.780583
Q921U8	Smoothelin	Smtn	-4.75113	-4.54328	-3.53157	-2.46941	1.40488	-4.77641	2.95137	-3.29579	-0.0339146	-4.15881	-2.57979	-0.164513	1.38198	-0.181665	+	0.00285119
Q921W0	Charged multivesicular body protein 1a	Chmp1a	-1.03176	-2.31929	-2.02668	-2.67203	-2.4258	-1.23001	-1.42551	-1.68969	-0.873499	-1.88821	-1.22152	-3.62789	-1.86978	-1.45219		0.289595
Q922B2	Aspartate--tRNA ligase, cytoplasmic	Dars	1.64884	2.03155	1.77813	2.2224	2.46759	1.28482	2.37165	1.67098	1.40166	2.19795	1.76478	1.74836	2.23374	1.99318		0.771652
Q922D8	C-1-tetrahydrofolate synthase, cytoplasmic;Methylenetetrahydrofolate dehydrogenase;Methenyltetrahydrofolate cyclohydrolase;Formyltetrahydrofolate synthetase;C-1-tetrahydrofolate synthase, cytoplasmic, N-terminally processed	Mthfd1	1.7687	2.16862	1.71073	2.45168	2.38951	2.07161	2.36887	1.79714	1.7792	2.18395	1.83212	1.92532	2.38102	2.01816		0.824265
Q922E4	Ethanolamine-phosphate cytidylyltransferase	Pcyt2	-2.38648	-2.10512	-1.27486	-2.20231	-2.11695	-5.04448	-2.39341	-3.40851	-4.11496	-3.07268	-4.76559	-3.35544	-2.07203	-2.67913		0.929185
Q922F4	Tubulin beta-6 chain	Tubb6	0.856966	0.64753	0.319567	0.501232	-0.0447788	0.400423	0.417025	-0.671343	1.03376	1.48405	-1.06711	-1.02101	0.100197	-1.25362		0.599967
Q922H2	[Pyruvate dehydrogenase (acetyl-transferring)] kinase isozyme 3, mitochondrial	Pdk3	-1.12621	-1.43464	-1.06575	-2.05448	-2.0545	0	-1.45565	-0.097147	-1.18774	-1.87045	-0.879973	-1.18979	-1.85711	-0.881939		0.659791
Q922H4	Mannose-1-phosphate guanyltransferase alpha	Gmppa	-0.358267	-0.175421	-0.525171	0.107756	-0.0752678	-0.593208	-0.115276	-0.248234	-0.682032	-0.379419	-0.53462	-0.591019	-0.228901	-0.691294		0.983208
Q922J9	Fatty acyl-CoA reductase 1	Far1	-2.70803	-1.15255	-1.93203	-1.26698	-2.08413	-2.30216	-2.05606	-2.24556	-2.43586	-0.819872	-2.45468	-2.00222	-1.63699	-2.15181		0.673065
Q922P9	Putative oxidoreductase GLYR1	Glyr1	0.41116	0.355663	0.649359	0.28429	0.956472	0.917517	0.524466	0.808746	1.11429	0.213491	1.03634	0.776497	0.592728	0.577778		0.826996
Q922Q1	Mitochondrial amidoxime reducing component 2	Marc2	0.655146	1.35064	1.2063	1.36772	1.37695	0.674967	1.00899	0.324268	0.981527	1.15277	1.29432	1.30655	1.1783	0.990066		0.0532559
Q922W5;Q922Q4	Pyrroline-5-carboxylate reductase 1, mitochondrial;Pyrroline-5-carboxylate reductase 2	Pycr1;Pycr2	-2.04373	-2.50035	-1.46673	-1.94498	-2.02548	-1.88199	-1.56983	-2.11967	-1.82163	-2.1469	-1.29997	-1.47944	-1.59657	-1.74096		0.588463
Q922Q5	Adenosine 3-phospho 5-phosphosulfate transporter 2	Slc35b3	-2.53585	-3.07842	-2.03057	-3.54852	-3.22182	-2.06726	-3.34395	2.58119	-2.83205	-3.2897	-2.62156	-2.4504	-3.08355	-2.3847		0.459571
Q922Q8	Leucine-rich repeat-containing protein 59	Lrrc59	2.50652	2.87318	2.34668	2.69345	2.33158	1.25911	2.33823	1.39285	1.33754	2.71949	2.23634	2.08315	2.4574	2.0444		0.921642
Q922R8	Protein disulfide-isomerase A6	Pdia6	3.52056	3.54	3.14973	3.60951	3.47346	2.80178	3.46333	2.82813	2.9192	3.50308	2.9621	2.91313	3.34063	2.85167		0.998447
Q922U2	Keratin, type II cytoskeletal 5	Krt5	3.09244	2.11911	4.30588	2.88377	3.72514	4.28123	1.9494	4.03535	3.89869	3.95715	6.00353	2.46929	4.02788	3.67682		0.78904
Q922Y1	UBX domain-containing protein 1	Ubxn1	-2.23598	-4.82555	-2.80428	-2.41659	-2.64226	-1.6127	-2.56263	-2.39785	-2.20233	-2.57999	-4.70689	-1.95452	-2.805	-3.35826		0.875242
Q923B0	Gamma-glutamylaminecyclotransferase	Ggact	-1.6046	-3.12393	-2.51853	-3.26629	-2.50042	-2.65766	-3.70756	-1.83563	-3.04548	-1.97412	-4.23057	-4.6186	-3.36647	-2.61056		0.19247
Q923D2	Flavin reductase (NADPH)	Blvrb	1.38627	0.987585	1.51424	0.874865	0.932982	1.50771	0.820145	2.08453	1.36785	0.994076	0.794435	1.17741	0.950441	0.949858		0.199798
Q924C1	Exportin-5	Xpo5	-3.87459	-5.05814	-4.2096	-3.88189	-4.67934	-3.88752	-4.41278	-4.5506	-4.44377	-4.66344	-4.32813	-3.64753	-4.59187	-4.60601		0.937408
Q924M7	Mannose-6-phosphate isomerase	Mpi	1.13061	1.05015	0.588369	0.519499	0.179224	0.47093	-0.182686	0.655605	-0.848679	0.550804	-0.154381	-0.210371	0.0656376	0.139322		0.0919706
Q925B0	PRKC apoptosis WT1 regulator protein	Pawr	-4.22103	-3.36392	-3.93188	-3.58264	-4.54636	-4.69594	-3.909	-2.94367	-3.64255	-3.80167	-3.63703	-3.8163	-3.61017	-4.15924		0.849655
Q925I1	ATPase family AAA domain-containing protein 3	Atad3	-0.76096	0.0541191	-0.0053997	-0.125912	0.342667	-0.825295	0.0719089	-0.882633	-0.522898	-0.280617	-0.295719	-0.34746	0.190475	-0.302048		0.479345
Q93092	Transaldolase	Taldo1	4.3583	4.27782	3.78751	4.10469	4.22574	3.69553	4.05847	3.87053	3.92394	4.21576	4.00929	4.03047	4.04388	3.9546		0.989323
Q99020	Heterogeneous nuclear ribonucleoprotein A/B	Hnrnpab	2.88458	2.86783	2.96757	2.93439	3.11983	1.92667	2.99929	1.62899	2.82858	3.13917	2.32585	2.62995	2.80466	2.04091		0.755871
Q99104	Unconventional myosin-Va	Myo5a	-3.17789	-2.86795	-1.62291	-3.14537	-2.90697	-3.57461	-2.70106	-2.06805	-4.72054	-2.87783	-1.99944	-3.74015	-4.59163	-2.15955		0.0668108
Q99J09	Methylosome protein 50	Wdr77	-2.42197	-1.24068	-2.27745	-2.16916	-0.845749	-1.66394	-1.61279	-3.33812	-2.22384	-1.04442	-1.98846	-2.42171	-1.56858	-2.25339		0.472518
Q99J56	Derlin-1	Derl1	-3.07247	-2.54379	-2.17193	-3.15479	-2.92266	-3.66729	-2.78953	-3.85326	-3.26925	-2.95639	-2.59828	-4.31328	-3.00967	-4.83952		0.731312
Q99J77		Nans	4.63049	4.59171	3.93488	4.5828	4.35735	4.41271	3.85584	3.77119	4.10165	4.91089	3.82929	3.76813	4.0896	3.65863		0.702661
Q99J99	3-mercaptopyruvate sulfurtransferase	Mpst	0.195082	0.196243	-0.690523	-0.883167	-0.940437	-0.780306	-1.88361	-0.941059	-1.01271	-0.615536	-1.01426	-0.540739	-1.25264	-0.514181		0.599068
Q99JB2	Stomatin-like protein 2, mitochondrial	Stoml2	-0.893904	-0.762882	-1.77263	-0.78038	-1.86133	-2.80157	-0.975824	-1.93862	-0.971224	-0.843582	-1.53023	-0.971546	-1.00323	-1.89476		0.962136
Q99JF5	Diphosphomevalonate decarboxylase	Mvd	-0.648449	-0.303904	-0.796864	0.0143833	-0.265909	-0.578142	-0.427145	-1.2304	-0.887695	-0.231424	-1.54824	-1.25831	-0.77409	-1.02619		0.970028
Q99JF8	PC4 and SFRS1-interacting protein	Psip1	-1.93589	-2.68162	-1.00065	-1.41798	-1.61884	-2.33125	-1.44985	-2.59066	-4.14247	-1.49862	-1.93723	-2.01657	-1.65171	-2.11375		0.440876
Q99JI1	Musculoskeletal embryonic nuclear protein 1	Mustn1	-5.17993	-3.14347	-1.54419	-2.5726	-1.42024	-2.94656	-0.755695	-2.23337	-1.20097	-3.11535	-1.66133	-0.997732	-1.42733	-1.41462		0.163515
Q99JI4	26S proteasome non-ATPase regulatory subunit 6	Psmd6	1.59937	1.37487	0.102657	1.22512	0.843626	0.765822	0.697508	-2.05828	0.808943	1.48914	0.442474	-0.211145	-0.0606747	-0.431456		0.920085
Q99JI6	Ras-related protein Rap-1b	Rap1b	1.73642	2.07102	2.06436	2.01978	1.99317	1.35211	2.12329	1.65014	1.66145	2.13548	1.85084	1.93809	2.04253	1.75814		0.658923
Q99JR1	Sideroflexin-1	Sfxn1	-0.513878	0.203512	-1.19843	-0.662087	-0.299746	-1.53484	-1.03296	-1.54598	-0.610569	0.310736	-1.3043	-1.16891	-0.502747	-1.55595		0.906303
Q99JR5	Tubulointerstitial nephritis antigen-like	Tinagl1	-0.513922	0.471485	1.19028	0.916203	1.17569	0.592424	1.14961	-0.173792	0.998135	1.15397	1.04289	1.26303	0.955229	1.08892	+	1.65126e-05
Q99JW2	Aminoacylase-1	Acy1	1.33204	0.908407	1.1825	0.751959	0.545483	1.50836	0.0105839	1.65436	0.913818	0.919388	0.930065	0.646723	0.747641	0.346754	+	0.0103529
Q99JW4;Q91XD2	LIM and senescent cell antigen-like-containing domain protein 1;LIM and senescent cell antigen-like-containing domain protein 2	Lims1;Lims2	-2.11274	-1.21288	-1.89911	-1.45682	-0.69367	-2.4893	-0.885225	-2.85637	-1.26758	-0.880356	-1.60498	-1.34061	-0.662298	-1.82323		0.284674
Q99JW5	Epithelial cell adhesion molecule	Epcam	5.36333	5.33984	4.99905	4.92183	4.70355	4.21004	4.38498	4.79871	4.30004	5.07189	4.14764	4.0603	4.45045	3.98931		0.402278
Q99JX3	Golgi reassembly-stacking protein 2	Gorasp2	0.922302	0.962811	0.741991	0.609917	0.785694	0.194252	0.793142	0.480492	0.474577	0.641853	0.359611	0.455643	0.570496	0.548437		0.968223
Q99JX4	Eukaryotic translation initiation factor 3 subunit M	Eif3m	-0.48247	-0.466225	-0.762892	-0.305046	-0.480917	-2.59111	0.333904	-1.2338	-0.392294	-0.717863	-0.624287	-0.315302	-0.0248299	-0.539122		0.456597
Q99JY0	Trifunctional enzyme subunit beta, mitochondrial;3-ketoacyl-CoA thiolase	Hadhb	2.45165	2.56937	2.47284	2.49109	2.40546	1.84963	2.23094	2.07111	2.08658	2.71431	2.38581	2.10718	2.39547	2.29236		0.72542
Q99JY9	Actin-related protein 3	Actr3	4.01789	4.02987	3.66754	3.83536	3.563	3.31139	3.46718	3.58905	3.18161	3.99896	3.10414	3.28914	3.40867	2.99433		0.515957
Q99JZ0	Syntenin-2	Sdcbp2	-1.85905	-1.6478	-2.46863	-2.92214	-3.24419	-2.73945	-2.9351	-2.08995	-3.9026	-3.14778	-2.69506	-2.76001	-3.81051	-3.57464	+	0.0319295
Q99K01	Pyridoxal-dependent decarboxylase domain-containing protein 1	Pdxdc1	3.98914	4.20692	3.84255	4.20528	4.07998	3.35873	3.87525	3.23745	3.34135	4.28482	3.61245	3.49027	3.96209	3.37144		0.931917
Q99K28	ADP-ribosylation factor GTPase-activating protein 2	Arfgap2	-3.09384	-3.12514	-2.07513	-2.68648	-3.74378	-3.81969	-2.80412	-3.89338	-3.68782	-3.63635	-2.21478	-1.7888	-2.23703	-2.89809		0.847944
Q99K30	Epidermal growth factor receptor kinase substrate 8-like protein 2	Eps8l2	1.3787	0.657368	-0.476183	-0.34466	-0.853699	-0.371302	-0.856642	0.406435	-4.636	-0.235989	-1.14958	-1.43899	-1.02626	-1.42114		0.143171
Q99K41	EMILIN-1	Emilin1	-1.71107	-0.0536404	0.637293	1.02732	0.85623	-0.14175	1.10162	-0.611929	0.835758	0.315609	1.20592	0.749727	0.746923	0.977541	+	0.0016502
Q99K48	Non-POU domain-containing octamer-binding protein	Nono	2.15476	2.10847	1.776	2.00982	2.55508	2.09124	2.18297	0.296471	2.23545	2.99164	1.59462	1.60905	1.95704	1.33366		0.746248
Q99K51	Plastin-3	Pls3	-0.0455818	-0.276676	-0.896858	-1.81709	-2.16056	-2.58767	-3.29075	-1.0114	-2.95826	-1.70797	-4.67197	-3.35869	-3.91803	-5.154		0.135404
Q99KB8	Hydroxyacylglutathione hydrolase, mitochondrial	Hagh	-0.757206	-1.31087	-0.975452	-1.38514	-1.26716	-4.35751	-1.27849	-1.17212	-1.45874	-1.32893	-2.27653	-2.1116	-1.35364	-2.83608		0.591214
Q99KC7	Small cell adhesion glycoprotein	Smagp	-0.750854	-2.90129	-2.53721	-2.76069	-2.92004	-2.74007	-3.85866	-3.57751	-2.20061	-3.75171	-3.11746	-3.46671	-3.31862	-3.7112		0.718539
Q99KC8	von Willebrand factor A domain-containing protein 5A	Vwa5a	1.75769	1.78789	1.78638	1.72842	1.58403	1.67491	1.45571	1.90255	1.5702	1.79161	1.57624	1.5579	1.53367	1.53877	+	0.0113973
Q99KD5	Protein unc-45 homolog A	Unc45a	-1.00237	-1.54131	-1.69735	-1.19731	-1.67239	-1.43411	-1.52866	-0.458754	-0.895561	-1.17353	-1.84046	-4.25655	-1.36199	-0.944853		0.257939
Q99KE1	NAD-dependent malic enzyme, mitochondrial	Me2	2.56534	2.5012	1.65638	2.25151	1.85836	1.29541	1.71238	1.88145	1.03894	2.22624	1.2607	1.32234	1.59931	1.22125		0.687097
Q99KF1	Transmembrane emp24 domain-containing protein 9	Tmed9	1.31468	1.01079	1.30111	0.887943	1.08493	0.267691	1.07484	0.446875	1.02326	1.57773	1.04399	1.05201	0.988188	1.01473		0.428034
Q99KH8	Serine/threonine-protein kinase 24;Serine/threonine-protein kinase 24 35 kDa subunit;Serine/threonine-protein kinase 24 12 kDa subunit	Stk24	-2.16751	-3.822	-2.87665	-2.15399	-2.05039	-2.6748	-2.04443	-4.92944	-2.72905	-2.20271	-1.83389	-2.3431	-2.13788	-1.78391		0.44986
Q99KI0	Aconitate hydratase, mitochondrial	Aco2	5.17923	5.43405	4.87851	5.25892	5.21509	4.50336	4.86822	4.82093	4.39005	5.24235	4.65696	4.52805	4.82923	4.46465		0.881885
Q99KJ8	Dynactin subunit 2	Dctn2	2.84742	2.56664	2.61067	2.34976	2.21845	2.00158	2.16166	1.86455	2.2812	2.22018	2.30887	2.08337	2.05247	2.1692		0.962103
Q99KK2	N-acylneuraminate cytidylyltransferase	Cmas	1.43843	1.8935	1.13919	1.59027	1.50898	0.788814	1.37478	0.657772	0.618099	1.57468	0.996683	1.49114	1.19076	0.751415		0.851795
Q99KK7	Dipeptidyl peptidase 3	Dpp3	1.85579	2.04041	1.83755	1.93669	1.85654	2.16141	1.65717	2.30859	1.59962	1.80915	1.73401	1.76981	1.62496	1.53277	+	0.0483687
Q99KN9	Clathrin interactor 1	Clint1	2.37472	1.626	1.21276	1.42289	1.24117	0.566088	1.33353	0.314028	0.74449	1.26226	1.39903	0.904566	1.14108	0.917507		0.988158
Q99KP3	Lambda-crystallin homolog	Cryl1	2.23077	1.99062	1.75515	1.80659	1.73888	1.91017	1.59295	2.32664	1.24672	1.93018	1.87214	1.60537	1.55481	1.69704	+	0.00212043
Q99KP6	Pre-mRNA-processing factor 19	Prpf19	0.312138	1.21994	0.866611	1.30288	1.64884	0.0378666	1.33242	0.654177	0.00079155	1.54862	1.09757	0.338265	1.52847	-0.0358105		0.920858
Q99KQ4	Nicotinamide phosphoribosyltransferase	Nampt	1.0792	1.38141	0.155924	0.45853	0.381008	1.19914	0.484533	0.523888	0.538849	1.00041	0.314711	0.200127	0.113319	0.298069		0.107382
Q99KR3	Beta-lactamase-like protein 2	Lactb2	-2.71418	-3.03431	-3.89264	-2.37521	-2.44213	-5.25183	-3.02565	-2.21164	-2.50055	-2.95611	-5.00967	-1.62853	-1.87538	-1.97488		0.38508
Q99KR7	Peptidyl-prolyl cis-trans isomerase F, mitochondrial	Ppif	0.945108	1.00055	0.74898	1.23047	1.17589	0.173477	0.74831	0.789373	0.383171	0.971544	0.563892	0.673479	0.926123	0.388496		0.882851
Q99KR8	Plasma alpha-L-fucosidase	Fuca2	-2.94814	-3.15706	-2.38316	-3.35209	-3.26896	-2.35213	-2.84814	-3.49844	-4.48313	-3.36383	-3.04362	-2.99897	-3.17523	-3.32459		0.587824
Q99KV1	DnaJ homolog subfamily B member 11	Dnajb11	0.958521	0.967087	0.272497	0.751158	0.818956	0.162281	0.804136	0.265255	0.544411	0.999252	0.427835	-0.0928078	0.3715	0.137142		0.995369
Q99KW3	TRIO and F-actin-binding protein	Triobp	-4.35288	-2.88361	-3.69863	-4.27371	-3.38493	-4.58715	-2.73434	-4.23291	-3.69396	-2.79986	-3.66631	-3.83786	-3.03923	-4.15947		0.754393
Q99KY4	Cyclin-G-associated kinase	Gak	-1.22899	-1.76293	-1.85482	-1.8848	-1.67951	-0.680672	-2.5568	-1.2534	-2.21359	-1.54776	-2.95769	-2.58909	-3.49369	-1.55236		0.245712
Q99L04	Dehydrogenase/reductase SDR family member 1	Dhrs1	-1.58752	-1.2805	-1.51595	-1.79659	-1.41612	-1.78497	-2.14764	-1.33882	-2.23163	-1.63734	-1.73953	-1.83256	-1.63286	-0.62274		0.915725
Q99L13	3-hydroxyisobutyrate dehydrogenase, mitochondrial	Hibadh	0.310915	0.492739	-1.05652	-0.4004	-0.881548	-0.692465	-0.800198	-1.79505	-0.235149	0.342127	-0.789639	0.0225868	-0.563467	-1.61778		0.878677
Q99L20		Gstt3	1.77288	1.96229	1.07376	1.48211	1.52094	1.31298	1.27956	1.10908	1.02524	1.26707	1.19085	1.06538	1.32672	1.28214		0.737043
Q99L45	Eukaryotic translation initiation factor 2 subunit 2	Eif2s2	1.53562	1.96392	1.45402	1.85156	1.78972	0.312098	1.53255	0.687338	0.766136	1.65147	1.48105	1.49085	1.44462	1.15822		0.846844
Q99L47	Hsc70-interacting protein	St13	2.87737	2.38462	2.11608	2.36623	2.70705	2.1284	2.1993	0.829987	2.44356	2.52832	1.7326	2.25652	2.12434	1.66933		0.935242
Q99LB2	Dehydrogenase/reductase SDR family member 4	Dhrs4	-0.298311	1.04252	0.57822	0.642014	0.681866	-0.431654	0.49276	0.0426903	-0.273933	0.603098	0.121561	0.373024	-0.246746	-0.0573845		0.506183
Q99LB6	Methionine adenosyltransferase 2 subunit beta	Mat2b	0.138746	0.472265	0.31015	0.473185	0.5772	0.0255051	0.464777	-0.122026	0.287548	0.466826	0.384352	-0.0227508	0.471809	-0.171366		0.741272
Q99LC3	NADH dehydrogenase [ubiquinone] 1 alpha subcomplex subunit 10, mitochondrial	Ndufa10	2.36862	2.22874	1.89396	2.25401	2.36189	1.04006	2.16507	1.69351	1.38567	2.33148	1.75848	1.2875	1.93624	1.78001		0.942853
Q99LC5	Electron transfer flavoprotein subunit alpha, mitochondrial	Etfa	3.92816	3.79553	3.21224	3.6548	3.56569	2.72401	3.40778	2.8976	3.032	3.56595	2.93402	2.74402	3.16255	2.68223		0.985932
Q99LD4	COP9 signalosome complex subunit 1	Gps1	-1.03986	-1.24137	-1.10789	-1.21237	-1.37996	-3.58025	-1.6148	-1.11696	-2.10787	-2.41874	-1.71856	-1.34996	-1.66135	-1.8261		0.684568
Q99LD8	N(G),N(G)-dimethylarginine dimethylaminohydrolase 2	Ddah2	-5.00045	-4.62805	-3.88806	-3.29622	-3.01974	-3.12409	-3.67979	-4.16669	-4.24113	-5.3506	-2.95265	-2.86038	-2.80921	-2.99166		0.265656
Q99LF4	tRNA-splicing ligase RtcB homolog	Rtcb	1.33938	1.63549	1.49475	1.66347	1.62679	1.48944	1.50984	0.867376	1.555	1.46573	1.22113	1.43407	1.15487	1.33211		0.500898
Q99LI8	Hepatocyte growth factor-regulated tyrosine kinase substrate	Hgs	-1.97357	-1.52168	-1.71818	-1.14241	-1.27573	-1.36276	-1.02652	-1.75667	-1.23515	-1.50841	-1.05507	-1.49687	-1.04645	-1.3403	+	0.0103004
Q99LJ1	Tissue alpha-L-fucosidase	Fuca1	-0.884901	-1.25611	-1.18132	-1.10168	-1.75046	-0.897617	-1.48784	-0.707165	-1.4497	-1.32308	-1.08224	-0.936287	-1.74958	-1.10064		0.264712
Q99LP6	GrpE protein homolog 1, mitochondrial	Grpel1	1.28694	1.29167	1.05601	1.07036	1.5058	0.386543	1.0254	0.550739	0.612562	1.26582	0.797489	0.367333	1.03222	0.0414829		0.943284
Q99LT0	Protein dpy-30 homolog	Dpy30	-0.7817	-0.711794	-0.543039	-0.517847	-0.515245	-1.49827	-0.662586	-1.6439	-1.07002	-1.25251	-0.116814	-0.190882	-0.883673	-0.872326		0.286402
Q9CQD4;Q99LU0	Charged multivesicular body protein 1b-2;Charged multivesicular body protein 1b-1	Chmp1b2;Chmp1b1	0.115744	-3.03762	-1.19151	-1.81356	-1.63375	-1.4375	-4.10407	-3.56263	-1.45251	-1.76827	-1.79494	-1.7013	-3.75465	-3.63576		0.553892
Q99LX0	Protein deglycase DJ-1	Park7	2.93919	2.74594	2.61892	3.09014	3.18642	3.00086	3.09027	3.01755	3.08753	3.24634	2.68387	2.73708	2.94577	2.57353		0.992889
Q99LY9	NADH dehydrogenase [ubiquinone] iron-sulfur protein 5;NADH dehydrogenase [ubiquinone] iron-sulfur protein 5, N-terminally processed	Ndufs5	1.76941	1.22689	1.03007	0.93709	0.747974	-0.101641	0.318901	0.126816	0.543089	0.593924	0.335661	0.361357	0.42075	0.0013504		0.898591
Q99M28	RNA-binding protein with serine-rich domain 1	Rnps1	-1.22401	-1.49185	-4.89416	-1.60261	-1.29184	-1.62178	-0.859243	-3.59139	-0.558477	-1.18872	-1.48921	-4.85569	-1.33912	-1.44042		0.689734
Q99MD9	Nuclear autoantigenic sperm protein	Nasp	-0.49826	-0.905308	-0.281296	-0.0709858	-0.0645027	-0.52803	0.275181	-0.433468	0.146492	-0.432898	-4.26262	0.34832	0.239471	0.568809		0.412363
Q99MN1	Lysine--tRNA ligase	Kars	2.01496	2.74229	2.24403	2.77261	2.51065	1.46275	2.25754	2.38395	1.91988	2.32421	2.19119	1.9233	2.35226	1.5551		0.931109
Q99MN9	Propionyl-CoA carboxylase beta chain, mitochondrial	Pccb	-1.23077	-0.174896	-0.774691	-0.224993	-0.0816956	-1.35067	0.0386448	-1.01805	-1.13063	-0.358625	-0.857416	-0.701891	-0.0399208	-1.25248		0.922017
Q99MQ4	Asporin	Aspn	-3.98154	-1.3287	-0.820944	0.26037	0.0607681	-3.55202	0.81889	-0.949801	0.208975	-0.230379	-0.712383	-0.0672054	0.963862	-0.23456		0.118964
Q99MR6	Serrate RNA effector molecule homolog	Srrt	0.0317898	0.431801	0.176756	0.771963	0.665133	-0.573069	0.804689	-1.59551	0.494476	0.348715	0.32921	0.586721	0.271372	0.356598		0.248164
Q99MZ6	Unconventional myosin-VIIb	Myo7b	-0.24305	-0.0600109	-0.474808	-0.264338	-1.22123	-0.352026	-0.444447	0.515791	-0.728119	-0.044548	-1.05809	-0.930084	-0.300468	-0.458227		0.144334
Q99N84	28S ribosomal protein S18b, mitochondrial	Mrps18b	-1.3698	-1.2852	-1.0065	-1.6458	-1.97449	-3.8467	-0.792612	-1.85652	-3.33582	-1.70002	-1.28907	-1.76627	-0.816656	-1.86721		0.870167
Q99N92	39S ribosomal protein L27, mitochondrial	Mrpl27	-3.11473	-3.45791	-3.88662	-3.08155	-3.0131	-2.93142	-2.77735	-4.08702	-3.14632	-3.45474	-4.13864	-3.56405	-2.88958	-4.81054		0.902541
Q99N94	39S ribosomal protein L9, mitochondrial	Mrpl9	-1.49291	-1.36003	-1.28929	-1.10367	-1.6185	-3.49982	-1.36528	-1.86746	-1.74755	-0.742235	-2.48576	-2.31837	-1.36386	-2.4732		0.728308
Q99NB1	Acetyl-coenzyme A synthetase 2-like, mitochondrial	Acss1	-3.44443	-3.26707	-3.24387	-3.78995	-3.58188	-4.49991	-3.26362	-3.37385	-4.04223	-2.48639	-3.49792	-2.90759	-3.69471	-3.99218		0.432767
Q99NB9	Splicing factor 3B subunit 1	Sf3b1	0.0936222	1.13335	1.13163	1.58366	1.92173	-1.38528	1.32981	-0.285061	0.584984	1.33671	0.17206	1.11851	1.32161	0.883917		0.414946
Q99P30	Peroxisomal coenzyme A diphosphatase NUDT7	Nudt7	-4.83134	-4.06534	-4.26559	-4.8797	-4.73112	-3.0345	-5.02792	-2.97634	-3.98328	-5.00183	-5.76267	-3.40888	-5.3967	-3.80321		0.560654
Q99P72	Reticulon-4	Rtn4	-0.305615	0.0990429	0.307838	0.0999184	0.11906	-0.347689	0.210114	-0.31139	0.453928	-0.00356674	0.226198	0.267361	0.144615	0.142052		0.0914878
Q99PL5	Ribosome-binding protein 1	Rrbp1	4.75046	5.04517	4.58439	4.85621	4.73693	3.96182	4.43696	3.99525	4.07549	4.72088	4.35171	4.28552	4.33999	4.1024		0.902729
Q99PT1	Rho GDP-dissociation inhibitor 1	Arhgdia	4.22608	4.14105	4.03794	4.1194	4.13299	4.30854	3.83651	4.2618	4.10944	4.24724	3.54094	3.70257	3.7992	3.35043		0.257268
Q99PV0	Pre-mRNA-processing-splicing factor 8	Prpf8	-3.15834	-0.672623	-1.11261	-0.267815	-0.509172	-3.06	-1.10005	-2.95193	-1.96083	-0.0689449	-1.59384	-1.64138	-0.631233	-1.52751		0.287167
Q9CPP0	Nucleoplasmin-3	Npm3	-3.70391	-3.28015	-2.01031	-2.08343	-2.08618	-3.16917	-1.6264	-3.34515	-1.95492	-2.21597	-1.96067	-1.93218	-2.27593	-1.90036	+	8.84801e-05
Q9CPP6	NADH dehydrogenase [ubiquinone] 1 alpha subcomplex subunit 5	Ndufa5	1.67448	1.896	1.3249	1.54211	1.67006	-0.39076	1.18887	0.603649	0.182608	1.51623	0.802595	1.03483	1.00026	0.739031		0.909153
Q9CPQ1	Cytochrome c oxidase subunit 6C	Cox6c	4.78536	3.83345	3.80825	3.55151	3.56701	3.26142	3.47261	3.19789	3.73841	3.73117	3.74808	3.4329	3.28355	3.26268		0.871168
Q9CPQ3	Mitochondrial import receptor subunit TOM22 homolog	Tomm22	1.00034	0.466122	-0.0179443	0.351587	0.572149	0.346628	0.25548	-0.395874	0.421577	0.678148	0.0307884	0.184027	-0.40596	-0.133127		0.96843
Q9CPQ8	ATP synthase subunit g, mitochondrial	Atp5l	1.16516	1.00818	0.714174	1.2429	1.0769	0.104101	1.00959	0.260233	0.597013	1.21409	0.66869	0.409126	0.698034	0.435562		0.960146
Q9CPR4	60S ribosomal protein L17	Rpl17	2.23529	2.32325	2.20785	2.23486	2.2357	1.24326	2.18228	1.25544	1.66524	2.17052	2.0442	2.02012	2.45311	1.94755		0.914679
Q9CPR5	39S ribosomal protein L15, mitochondrial	Mrpl15	-3.97029	-2.26552	-5.4748	-2.55698	-3.5938	-2.88169	-2.50997	-5.50695	-4.67172	-4.37024	-2.09683	-2.14799	-2.43307	-4.01246		0.169613
Q9CPT0	Apoptosis facilitator Bcl-2-like protein 14	Bcl2l14	0.0770721	0.070467	-0.364048	-0.161427	-0.226408	-0.138254	-0.754589	-0.432221	-0.953198	-0.317806	-0.284117	-0.552883	-0.984514	-1.04334	+	0.0101522
Q9CPT4	Myeloid-derived growth factor	Mydgf	0.828628	0.541784	0.604212	0.619484	0.499355	0.612978	0.502062	0.833576	0.534302	0.621738	-0.18457	-0.167299	0.284473	0.0984383		0.394296
Q9CPU0	Lactoylglutathione lyase	Glo1	2.6222	2.51496	2.3062	2.26745	2.46076	2.49725	2.4231	2.57729	2.19233	2.23762	1.90515	1.92179	2.34882	1.89681		0.349307
Q9CPU2	NADH dehydrogenase [ubiquinone] 1 beta subcomplex subunit 2, mitochondrial	Ndufb2	-0.417448	-4.78602	0.0139637	-0.753519	-0.404715	-3.28349	-0.480509	-0.942526	-1.1992	-0.861788	-1.1457	-2.73922	-0.46287	-1.45207	+	0.0433335
Q9CPU4	Microsomal glutathione S-transferase 3	Mgst3	0.133467	-0.331518	-0.764925	-0.139627	-0.519506	-2.59909	-4.57154	-1.14788	-2.40321	-0.584623	-1.35107	-0.95404	-1.23963	-1.7331		0.331749
Q9CPV4	Glyoxalase domain-containing protein 4	Glod4	2.16563	2.09648	1.60985	1.92982	2.24382	2.10109	2.39556	2.3584	1.83537	2.53011	1.75569	1.50885	1.92044	1.55301		0.919034
Q9CPW3	39S ribosomal protein L54, mitochondrial	Mrpl54	-2.33537	-3.03026	-3.1891	-2.41392	-3.90523	-3.5652	-3.84306	-3.69408	-2.05317	-3.33009	-4.26009	-2.52801	-2.65206	-2.59341		0.885769
Q9CPW4	Actin-related protein 2/3 complex subunit 5	Arpc5	2.76852	2.44745	2.77433	2.25244	2.46779	2.20573	2.28148	2.49616	2.34583	2.64999	2.03484	1.91724	2.15554	1.75542		0.154121
Q9CPX6	Ubiquitin-like-conjugating enzyme ATG3	Atg3	-2.13272	-2.40416	-1.8121	-1.9169	-1.99	-2.12521	-1.82132	-2.80249	-2.19112	-2.68247	-3.1847	-2.7663	-2.09625	-2.72194		0.988265
Q9CPY7	Cytosol aminopeptidase	Lap3	3.29655	3.23858	2.81626	3.20003	3.02925	2.95242	2.86375	2.95121	2.79872	3.36192	2.58852	2.60142	2.87752	2.58033		0.701022
Q9CPZ8	COX assembly mitochondrial protein homolog	Cmc1	-1.09518	-2.27312	-1.38056	-1.95959	-1.8408	-1.49269	-2.03149	-2.07962	-1.05419	-1.72659	-1.38216	-1.17991	-2.0984	-1.42664		0.990723
Q9CQ10	Charged multivesicular body protein 3	Chmp3	-0.310995	-1.05838	-1.02249	-1.27409	-2.76331	-0.655371	-1.72227	-3.24899	-1.06016	-1.3671	-1.09469	-1.50132	-1.55962	-1.99192		0.768658
Q9CQ19	Myosin regulatory light polypeptide 9	Myl9	-1.03512	0.322786	1.20038	0.660055	1.8884	0.158512	2.59858	-0.9156	3.25438	0.579575	1.30817	2.37159	2.14056	1.53416	+	0.00173083
Q9CQ22	Ragulator complex protein LAMTOR1	Lamtor1	0.504784	-0.306961	-0.140402	-0.517048	-0.350109	-0.966074	-0.942469	-1.22063	-0.710348	0.253378	-1.26864	-1.16013	-1.3607	-0.813507		0.621098
Q9CQ40	39S ribosomal protein L49, mitochondrial	Mrpl49	-1.87211	-2.60361	-1.77821	-2.22637	-2.27771	-2.65475	-1.95125	-3.7712	-1.74467	-2.25488	-2.1969	-2.49711	-2.22	-2.27463		0.674644
Q9CQ48	NudC domain-containing protein 2	Nudcd2	-2.30326	-2.55737	-1.3924	-2.42371	-1.73005	-1.12914	-1.33908	-2.10604	-1.37292	-2.56052	-1.9354	-1.82552	-2.21151	-1.84958		0.918114
Q9CQ54	NADH dehydrogenase [ubiquinone] 1 subunit C2	Ndufc2	1.16231	0.904779	0.527288	1.03279	0.692551	0.272331	0.690064	0.101952	0.366222	1.04641	0.325121	0.412073	0.623447	0.293201		0.990029
Q9CQ60	6-phosphogluconolactonase	Pgls	2.01984	2.0758	1.9849	2.14311	2.28961	2.17616	2.21866	2.37352	1.80799	2.13463	2.04389	1.88048	2.1339	1.83165		0.945737
Q9CQ62	2,4-dienoyl-CoA reductase, mitochondrial	Decr1	1.26965	1.39893	0.606949	1.20904	1.19827	-0.120459	1.07507	0.155054	0.323355	1.45264	0.481636	0.200127	0.817015	0.00487518		0.991658
Q9CQ65	S-methyl-5-thioadenosine phosphorylase	Mtap	-2.06303	-1.22747	-1.54545	-1.36808	-0.989956	-0.811863	-0.891693	-1.36022	-1.19586	-1.15437	-2.01185	-2.55063	-1.23579	-2.19621		0.844456
Q9CQ69	Cytochrome b-c1 complex subunit 8	Uqcrq	1.96666	1.95963	1.17802	2.41351	2.08212	1.11042	1.91779	0.853035	1.56018	3.11448	1.12231	1.24215	1.9627	0.830671		0.963349
Q9CQ71	Replication protein A 14 kDa subunit	Rpa3	-2.139	-2.26999	-2.41297	-2.20586	-2.49052	-0.663845	-1.8051	-3.22384	-1.49221	-1.8125	-2.33563	-1.97445	-1.89034	-1.97993		0.494445
Q9CQ75	NADH dehydrogenase [ubiquinone] 1 alpha subcomplex subunit 2	Ndufa2	1.19386	0.663628	0.771877	0.221573	0.593443	0.295269	0.566971	0.390892	0.457426	0.316324	0.631895	0.691162	0.486368	0.48641		0.87443
Q9CQ80	Vacuolar protein-sorting-associated protein 25	Vps25	-0.993755	-1.37877	-0.766874	-1.23079	-1.23778	-1.09879	-1.21115	-1.79074	-1.7987	-1.2327	-1.07339	-0.761707	-1.18751	-0.846611		0.69263
Q9CQ89	Protein CutA	Cuta	-0.654699	-0.700419	-1.16278	-1.33104	-1.25937	-1.574	-1.26531	-1.1713	-1.13147	-1.33817	-1.44734	-1.56167	-1.56465	-1.46598		0.692627
Q9CQ92	Mitochondrial fission 1 protein	Fis1	0.76923	0.682442	0.180986	0.209288	0.509075	-0.0382958	0.147869	-0.33041	0.401579	0.0682831	0.239367	0.0776329	0.0573311	0.215778		0.998517
Q9CQA3	Succinate dehydrogenase [ubiquinone] iron-sulfur subunit, mitochondrial	Sdhb	3.52255	3.55337	3.03168	3.34309	3.27667	2.62348	3.09728	2.562	2.53257	3.28814	2.79219	2.9741	3.09103	2.84931		0.984352
Q9CQB5	CDGSH iron-sulfur domain-containing protein 2	Cisd2	-1.56982	-1.74287	-1.57785	-1.09594	-2.12867	-2.11768	-1.35057	-1.6424	-2.40011	-1.91563	-2.32621	-1.74483	-1.89109	-2.05747		0.88156
Q9CQC2	Colipase	Clps	-4.22006	0.603025	1.73606	0.944017	0.0673943	-4.27774	0.515022	2.12994	-3.7476	-3.52223	1.42319	0.433208	1.11829	1.5394		0.894863
Q9CQC6	Basic leucine zipper and W2 domain-containing protein 1	Bzw1	0.849449	0.774624	0.967539	1.03759	1.07972	0.408096	1.01794	0.427109	1.07642	0.933071	1.36104	1.01641	1.07732	0.997665		0.0642605
Q9CQC7	NADH dehydrogenase [ubiquinone] 1 beta subcomplex subunit 4	Ndufb4	2.40922	1.98957	1.96049	1.64947	1.76332	-0.636591	1.69812	1.38431	0.974241	2.08172	1.45133	0.939535	1.46173	-0.441607		0.714615
Q9CQC9	GTP-binding protein SAR1b	Sar1b	0.844854	0.863224	0.745939	0.595575	0.846327	0.828764	0.617519	0.939722	0.651997	0.321464	0.568972	0.68074	0.638655	0.650648		0.142944
Q9CQD1	Ras-related protein Rab-5A	Rab5a	-0.467018	-1.02865	-0.736366	-0.290476	-1.50572	-0.95384	-3.25224	-0.488882	-1.08748	-1.53506	-0.748697	-1.30866	-1.54903	-1.09141		0.268807
Q9CQE1	Protein NipSnap homolog 3B	Nipsnap3b	-1.84228	-1.7588	-2.38847	-2.99238	-2.27194	-2.37808	-1.87764	-1.91952	-2.26323	-1.82091	-2.18056	-1.89913	-2.16616	-2.34235		0.62465
Q9CQE5	Regulator of G-protein signaling 10	Rgs10	-2.85118	-2.86265	-2.06663	-2.3419	-2.78228	-1.74694	-1.2835	-5.20132	-1.12641	-1.763	-1.16647	-1.81282	-2.55215	-1.24512		0.204617
Q9CQE8	UPF0568 protein C14orf166 homolog		2.185	1.20559	1.10491	0.769138	1.05095	0.492333	0.752483	-0.0573082	1.14644	1.61134	0.759108	0.91765	0.539339	0.364445		0.92788
Q9CQF3	Cleavage and polyadenylation specificity factor subunit 5	Nudt21	-0.645309	-0.538362	-0.0472355	-0.695873	0.286863	-0.798254	-0.023859	-0.962114	-0.271709	-0.569214	-0.359003	-0.601128	0.17733	-0.838556		0.52587
Q9CQH3	NADH dehydrogenase [ubiquinone] 1 beta subcomplex subunit 5, mitochondrial	Ndufb5	0.0973187	0.257414	-0.480246	-0.259092	-1.30917	-0.668057	-0.225666	-3.09009	-0.646126	-0.937948	-0.509819	-1.49983	-0.100437	-0.805557		0.706042
Q9CQH7	Transcription factor BTF3 homolog 4	Btf3l4	-1.5953	-2.05948	-1.77071	-1.56056	-3.09961	-2.83766	-1.56503	-1.88652	-1.8401	-1.9086	-1.82239	-1.01791	-1.85095	-4.77651		0.782727
Q9CQI3	Glia maturation factor beta	Gmfb	1.15701	0.700346	0.887337	0.492081	0.474966	0.673231	0.535313	0.462906	0.183777	0.315323	0.429138	0.714205	0.456116	0.627716		0.648469
Q9CQI6	Coactosin-like protein	Cotl1	3.41666	3.15818	3.40019	2.95768	3.01361	3.36484	2.90531	3.07403	3.13653	3.50547	3.07242	2.71899	2.87994	2.62824	+	0.0469604
Q9CQI7	U2 small nuclear ribonucleoprotein B	Snrpb2	-2.23556	-1.63593	-1.67866	-1.13067	-1.58219	-4.47433	-1.67897	-4.42778	-1.85831	-2.2947	-2.14175	-1.65644	-1.81208	-2.56521		0.552656
Q9CQJ6	Density-regulated protein	Denr	-1.8779	-2.09023	-1.34521	-1.37626	-1.20081	-1.79699	-1.02145	-2.25917	-2.16618	-1.91054	-1.39976	-1.62187	-1.3456	-1.95339		0.560206
Q9CQJ8	NADH dehydrogenase [ubiquinone] 1 beta subcomplex subunit 9	Ndufb9	1.40038	0.555527	-0.952499	-0.0794544	0.12504	0.0473328	-0.60589	-2.31248	0.546114	1.31138	-2.16202	-0.480642	-0.792675	-0.63698		0.938556
Q9CQL5	39S ribosomal protein L18, mitochondrial	Mrpl18	-2.98651	-3.38987	-2.56887	-3.08795	-3.09407	-2.43778	-2.64203	-3.6823	-2.27724	-2.71707	-2.43243	-3.08606	-3.06896	-2.32391		0.52653
Q9CQM5	Thioredoxin domain-containing protein 17	Txndc17	1.81329	1.41218	1.48955	1.17948	1.26136	1.79644	1.25859	1.6644	1.35488	0.93782	1.48116	1.10408	1.33478	1.10752		0.164426
Q9CQM9	Glutaredoxin-3	Glrx3	0.807243	0.450252	-0.315682	-0.349245	0.465061	-0.437658	-0.233383	-0.0302658	0.068615	0.529493	-0.673821	-0.398436	-0.924366	-0.418865		0.640777
Q9CQN1	Heat shock protein 75 kDa, mitochondrial	Trap1	0.778788	1.03921	0.732183	1.79542	1.54458	0.758371	1.67506	0.300196	1.38657	1.64527	1.3321	1.21864	1.69952	1.08861		0.182729
Q9CQN3	Mitochondrial import receptor subunit TOM6 homolog	Tomm6	-1.56676	-3.05151	-1.48117	-4.64958	-3.92439	-3.11402	-1.85117	-4.05064	-3.55766	-1.51466	-4.1884	-2.11109	-1.92865	-4.19096		0.427426
Q9CQN6	Transmembrane protein 14C	Tmem14c	-1.21179	-1.2122	-1.33151	-1.18621	-0.75779	-2.10593	-0.795534	-1.94904	-1.95288	-1.41355	-1.17928	-1.20899	-0.9809	-1.54649		0.761972
Q9CQN7	39S ribosomal protein L41, mitochondrial	Mrpl41	-2.12807	-2.91242	-1.69711	-1.88609	-2.48335	-1.83883	-1.28882	-4.37481	-2.03784	-2.4592	-2.11584	-1.95332	-2.43253	-2.05752		0.56679
Q9CQQ7	ATP synthase F(0) complex subunit B1, mitochondrial	Atp5f1	3.76405	3.138	2.81122	3.1496	3.21276	2.58371	3.12379	2.84534	2.48921	3.12225	2.82453	2.61248	2.58322	2.71979		0.626024
Q9CQR2	40S ribosomal protein S21	Rps21	3.54778	2.83646	2.5392	2.52995	2.76929	2.65799	2.43567	1.18266	3.30813	3.20909	1.88121	2.21751	2.04581	1.33607		0.893389
Q9CQR4	Acyl-coenzyme A thioesterase 13;Acyl-coenzyme A thioesterase 13, N-terminally processed	Acot13	-1.0173	-0.876123	-1.26069	-0.762026	-1.03043	-2.07753	-0.919451	-1.96462	-1.56804	-0.957703	-1.34552	-1.3563	-0.901487	-1.24864		0.935189
Q9CQR6	Serine/threonine-protein phosphatase 6 catalytic subunit;Serine/threonine-protein phosphatase 6 catalytic subunit, N-terminally processed	Ppp6c	-0.680223	-1.25755	-1.39953	-1.42707	-1.62842	-2.61646	-2.06256	-1.90664	-2.49703	-1.4508	-2.75763	-1.94077	-1.68298	-2.91479		0.646353
Q9CQS8	Protein transport protein Sec61 subunit beta	Sec61b	1.80714	1.29558	1.30479	0.0681534	0.967455	0.360626	0.366936	0.929443	0.939865	1.22365	1.28351	1.15244	1.1206	0.517788		0.528193
Q9CQT1	Methylthioribose-1-phosphate isomerase	Mri1	-1.8607	-4.34139	-1.44063	-1.15339	-0.951016	-1.21989	-1.60936	-1.29824	-1.74009	-1.39484	-1.1328	-1.80633	-1.21401	-2.08399		0.649408
Q9CQU0	Thioredoxin domain-containing protein 12	Txndc12	0.746757	0.275028	-0.0477734	-0.207596	0.0203457	-0.406734	-0.660118	-1.54364	0.322464	0.127329	-4.87466	0.399488	-1.64417	0.234842		0.623005
Q9CQU3	Protein RER1	Rer1	-0.519789	0.0798321	0.27882	0.110134	0.373077	-4.64469	-0.786573	-0.911211	-0.512838	-0.373108	0.0690651	-0.459599	0.242374	-0.0177727		0.61222
Q9CQV8	14-3-3 protein beta/alpha;14-3-3 protein beta/alpha, N-terminally processed	Ywhab	3.99671	3.58154	4.00398	3.69594	3.76017	3.92069	3.61527	3.65901	3.62498	3.52439	3.79893	3.57533	3.57654	3.45442		0.753521
Q9CQW1	Synaptobrevin homolog YKT6	Ykt6	0.22645	0.137855	0.0914612	0.352963	0.100481	0.301414	-0.0193615	0.361769	-0.217062	0.125877	-0.0598736	-0.325144	-0.231487	0.807884		0.38626
Q9CQW2;Q8VEH3	ADP-ribosylation factor-like protein 8B;ADP-ribosylation factor-like protein 8A	Arl8b;Arl8a	-0.853384	-0.809814	-1.08275	-1.08229	-1.73269	-1.04757	-0.692573	-1.0589	-0.000793457	-1.35662	-0.441467	-0.116539	-0.865438	-0.937401		0.859146
Q9CQX2	Cytochrome b5 type B	Cyb5b	3.37657	2.08832	2.22422	1.92227	2.21718	1.6477	1.45775	0.106735	1.67184	2.3746	1.4306	1.76167	1.37117	0.583901		0.878718
Q9CQX8	28S ribosomal protein S36, mitochondrial	Mrps36	1.90041	1.55168	0.977938	1.16974	0.945747	-2.32161	0.437441	-0.519192	-0.303551	1.42856	-0.914768	-4.18402	0.282352	-3.16918		0.823279
Q9CQY5	Magnesium transporter protein 1	Magt1	-0.60853	-0.673609	-1.06652	-1.00854	-0.775085	-1.30715	-1.32229	-1.19649	-1.71245	-0.793331	-3.52569	-1.27301	-1.77054	-1.38915		0.488764
Q9CQZ0;Q921I0	ORM1-like protein 2;ORM1-like protein 1	Ormdl2;Ormdl1	-2.60268	-2.69989	-3.27217	-2.69631	-2.57172	-2.42227	-2.652	-2.73271	-1.629	-1.89191	-2.26481	-2.37454	-2.43064	-2.11125		0.868144
Q9CQZ5	NADH dehydrogenase [ubiquinone] 1 alpha subcomplex subunit 6	Ndufa6	2.1254	1.6782	1.61883	1.73237	1.84621	1.11879	1.69398	1.25032	1.41886	1.62688	1.38978	1.08118	1.5779	1.06989		0.978343
Q9CQZ6	NADH dehydrogenase [ubiquinone] 1 beta subcomplex subunit 3	Ndufb3	1.84137	0.755241	0.968124	0.349638	0.783133	0.465717	0.574804	-0.415459	0.561201	0.640369	0.477404	1.14854	0.536665	0.522562		0.974867
Q9CR00	26S proteasome non-ATPase regulatory subunit 9	Psmd9	0.197945	-0.809193	-0.243574	-1.03421	-0.482826	-0.498224	-0.116934	-3.09339	-0.417589	-1.0005	-0.464346	-0.818962	-0.530777	-0.718807		0.936494
Q9CR09	Ubiquitin-fold modifier-conjugating enzyme 1	Ufc1	-0.143555	-0.335709	0.569126	0.204111	0	0.413565	-0.132238	0.0417538	-0.102531	-0.689293	-0.0758705	0.0872421	-0.123342	0.318565		0.997966
Q9CR16	Peptidyl-prolyl cis-trans isomerase D	Ppid	0.709475	0.688114	0.239315	0.943117	0.865944	-0.850145	1.00863	-1.43168	-0.342833	0.824821	-0.753807	-0.520107	0.827782	-1.59613		0.986562
Q9CR21	Acyl carrier protein, mitochondrial	Ndufab1	2.28382	1.34536	0.03195	0.264755	-0.150757	-0.279854	-0.931835	-1.44005	0.141958	0.923618	-0.543253	-0.50281	-0.827507	-2.0966		0.651925
Q9CR26	Vacuolar protein sorting-associated protein VTA1 homolog	Vta1	-2.24445	-2.21676	-2.21117	-2.44433	-2.53764	-2.25494	-2.4354	-1.9941	-2.37132	-2.2975	-2.19445	-2.22825	-2.63043	-2.32228		0.339433
Q9CR41	Huntingtin-interacting protein K	Hypk	-3.40386	-3.38657	-1.92862	-4.23266	-1.71195	-3.79431	-2.46184	-2.7551	-2.24117	-2.53098	-1.1976	-1.36415	-1.94303	-1.14566		0.391772
Q9CR51	V-type proton ATPase subunit G 1	Atp6v1g1	0.670992	0.11305	0.552038	0.00699806	-0.396883	-0.114388	-0.0122967	0.0372982	-0.20783	-0.231214	0.539865	0.680889	-0.382942	-0.10706		0.771597
Q9CR57	60S ribosomal protein L14	Rpl14	2.98008	3.29736	3.3115	3.37217	3.4038	2.67904	3.45682	2.72271	3.29593	3.58772	3.18354	3.26246	3.44492	2.99936		0.271778
Q9CR59	Growth arrest and DNA damage-inducible proteins-interacting protein 1	Gadd45gip1	-2.2469	-3.54779	-1.58779	-2.17437	-2.16906	-3.64527	-2.19299	-2.26119	-3.56942	-2.70773	-1.75474	-2.26596	-3.02088	-2.62847	+	0.0188065
Q9CR61	NADH dehydrogenase [ubiquinone] 1 beta subcomplex subunit 7	Ndufb7	1.37882	0.863308	0.775654	0.733763	0.874992	0.390818	0.754408	0.0290928	0.722591	0.878702	0.857393	0.45369	0.355141	0.376118		0.98753
Q9CR62	Mitochondrial 2-oxoglutarate/malate carrier protein	Slc25a11	1.10118	1.38722	1.02004	0.968159	1.15959	0.572464	0.426851	0.81106	0.57576	1.45667	0.80949	0.575514	1.11933	0.628307		0.624107
Q9CR64	Protein kish-A	Tmem167a	-2.24935	-2.29291	-2.27121	-1.92992	-1.96008	-2.78557	-2.71187	-3.2262	-2.2904	-2.65327	-1.35895	-3.13395	-3.17446	-1.58536		0.58348
Q9CR67	Transmembrane protein 33	Tmem33	-4.84562	-1.68654	-4.98705	-1.61927	-1.64924	-2.72279	-1.70488	-2.08399	-2.0815	-1.75456	-2.91036	-2.07703	-1.87676	-2.57854		0.749411
Q9CR68	Cytochrome b-c1 complex subunit Rieske, mitochondrial;Cytochrome b-c1 complex subunit 11	Uqcrfs1	3.4628	3.48941	3.03474	3.37076	3.11462	2.28114	3.02067	2.76494	2.42421	3.34616	3.07957	2.84089	3.08044	2.74121		0.90383
Q9CR86	Calcium-regulated heat stable protein 1	Carhsp1	0.802425	0.581074	0.148943	0.308117	-0.0592308	-0.1677	-0.46695	0.166124	-0.509481	0.504225	-1.0605	-1.87728	-0.250645	-1.30657		0.350295
Q9CR98	Protein FAM136A	Fam136a	0.110407	-1.30746	-0.797224	-1.31638	-1.27088	-0.785469	-1.25344	-0.809133	-0.234846	-1.09854	-1.20369	-0.813746	-1.60082	-1.36109		0.575398
Q9CRA5	Golgi phosphoprotein 3	Golph3	-3.88247	-1.25172	-1.86647	-2.04705	-2.07128	-4.57657	-1.77404	-1.68374	-1.664	-2.33826	-1.79787	-4.02027	-2.14009	-3.45541		0.926462
Q9CRB2	H/ACA ribonucleoprotein complex subunit 2	Nhp2	-3.85659	-2.69969	-3.614	-2.63182	-3.05214	-3.27449	-3.59936	-3.71765	-4.3925	-3.02316	-3.84163	-3.05636	-2.92433	-2.77012		0.78977
Q9CRB3	5-hydroxyisourate hydrolase	Urah	-1.49137	-1.36007	-1.64549	-1.20164	-1.60127	-2.6525	-1.73177	-1.6478	-2.34782	-1.45612	-1.83144	-1.37787	-1.85213	-1.72957		0.650525
Q9CRB6	Tubulin polymerization-promoting protein family member 3	Tppp3	0.837666	0.866535	1.84773	1.07622	1.43317	1.03102	1.34279	1.23311	1.55376	0.900047	1.71252	1.53639	1.27465	1.65431		0.587289
Q9CRB9	MICOS complex subunit Mic19	Chchd3	2.94894	2.55239	2.63233	2.4254	2.36292	1.95354	2.43722	1.93884	1.91432	2.0922	2.51392	2.31001	2.15047	2.35363		0.886624
Q9CRD0	OCIA domain-containing protein 1	Ociad1	-2.46485	-3.60453	-3.36938	-3.51152	-3.23767	-2.75008	-2.99229	-2.6743	-2.13457	-1.49309	-3.69105	-3.43805	-3.44473	-2.01977		0.580066
Q9CRD2	ER membrane protein complex subunit 2	Emc2	-0.599802	-0.873459	-0.942759	-1.05733	-1.21052	-1.20785	-0.909983	-0.772163	-0.749275	-1.10742	-0.78595	-0.48699	-1.55372	-1.11275		0.82806
Q9CRY7	Glycerophosphodiester phosphodiesterase domain-containing protein 1	Gdpd1	-1.3375	-1.16363	-1.48122	-1.50032	-1.52705	-1.97428	-2.14639	-1.53279	-1.85705	-1.30624	-2.59397	-1.94401	-1.82996	-2.65397		0.292607
Q9CS42	Ribose-phosphate pyrophosphokinase 2	Prps2	0.234606	-0.496424	-0.934774	0.0590992	0.0973911	-1.22542	-0.694893	-3.41475	-0.797153	0.507986	-4.43311	-0.517849	0.303112	-2.21926		0.830663
Q9CSN1	SNW domain-containing protein 1	Snw1	-2.48063	-2.35034	-3.38854	-1.94513	-1.02265	-2.8458	-3.37194	-3.1311	-2.13627	-2.0616	-2.12874	-1.42905	-1.74043	-1.5058		0.331922
Q9CSU0	Regulation of nuclear pre-mRNA domain-containing protein 1B	Rprd1b	-0.86175	-0.713467	-0.502348	-0.246279	0.0725422	-1.45994	0.173212	-1.94345	-0.519394	-0.182699	-0.871345	-0.953392	-0.80138	-0.945862		0.506106
Q9CT10	Ran-binding protein 3	Ranbp3	-2.00322	-1.52983	-1.91445	-0.543659	-1.03593	-3.13582	-1.46898	-2.78588	-2.56565	-2.29575	-1.50199	-1.93726	-2.12602	-2.19659		0.366849
Q9CU62	Structural maintenance of chromosomes protein 1A	Smc1a	-1.10142	-0.385538	-0.736628	0.188923	0.768835	-1.20293	-0.310362	-0.881523	-0.547291	0.0113545	-0.490951	-0.556461	-0.953714	-0.238157		0.405593
Q9CVB6	Actin-related protein 2/3 complex subunit 2	Arpc2	2.94957	2.98169	2.49933	2.65593	2.90722	2.24375	2.20432	2.42896	2.66814	2.87875	2.18246	2.33465	2.37605	2.10314		0.699879
Q9CW03	Structural maintenance of chromosomes protein 3	Smc3	-3.91244	-2.79982	-3.74856	-2.41958	-2.11122	-4.31462	-4.5258	-4.79986	-4.13879	-3.26288	-4.14022	-3.33658	-3.15422	-3.60919		0.59109
Q9CWF2	Tubulin beta-2B chain	Tubb2b	-1.64545	-1.42352	-0.565748	-0.892584	-0.664816	-0.467583	-0.480858	-2.13069	0.543617	1.19772	-1.35928	-1.16312	-0.457149	-1.32197		0.140371
Q9CWJ9	Bifunctional purine biosynthesis protein PURH;Phosphoribosylaminoimidazolecarboxamide formyltransferase;IMP cyclohydrolase	Atic	3.12104	3.29747	2.71443	3.35444	3.34053	3.12609	3.36103	2.81455	2.95411	3.5762	2.69573	2.76743	3.21449	2.89082		0.994451
Q9CWK8	Sorting nexin-2	Snx2	1.51473	1.76774	2.06037	2.08806	2.00986	1.65473	1.97343	1.64629	1.82041	1.76172	1.82393	1.67471	1.87274	1.89634		0.261316
Q9CWL8	Beta-catenin-like protein 1	Ctnnbl1	-3.76761	-3.4098	-3.10744	-2.93951	-2.93453	-3.68408	-3.0016	-4.31609	-3.25013	-3.74778	-3.30134	-3.34478	-3.13903	-2.9047		0.0680463
Q9CWM4	Prefoldin subunit 1	Pfdn1	-0.183085	-0.602791	0.0791931	-0.562975	-0.289734	-0.755062	-0.522911	-0.571308	-0.00139237	-0.148994	-0.177931	-0.784239	-0.613377	-0.410786		0.431171
Q9CWS0	N(G),N(G)-dimethylarginine dimethylaminohydrolase 1	Ddah1	1.98527	0.802816	-1.24765	0.407162	0.575707	-1.09991	0.360609	-0.698729	-0.813171	-0.520395	-0.197552	-1.97643	-0.430128	-1.34129		0.872531
Q9CWU2	Palmitoyltransferase ZDHHC13	Zdhhc13	-1.49436	-1.58355	-1.74802	-1.99973	-2.26673	-2.14994	-2.28462	-1.58474	-2.19942	-1.76433	-1.90636	-1.83988	-2.0257	-2.23763		0.0937887
Q9CWZ3	RNA-binding protein 8A	Rbm8a	-0.953722	-2.04767	-0.265812	-2.67843	-1.06126	-3.86299	-5.76384	-4.09803	-1.73124	-0.816229	-3.0414	-0.940498	-2.93161	-4.47298		0.0550927
Q9CWZ7	Gamma-soluble NSF attachment protein	Napg	-1.40734	-1.42576	-1.88302	-1.52064	-1.38272	-1.85878	-1.70244	-2.06662	-1.74726	-1.91436	-1.57092	-1.4128	-2.09037	-1.8463		0.367051
Q9CX00	IST1 homolog	Ist1	1.3413	0.560463	0.687815	0.325754	0.312719	0.632389	0.452177	0.577396	0.48554	0.730612	0.735861	0.161308	0.102764	0.0900631		0.213315
Q9CX34	Suppressor of G2 allele of SKP1 homolog	Sugt1	-0.540054	-0.704495	-0.599037	-0.218452	0.275137	-1.33901	-0.191101	-1.0513	-0.785662	-0.478401	-0.830256	-0.845842	-0.397949	-0.761715		0.745178
Q9CX56	26S proteasome non-ATPase regulatory subunit 8	Psmd8	1.93674	1.38408	1.9104	1.35918	1.5103	0.895788	1.42664	1.1495	1.27548	1.50774	1.10683	1.07655	1.36875	0.705807		0.603834
Q9CX86	Heterogeneous nuclear ribonucleoprotein A0	Hnrnpa0	0.854414	1.0512	0.914991	1.45951	1.36963	0.0732842	1.11647	-0.016058	1.14816	1.17975	0.31955	0.245443	1.15768	0.356291		0.871495
Q9CXE7	Transmembrane emp24 domain-containing protein 5	Tmed5	-1.90894	-2.91942	-1.98371	-2.17246	-1.93288	-3.13146	-2.16446	-3.20641	-2.32124	-1.95418	-2.5994	-2.82102	-2.66917	-3.10397		0.620034
Q9CXI5	Mesencephalic astrocyte-derived neurotrophic factor	Manf	2.98089	2.08373	2.0448	1.99224	1.81533	1.41175	1.50116	1.37919	1.66767	1.96786	1.70913	1.77303	1.61035	1.68515		0.871592
Q9CXS4	Centromere protein V	Cenpv	0.0178146	-0.243164	-0.233868	0.256535	0.44668	-1.25458	0.436819	-0.521498	-0.579767	0.179783	-0.238016	-0.129024	0.0838833	-0.253775		0.544524
Q9CXT8	Mitochondrial-processing peptidase subunit beta	Pmpcb	-2.56523	-4.20633	-4.38603	-2.08294	-2.89682	-3.40512	-2.95913	-4.14178	-3.91238	-2.83654	-2.99088	-3.4789	-2.26662	-3.91545		0.819655
Q9CXW2	28S ribosomal protein S22, mitochondrial	Mrps22	-2.04086	-2.41171	-1.69136	-2.06356	-1.93212	-2.03111	-1.68679	-2.19315	-1.8451	-1.99797	-1.42456	-4.07289	-1.76823	-1.87985		0.463376
Q9CXW3	Calcyclin-binding protein	Cacybp	-0.0347424	0.00808716	0.0329189	0.517212	0.603699	-0.266466	0.818092	-0.441629	-0.392687	0.559048	0.259289	-0.670225	0.687262	0.104942		0.777266
Q9CXW4	60S ribosomal protein L11	Rpl11	2.42797	2.88979	2.81692	3.09597	3.05652	2.32106	2.86169	2.08387	2.60976	2.78346	2.75411	2.75028	2.9309	2.68949		0.214644
Q9CXY6	Interleukin enhancer-binding factor 2	Ilf2	-1.14201	-1.13798	-0.551256	-0.72056	-0.0461216	-1.94034	-0.346674	-3.32024	-0.839758	-0.501034	-0.875103	-1.53498	-0.845268	-0.742252		0.332358
Q9CXZ1	NADH dehydrogenase [ubiquinone] iron-sulfur protein 4, mitochondrial	Ndufs4	0.498539	-0.438469	-0.312056	-0.36492	-0.484121	-3.07142	-0.614939	-1.96108	-0.906281	-0.290648	-0.641987	-0.905893	-0.798763	-0.520611		0.816392
Q9CY27	Very-long-chain enoyl-CoA reductase	Tecr	-0.460943	-0.0973377	-0.975555	-0.0841255	-0.572313	-0.239719	-1.30161	-3.36265	-0.225	0.290695	-0.334972	-1.07091	-0.891787	-1.05689		0.482537
Q9CY50	Translocon-associated protein subunit alpha	Ssr1	2.12156	1.36151	1.60666	1.21362	1.09993	1.03381	1.23744	0.997608	1.18805	1.43048	0.680048	0.977783	0.943813	0.835152		0.550115
Q9CY57	Chromatin target of PRMT1 protein	Chtop	-1.75767	-2.94753	-3.9458	-2.64514	-2.19267	-4.30713	-2.62163	-4.72515	-1.96153	-2.39803	-4.04801	-2.66205	-3.19039	-4.12024		0.925838
Q9CY58	Plasminogen activator inhibitor 1 RNA-binding protein	Serbp1	1.99666	1.92006	2.54108	2.58453	2.69793	1.53743	2.45047	1.40165	2.04939	1.96531	2.09691	1.86941	2.20832	2.11446		0.444097
Q9CY64	Biliverdin reductase A	Blvra	0.302786	0.414505	0.100668	0.454599	0.266048	0.0412903	0.510605	-0.398043	0.202847	-0.0830059	0.489573	0.463909	0.214188	0.32749		0.299825
Q9CY66	H/ACA ribonucleoprotein complex subunit 1	Gar1	-3.16108	-3.48748	-2.30565	-3.08488	-2.16046	-4.11239	-2.73003	-3.37298	-4.07687	-3.38619	-2.66938	-2.79221	-3.66635	-3.90553		0.195781
Q9CYA0	Cysteine-rich with EGF-like domain protein 2	Creld2	-0.636827	-1.81819	-2.36347	-2.02171	-1.52179	-1.91969	-1.42509	-4.27225	-1.96295	-1.21514	-1.79454	-1.46658	-1.51247	-1.38174		0.957727
Q9CYG7	Mitochondrial import receptor subunit TOM34	Tomm34	-1.77784	-1.81503	-2.49046	-1.26133	-1.97007	-2.61887	-1.66012	-2.82171	-2.42798	-1.79336	-2.75336	-2.3107	-2.10162	-2.10356		0.988984
Q9CYI4	Putative RNA-binding protein Luc7-like 1	Luc7l	-3.87526	-3.85545	-3.05585	-3.52535	-3.30779	-3.79219	-3.11605	-3.42375	-4.01996	-4.23002	-4.21692	-4.11492	-3.03298	-2.89186		0.708433
Q9CYL5	Golgi-associated plant pathogenesis-related protein 1	Glipr2	-4.31173	-3.8208	-3.32404	-3.78728	-3.79349	-4.97056	-2.94809	-5.15987	-3.21765	-4.35315	-3.08782	-3.43031	-3.76715	-1.87258		0.0867003
Q9CYN2	Signal peptidase complex subunit 2	Spcs2	-1.21588	-1.17368	-1.7427	-1.22344	-1.18362	-3.34515	-1.3735	-4.05976	-3.13265	0.276457	-3.82975	-0.505045	-1.56524	-4.37164		0.725352
Q9CYR0	Single-stranded DNA-binding protein, mitochondrial	Ssbp1	-1.23248	-1.84782	-1.54754	-1.41187	-2.10485	-2.02091	-0.702539	-3.2979	-1.60613	-1.21494	-1.10468	-1.12189	-0.963892	-1.28899		0.56269
Q9CYR6	Phosphoacetylglucosamine mutase	Pgm3	-0.022625	0.119186	-0.263748	0.498917	0.106394	0.416939	-0.08181	0.495302	-0.062706	-0.0199242	0.478754	-0.201555	0.403465	0.00383186		0.216319
Q9CYW4	Haloacid dehalogenase-like hydrolase domain-containing protein 3	Hdhd3	-0.141979	-0.85914	-1.84154	-0.999691	-1.99782	-1.31646	-2.39288	-1.15314	-2.26079	-1.40094	-2.07931	-1.75257	-1.85014	-1.68042		0.151617
Q9CYZ2	Tumor protein D54	Tpd52l2	0.221586	0.0412826	-0.130564	0.354395	-0.192516	0.132063	0.720844	0.00186729	0.832924	0.788572	0.657	0.632002	0.586618	0.913622		0.359912
Q9CZ04	COP9 signalosome complex subunit 7a	Cops7a	-0.992485	-1.28204	-0.943859	-1.12138	-0.739077	-2.80615	-1.16299	-0.954542	-0.2243	-0.780119	-1.32428	-0.79423	-1.17751	-0.708223		0.253749
Q9CZ13	Cytochrome b-c1 complex subunit 1, mitochondrial	Uqcrc1	4.8069	4.89814	4.00359	4.63221	4.38295	3.43197	4.10003	3.93491	3.5646	4.7305	3.54809	3.61533	4.12723	3.32707		0.927828
Q9CZ30	Obg-like ATPase 1	Ola1	1.01179	1.04221	0.836634	1.03909	1.10762	1.00121	0.962774	0.883318	1.07707	1.11503	0.76782	0.883072	1.01335	0.915659		0.916465
Q9CZ42	ATP-dependent (S)-NAD(P)H-hydrate dehydratase	Carkd	-0.835329	-0.364981	-0.52315	0.260723	-0.0450974	-0.837513	0.393587	-0.568802	-0.631916	-0.466465	-0.531342	-0.623327	0.196653	-0.57181		0.75965
[truncated: 486 more rows]

## Sheet: Supplementary Table 2c
Numberof possible clusters	Proportion of Ambigous clustering (PAC)
2	0.318681
3	0.0989011
4	0
5	0.0879121
6	0.120879
7	0.142857

## Sheet: Supplementary Table 2d
NAME	SIZE	ES	NES	NOM p-val	FDR q-val	FWER p-val	RANK AT MAX	LEADING EDGE
GOBP_NUCLEOSIDE_DIPHOSPHATE_METABOLIC_PROCESS	42	0.7	2.62	0	0	0	420	tags=64%, list=17%, signal=76%
GOBP_CARBOHYDRATE_CATABOLIC_PROCESS	58	0.65	2.6	0	0	0	335	tags=47%, list=14%, signal=53%
GOBP_MONOSACCHARIDE_CATABOLIC_PROCESS	29	0.77	2.58	0	0	0	283	tags=66%, list=12%, signal=73%
GOBP_NUCLEOTIDE_PHOSPHORYLATION	34	0.72	2.52	0	0	0	420	tags=65%, list=17%, signal=77%
GOBP_GLUCOSE_CATABOLIC_PROCESS	17	0.84	2.49	0	0	0	279	tags=82%, list=11%, signal=92%
GOBP_GLYCOLYTIC_PROCESS_THROUGH_FRUCTOSE_6_PHOSPHATE	17	0.86	2.48	0	0	0	279	tags=88%, list=11%, signal=99%
GOBP_PYRUVATE_METABOLIC_PROCESS	47	0.66	2.47	0	0	0	420	tags=55%, list=17%, signal=65%
GOBP_MONOSACCHARIDE_METABOLIC_PROCESS	85	0.58	2.43	0	0	0	343	tags=38%, list=14%, signal=42%
GOBP_ORGANOPHOSPHATE_METABOLIC_PROCESS	217	0.5	2.43	0	0	0	492	tags=39%, list=20%, signal=45%
GOBP_NADH_METABOLIC_PROCESS	24	0.72	2.34	0	0	0	279	tags=58%, list=11%, signal=65%
GOBP_NUCLEOBASE_CONTAINING_SMALL_MOLECULE_METABOLIC_PROCESS	166	0.5	2.33	0	0	0	443	tags=39%, list=18%, signal=44%
GOBP_GLUCOSE_METABOLIC_PROCESS	58	0.59	2.31	0	0	0	466	tags=45%, list=19%, signal=54%
GOBP_MONOSACCHARIDE_BIOSYNTHETIC_PROCESS	38	0.63	2.3	0	0	0	195	tags=37%, list=8%, signal=39%
GOBP_NAD_METABOLIC_PROCESS	24	0.72	2.29	0	0	0	279	tags=63%, list=11%, signal=70%
GOBP_PURINE_CONTAINING_COMPOUND_METABOLIC_PROCESS	126	0.5	2.28	0	0	0	421	tags=35%, list=17%, signal=40%
GOBP_CARBOHYDRATE_DERIVATIVE_METABOLIC_PROCESS	247	0.45	2.22	0	0	0.002	487	tags=35%, list=20%, signal=40%
GOBP_SMALL_MOLECULE_CATABOLIC_PROCESS	136	0.48	2.16	0	0.001	0.008	420	tags=35%, list=17%, signal=39%
GOBP_CARBOHYDRATE_METABOLIC_PROCESS	149	0.47	2.15	0	0.001	0.01	343	tags=28%, list=14%, signal=31%
GOBP_DIGESTION	21	0.7	2.15	0	0.001	0.01	396	tags=57%, list=16%, signal=68%
GOBP_DIGESTIVE_SYSTEM_PROCESS	19	0.7	2.06	0	0.004	0.051	396	tags=58%, list=16%, signal=69%
GOBP_CARBOHYDRATE_BIOSYNTHETIC_PROCESS	59	0.52	2.05	0	0.005	0.068	195	tags=24%, list=8%, signal=25%
GOBP_NEGATIVE_REGULATION_OF_PEPTIDASE_ACTIVITY	42	0.55	2.02	0	0.007	0.099	631	tags=57%, list=26%, signal=76%
GOBP_ORGANOPHOSPHATE_BIOSYNTHETIC_PROCESS	123	0.45	2.01	0	0.007	0.108	492	tags=35%, list=20%, signal=42%
GOBP_NUCLEOSIDE_TRIPHOSPHATE_BIOSYNTHETIC_PROCESS	20	0.64	1.99	0	0.009	0.132	188	tags=40%, list=8%, signal=43%
GOBP_NEGATIVE_REGULATION_OF_CYSTEINE_TYPE_ENDOPEPTIDASE_ACTIVITY	18	0.65	1.94	0	0.019	0.273	155	tags=28%, list=6%, signal=29%
GOBP_ATP_METABOLIC_PROCESS	118	0.44	1.93	0	0.019	0.291	341	tags=21%, list=14%, signal=23%
GOBP_NUCLEOSIDE_PHOSPHATE_BIOSYNTHETIC_PROCESS	69	0.47	1.93	0	0.02	0.314	479	tags=33%, list=20%, signal=40%
GOBP_ORGANOPHOSPHATE_CATABOLIC_PROCESS	39	0.53	1.92	0	0.02	0.327	464	tags=54%, list=19%, signal=65%
GOBP_NUCLEOSIDE_PHOSPHATE_CATABOLIC_PROCESS	22	0.6	1.9	0	0.026	0.397	420	tags=59%, list=17%, signal=71%
GOBP_CARBOHYDRATE_TRANSPORT	20	0.62	1.9	0.003	0.025	0.399	433	tags=50%, list=18%, signal=60%
GOBP_MONOCARBOXYLIC_ACID_METABOLIC_PROCESS	158	0.4	1.86	0	0.036	0.537	453	tags=30%, list=19%, signal=34%
GOBP_ZYMOGEN_ACTIVATION	17	0.63	1.84	0.01	0.044	0.617	334	tags=47%, list=14%, signal=54%
GOBP_NUCLEOSIDE_TRIPHOSPHATE_METABOLIC_PROCESS	27	0.55	1.83	0.003	0.044	0.625	188	tags=33%, list=8%, signal=36%
GOBP_NUCLEOTIDE_SUGAR_METABOLIC_PROCESS	18	0.62	1.83	0.005	0.044	0.635	680	tags=67%, list=28%, signal=92%
GOBP_SMALL_MOLECULE_METABOLIC_PROCESS	474	0.35	1.82	0	0.046	0.663	641	tags=35%, list=26%, signal=38%
GOBP_RIBONUCLEOSIDE_TRIPHOSPHATE_BIOSYNTHETIC_PROCESS	17	0.62	1.82	0.005	0.048	0.692	161	tags=35%, list=7%, signal=38%
GOBP_MYELOID_LEUKOCYTE_MEDIATED_IMMUNITY	216	0.37	1.81	0	0.049	0.707	817	tags=51%, list=33%, signal=70%
GOBP_POSITIVE_REGULATION_OF_PLASMA_MEMBRANE_BOUNDED_CELL_PROJECTION_ASSEMBLY	22	0.58	1.81	0	0.048	0.711	400	tags=41%, list=16%, signal=48%
GOBP_NUCLEOSIDE_MONOPHOSPHATE_METABOLIC_PROCESS	24	0.57	1.8	0.005	0.049	0.724	315	tags=42%, list=13%, signal=47%
GOBP_ORGANIC_HYDROXY_COMPOUND_CATABOLIC_PROCESS	16	0.63	1.79	0.002	0.053	0.766	551	tags=44%, list=23%, signal=56%
GOBP_RIBONUCLEOSIDE_MONOPHOSPHATE_METABOLIC_PROCESS	24	0.57	1.79	0.005	0.053	0.771	315	tags=42%, list=13%, signal=47%
GOBP_DEFENSE_RESPONSE_TO_BACTERIUM	35	0.51	1.78	0.003	0.055	0.801	650	tags=63%, list=27%, signal=84%
GOBP_NEGATIVE_REGULATION_OF_HYDROLASE_ACTIVITY	73	0.44	1.78	0	0.056	0.813	266	tags=32%, list=11%, signal=34%
GOBP_KERATINIZATION	30	0.53	1.77	0	0.057	0.828	572	tags=50%, list=23%, signal=64%
GOBP_REGULATION_OF_ACTIN_NUCLEATION	16	0.62	1.77	0.002	0.058	0.839	468	tags=50%, list=19%, signal=61%
GOBP_REGULATION_OF_PH	19	0.58	1.76	0.009	0.06	0.856	386	tags=47%, list=16%, signal=56%
GOBP_EXECUTION_PHASE_OF_APOPTOSIS	17	0.6	1.76	0.008	0.059	0.856	89	tags=29%, list=4%, signal=30%
GOBP_LEUKOCYTE_MEDIATED_IMMUNITY	232	0.36	1.76	0	0.062	0.874	817	tags=50%, list=33%, signal=69%
GOBP_POSITIVE_REGULATION_OF_TRANSPORTER_ACTIVITY	15	0.63	1.75	0.002	0.062	0.88	397	tags=53%, list=16%, signal=63%
GOBP_MYELOID_LEUKOCYTE_ACTIVATION	226	0.36	1.75	0	0.061	0.881	817	tags=51%, list=33%, signal=70%
GOBP_GLYCEROPHOSPHOLIPID_METABOLIC_PROCESS	49	0.46	1.74	0.003	0.065	0.897	485	tags=41%, list=20%, signal=50%
GOBP_CELL_REDOX_HOMEOSTASIS	18	0.59	1.74	0.008	0.065	0.9	248	tags=28%, list=10%, signal=31%
GOBP_PHOSPHOLIPID_METABOLIC_PROCESS	66	0.43	1.74	0	0.065	0.9	681	tags=48%, list=28%, signal=65%
GOBP_RIBOSE_PHOSPHATE_BIOSYNTHETIC_PROCESS	61	0.45	1.74	0.003	0.066	0.91	188	tags=20%, list=8%, signal=21%
GOBP_PROTON_TRANSMEMBRANE_TRANSPORT	36	0.48	1.73	0.012	0.067	0.917	563	tags=36%, list=23%, signal=46%
GOBP_PURINE_CONTAINING_COMPOUND_CATABOLIC_PROCESS	15	0.62	1.73	0.009	0.066	0.918	382	tags=53%, list=16%, signal=63%
GOBP_CARBOHYDRATE_DERIVATIVE_BIOSYNTHETIC_PROCESS	140	0.38	1.73	0	0.066	0.922	421	tags=26%, list=17%, signal=30%
GOBP_EPIDERMIS_DEVELOPMENT	64	0.43	1.72	0	0.068	0.932	432	tags=36%, list=18%, signal=42%
GOBP_REGULATION_OF_CYSTEINE_TYPE_ENDOPEPTIDASE_ACTIVITY	56	0.45	1.72	0.003	0.069	0.935	650	tags=46%, list=27%, signal=62%
GOBP_POSITIVE_REGULATION_OF_TRANSMEMBRANE_TRANSPORT	31	0.5	1.72	0	0.069	0.941	468	tags=52%, list=19%, signal=63%
GOBP_EPIDERMAL_CELL_DIFFERENTIATION	55	0.45	1.72	0	0.068	0.941	432	tags=38%, list=18%, signal=45%
GOBP_NUCLEOBASE_CONTAINING_SMALL_MOLECULE_BIOSYNTHETIC_PROCESS	29	0.51	1.72	0.005	0.069	0.951	420	tags=48%, list=17%, signal=58%
GOBP_GLUTATHIONE_METABOLIC_PROCESS	31	0.51	1.71	0.005	0.07	0.957	441	tags=32%, list=18%, signal=39%
GOBP_SMALL_MOLECULE_BIOSYNTHETIC_PROCESS	178	0.36	1.71	0	0.071	0.96	195	tags=17%, list=8%, signal=18%
GOBP_KERATINOCYTE_DIFFERENTIATION	45	0.46	1.71	0.003	0.071	0.962	432	tags=40%, list=18%, signal=48%
GOBP_IMMUNE_EFFECTOR_PROCESS	298	0.34	1.7	0	0.077	0.975	650	tags=38%, list=27%, signal=46%
GOBP_RESPONSE_TO_ORGANOPHOSPHORUS	19	0.56	1.69	0.005	0.079	0.976	61	tags=26%, list=2%, signal=27%
GOBP_CELLULAR_MONOVALENT_INORGANIC_CATION_HOMEOSTASIS	23	0.53	1.69	0.006	0.078	0.977	419	tags=52%, list=17%, signal=62%
GOBP_INTERLEUKIN_1_PRODUCTION	16	0.58	1.68	0.01	0.083	0.983	423	tags=56%, list=17%, signal=68%
GOBP_REGULATION_OF_SMALL_GTPASE_MEDIATED_SIGNAL_TRANSDUCTION	45	0.45	1.68	0.006	0.083	0.985	383	tags=36%, list=16%, signal=41%
GOBP_GLYCOSYL_COMPOUND_METABOLIC_PROCESS	35	0.48	1.68	0.011	0.084	0.987	362	tags=40%, list=15%, signal=46%
GOBP_EXOCYTOSIS	288	0.34	1.67	0	0.086	0.99	817	tags=50%, list=33%, signal=66%
GOBP_CELL_ACTIVATION_INVOLVED_IN_IMMUNE_RESPONSE	230	0.34	1.67	0	0.088	0.992	817	tags=50%, list=33%, signal=68%
GOBP_MONOVALENT_INORGANIC_CATION_HOMEOSTASIS	26	0.51	1.67	0.01	0.088	0.993	419	tags=50%, list=17%, signal=60%
GOBP_LIPID_METABOLIC_PROCESS	256	0.34	1.66	0	0.091	0.994	647	tags=38%, list=26%, signal=46%
GOBP_RIBONUCLEOSIDE_TRIPHOSPHATE_METABOLIC_PROCESS	22	0.53	1.66	0.005	0.091	0.994	188	tags=32%, list=8%, signal=34%
GOBP_PURINE_CONTAINING_COMPOUND_BIOSYNTHETIC_PROCESS	62	0.41	1.66	0	0.09	0.994	188	tags=18%, list=8%, signal=19%
GOBP_CELLULAR_ALDEHYDE_METABOLIC_PROCESS	22	0.51	1.64	0.01	0.105	0.998	584	tags=36%, list=24%, signal=47%
GOBP_RESPONSE_TO_PURINE_CONTAINING_COMPOUND	23	0.51	1.64	0.018	0.104	0.998	61	tags=22%, list=2%, signal=22%
GOBP_REGULATION_OF_LAMELLIPODIUM_ORGANIZATION	20	0.53	1.63	0.022	0.11	0.998	803	tags=60%, list=33%, signal=89%
GOBP_ORGANELLE_FUSION	42	0.44	1.63	0.003	0.108	0.998	578	tags=36%, list=24%, signal=46%
GOBP_REGULATION_OF_RHO_PROTEIN_SIGNAL_TRANSDUCTION	16	0.57	1.63	0.016	0.108	0.998	232	tags=44%, list=9%, signal=48%
GOBP_PHOSPHOLIPID_BIOSYNTHETIC_PROCESS	43	0.44	1.63	0.008	0.107	0.998	681	tags=53%, list=28%, signal=73%
GOBP_REGULATION_OF_SODIUM_ION_TRANSPORT	16	0.57	1.62	0.018	0.108	0.999	468	tags=63%, list=19%, signal=77%
GOBP_TRANSITION_METAL_ION_TRANSPORT	25	0.51	1.62	0.016	0.109	0.999	529	tags=44%, list=22%, signal=56%
GOBP_POSITIVE_REGULATION_OF_LAMELLIPODIUM_ORGANIZATION	16	0.56	1.61	0.025	0.115	0.999	513	tags=44%, list=21%, signal=55%
GOBP_CORNIFICATION	28	0.49	1.61	0.01	0.115	0.999	572	tags=46%, list=23%, signal=60%
GOBP_PROTEIN_PROCESSING	45	0.44	1.6	0.016	0.119	0.999	246	tags=24%, list=10%, signal=27%
GOBP_REGULATION_OF_PROTEIN_LOCALIZATION_TO_MEMBRANE	57	0.41	1.6	0.006	0.122	0.999	511	tags=40%, list=21%, signal=50%
GOBP_REGULATION_OF_SODIUM_ION_TRANSMEMBRANE_TRANSPORT	15	0.56	1.59	0.032	0.126	0.999	468	tags=60%, list=19%, signal=74%
GOBP_ORGANIC_ACID_METABOLIC_PROCESS	295	0.32	1.59	0	0.126	0.999	668	tags=35%, list=27%, signal=42%
GOBP_REGULATION_OF_PEPTIDASE_ACTIVITY	98	0.37	1.59	0	0.125	0.999	631	tags=44%, list=26%, signal=57%
GOBP_CELLULAR_LIPID_METABOLIC_PROCESS	201	0.33	1.59	0	0.128	1	684	tags=39%, list=28%, signal=50%
GOBP_NUCLEOSIDE_METABOLIC_PROCESS	27	0.48	1.58	0.021	0.137	1	362	tags=44%, list=15%, signal=52%
GOBP_RESPONSE_TO_CADMIUM_ION	17	0.55	1.57	0.022	0.147	1	367	tags=41%, list=15%, signal=48%
GOBP_NEGATIVE_REGULATION_OF_VIRAL_PROCESS	18	0.53	1.56	0.03	0.147	1	439	tags=44%, list=18%, signal=54%
GOBP_PURINE_NUCLEOSIDE_MONOPHOSPHATE_METABOLIC_PROCESS	19	0.51	1.56	0.031	0.148	1	315	tags=37%, list=13%, signal=42%
GOBP_GENERATION_OF_PRECURSOR_METABOLITES_AND_ENERGY	187	0.33	1.56	0	0.149	1	575	tags=26%, list=23%, signal=31%
GOBP_CELL_CELL_ADHESION_VIA_PLASMA_MEMBRANE_ADHESION_MOLECULES	26	0.49	1.56	0.015	0.152	1	454	tags=58%, list=19%, signal=70%
GOBP_NEGATIVE_REGULATION_OF_RESPONSE_TO_BIOTIC_STIMULUS	16	0.54	1.56	0.015	0.15	1	115	tags=31%, list=5%, signal=33%
GOBP_OLIGOSACCHARIDE_METABOLIC_PROCESS	15	0.54	1.54	0.033	0.163	1	560	tags=47%, list=23%, signal=60%
GOBP_BARBED_END_ACTIN_FILAMENT_CAPPING	16	0.53	1.54	0.039	0.168	1	200	tags=38%, list=8%, signal=41%
GOBP_ARP2_3_COMPLEX_MEDIATED_ACTIN_NUCLEATION	20	0.49	1.54	0.045	0.17	1	811	tags=60%, list=33%, signal=89%
GOBP_POSITIVE_REGULATION_OF_CATION_TRANSMEMBRANE_TRANSPORT	18	0.52	1.53	0.048	0.171	1	468	tags=56%, list=19%, signal=68%
GOBP_RESPONSE_TO_OXYGEN_LEVELS	99	0.35	1.53	0.004	0.175	1	410	tags=25%, list=17%, signal=29%
GOBP_POLYOL_METABOLIC_PROCESS	31	0.44	1.53	0.034	0.173	1	304	tags=29%, list=12%, signal=33%
GOBP_IRON_ION_TRANSPORT	21	0.5	1.53	0.034	0.173	1	529	tags=43%, list=22%, signal=54%
GOBP_SECRETION	372	0.3	1.52	0	0.174	1	585	tags=33%, list=24%, signal=37%
GOBP_GRANULOCYTE_CHEMOTAXIS	27	0.46	1.52	0.041	0.178	1	650	tags=44%, list=27%, signal=60%
GOBP_ORGANIC_HYDROXY_COMPOUND_METABOLIC_PROCESS	109	0.35	1.51	0	0.184	1	641	tags=36%, list=26%, signal=46%
GOBP_RESPONSE_TO_REACTIVE_OXYGEN_SPECIES	55	0.39	1.51	0.012	0.185	1	248	tags=24%, list=10%, signal=26%
GOBP_CELLULAR_CARBOHYDRATE_METABOLIC_PROCESS	53	0.39	1.51	0.018	0.193	1	339	tags=26%, list=14%, signal=30%
GOBP_TRANSFERRIN_TRANSPORT	15	0.53	1.5	0.052	0.198	1	529	tags=40%, list=22%, signal=51%
GOBP_GLYCEROLIPID_METABOLIC_PROCESS	60	0.38	1.5	0.013	0.2	1	681	tags=50%, list=28%, signal=68%
GOBP_HYDROGEN_PEROXIDE_METABOLIC_PROCESS	19	0.49	1.5	0.051	0.198	1	203	tags=21%, list=8%, signal=23%
GOBP_LIPOSACCHARIDE_METABOLIC_PROCESS	23	0.47	1.49	0.048	0.207	1	560	tags=48%, list=23%, signal=61%
GOBP_CELLULAR_RESPONSE_TO_TOXIC_SUBSTANCE	42	0.4	1.49	0.02	0.205	1	353	tags=26%, list=14%, signal=30%
GOBP_NEGATIVE_REGULATION_OF_CATALYTIC_ACTIVITY	143	0.33	1.49	0.004	0.208	1	426	tags=30%, list=17%, signal=34%
GOBP_SENSORY_PERCEPTION_OF_MECHANICAL_STIMULUS	23	0.47	1.49	0.059	0.206	1	426	tags=39%, list=17%, signal=47%
GOBP_POSITIVE_REGULATION_OF_PROTEIN_LOCALIZATION_TO_MEMBRANE	37	0.41	1.48	0.032	0.207	1	371	tags=32%, list=15%, signal=38%
GOBP_RESPONSE_TO_CAMP	16	0.53	1.48	0.051	0.206	1	61	tags=25%, list=2%, signal=25%
GOBP_REGULATION_OF_PROTEIN_LOCALIZATION_TO_PLASMA_MEMBRANE	33	0.44	1.48	0.025	0.207	1	576	tags=48%, list=24%, signal=63%
GOBP_RIBONUCLEOSIDE_METABOLIC_PROCESS	19	0.49	1.48	0.044	0.207	1	362	tags=47%, list=15%, signal=55%
GOBP_POSITIVE_REGULATION_OF_LIPID_METABOLIC_PROCESS	20	0.49	1.47	0.052	0.218	1	423	tags=35%, list=17%, signal=42%
GOBP_RESPONSE_TO_CATECHOLAMINE	16	0.5	1.47	0.048	0.222	1	347	tags=38%, list=14%, signal=43%
GOBP_GLYCEROLIPID_BIOSYNTHETIC_PROCESS	35	0.41	1.46	0.038	0.225	1	681	tags=54%, list=28%, signal=74%
GOBP_REGULATION_OF_TRANSMEMBRANE_TRANSPORT	74	0.35	1.46	0.026	0.226	1	468	tags=34%, list=19%, signal=41%
GOBP_PHOSPHATIDYLCHOLINE_METABOLIC_PROCESS	17	0.5	1.46	0.064	0.224	1	346	tags=41%, list=14%, signal=48%
GOBP_NEGATIVE_REGULATION_OF_IMMUNE_EFFECTOR_PROCESS	16	0.52	1.46	0.059	0.223	1	423	tags=50%, list=17%, signal=60%
GOBP_REGULATION_OF_RAS_PROTEIN_SIGNAL_TRANSDUCTION	30	0.43	1.46	0.036	0.226	1	507	tags=43%, list=21%, signal=54%
GOBP_GRANULOCYTE_MIGRATION	29	0.44	1.46	0.024	0.228	1	650	tags=45%, list=27%, signal=60%
GOBP_POSITIVE_REGULATION_OF_ESTABLISHMENT_OF_PROTEIN_LOCALIZATION_TO_MITOCHONDRION	20	0.48	1.46	0.063	0.226	1	436	tags=35%, list=18%, signal=42%
GOBP_GLAND_DEVELOPMENT	65	0.37	1.46	0.041	0.225	1	423	tags=34%, list=17%, signal=40%
GOBP_POSITIVE_REGULATION_OF_ACTIN_FILAMENT_POLYMERIZATION	36	0.42	1.46	0.053	0.224	1	558	tags=47%, list=23%, signal=60%
GOBP_NEUTROPHIL_CHEMOTAXIS	22	0.46	1.45	0.069	0.232	1	650	tags=41%, list=27%, signal=55%
GOBP_CELLULAR_CARBOHYDRATE_BIOSYNTHETIC_PROCESS	19	0.48	1.45	0.081	0.231	1	136	tags=21%, list=6%, signal=22%
GOBP_PROTEIN_MATURATION	60	0.36	1.45	0.029	0.232	1	246	tags=18%, list=10%, signal=20%
GOBP_ANTIGEN_PROCESSING_AND_PRESENTATION_OF_PEPTIDE_OR_POLYSACCHARIDE_ANTIGEN_VIA_MHC_CLASS_II	40	0.4	1.44	0.036	0.233	1	818	tags=48%, list=33%, signal=70%
GOBP_LIPID_CATABOLIC_PROCESS	81	0.34	1.44	0.014	0.235	1	640	tags=35%, list=26%, signal=45%
GOBP_GLYCOSPHINGOLIPID_METABOLIC_PROCESS	18	0.48	1.44	0.07	0.234	1	647	tags=50%, list=26%, signal=67%
GOBP_REGULATION_OF_PHAGOCYTOSIS	21	0.46	1.44	0.058	0.235	1	650	tags=52%, list=27%, signal=71%
GOBP_ACTIN_NUCLEATION	26	0.44	1.44	0.047	0.234	1	558	tags=46%, list=23%, signal=59%
GOBP_VIRION_ASSEMBLY	20	0.47	1.44	0.062	0.234	1	877	tags=70%, list=36%, signal=108%
GOBP_ACTIVATION_OF_MAPK_ACTIVITY	23	0.46	1.44	0.047	0.233	1	795	tags=57%, list=32%, signal=83%
GOBP_HOMOPHILIC_CELL_ADHESION_VIA_PLASMA_MEMBRANE_ADHESION_MOLECULES	15	0.5	1.44	0.071	0.232	1	427	tags=60%, list=17%, signal=72%
GOBP_CELLULAR_RESPONSE_TO_ALCOHOL	17	0.5	1.44	0.076	0.232	1	602	tags=47%, list=25%, signal=62%
GOBP_NEGATIVE_REGULATION_OF_PROTEOLYSIS	61	0.36	1.44	0.038	0.231	1	631	tags=43%, list=26%, signal=56%
GOBP_EXTRINSIC_APOPTOTIC_SIGNALING_PATHWAY	42	0.38	1.44	0.025	0.231	1	371	tags=33%, list=15%, signal=39%
GOBP_CYTOPLASMIC_MICROTUBULE_ORGANIZATION	15	0.52	1.44	0.074	0.23	1	431	tags=40%, list=18%, signal=48%
GOBP_CELLULAR_KETONE_METABOLIC_PROCESS	71	0.35	1.43	0.016	0.231	1	872	tags=54%, list=36%, signal=81%
GOBP_POSITIVE_REGULATION_OF_GROWTH	41	0.39	1.43	0.022	0.234	1	644	tags=51%, list=26%, signal=68%
GOBP_REGULATION_OF_PROTEIN_LOCALIZATION_TO_CELL_PERIPHERY	40	0.39	1.43	0.042	0.236	1	576	tags=45%, list=24%, signal=58%
GOBP_POSITIVE_REGULATION_OF_CELL_PROJECTION_ORGANIZATION	69	0.35	1.43	0.015	0.239	1	400	tags=32%, list=16%, signal=37%
GOBP_SKIN_DEVELOPMENT	59	0.36	1.42	0.022	0.238	1	432	tags=34%, list=18%, signal=40%
GOBP_ESTABLISHMENT_OF_ORGANELLE_LOCALIZATION	110	0.32	1.42	0.003	0.238	1	525	tags=35%, list=21%, signal=43%
GOBP_MEMBRANE_FUSION	45	0.39	1.42	0.031	0.243	1	792	tags=47%, list=32%, signal=68%
GOBP_REGULATION_OF_STRESS_ACTIVATED_PROTEIN_KINASE_SIGNALING_CASCADE	24	0.44	1.42	0.065	0.243	1	425	tags=33%, list=17%, signal=40%
GOBP_PRIMARY_ALCOHOL_METABOLIC_PROCESS	19	0.47	1.42	0.074	0.242	1	5	tags=11%, list=0%, signal=10%
GOBP_ANTIGEN_PROCESSING_AND_PRESENTATION_OF_PEPTIDE_ANTIGEN	93	0.33	1.42	0.011	0.243	1	871	tags=48%, list=36%, signal=72%
GOBP_ORGANOPHOSPHATE_ESTER_TRANSPORT	21	0.46	1.42	0.077	0.242	1	559	tags=52%, list=23%, signal=67%
GOBP_MEMBRANE_LIPID_METABOLIC_PROCESS	38	0.4	1.41	0.049	0.245	1	684	tags=45%, list=28%, signal=61%
GOBP_RESPONSE_TO_CARBOHYDRATE	43	0.38	1.41	0.052	0.248	1	362	tags=30%, list=15%, signal=35%
GOBP_ALCOHOL_METABOLIC_PROCESS	86	0.34	1.41	0.016	0.249	1	641	tags=35%, list=26%, signal=46%
GOBP_DETOXIFICATION	43	0.38	1.41	0.064	0.252	1	353	tags=26%, list=14%, signal=29%
GOBP_VACUOLE_ORGANIZATION	36	0.39	1.4	0.053	0.259	1	468	tags=28%, list=19%, signal=34%
GOBP_NEUTROPHIL_MIGRATION	24	0.44	1.4	0.066	0.26	1	650	tags=42%, list=27%, signal=56%
GOBP_REGULATION_OF_DEFENSE_RESPONSE	134	0.31	1.4	0.004	0.263	1	676	tags=38%, list=28%, signal=50%
GOBP_PROTEASOMAL_UBIQUITIN_INDEPENDENT_PROTEIN_CATABOLIC_PROCESS	16	0.49	1.39	0.108	0.27	1	871	tags=63%, list=36%, signal=96%
GOBP_INOSITOL_LIPID_MEDIATED_SIGNALING	23	0.44	1.39	0.074	0.277	1	228	tags=30%, list=9%, signal=33%
GOBP_CELLULAR_RESPONSE_TO_REACTIVE_OXYGEN_SPECIES	41	0.39	1.38	0.07	0.277	1	248	tags=24%, list=10%, signal=27%
GOBP_LIPID_BIOSYNTHETIC_PROCESS	122	0.31	1.38	0.018	0.275	1	689	tags=39%, list=28%, signal=52%
GOBP_REGULATION_OF_TRANSPORTER_ACTIVITY	42	0.37	1.38	0.06	0.275	1	572	tags=40%, list=23%, signal=52%
GOBP_VESICLE_MEDIATED_TRANSPORT_BETWEEN_ENDOSOMAL_COMPARTMENTS	19	0.45	1.38	0.099	0.274	1	249	tags=37%, list=10%, signal=41%
GOBP_REGULATION_OF_MEMBRANE_PERMEABILITY	26	0.43	1.38	0.089	0.273	1	610	tags=50%, list=25%, signal=66%
GOBP_SPHINGOLIPID_METABOLIC_PROCESS	33	0.4	1.38	0.06	0.274	1	684	tags=42%, list=28%, signal=58%
GOBP_CELLULAR_MODIFIED_AMINO_ACID_METABOLIC_PROCESS	58	0.35	1.38	0.042	0.275	1	453	tags=26%, list=19%, signal=31%
GOBP_REGULATION_OF_ACTIN_FILAMENT_BASED_PROCESS	111	0.31	1.38	0.023	0.277	1	559	tags=41%, list=23%, signal=51%
GOBP_ACTIN_CYTOSKELETON_REORGANIZATION	27	0.41	1.38	0.091	0.276	1	692	tags=56%, list=28%, signal=77%
GOBP_GLUTATHIONE_DERIVATIVE_METABOLIC_PROCESS	16	0.47	1.38	0.101	0.276	1	353	tags=25%, list=14%, signal=29%
GOBP_RESPONSE_TO_DRUG	74	0.33	1.38	0.017	0.276	1	423	tags=28%, list=17%, signal=33%
GOBP_NEGATIVE_REGULATION_OF_MOLECULAR_FUNCTION	183	0.29	1.38	0.005	0.274	1	544	tags=33%, list=22%, signal=40%
GOBP_EPITHELIAL_CELL_DIFFERENTIATION	125	0.31	1.37	0.028	0.274	1	444	tags=33%, list=18%, signal=38%
GOBP_PROTEIN_LOCALIZATION_TO_PLASMA_MEMBRANE	75	0.33	1.37	0.04	0.278	1	371	tags=29%, list=15%, signal=34%
GOBP_REGULATION_OF_INFLAMMATORY_RESPONSE	48	0.36	1.37	0.052	0.278	1	719	tags=52%, list=29%, signal=72%
GOBP_LIPOPROTEIN_METABOLIC_PROCESS	17	0.47	1.37	0.113	0.279	1	583	tags=47%, list=24%, signal=61%
GOBP_MULTICELLULAR_ORGANISM_GROWTH	17	0.47	1.37	0.101	0.278	1	103	tags=24%, list=4%, signal=24%
GOBP_VACUOLAR_TRANSPORT	39	0.38	1.37	0.044	0.277	1	474	tags=33%, list=19%, signal=41%
GOBP_PURINE_NUCLEOSIDE_METABOLIC_PROCESS	18	0.46	1.37	0.091	0.276	1	362	tags=44%, list=15%, signal=52%
GOBP_SODIUM_ION_TRANSPORT	27	0.42	1.37	0.094	0.278	1	468	tags=56%, list=19%, signal=68%
GOBP_REGULATION_OF_IMMUNE_EFFECTOR_PROCESS	54	0.36	1.37	0.04	0.276	1	473	tags=35%, list=19%, signal=43%
GOBP_REGULATION_OF_RECEPTOR_MEDIATED_ENDOCYTOSIS	25	0.42	1.37	0.061	0.275	1	650	tags=44%, list=27%, signal=59%
GOBP_NUCLEOSIDE_BISPHOSPHATE_METABOLIC_PROCESS	49	0.36	1.36	0.062	0.277	1	656	tags=33%, list=27%, signal=44%
GOBP_NEGATIVE_REGULATION_OF_CELL_CELL_ADHESION	28	0.4	1.36	0.081	0.28	1	176	tags=25%, list=7%, signal=27%
GOBP_VESICLE_CYTOSKELETAL_TRAFFICKING	18	0.46	1.36	0.092	0.28	1	323	tags=44%, list=13%, signal=51%
GOBP_NEGATIVE_REGULATION_OF_ACTIN_FILAMENT_DEPOLYMERIZATION	21	0.43	1.36	0.1	0.285	1	200	tags=29%, list=8%, signal=31%
GOBP_ENDOSOME_ORGANIZATION	23	0.43	1.35	0.08	0.289	1	546	tags=43%, list=22%, signal=55%
GOBP_SODIUM_ION_TRANSMEMBRANE_TRANSPORT	25	0.42	1.35	0.086	0.295	1	468	tags=60%, list=19%, signal=73%
GOBP_REGULATION_OF_LIPID_BIOSYNTHETIC_PROCESS	39	0.37	1.35	0.079	0.294	1	641	tags=44%, list=26%, signal=58%
GOBP_LIPID_MODIFICATION	52	0.35	1.35	0.055	0.293	1	632	tags=29%, list=26%, signal=38%
GOBP_ESTABLISHMENT_OR_MAINTENANCE_OF_CELL_POLARITY	55	0.34	1.35	0.064	0.295	1	592	tags=40%, list=24%, signal=52%
GOBP_NEGATIVE_REGULATION_OF_ACTIN_FILAMENT_POLYMERIZATION	26	0.4	1.35	0.105	0.294	1	344	tags=35%, list=14%, signal=40%
GOBP_REGULATION_OF_NUCLEOTIDE_METABOLIC_PROCESS	20	0.45	1.34	0.105	0.295	1	420	tags=35%, list=17%, signal=42%
GOBP_REGULATION_OF_VESICLE_MEDIATED_TRANSPORT	115	0.31	1.34	0.022	0.297	1	547	tags=33%, list=22%, signal=41%
GOBP_STRESS_ACTIVATED_PROTEIN_KINASE_SIGNALING_CASCADE	43	0.36	1.34	0.076	0.296	1	433	tags=28%, list=18%, signal=33%
GOBP_CELLULAR_LIPID_CATABOLIC_PROCESS	66	0.33	1.34	0.054	0.3	1	632	tags=33%, list=26%, signal=44%
GOBP_GLYCOPROTEIN_METABOLIC_PROCESS	62	0.34	1.34	0.053	0.299	1	625	tags=34%, list=26%, signal=44%
GOBP_NEGATIVE_REGULATION_OF_DEFENSE_RESPONSE	32	0.39	1.34	0.095	0.3	1	719	tags=47%, list=29%, signal=66%
GOBP_MEMBRANE_LIPID_BIOSYNTHETIC_PROCESS	17	0.45	1.34	0.086	0.299	1	684	tags=53%, list=28%, signal=73%
GOBP_ORGANELLE_MEMBRANE_FUSION	29	0.4	1.34	0.08	0.298	1	546	tags=34%, list=22%, signal=44%
GOBP_NEGATIVE_REGULATION_OF_INFLAMMATORY_RESPONSE	19	0.44	1.33	0.113	0.303	1	719	tags=53%, list=29%, signal=74%
GOBP_NEGATIVE_REGULATION_OF_LEUKOCYTE_CELL_CELL_ADHESION	16	0.47	1.33	0.106	0.301	1	146	tags=25%, list=6%, signal=26%
GOBP_RESPONSE_TO_MONOSACCHARIDE	37	0.38	1.33	0.074	0.3	1	362	tags=30%, list=15%, signal=34%
GOBP_POSITIVE_REGULATION_OF_ION_TRANSPORT	140	0.29	1.33	0.033	0.299	1	447	tags=32%, list=18%, signal=37%
GOBP_REGULATION_OF_CELL_SHAPE	38	0.37	1.33	0.081	0.301	1	423	tags=34%, list=17%, signal=41%
GOBP_RESPONSE_TO_XENOBIOTIC_STIMULUS	38	0.36	1.33	0.071	0.305	1	367	tags=24%, list=15%, signal=27%
GOBP_CERAMIDE_METABOLIC_PROCESS	18	0.45	1.33	0.101	0.304	1	560	tags=39%, list=23%, signal=50%
GOBP_VITAMIN_METABOLIC_PROCESS	25	0.41	1.33	0.098	0.303	1	444	tags=36%, list=18%, signal=44%
GOBP_ACTIVATION_OF_CYSTEINE_TYPE_ENDOPEPTIDASE_ACTIVITY_INVOLVED_IN_APOPTOTIC_PROCESS	23	0.42	1.33	0.119	0.302	1	606	tags=52%, list=25%, signal=69%
GOBP_CELLULAR_BIOGENIC_AMINE_METABOLIC_PROCESS	17	0.45	1.33	0.103	0.303	1	852	tags=65%, list=35%, signal=99%
GOBP_GLYCOPROTEIN_BIOSYNTHETIC_PROCESS	50	0.35	1.32	0.067	0.308	1	660	tags=38%, list=27%, signal=51%
GOBP_CELLULAR_RESPONSE_TO_NITROGEN_COMPOUND	132	0.29	1.32	0.02	0.31	1	313	tags=22%, list=13%, signal=24%
GOBP_NADP_METABOLIC_PROCESS	16	0.46	1.32	0.123	0.309	1	745	tags=63%, list=30%, signal=89%
[truncated: 526 more rows]

## Sheet: Supplementary Table 2e
NAME	SIZE	ES	NES	NOM p-val	FDR q-val	FWER p-val	RANK AT MAX	LEADING EDGE
[truncated: 738 more rows]

[truncated: 2 more sheets: Supplementary Table 2f, Supplementary Table 2g]
