# Supplementary material for: Tissue Sampling and Homogenization with NIRL Enables Spatially Resolved Cell Layer Specific Proteomic Analysis of the Murine Intestine
Source: Int J Mol Sci. 2022 May 30;23(11):6132. doi: 10.3390/ijms23116132 (PMC9181169; doi:10.3390/ijms23116132)
Supplement: Supplementary file 1 [file ijms-23-06132-s001.zip › SupplementaryTableS3.xlsx]

## Sheet: Overview
	Supplementary Table 3	Determination of the mean ablation depth with standard derivation (SD) of ablation (two layers) at the sections Ab1, Ab2 and Ab3, each based on 10 randomly placed measurements in the OCT data sets.

## Sheet: Supplementary Table 1
OCT depth measurement on mouse colon ablations
Ablation no.	Ablation area
	Ab1	Ab2	Ab3
1	248.548	262.282	214.587
2	241.5	248.992	217.519
3	262.34	229.15	224.25
4	248.548	242.868	193.39
5	255.876	241.5	214.072
6	255.3	244.95	196.837
7	296.824	234.757	207.178
8	241.652	231.309	155.25
9	266.204	241.5	189.944
10	238.205	272.685	214.072
Mean	255.5	244.999	202.71	234.403	Total mean
SD	17.1683	13.5552	20.1088	16.9441	Total SD
